# Supplementary material for: Leveraging Transcriptome Insights and GsHZ4 Gene Expression to Improve Alkaline Tolerance in Lupinus angustifolius
Source: Plants (Basel). 2025 Nov 7;14(22):3408. doi: 10.3390/plants14223408 (PMC12656323; doi:10.3390/plants14223408)
Supplement: Supplementary file 1 [file plants-14-03408-s001.zip]

Archive with 10 entries (10 files):
- Figure S1.tif
- Table S1A-B-UP.csv
- Table S2A-B-DOWN.csv
- Table S3A-C-UP.csv
- Table S4A-C-DOWN.csv
- Table S5A-D-UP.csv
- Table S6A-D--DOWN.csv
- Table S7A-E-UP.csv
- Table S8A-E-DOWN.csv
- Table S9 Transcription factor  GeneID .csv
