# Supplementary material for: Leveraging Transcriptome Insights and GsHZ4 Gene Expression to Improve Alkaline Tolerance in Lupinus angustifolius
Source: Plants (Basel). 2025 Nov 7;14(22):3408. doi: 10.3390/plants14223408 (PMC12656323; doi:10.3390/plants14223408)
Supplement: Supplementary file 1 [file plants-14-03408-s001.zip › Table S1A-B-UP.csv]

Gene ID	a FPKM	b FPKM	log2(b/a)	Qvalue(a-vs-b)	Pvalue(a-vs-b)
CL1.Contig7_All	1.203	2.003	0.671487522728913	0.0176915425893737	0.0048119353295486295
CL10.Contig3_All	5.3	8.88	0.6862605516139411	1.3922746958291e-09	1.31015588852397e-10
CL10.Contig4_All	35.89	40.523	0.116414846987303	0.0373492803123899	0.0112900978579395
CL10.Contig5_All	0.59	2.036	1.7078301053035603	2.18150251216709e-08	2.3194938205572797e-09
CL10.Contig8_All	9.426	14.353	0.546422248276763	2.65771542784914e-06	3.60673067021502e-07
CL100.Contig14_All	0.5	5.16	3.31016318888686	4.099156089382009e-56	4.863963168164079e-58
CL100.Contig15_All	4.923	15.753	1.6136559778983401	2.2286958670850396e-22	8.56688664933012e-24
CL100.Contig1_All	3.24	5.122999999999999	0.600102087874014	0.00564377080093165	0.0013426589378038
CL1000.Contig11_All	0.253	0.73	1.3998088976457097	0.0294497691791089	0.008599071954606291
CL1000.Contig1_All	1.673	18.586	3.40576159574273	6.412071912323409e-113	2.9487825015999492e-115
CL10003.Contig1_All	5.04	11.235999999999999	1.09767101005797	1.68634922436425e-06	2.22888258401514e-07
CL10004.Contig2_All	3.176	13.41	2.0189388015706298	1.2303236053227798e-54	1.52926403143225e-56
CL10007.Contig2_All	0.28	2.276	2.64685863009774	8.11236369670203e-05	1.3605661710894301e-05
CL10009.Contig1_All	2.103	5.19	1.19298502391175	0.0102086973461687	0.00259674147120705
CL10009.Contig2_All	0.0	8.97	6.0182517310807295	7.77803620397411e-12	5.973695130083149e-13
CL1001.Contig15_All	0.196	0.75	1.80318505176027	0.00981464970631429	0.0024849060510476898
CL1001.Contig16_All	3.233	6.56	0.9604757885943841	1.0689298586620301e-07	1.22573455306628e-08
CL1001.Contig8_All	1.173	3.75	1.5923821016618	6.28665981518985e-07	7.89463408536715e-08
CL10010.Contig1_All	0.953	2.146	1.06991099121296	0.0368645567572999	0.0111223819965488
CL10013.Contig1_All	40.966	50.483000000000004	0.24210480346717397	0.00364355691687794	0.000828235600164081
CL10016.Contig2_All	0.55	1.416	1.29800317650378	0.00331621756766495	0.000746380949116199
CL10018.Contig2_All	12.325999999999999	23.193	0.8429648439320371	0.000130468932408195	2.2584916822868102e-05
CL10019.Contig1_All	0.166	0.93	2.0602081921626803	0.042382163621646006	0.0130560121822815
CL1002.Contig12_All	1.3630000000000002	5.49	1.9382903306220298	5.7399561314616e-21	2.39190779160887e-22
CL1002.Contig15_All	5.5	10.133	0.8125642627912758	0.0015521287228475698	0.000325280713061679
CL1002.Contig17_All	2.123	7.23	1.7035871387812	3.95297187804682e-25	1.32225918912519e-26
CL1002.Contig18_All	1.13	4.0760000000000005	1.74337804519122	2.2592202108328097e-06	3.03776144316519e-07
CL1002.Contig20_All	1.756	3.16	0.7732123633045781	0.0414122971926867	0.0127073830221729
CL1002.Contig21_All	4.853	8.19	0.6916141995192951	0.0033029274730151	0.000742995680929448
CL1002.Contig24_All	1.09	6.296	2.40386097093446	1.1016431184829999e-10	9.419133498559039e-12
CL1002.Contig28_All	7.556	14.796	0.908273956243404	8.00629992413899e-11	6.7707673169170406e-12
CL1002.Contig30_All	1.21	7.526	2.5534508485078	5.92137205486026e-27	1.8336099716508e-28
CL1002.Contig37_All	0.0	1.5659999999999998	6.29256416556904	2.7513077027315697e-13	1.8823888792415e-14
CL1002.Contig40_All	3.48	7.796	1.10199223911659	0.00198951716197443	0.00042687074012644704
CL1002.Contig52_All	1.626	2.9360000000000004	0.7845441805340059	0.00695240731153649	0.0016953835613058301
CL1002.Contig67_All	0.0	0.733	5.12566249179963	1.01479018130714e-07	1.15965957507235e-08
CL1002.Contig72_All	744.513	1617.876	1.06096950329324	0.0	0.0
CL1002.Contig78_All	0.0	0.9	5.69463482889405	2.60609054990153e-10	2.2974797706674397e-11
CL1002.Contig80_All	85.47	345.976	1.95774033562733	0.0	0.0
CL10027.Contig1_All	171.90599999999998	254.236	0.505588361386556	1.36790928578382e-30	3.5946037373239195e-32
CL10027.Contig7_All	0.556	6.37	3.4328689755918504	1.69126490734018e-35	3.7274672896540393e-37
CL1003.Contig11_All	0.11599999999999999	4.87	3.29221516917244	0.0037286821500390204	0.000849082211545471
CL1003.Contig15_All	0.643	2.4859999999999998	1.8478291484625	0.000134712672618086	2.3366288428257e-05
CL1003.Contig17_All	0.0	4.456	7.02701073903615	8.223714909277379e-18	4.09945917731826e-19
CL1003.Contig3_All	30.146	44.953	0.517712682587657	5.6076184999994905e-14	3.63834073049274e-15
CL1003.Contig7_All	11.543	17.563	0.5430798055854921	1.54123655781753e-05	2.32561259380437e-06
CL10032.Contig1_All	1.8	4.393	1.22444110790649	1.21633584005188e-10	1.0422192603320901e-11
CL10032.Contig2_All	6.912999999999999	10.265999999999998	0.512381266945099	4.92907658316444e-10	4.45871913746409e-11
CL10033.Contig14_All	3.753	5.476	0.48515853497822703	0.0418345757127515	0.0128610079828437
CL10033.Contig2_All	1.626	2.803	0.721352452960933	0.0187107423770344	0.00512912756065388
CL10035.Contig3_All	0.0	0.703	4.42644115891457	1.2365269796782801e-05	1.8415531744682598e-06
CL10035.Contig6_All	8.636000000000001	22.543000000000003	1.3278572206786001	1.77528615806298e-41	3.2367904202953e-43
CL10036.Contig2_All	1.0859999999999999	2.23	0.9574291210258371	0.0214327014224795	0.00598245700674103
CL1004.Contig2_All	0.6459999999999999	1.5830000000000002	1.23210153795781	0.007625115912456329	0.00187696051577254
CL1004.Contig3_All	2.156	6.212999999999999	1.4621763339792202	2.02884601107324e-06	2.71149488583749e-07
CL10041.Contig1_All	19.695999999999998	51.743	1.33721462186028	1.35437722072523e-38	2.6955923122310696e-40
CL10042.Contig2_All	10.54	15.1	0.461544474593334	0.000290968663776233	5.3271774274309705e-05
CL10046.Contig2_All	39.02	54.056000000000004	0.41173768112436293	4.55788273389324e-05	7.35950891119857e-06
CL10047.Contig11_All	1.396	2.106	0.5308659231869289	0.0234029428640007	0.0066141400269774395
CL10047.Contig1_All	0.29600000000000004	3.093	3.2953494958962204	2.72619603281669e-20	1.18009592040732e-21
CL10047.Contig27_All	0.023	0.58	3.6848741732478194	9.697765771895641e-05	1.64539523601123e-05
CL10049.Contig1_All	0.496	1.7730000000000001	1.6740000807602302	0.0243193374981579	0.00690768574591379
CL10050.Contig1_All	7.42	10.62	0.45494108248476295	0.0471952098802279	0.0147849112450446
CL10055.Contig1_All	1.213	2.116	0.7314070028150579	0.00919894570578873	0.0023118796882359103
CL10056.Contig4_All	0.0	0.41	2.7266015949096203	0.0268123067621544	0.0077279676520998
CL10057.Contig1_All	23.246	27.48	0.182205982056035	0.0194761731898862	0.0053683158992014895
CL10059.Contig1_All	0.036000000000000004	1.256	3.25162053386541	0.00225138004347677	0.0004882816910275871
CL1006.Contig10_All	0.096	1.17	3.12830873294683	0.000124578097654336	2.14976196195198e-05
CL1006.Contig13_All	0.0	0.34299999999999997	3.06049286362767	0.0113627666510965	0.0029286256093408397
CL1006.Contig14_All	0.5329999999999999	3.326	2.5520810432556402	6.5694775883197e-18	3.2484705010032196e-19
CL1006.Contig20_All	0.503	3.613	2.4829050371954704	0.0012770835486104	0.000262985186814433
CL1006.Contig5_All	0.0	1.08	4.96021110310576	2.9426753559919e-07	3.5501180052384904e-08
CL10062.Contig2_All	0.0	1.82	5.44857652348312	9.65165037116083e-09	9.89577333115505e-10
CL10063.Contig2_All	8.646	11.786	0.38735201534140706	0.00429211232164278	0.000991164270809524
CL10065.Contig10_All	6.46	9.54	0.501508051379383	2.0715805956091102e-07	2.45606710455793e-08
CL10065.Contig17_All	0.0	0.9359999999999999	4.53386784911428	1.73816616151029e-05	2.64369119534683e-06
CL10065.Contig9_All	0.08	1.206	2.8736072139016096	0.00578490836495495	0.0013798121418439
CL10067.Contig1_All	9.8	12.753	0.32022948827998704	0.00272911781077573	0.0006024021840722889
CL10067.Contig2_All	0.39	1.32	1.57566813139261	0.0193090411666013	0.00531680327226737
CL1007.Contig3_All	0.39299999999999996	3.173	2.8628720791854705	4.36411692389007e-12	3.2812055051526e-13
CL10070.Contig1_All	0.813	2.2030000000000003	1.3875644818038402	5.88507169786118e-06	8.35672776723991e-07
CL10072.Contig2_All	3.656	4.88	0.35787369530740903	0.0016433640695108801	0.000346415114112496
CL10073.Contig7_All	2.1959999999999997	3.6860000000000004	0.6886755581508911	6.947410442392421e-05	1.15199907637145e-05
CL10075.Contig1_All	0.0	3.7560000000000002	6.74263272547202	9.80993907049627e-16	5.61264111985811e-17
CL10075.Contig2_All	25.803	35.75	0.410626342149626	5.90647367852778e-05	9.69464263619178e-06
CL10076.Contig2_All	2.7460000000000004	4.886	0.771849672282899	4.4268894998330104e-05	7.130231574710969e-06
CL10078.Contig2_All	0.423	1.746	1.89839526998486	0.0006903209743573981	0.000135192037929209
CL1008.Contig4_All	0.3	3.0260000000000002	2.34158106870396	0.0404372291467546	0.0123647624037973
CL10081.Contig3_All	1.72	7.473	2.0589801966256203	1.3665397596139397e-81	1.0138107069306698e-83
CL10081.Contig5_All	1.423	2.096	0.498180241983334	1.27002987373022e-05	1.89503036648373e-06
CL10082.Contig1_All	9.076	11.152999999999999	0.23850347370961103	0.0332445430287352	0.009874059809311329
CL10082.Contig2_All	6.473	14.13	1.0656315958051	3.14884087904203e-22	1.22245006623527e-23
CL10087.Contig2_All	4.02	5.746	0.45435060643187897	0.0341496355651024	0.0101817754403469
CL10088.Contig2_All	8.18	23.103	1.438575786771	4.163440892085699e-47	6.4033484294426286e-49
CL10089.Contig2_All	82.52	104.723	0.285375841480525	4.5058350821901995e-09	4.44728727824148e-10
CL1009.Contig19_All	6.183	10.402999999999999	0.6854102007588709	0.0056378607220016605	0.00134113062490445
CL1009.Contig8_All	2.213	6.422999999999999	1.46479707000323	1.23266639274248e-09	1.1543462585889699e-10
CL10091.Contig3_All	7.306	10.44	0.456572695438892	0.00170984793525491	0.000361876209469066
CL10096.Contig2_All	12.763	16.166	0.282092327903987	1.44822567992204e-06	1.89781369062432e-07
CL1010.Contig5_All	0.253	2.763	3.2672558621090095	3.4935191094922994e-10	3.1188481084439004e-11
CL1010.Contig6_All	1.473	4.436	1.53009685384053	1.81786084698484e-12	1.3273432419252e-13
CL1010.Contig7_All	0.013000000000000001	0.836	4.69267675719467	8.50086300078215e-08	9.63974518679119e-09
CL10102.Contig2_All	9.61	12.993	0.37592675233331607	7.60411127250782e-07	9.633182895821099e-08
CL10108.Contig2_All	0.0	2.106	2.98592746428478	0.0120397469106472	0.00312765980017908
CL1011.Contig5_All	0.0	0.516	4.49410541390176	8.83388968095168e-06	1.28764879305744e-06
CL10110.Contig1_All	0.9129999999999999	6.136	2.69086074717821	1.9592962262860199e-19	8.84677562423122e-21
CL10118.Contig2_All	6.5	10.34	0.6120115156033771	7.518969540627701e-06	1.08489177421387e-06
CL10120.Contig3_All	2.6060000000000003	4.84	0.8321291023383001	5.44564722647138e-06	7.694358491425259e-07
CL10122.Contig2_All	8.943	19.215999999999998	1.04690920285534	2.31735620009922e-22	8.917742031228498e-24
CL10124.Contig1_All	0.146	1.003	2.2417715121612902	0.0437173717547111	0.0135313416534436
CL10128.Contig1_All	13.963	17.223	0.24271254232264702	0.0192485517389215	0.0052982533075429
CL1013.Contig11_All	37.306	48.31	0.31483073562475605	0.000258068000649316	4.68059297040919e-05
CL1013.Contig2_All	22.433000000000003	38.525999999999996	0.7213218737624649	1.27591618973387e-11	9.99858399404238e-13
CL1013.Contig3_All	4.706	18.4	1.9046295411540202	3.13140079444835e-33	7.482240341623149e-35
CL10132.Contig2_All	0.0	0.326	3.39374008196505	0.00284214522205274	0.000629632054496053
CL10136.Contig1_All	6.683	12.49	0.8429191377305999	4.793167084414679e-07	5.940640824487151e-08
CL10137.Contig1_All	19.23	26.956	0.42893158359848904	0.00289168679095173	0.0006416108449478259
CL10139.Contig1_All	5.166	7.233	0.42689982933482495	0.00159295742926125	0.00033466653728703903
CL1014.Contig2_All	27.793000000000003	36.04	0.315601471379965	2.31352481333592e-12	1.70431685418095e-13
CL1014.Contig3_All	3.19	4.563	0.453905981809911	0.000165329911800986	2.9012263205581e-05
CL10142.Contig2_All	3.823	5.356	0.42913286592	0.0369916768291099	0.0111659511719791
CL10143.Contig2_All	11.013	17.58	0.615467682487315	3.4088652832661197e-07	4.14507784232809e-08
CL10143.Contig3_All	1.23	2.313	0.847522494535386	0.0331182285115535	0.00983338946337265
CL10145.Contig2_All	3.133	14.71	2.1634630535431696	6.03339963871836e-28	1.7878096935919e-29
CL10146.Contig11_All	0.726	4.126	2.4180222301545897	7.3352632370914e-18	3.64066081400141e-19
CL10147.Contig1_All	5.67	8.066	0.453128125496389	0.00231219627726447	0.000502775667222697
CL10149.Contig2_All	1.7630000000000001	3.363	0.8603957785743779	0.00819563641927932	0.00203224191216256
CL10149.Contig5_All	0.613	1.286	1.02734954115823	0.0373649068723247	0.0112956320565027
CL10149.Contig6_All	69.266	90.84	0.332168892442458	2.16369641162775e-16	1.18207974417764e-17
CL1015.Contig2_All	0.976	3.016	1.5177738029762	0.0018705980436576398	0.000398900498235892
CL10150.Contig1_All	1.75	7.672999999999999	2.0368173174973703	1.63830055773537e-05	2.48202587805024e-06
CL10152.Contig2_All	0.86	9.226	3.35246011166394	1.8872614047834492e-134	6.877804637923169e-137
CL10153.Contig3_All	0.0	8.683	8.08839155656211	8.882360347058379e-26	2.89116503628302e-27
CL10155.Contig2_All	3.91	5.7860000000000005	0.5065726477487	0.0366573272604554	0.0110515094528256
CL10156.Contig2_All	2.31	5.51	1.1747075189275	0.000491088323508539	9.34952313775287e-05
CL10159.Contig2_All	0.106	3.283	3.8303261144961804	6.88094860426979e-06	9.87683830765379e-07
CL1016.Contig1_All	4.433	8.376	0.8599985934748341	6.2148222805177595e-18	3.07040450853147e-19
CL1016.Contig6_All	0.653	1.33	0.962250987027216	0.00133974232828166	0.00027694905567062297
CL10163.Contig2_All	0.163	1.056	2.5885304149868302	0.000363383899987596	6.76085359060964e-05
CL10166.Contig3_All	0.976	2.003	0.9755497301556508	0.032744890384495	0.00970896406040195
CL1017.Contig2_All	2.366	3.84	0.64129011919415	0.00045395880437686906	8.59216524618328e-05
CL1017.Contig5_All	1.263	3.7060000000000004	1.4924036228503401	8.472144121870881e-15	5.16475043312734e-16
CL10176.Contig10_All	0.29	2.74	3.0941731481358903	1.4678909555411999e-07	1.7096046639408e-08
CL10178.Contig3_All	3.2	5.386	0.6875070375185451	2.887560642131e-05	4.5271794487953695e-06
CL1018.Contig12_All	0.35	2.083	2.17910410451129	0.0120618498506923	0.00313470990989433
CL1018.Contig4_All	0.0	0.753	3.3318688402699	0.004855012956693479	0.00113500237823566
CL10180.Contig1_All	13.655999999999999	25.48	0.8406495977259221	2.16339210745693e-30	5.72537011886906e-32
CL10187.Contig2_All	3.75	9.256	1.2448333696993998	2.06001372069466e-06	2.75648831706317e-07
CL10188.Contig2_All	1.183	2.276	0.8544850741648531	0.0453936291399232	0.0141245193254313
CL1019.Contig1_All	0.07	1.986	4.63908321766683	2.4382696625293196e-16	1.3360526622159e-17
CL1019.Contig2_All	0.0	1.6030000000000002	4.87287947360581	5.60791475137519e-07	7.00213829126783e-08
CL1019.Contig3_All	8.096	17.146	1.02032179851998	4.7386707760393204e-17	2.4819455061383e-18
CL1019.Contig5_All	1.67	13.22	2.88107960262389	7.88930529329764e-19	3.67861813226822e-20
CL1019.Contig6_All	3.27	5.593	0.7137493124393148	3.11636531375314e-06	4.26870187502857e-07
CL10191.Contig1_All	3.8760000000000003	9.19	1.1602325358938301	0.0009503354680875619	0.000190988588561514
CL10194.Contig4_All	13.46	17.285999999999998	0.302388481441045	0.0099773345946097	0.00253064024702215
CL10195.Contig2_All	9.883	13.75	0.41689618206714896	0.000336999605672265	6.23280036001156e-05
CL10196.Contig1_All	0.0	8.68	5.768301300391459	1.19623275939244e-10	1.02421542795331e-11
CL10198.Contig2_All	2.28	3.773	0.664938868623683	0.0226126971722527	0.00636038824885604
CL102.Contig3_All	2.01	3.0	0.5151701958451099	0.00164765896935402	0.000347409817612554
CL1020.Contig26_All	0.6659999999999999	1.733	1.2647847515005401	0.0195042825733916	0.00537754466491263
CL1020.Contig28_All	0.596	1.636	1.3595376560333299	0.0042367659343455	0.000977004713010257
CL1020.Contig29_All	0.096	1.3659999999999999	2.97308974139094	0.00149434288152498	0.000312052143191831
CL1020.Contig3_All	0.726	2.09	1.42032066186849	0.0084910916497074	0.00211397771890262
CL1020.Contig4_All	0.153	1.7	3.1926695148304702	1.10047405089549e-06	1.4199320093610598e-07
CL1020.Contig5_All	0.316	1.24	1.82917739102224	0.000822938737585838	0.00016352915042962
CL10200.Contig3_All	2.553	3.613	0.443001152310377	0.000976630098493382	0.000196580200957073
CL1021.Contig12_All	1.276	3.16	1.2419798570241598	0.00020119028304508302	3.57938807001074e-05
CL10213.Contig1_All	3.44	7.3629999999999995	1.03863651333494	9.486112434861e-22	3.7770362424753995e-23
CL10213.Contig2_All	2.793	7.196000000000001	1.3038455080824098	1.2608864431496999e-28	3.61042561651577e-30
CL10213.Contig3_All	16.976	20.465999999999998	0.21199692878933998	0.000194697857951007	3.45606753207898e-05
CL10214.Contig2_All	1.5030000000000001	2.553	0.7070666525666651	0.014539067245165	0.0038586133801377796
CL10215.Contig2_All	2.563	4.883	0.8703699961665391	1.1253536416767499e-13	7.46264795897055e-15
CL10217.Contig4_All	0.436	2.673	2.4218819291861697	0.00017756603491376298	3.13270257913107e-05
CL1022.Contig12_All	11.19	16.88	0.53558055412509	1.44890172444393e-06	1.8988567578967e-07
CL10221.Contig1_All	4.913	10.806	1.07193117263894	3.72302165106265e-13	2.5734633053018796e-14
CL10222.Contig2_All	2.7060000000000004	5.766	1.03249724781071	4.17216117811847e-11	3.42830572088608e-12
CL10224.Contig2_All	0.58	0.973	0.6793487256933071	0.0455613544350221	0.0141895565114994
CL10225.Contig1_All	0.253	2.713	3.0036138150491203	2.66351227127209e-05	4.15511149891608e-06
CL10225.Contig4_All	0.003	1.07	5.53329815000957	3.17311809115842e-09	3.08783439053704e-10
CL10228.Contig1_All	7.2829999999999995	12.806	0.754901763882409	6.23623089659574e-08	6.96619688106461e-09
CL10229.Contig10_All	0.613	1.473	1.1944762724153999	0.000559005796195287	0.000107571539904301
CL10229.Contig12_All	1.206	2.8760000000000003	1.19018922954072	2.1779322494776398e-11	1.7454544991637801e-12
CL10229.Contig14_All	2.513	5.98	1.1865220262349798	5.684409910828221e-11	4.7332062393358e-12
CL10229.Contig15_All	0.26	0.883	1.67160028553386	0.0035900406433886202	0.000814902390342926
CL10229.Contig18_All	2.713	8.15	1.5210726140076398	4.9428151049966496e-27	1.5268376124243998e-28
CL10229.Contig24_All	1.92	4.333	1.0910186841551999	0.0168650638262666	0.00456171458924746
CL10229.Contig4_All	2.74	4.5760000000000005	0.676476646664626	3.19094491814727e-05	5.0377876123724605e-06
CL10229.Contig7_All	5.24	10.415999999999999	0.931544829448331	2.6767238559876595e-23	9.78099597694357e-25
CL1023.Contig10_All	0.036000000000000004	0.336	2.39831484793883	0.0249554307744924	0.00711139181072578
CL10231.Contig4_All	28.91	51.54	0.775731760785169	3.82155371431556e-10	3.42745261976132e-11
CL10231.Contig7_All	162.57299999999998	190.49599999999998	0.169216394977396	0.000479143460399234	9.10496260894443e-05
CL10235.Contig1_All	0.74	1.486	0.9323970315871979	0.0035942193459200704	0.000815928880345637
CL10236.Contig2_All	1.193	2.653	1.0637335040243	0.00255336544371873	0.000560035532255364
CL1024.Contig6_All	0.63	2.123	1.65409627525562	0.00548409325539661	0.0013004482835065401
CL10242.Contig2_All	0.47	3.173	2.4668756115343298	8.506126298003771e-05	1.4317726416920199e-05
CL10246.Contig2_All	3.6830000000000003	6.473	0.754271551450973	0.009241510372701359	0.0023241599710604
CL10247.Contig1_All	4.28	19.153	2.09911874092892	7.326049147807129e-39	1.4485550225007501e-40
CL10247.Contig2_All	21.223000000000003	80.39	1.86132830010395	9.424697947487836e-204	1.6151134251318692e-206
CL10255.Contig2_All	0.33	4.336	3.10343753537345	8.39091776934496e-05	1.41119732457822e-05
CL10257.Contig10_All	28.42	48.153	0.697984594381183	5.27905846150285e-05	8.59147160532982e-06
CL10257.Contig7_All	0.066	54.11	8.90590980785145	1.5661848232240898e-65	1.51185979378017e-67
CL10257.Contig8_All	6.306	84.92	3.5985851921023304	5.8288416357717896e-24	2.0603695189679e-25
CL10257.Contig9_All	0.486	6.563	3.59026890861068	9.274193892120249e-14	6.10379927301955e-15
CL10258.Contig2_All	3.363	8.2	1.22297777439118	2.79971997024189e-06	3.81128498953404e-07
CL10261.Contig2_All	0.623	2.366	1.86515709852504	9.958345591816729e-09	1.0226427478179699e-09
CL10262.Contig1_All	0.1	3.4530000000000003	4.54622082328905	3.09519527631889e-13	2.1250554349442e-14
CL10266.Contig1_All	1.48	4.266	1.4592630116643	7.12880304414039e-10	6.53513561347042e-11
CL10266.Contig6_All	9.783	23.646	1.19525101740695	0.00014707009321474098	2.56357347019904e-05
CL10266.Contig8_All	0.0	53.243	9.749626864739179	1.03184797051949e-42	1.8085710322995e-44
CL10268.Contig3_All	325.86	1195.173	1.8147332237848797	4.021897250549748e-194	7.503051336195547e-197
CL10268.Contig5_All	83.77600000000001	172.456	0.97573793322863	1.12148256312161e-10	9.59119504784687e-12
CL10269.Contig2_All	1.8630000000000002	2.4530000000000003	0.33784446571904897	0.0476082878935836	0.0149298461170165
CL1028.Contig2_All	5.306	12.963	1.22755393438355	1.53040796753053e-11	1.2077537876908503e-12
CL10284.Contig2_All	0.11599999999999999	0.93	2.78153527093974	3.9773510180435706e-05	6.36433106674731e-06
CL10288.Contig1_All	5.853	8.366	0.452164148163923	0.00257243268271667	0.000564631980035651
CL1029.Contig1_All	1.5430000000000001	4.643	1.54023789953759	5.8027017766614894e-09	5.79716328606141e-10
CL10292.Contig2_All	2.336	5.79	1.24357416619969	3.00016103031422e-05	4.71575670310784e-06
CL10294.Contig22_All	0.0	0.34299999999999997	4.95250606253284	2.76828477910884e-07	3.3304209169261e-08
CL10294.Contig35_All	0.023	1.053	4.81979731267937	2.46371517190927e-12	1.8192339194297398e-13
CL10295.Contig2_All	0.11	7.0760000000000005	4.87926658279104	1.5224614803161998e-10	1.3134404883441098e-11
CL10298.Contig2_All	0.736	7.086	3.20534668989111	1.2549033007980298e-85	8.751847354748847e-88
CL10299.Contig2_All	6.3629999999999995	12.243	0.87987834708251	2.73291649179087e-06	3.71589851635505e-07
CL103.Contig1_All	8.06	14.633	0.799888140365521	1.19766324858617e-11	9.365877808961461e-13
CL1030.Contig1_All	0.0	0.37	2.7118868938635496	0.0300473612641643	0.008801265084926159
CL10300.Contig2_All	8.323	10.3	0.248846656494989	0.0308666499235689	0.00908008068750989
CL10301.Contig1_All	0.0	1.23	3.3080160736844504	0.003900259099657	0.0008913258338551039
CL10302.Contig2_All	0.273	2.863	2.9661165106783502	1.12168029543644e-05	1.65883325324583e-06
CL10305.Contig1_All	2.88	6.15	1.0331441576332099	3.88163955283125e-11	3.1798979958930098e-12
CL10306.Contig3_All	1.203	2.576	0.9999053092921529	0.0498419897066835	0.0157448963123621
CL10308.Contig2_All	0.0	0.17300000000000001	2.5678810891591697	0.040789312075636	0.0124875642390068
CL10309.Contig1_All	18.386	31.47	0.718774138370218	6.409410954300229e-09	6.44083304318875e-10
CL1031.Contig1_All	0.67	5.893	2.98948899411547	1.39248794564444e-13	9.30963328591979e-15
CL1031.Contig2_All	0.14300000000000002	2.366	3.9220336900662898	4.167898588242829e-29	1.1676698034047598e-30
CL1031.Contig3_All	0.573	3.353	2.4663792901669397	7.1917635345881595e-28	2.14119513464983e-29
CL1031.Contig5_All	0.28600000000000003	2.533	3.03655355276365	4.51199895661349e-25	1.51414616062845e-26
CL10310.Contig1_All	283.126	403.116	0.450705815383485	1.4646336617994197e-82	1.0738761745118198e-84
CL10311.Contig1_All	0.163	1.516	2.9073751714592	3.45535501653745e-07	4.20535571710522e-08
CL10311.Contig2_All	0.716	2.456	1.64264882189202	0.000421160758691775	7.93005354876377e-05
CL10311.Contig3_All	1.45	3.8930000000000002	1.34155166061483	2.57260609669138e-05	4.00269360040759e-06
CL10312.Contig1_All	1.0659999999999998	2.066	0.8839512213516391	0.042959189790155006	0.0132645199998496
CL10313.Contig1_All	4.183	6.696000000000001	0.6143125561759369	0.0016374832881730801	0.000345086664452623
CL10317.Contig1_All	6.51	9.763	0.5287340276670629	0.0172854141305444	0.00468797349545829
CL10317.Contig3_All	0.376	1.65	1.86729849250031	0.0447417855326164	0.0138969447525709
CL10318.Contig1_All	7.656000000000001	15.213	0.920257592202741	4.7641162297988505e-06	6.685925930862639e-07
CL10318.Contig2_All	51.5	73.26	0.449942653332704	3.0651909164395096e-09	2.97748864917159e-10
CL1032.Contig9_All	1.39	3.636	1.32407510561711	1.38205212337514e-10	1.18781112666485e-11
CL10320.Contig1_All	0.223	1.8130000000000002	2.3769257632754304	0.0120826823199111	0.00314064818972939
CL10323.Contig1_All	20.683000000000003	31.653000000000002	0.5561175894910811	5.14084819574787e-15	3.0862485914514904e-16
CL10326.Contig2_All	3.036	4.593	0.538711454157616	0.0146899719850589	0.00390599213880691
CL10326.Contig7_All	7.183	12.686	0.7640867321442529	0.000968899734983959	0.000194929620861813
CL10326.Contig8_All	3.4160000000000004	6.46	0.8655386645775992	0.005975414352804471	0.00142970592828697
CL10329.Contig12_All	1.45	3.076	1.00717674044932	0.0010354164789309198	0.00020937878081073402
CL10329.Contig8_All	0.266	1.08	1.87771257750186	0.0036914948028507603	0.000839933382223076
CL1033.Contig1_All	264.52299999999997	316.19	0.198044207336207	0.0025701111343232	0.000564025829650384
CL1033.Contig2_All	292.07	369.983	0.28234727577169394	3.31533768895874e-14	2.1125872107594604e-15
CL10330.Contig3_All	18.82	32.66	0.73618492268952	2.19060865601301e-15	1.2830307319540798e-16
CL10331.Contig3_All	0.966	2.7060000000000004	1.4249079858248201	4.5317821910307104e-13	3.15265526077258e-14
CL10331.Contig4_All	0.196	0.5660000000000001	1.4090649987132	0.000124941634971381	2.15644182878108e-05
CL10331.Contig7_All	0.863	2.033	1.13546563018537	0.0258215745039342	0.0073945967551072205
CL10333.Contig2_All	3.61	14.065999999999999	1.8959026012109301	1.8876341243356398e-32	4.64343499207491e-34
CL10334.Contig1_All	0.243	1.653	2.58146142211541	6.568074089583e-05	1.0848243154533699e-05
CL10337.Contig2_All	1.973	18.93	3.1735028979853497	8.65062646475767e-24	3.08220437934976e-25
CL10339.Contig2_All	0.91	1.943	1.02401340703411	0.00194324862940422	0.000416037058242152
CL10339.Contig4_All	6.693	10.88	0.64090863367483	1.8662839499967302e-07	2.19991474528347e-08
CL10339.Contig5_All	0.76	2.81	1.8000261091073	3.09670346432613e-07	3.74803292462042e-08
CL1034.Contig2_All	2.34	3.76	0.618079072349713	0.0208887573208171	0.005810119007452179
CL10346.Contig1_All	0.16	6.266	4.9544342147164695	1.7798549381901398e-12	1.29727599130542e-13
CL10346.Contig2_All	0.0	1.3030000000000002	4.05771454623961	0.000124763824545325	2.15318221095061e-05
CL1035.Contig5_All	17.746	24.026	0.37640649833915396	0.00134186895594185	0.000277475993460069
CL10350.Contig1_All	90.99	102.99	0.11954708808988301	0.0256945693002557	0.0073520947602989705
CL10352.Contig1_All	0.39	4.03	2.89874670133811	0.000108500895882386	1.85573507795108e-05
CL10357.Contig2_All	3.966	7.126	0.779095890591409	6.6236730963477e-05	1.09494808230751e-05
CL10358.Contig12_All	0.0	0.293	2.94478106215383	0.015948954873721	0.00428797472190066
CL10358.Contig1_All	35.366	43.11600000000001	0.226231827473968	0.000176246436130902	3.1078923172045e-05
CL10358.Contig24_All	3.63	11.386	1.55281195775499	1.20494923505539e-06	1.5620244753011998e-07
CL10358.Contig3_All	33.52	40.98	0.231038041675226	1.32892776331612e-05	1.9873810712382702e-06
CL10358.Contig9_All	0.19	13.623	4.70745670103039	2.24646358982348e-07	2.67364204984198e-08
CL1036.Contig3_All	5.742999999999999	10.793	0.8469066606439299	2.0204763032069696e-06	2.6994324283502303e-07
CL1036.Contig6_All	0.67	1.95	1.4762445026835802	3.42917258392417e-05	5.43360835143367e-06
CL1036.Contig8_All	0.423	1.196	1.42090950785999	0.00790105201589715	0.00195216777936763
CL10361.Contig2_All	25.706	32.663000000000004	0.285253039816508	0.00593167272518316	0.00141809941873454
CL10362.Contig6_All	0.25	1.256	2.04486649744947	0.00833364017891847	0.00207014726749477
CL10363.Contig1_All	1.97	4.126	1.01154233059485	4.55826543219614e-05	7.3606212449875395e-06
CL10364.Contig1_All	0.043	3.26	4.51687141554199	2.48155591481805e-07	2.97093366317725e-08
CL10365.Contig2_All	13.026	19.936	0.551862133053255	2.76129110585858e-07	3.32050960873924e-08
CL10366.Contig2_All	14.86	27.386	0.8223740241373481	5.41627395191401e-10	4.9152871163869703e-11
CL10367.Contig2_All	2.7060000000000004	5.07	0.8463194347610129	0.0114363516181812	0.0029509404216634897
CL10371.Contig2_All	2.12	4.293	0.9550128474483391	0.009291783469214209	0.00233841571222995
CL10372.Contig1_All	8.746	16.77	0.876534530095363	1.48861133555047e-13	9.978110212479579e-15
CL10372.Contig2_All	1.183	2.253	0.8764627195790922	0.00230169512770036	0.000500367420600212
CL10377.Contig1_All	0.01	2.4930000000000003	6.16274059746527	5.74121235422001e-16	3.2262328040970394e-17
CL10379.Contig13_All	5.903	8.046	0.38360704986445293	0.0112883713454781	0.00290822669221827
CL10379.Contig5_All	3.51	4.583	0.329263667292674	0.0018041978391817898	0.000383723241594348
CL10379.Contig8_All	0.5	1.686	1.6502782647608998	0.000113211432417941	1.94345603861924e-05
CL1038.Contig2_All	51.92	64.38	0.251676131662804	6.32276105304023e-07	7.94134070090521e-08
CL10380.Contig1_All	10.503	19.12	0.7962178407987621	0.000252891549863984	4.5795758221751794e-05
CL10380.Contig3_All	7.7829999999999995	14.7	0.855274715602583	8.31787211794134e-14	5.45815812854347e-15
CL10383.Contig1_All	3.346	5.356	0.616295893584223	2.26889151530895e-11	1.8205665448551598e-12
CL10383.Contig2_All	7.952999999999999	11.213	0.437021534813618	2.00045176945905e-14	1.25323861910187e-15
CL10386.Contig3_All	5.403	49.063	3.11931753682791	1.0722976654603895e-228	1.523579624019079e-231
CL10386.Contig5_All	18.676	45.663000000000004	1.2296497407886202	5.287314527753679e-28	1.5644367591175598e-29
CL10389.Contig1_All	18.936	25.93	0.393417389577585	0.000353355322950886	6.559444187839661e-05
CL1039.Contig12_All	3.23	10.31	1.6148165410548299	1.55891892961219e-22	5.943295990788149e-24
CL1039.Contig3_All	8.73	13.765999999999998	0.597123578987964	2.10303510295763e-09	2.01092837888832e-10
CL1039.Contig5_All	0.043	4.7	6.0777726976879	1.9372144717463098e-18	9.26185100702591e-20
CL1039.Contig7_All	0.49	2.6630000000000003	2.34348705535202	3.3413876563814e-14	2.13099627101701e-15
CL1039.Contig9_All	0.0	0.526	3.86055372729366	0.000572693271704901	0.000110435298787842
CL10392.Contig2_All	10.472999999999999	13.642999999999999	0.32286445799084196	0.0144378562344279	0.0038290902258642295
CL10395.Contig2_All	193.986	235.13	0.21733465195374999	0.000627785726891211	0.000122046371600231
CL10398.Contig4_All	26.223000000000003	31.695999999999998	0.21483650111740898	0.00392239739081156	0.000897193416070034
CL10399.Contig10_All	2.92	5.563	0.8676600616107399	7.05521807205724e-08	7.92543152479412e-09
CL10399.Contig13_All	0.013000000000000001	2.633	6.5300332315896705	4.0383291001096097e-22	1.57682213935168e-23
CL10399.Contig9_All	1.09	2.51	1.14811731465183	3.8687463099248294e-07	4.74036606685838e-08
CL104.Contig11_All	2.463	76.706	2.61243559295286	0.0355636903081635	0.0106743530434262
CL104.Contig18_All	10.54	17.393	0.664396871654114	3.16459519222366e-10	2.81318707514969e-11
CL104.Contig3_All	48.01	52.88	0.0804830321848836	0.0344719187593979	0.0102980987480797
CL104.Contig7_All	0.263	1.136	2.0310765757614	4.09136642547023e-09	4.02045378584788e-10
CL10403.Contig1_All	0.15	1.85	2.9183066093317995	0.0007421234310385769	0.00014628489491060902
CL10406.Contig4_All	12.81	15.493	0.21567751822624198	0.0178670590074361	0.00486742576942854
CL1041.Contig1_All	1.69	4.796	1.37311516729124	0.0192959762134419	0.00531236864385122
CL1041.Contig2_All	2.53	10.463	1.9705289564601898	6.664777220072359e-21	2.7866891020823597e-22
CL10410.Contig11_All	1.74	2.81	0.6331596246297491	0.0136899298354965	0.0036077480737896203
CL10410.Contig4_All	0.026000000000000002	0.593	3.8571663446464903	4.1117091830533795e-07	5.0541226676873605e-08
CL10410.Contig8_All	11.353	20.57	0.798220039719296	7.02502310126644e-32	1.76086557051419e-33
CL10413.Contig15_All	6.266	9.496	0.5399402147507629	5.98931258905101e-06	8.51449273353994e-07
CL10413.Contig16_All	3.32	5.303	0.6142964914704971	0.0116035947697254	0.00299975792681409
CL10413.Contig18_All	0.4	0.963	1.1804321591484601	0.0214625551851253	0.00599218673962895
CL10413.Contig20_All	0.0	0.956	5.62224426213156	1.08811323382596e-09	1.01354871603477e-10
CL10413.Contig21_All	0.0	1.393	5.85950314329962	4.39275417642607e-11	3.6171923151724303e-12
CL10413.Contig3_All	28.3	36.246	0.29821060068052696	9.47579267726095e-07	1.2138938730897502e-07
CL10413.Contig4_All	0.316	8.93	4.712754413160879	8.214474064857668e-71	7.225686529642259e-73
CL10415.Contig2_All	11.183	18.713	0.6809909643798641	1.0527450543429699e-07	1.20565901958908e-08
CL10416.Contig1_All	11.606	18.316	0.599073179286633	1.03414104428244e-11	8.024300994377929e-13
CL10417.Contig10_All	3.8930000000000002	21.785999999999998	2.40248682082215	2.9806045886697396e-29	8.285743249051528e-31
CL10417.Contig4_All	0.0	0.256	2.9607462162275398	0.0151944465266114	0.004060365497339621
CL10417.Contig5_All	0.04	85.566	10.346236132111802	6.350070162913929e-103	3.340402209389849e-105
CL10417.Contig6_All	44.06	242.956	2.40308079771617	0.0	0.0
CL10417.Contig8_All	9.013	31.783	1.75759892124629	7.060194125613507e-92	4.410802638184539e-94
CL10419.Contig2_All	6.796	17.973	1.34425637412586	1.2016604100548096e-115	5.330691638781938e-118
CL1042.Contig15_All	12.286	18.465999999999998	0.526078229540167	0.00011393992467670701	1.9572881483651396e-05
CL1042.Contig16_All	0.016	0.496	3.48802931790956	0.00115004689708606	0.000234455341097706
CL1042.Contig1_All	3.986	9.023	1.0954375473985698	0.0021889790147197	0.00047370343501689297
CL1042.Contig20_All	0.24	1.7730000000000001	2.26021927659908	0.0266049567937316	0.007655872239034391
CL1042.Contig8_All	2.793	5.446000000000001	0.9009114745129959	5.95752117426529e-07	7.45740166513326e-08
CL1042.Contig9_All	15.05	20.99	0.419234076292774	0.000182973960555714	3.23485927792157e-05
CL10420.Contig3_All	98.17	118.10600000000001	0.207796687698471	0.00124462804787185	0.000255626767549202
CL10420.Contig4_All	15.433	27.513	0.7716296462133491	3.97122021786569e-08	4.34991572270826e-09
CL10420.Contig5_All	3.763	7.443	0.923310281892393	0.0188552636847729	0.00517631162417068
CL10422.Contig10_All	11.01	21.48	0.9049773032890959	3.920562284390209e-17	2.04111791634016e-18
CL10422.Contig4_All	4.053	16.0	1.8940435355573602	1.84275659951233e-13	1.2435878828353902e-14
CL10422.Contig5_All	0.20600000000000002	0.626	1.47297666921716	0.0216869931090451	0.006062140029136329
CL10422.Contig6_All	3.67	7.672999999999999	1.0004894535916702	1.00097822520071e-12	7.167680690226531e-14
CL10425.Contig5_All	3.42	4.253	0.254237739787542	0.0196669463816293	0.00542772566303562
CL10425.Contig7_All	0.23600000000000002	1.776	2.62184304034822	0.0009987643554418188	0.000201349628783673
CL10430.Contig2_All	2.22	3.906	0.7459061167542059	0.00473665814789776	0.00110455921147749
CL10431.Contig1_All	0.35	3.2760000000000002	2.9876727562395398	9.430053757265409e-10	8.74600204759068e-11
CL10432.Contig1_All	0.353	1.023	1.43661263282065	0.00614379169111729	0.00147594136712897
CL10435.Contig1_All	0.823	1.43	0.7441761325069269	0.0204060052268782	0.00566068667088915
CL10435.Contig2_All	1.91	4.453	1.11991859019115	0.0135087248554241	0.0035539559436556798
CL10435.Contig3_All	1.34	2.773	0.9784344673706509	0.00347144964698771	0.0007854983285841099
CL1044.Contig8_All	0.0	0.3	3.3273880091762797	0.00492356549076918	0.00115321803914576
CL10442.Contig2_All	1.186	2.713	1.09452745049756	0.0319974330831882	0.00946131174986309
CL10445.Contig2_All	0.44299999999999995	5.096	3.3076024401845596	4.5374788102987603e-10	4.08972525581712e-11
CL10446.Contig13_All	1.886	3.4730000000000003	0.806423965363854	0.00830238454894972	0.0020614133397097198
CL10446.Contig14_All	3.783	6.54	0.72467102029259	5.29066918566945e-05	8.61215678632151e-06
CL10446.Contig15_All	0.746	1.63	1.0654426436656999	0.000862246686982127	0.00017202288076042
CL10446.Contig2_All	5.903	9.243	0.584558330438776	0.0018541660745981898	0.00039513498160161
CL10447.Contig1_All	12.463	15.42	0.247408226539953	0.0200728868320894	0.00555434487581361
CL10448.Contig1_All	5.13	16.706	1.64381121677874	3.13447139872829e-29	8.727074427357999e-31
CL10448.Contig2_All	10.2	14.892999999999999	0.48225705593032503	0.0101626829187455	0.00258358360741663
CL10448.Contig3_All	3.9130000000000003	10.806	1.4052536293817601	1.14505207400312e-29	3.11853376192742e-31
CL10448.Contig9_All	12.193	32.633	1.3610795538888703	3.328604300630189e-92	2.0614688557884494e-94
CL10453.Contig7_All	6.7	12.786	0.8724534994037271	1.36028281957222e-06	1.7751928333687198e-07
CL10454.Contig5_All	5.126	7.206	0.43097708000342205	0.000300768593502143	5.5178484163185495e-05
CL10456.Contig1_All	0.863	2.046	1.13268638415851	0.0309032687677421	0.00909286400064328
CL10456.Contig2_All	0.513	2.106	1.8593328705897298	0.00108519254552075	0.000220256492595607
CL10457.Contig1_All	5.386	10.096	0.845370432274482	3.27471796398593e-08	3.54685932323516e-09
CL10464.Contig1_All	1.67	5.266	1.49762604023512	0.0164835209806101	0.00444635639371541
CL10467.Contig1_All	7.0	16.08	1.1401504210360802	1.00868845461214e-27	3.0261310065914396e-29
CL10467.Contig3_All	0.0	1.406	2.9501176274773298	0.0136534112232395	0.0035966116225820298
CL10468.Contig1_All	0.493	2.046	1.94087478679792	1.1875472014947901e-06	1.53869269062851e-07
CL10468.Contig5_All	0.0	0.843	3.45978071577618	0.00226899099277846	0.000492445712114114
CL10468.Contig6_All	0.0	0.74	4.93145380183221	3.0982026880865e-07	3.75018351797711e-08
CL10468.Contig9_All	0.07	6.14	4.55811932286461	3.24562007595474e-06	4.458424072319e-07
CL1047.Contig4_All	1.3659999999999999	2.716	0.917854806276292	0.00971690389317631	0.002456048160769
CL10470.Contig2_All	0.193	1.166	2.2845568413586403	0.008025672753704891	0.0019855701372265
CL10471.Contig2_All	0.316	2.45	2.5539880227382796	0.000346327242591545	6.41883763357592e-05
CL10472.Contig2_All	15.95	31.113000000000003	0.9050759386569059	2.42416470551106e-18	1.1655699841136e-19
CL10473.Contig2_All	1.026	3.536	1.66106954521641	0.000157471335962918	2.7547833768041698e-05
CL10473.Contig6_All	2.1630000000000003	4.85	1.10500665021248	8.678059921297009e-07	1.1058648345443302e-07
CL10474.Contig2_All	154.35	220.593	0.455634824062173	6.362174031533629e-21	2.65809392497316e-22
CL10476.Contig2_All	0.406	1.156	1.4692325245739999	0.0018898129233499699	0.000403469463363857
CL10479.Contig2_All	0.0	1.8659999999999999	4.17002501613352	6.8297834151952e-05	1.13101296322263e-05
CL1048.Contig10_All	11.08	14.69	0.347142251471475	0.00698829569615949	0.00170557528097118
CL1048.Contig3_All	5.553	12.293	1.08308739190375	3.6275152883291204e-16	2.00776703576471e-17
CL1048.Contig7_All	21.715999999999998	26.416	0.224014272501893	0.0140679530413109	0.00372030663412701
CL10481.Contig2_All	1.646	7.666	2.1523465147301497	1.08071103898813e-18	5.08953267021678e-20
CL10487.Contig2_All	0.046	0.7929999999999999	2.7258791694110798	0.0146279446464063	0.00388569158045876
CL10488.Contig3_All	0.523	5.78	3.3224437534864597	2.18187330926317e-26	6.93150276885812e-28
CL1049.Contig1_All	1.05	2.463	1.13142973542815	0.0187284485635792	0.00513520010940891
CL1049.Contig3_All	0.583	2.23	1.8286445607201298	1.2745004779499302e-05	1.9021157266525398e-06
CL10490.Contig1_All	1.51	2.803	0.836780915514307	0.0110449946212685	0.00283761890273095
CL10491.Contig3_All	2.88	6.55	1.13049034814073	2.7956766470222206e-08	3.00496275103476e-09
CL10492.Contig12_All	15.4	19.223	0.26158969613092803	7.56462862152462e-05	1.2609902306363699e-05
CL10492.Contig14_All	36.32	42.203	0.157735623553271	0.00017047447595772098	2.9983449772559004e-05
CL10492.Contig15_All	0.0	0.976	5.84366233788281	1.71332983362949e-10	1.48349335797569e-11
CL10492.Contig17_All	0.0	0.38299999999999995	3.1133293098796497	0.0099823007542154	0.00253222466907731
CL10492.Contig2_All	0.0	1.136	6.1403529495088	2.59103067537573e-12	1.91746049785121e-13
CL10494.Contig5_All	25.35	31.52	0.25611322689064303	0.00010683727920071	1.8252678167766397e-05
CL10495.Contig16_All	79.653	126.55	0.609639547458062	1.1200444659389899e-26	3.50720012708071e-28
CL10495.Contig4_All	11.86	26.37	1.09472685171893	2.5401253027827696e-37	5.245665390245339e-39
CL10495.Contig5_All	6.063	8.113	0.362014777611819	0.00847081297967056	0.00210828592208617
CL10495.Contig6_All	1.2930000000000001	2.793	1.05985267683515	0.00387434633788139	0.0008849417506827061
CL10498.Contig10_All	3.5660000000000003	7.353	0.981833812128916	3.6196067331506796e-11	2.95585470905475e-12
CL10498.Contig14_All	1.2930000000000001	5.846	2.11346193321254	1.09342702762158e-36	2.31024084015579e-38
CL10498.Contig7_All	3.966	8.683	1.06813713886654	5.79269654629266e-08	6.450640517233199e-09
CL10499.Contig3_All	0.5760000000000001	2.133	1.7752261270430498	8.13174390695861e-08	9.191186712772042e-09
CL1050.Contig1_All	0.0	1.23	5.23669454311903	3.80855137465317e-08	4.1622338500841e-09
CL1050.Contig3_All	0.883	1.78	0.9372222770986851	0.007580347154936271	0.0018646249715481898
CL10502.Contig1_All	10.44	14.876	0.44889908033629106	0.0457287444282024	0.0142516078700185
CL10503.Contig14_All	7.186	12.54	0.7453420098578281	0.000693923531760767	0.00013592766636585902
CL10503.Contig6_All	0.8859999999999999	3.056	1.7206304706145001	1.5705409387523397e-26	4.9502071281528e-28
CL10503.Contig7_All	9.703	15.31	0.5986176168211271	3.28993038044827e-08	3.56440644811143e-09
CL10506.Contig2_All	1.88	3.406	0.7944395477289671	0.000390248757288484	7.30441311582396e-05
CL10507.Contig1_All	106.556	149.256	0.42601405535751397	4.2812135189428106e-08	4.70850832795507e-09
CL10507.Contig2_All	151.17	196.426	0.318510620546441	2.0332048916677503e-06	2.7177614573974803e-07
CL1051.Contig13_All	8.686	32.883	1.85167119992372	2.5182828632306697e-24	8.778673205951739e-26
CL1051.Contig14_All	8.07	44.59	2.4041908733303	9.626877926122696e-150	2.8818611115315588e-152
CL10510.Contig2_All	10.21	15.126	0.5087551201234329	1.0336252625135302e-07	1.18252882589565e-08
CL10511.Contig1_All	31.136	39.34	0.27747475479802297	6.45420826229564e-05	1.0648274569706401e-05
CL10514.Contig3_All	3.24	4.956	0.5505759536598521	0.005156712656041821	0.001214538442547
CL10518.Contig3_All	19.3	35.296	0.811004714751561	9.641391131634438e-40	1.8530277321911801e-41
CL10519.Contig11_All	0.3	1.173	1.71151820692691	0.0191544711040709	0.00526904809368365
CL10519.Contig12_All	0.29	1.483	2.16072553505726	0.0019944592719252897	0.000427996016128786
CL10519.Contig1_All	0.9259999999999999	2.326	1.27188208068779	0.000374192884588718	6.97710349352985e-05
CL10519.Contig5_All	2.7430000000000003	4.306	0.589795416386041	0.0315121915117102	0.009296981727478141
CL10521.Contig1_All	0.016	2.2030000000000003	5.43853790472793	1.3710987110043099e-11	1.0772727241930698e-12
CL10521.Contig2_All	0.0	2.793	7.062690843867659	5.4830617261296794e-18	2.6952033387730396e-19
CL10530.Contig1_All	5.3629999999999995	9.056000000000001	0.687021516551165	0.00857782674398316	0.0021388279465653103
CL10533.Contig1_All	0.753	1.473	0.8959971731766121	0.00688356144338089	0.00167695257575846
CL10534.Contig2_All	5.976	8.49	0.446750751847794	0.0160173890181873	0.0043082846727914605
CL10535.Contig1_All	5.95	10.42	0.739263968812327	0.0035564426963203204	0.000806658817603967
CL10539.Contig12_All	1.133	2.286	0.96398322363304	0.040789312075636	0.012484955537310001
CL10539.Contig3_All	0.406	1.48	1.6302681246808999	0.0465570210282041	0.0145476172888949
CL10539.Contig5_All	0.41600000000000004	2.926	2.33751988917829	0.0140650463249201	0.00371938539282715
CL10539.Contig7_All	0.0	0.36	3.9097371379267503	0.00025385703832279	4.598436405376379e-05
CL10541.Contig1_All	30.633000000000003	37.916	0.247998510361687	0.000292724504704048	5.36154657469495e-05
CL10547.Contig16_All	3.0060000000000002	5.252999999999999	0.7461808424694691	0.000159724279460218	2.79592848674425e-05
CL10547.Contig17_All	9.416	11.93	0.280840748833406	0.0463210896863914	0.0144627318965426
CL10549.Contig4_All	593.653	827.306	0.41969855259807504	1.1659187708284098e-67	1.0698358750958097e-69
CL10549.Contig5_All	2.656	4.006	0.533483876577639	0.0242875242612239	0.00689759577491796
CL10549.Contig9_All	2.576	4.383	0.7061273071586929	0.006432274941694329	0.00155319786792491
CL1055.Contig13_All	2.013	2.8160000000000003	0.425780047018712	0.000817528545164851	0.000162374267544402
CL1055.Contig14_All	9.123	14.023	0.562056230978188	4.78245833329989e-09	4.73175019264321e-10
CL1055.Contig23_All	0.0	0.273	3.44143644121848	0.00271124608357377	0.000598075043360195
CL1055.Contig8_All	1.903	2.623	0.40067168157485605	0.0141102287842233	0.00373255786262633
CL10551.Contig6_All	1.81	8.113	2.09743318432501	2.9217289900342494e-31	7.48828131136351e-33
CL10553.Contig3_All	21.51	31.13	0.4732556946796429	2.35777865489346e-06	3.1776999030029e-07
CL10558.Contig1_All	0.013000000000000001	8.312999999999999	7.269198027724951	3.86154451657616e-24	1.3549205526284598e-25
CL10558.Contig2_All	0.013000000000000001	7.8260000000000005	7.206892733358821	1.0983435386139599e-23	3.9419713760315797e-25
CL10559.Contig2_All	2.126	3.29	0.564486463945364	0.0320453537004231	0.00947895709362393
CL1056.Contig1_All	0.493	2.1830000000000003	2.08710336790814	2.77273226031106e-08	2.9790977863556003e-09
CL1056.Contig2_All	1.913	3.6630000000000003	0.874272321649978	0.00028326741582978	5.1757336244478996e-05
CL10560.Contig1_All	0.14	2.436	3.4672644490302402	6.55392116182218e-06	9.384679405017071e-07
CL10566.Contig1_All	13.106	21.78	0.673507375902105	5.02566537587933e-06	7.07097022233743e-07
CL1057.Contig21_All	0.133	0.68	2.15528818490609	0.0229839280895573	0.0064797635830697396
CL10572.Contig3_All	9.256	14.45	0.583036660543314	7.10874653679835e-05	1.17975369053072e-05
CL10573.Contig2_All	0.03	5.81	5.865508313243709	4.69414171382028e-14	3.0278379977970498e-15
CL10573.Contig4_All	1.033	5.07	2.21359885430277	2.8540741519512607e-09	2.76343521057603e-10
CL10574.Contig1_All	1.03	2.656	1.2908425002521	8.31431762718113e-06	1.20677453401308e-06
CL10577.Contig2_All	2.063	3.033	0.49789528508758596	0.0083857665899874	0.0020849359806317
CL10578.Contig12_All	0.28300000000000003	0.91	1.5841333136295601	0.00626495972004474	0.00150837952955111
CL10578.Contig17_All	0.513	1.3259999999999998	1.2509364988086003	0.0217973032948595	0.0060960483465796605
CL10578.Contig7_All	0.813	2.276	1.41467699815548	7.94205867700769e-06	1.1494699558123899e-06
CL10578.Contig8_All	3.47	9.83	1.4438376165240498	1.3011955628333598e-19	5.81457918704682e-21
CL10578.Contig9_All	3.576	5.83	0.643845599332489	0.000266904024000211	4.8530109745759495e-05
CL1058.Contig10_All	1.906	2.826	0.5086811679881571	0.0005753689750156861	0.000111026154954599
CL10582.Contig1_All	1.45	7.58	2.3200267400704	7.117256602072659e-23	2.6586077504434196e-24
CL10582.Contig2_All	11.062999999999999	14.556	0.336126105248194	0.0284401030148835	0.008265391443239591
CL10583.Contig3_All	3.8160000000000003	14.28	1.8285359011239402	7.54724623264894e-18	3.7516030157085895e-19
CL10584.Contig17_All	1.556	9.78	2.5879077377017503	5.91314711494801e-79	4.54719332794436e-81
CL10584.Contig18_All	1.2	3.233	1.3499264011060501	0.000209023009020149	3.73052952713351e-05
CL10584.Contig22_All	1.023	2.11	0.985956839535938	0.00010683727920071	1.8253116357942602e-05
CL10590.Contig1_All	11.373	18.305999999999997	0.6274578159167571	8.33520786525445e-20	3.6885450975333704e-21
CL10591.Contig2_All	43.63	57.583	0.341176722302052	4.57619901601689e-12	3.4490994340768103e-13
CL10593.Contig12_All	1.263	3.093	1.21306913813919	2.13970338785625e-05	3.29386865049608e-06
CL10593.Contig15_All	0.04	0.743	3.34397348798659	9.60402036940614e-05	1.62886468813211e-05
CL10593.Contig19_All	1.016	4.913	2.2016351617540697	3.71240358617017e-18	1.8087287044270398e-19
CL10593.Contig21_All	0.21	1.956	2.80078878958872	0.00015237654485276698	2.6603670822523102e-05
CL10593.Contig8_All	0.0	0.39	4.65888033130084	3.1188157336256803e-06	4.2723966588963204e-07
CL10594.Contig2_All	13.9	38.103	1.39663784712181	9.17684318767677e-27	2.8626001657040698e-28
CL10596.Contig11_All	0.303	2.42	2.89582592368288	5.63719660351234e-12	4.2817943788799004e-13
CL10596.Contig12_All	0.055999999999999994	0.513	2.42305583632402	0.0418897910838485	0.0128811630080716
CL10596.Contig13_All	0.05	0.583	3.1803780739848704	0.000206179023495041	3.6746282067621e-05
CL10596.Contig15_All	0.506	3.04	2.48781712164212	3.9499166423613e-13	2.7358692898022996e-14
CL10596.Contig16_All	0.336	1.013	1.5075361403632301	0.0330640039244206	0.009815058064247241
CL10596.Contig17_All	0.066	4.453	5.66416704016407	4.43820964391517e-24	1.5606277430717597e-25
CL10596.Contig1_All	1.35	5.332999999999999	1.91389180218788	2.26872562904114e-24	7.89641916700257e-26
CL10596.Contig2_All	0.406	1.2930000000000001	1.59399064314753	1.9019311815419201e-06	2.53218131124613e-07
CL10596.Contig3_All	0.37	1.643	2.07447916923469	5.03789796223554e-06	7.08872754984725e-07
CL10596.Contig5_All	2.52	5.71	1.09066404061434	0.0020078870783877	0.000431051746703049
CL10596.Contig6_All	0.34299999999999997	1.936	2.3706050912069196	2.15038961950468e-08	2.2853247602920897e-09
CL10596.Contig7_All	0.14	1.266	3.05733346730435	2.29627007215544e-08	2.4467512515298602e-09
CL10596.Contig8_All	0.72	2.51	1.7287464907301102	1.4098895615596199e-11	1.1086682272183e-12
CL10596.Contig9_All	0.616	2.9930000000000003	2.19539926243269	4.73885720022278e-16	2.6480609444399898e-17
CL106.Contig1_All	0.423	1.53	1.76151773296738	1.3068646278287599e-05	1.95296870238234e-06
CL106.Contig3_All	0.6729999999999999	2.696	1.91233178793389	1.3171875642466598e-09	1.23635449586657e-10
CL106.Contig9_All	1.61	3.423	1.02862390063986	2.58327665898187e-05	4.02041657950616e-06
CL10604.Contig2_All	0.436	3.333	2.60594228230373	1.54814638322221e-05	2.33721441984315e-06
CL1061.Contig2_All	7.23	9.486	0.33307460394822497	0.0065350853806014795	0.00158163837808566
CL1061.Contig3_All	1.14	2.846	1.24677920429964	2.6658307968281303e-05	4.15930671081505e-06
CL10610.Contig2_All	2.833	6.336	1.09370308377823	0.00225563990373033	0.00048927896955143
CL10613.Contig23_All	1.29	3.24	1.25198461220619	2.47972457321934e-05	3.850649332391299e-06
CL10615.Contig2_All	1.626	3.16	0.8977735396725279	1.8075784974916698e-05	2.75593081620431e-06
CL10616.Contig5_All	1.053	3.31	1.5884192602123202	5.177454693481969e-66	4.9529437077280394e-68
CL10617.Contig1_All	18.78	35.946	0.8745120342242808	4.1181784234341895e-17	2.1466805682362697e-18
CL10617.Contig20_All	115.07600000000001	377.51599999999996	1.65466616888626	2.2786760669425084e-302	2.0266322207562586e-305
CL10617.Contig26_All	11.505999999999998	125.986	3.26028790844076	3.25218054345422e-14	2.07163456167234e-15
CL10617.Contig27_All	0.033	30.226	9.082603233704539	2.1278655609613294e-58	2.3933237019424498e-60
CL10617.Contig28_All	0.0	12.095999999999998	8.21434118432097	5.25531114180499e-27	1.6239377690407999e-28
CL10617.Contig30_All	0.0	11.523	8.61812612946897	1.0768394169635199e-29	2.9269176976838797e-31
CL10617.Contig3_All	0.0	1.56	5.466976664510651	2.8576588081092995e-08	3.07778389602002e-09
CL1062.Contig1_All	7.26	12.033	0.6701633561138989	4.26712769906001e-14	2.74407255338802e-15
CL1062.Contig4_All	2.22	3.326	0.5195816477238471	0.0440299871241561	0.0136443389457934
CL10620.Contig1_All	11.485999999999999	35.816	1.58067483731403	2.5874295643468997e-30	6.867220703222259e-32
CL10622.Contig2_All	0.433	1.406	1.5916120435681	0.00986766691057757	0.00249972047510195
CL10622.Contig5_All	2.363	12.8	2.3714501552075697	4.3300500724390195e-68	3.94973004937332e-70
CL10627.Contig1_All	0.10300000000000001	0.853	2.3752981727063998	0.0152910628950658	0.00408986757838914
CL10629.Contig2_All	1.413	2.14	0.530534480788198	0.0462279379731965	0.0144287443442881
CL10630.Contig7_All	2.423	10.796	2.1001640447646897	1.7150693829045797e-85	1.2016907322895898e-87
CL10633.Contig3_All	1.71	3.5460000000000003	0.9932561584623539	3.81397357296639e-08	4.16898692686992e-09
CL10635.Contig2_All	2.903	4.516	0.574576710143602	0.0030417527903785	0.000678725302390008
CL10637.Contig2_All	2.346	9.142999999999999	1.89308590500643	2.85514902361185e-14	1.8106744550921396e-15
CL10638.Contig1_All	9.726	13.255999999999998	0.389167746696591	0.00328712092660018	0.000739083459602396
CL10639.Contig2_All	7.486000000000001	11.173	0.516377474217637	0.00018793330920227098	3.32946774605729e-05
CL10640.Contig4_All	3.216	12.503	1.8534526069396	2.686316123993e-06	3.64729226665918e-07
CL10640.Contig5_All	9.26	18.426	0.9327137449219921	6.35356553039844e-09	6.38333559383942e-10
CL10642.Contig3_All	1.8259999999999998	3.6860000000000004	0.926630905905563	0.0453091990864494	0.0140952997700334
CL10642.Contig5_All	0.86	3.516	1.93924255392159	6.0358551151205195e-09	6.04318733244512e-10
CL10642.Contig9_All	7.306	9.933	0.38084503008588	0.0143682065297466	0.0038085923705555
CL10643.Contig10_All	0.0	0.64	5.20548084237055	4.67350603820253e-08	5.1561751253385294e-09
CL10643.Contig12_All	0.086	1.64	4.13001873857983	1.38036928591337e-14	8.56236788882468e-16
CL10643.Contig16_All	0.036000000000000004	0.616	3.24910902996454	0.00030219615013846	5.5471568200430606e-05
CL10643.Contig1_All	0.013000000000000001	0.92	4.99280643633988	3.57122390905445e-11	2.9143678487305296e-12
CL10643.Contig21_All	0.413	1.163	1.38746517092457	0.01307121333724	0.00342722739337557
CL10643.Contig22_All	0.256	0.7959999999999999	1.44271034271082	0.0437640197293834	0.0135467294199101
CL10643.Contig25_All	0.0	0.63	4.451535348853599	1.47363386371411e-05	2.2176912578400004e-06
CL10643.Contig26_All	0.0	0.583	2.59860563149365	0.0375056769561584	0.0113457954386143
CL10643.Contig27_All	0.0	0.8959999999999999	5.8014803416826	8.256432850134109e-11	6.98946380564619e-12
CL10643.Contig29_All	0.033	0.813	3.89816306472898	2.18252103287055e-07	2.59327945455398e-08
CL10643.Contig2_All	0.0	0.09	2.55450823499724	0.042675084641070005	0.0131559679250432
CL10646.Contig2_All	31.663	39.363	0.255349849302058	7.10121537085081e-05	1.17834979021938e-05
CL1065.Contig3_All	128.3	163.89	0.294452375481977	6.55251802807571e-15	3.97139533838988e-16
CL10650.Contig12_All	8.616	11.65	0.376225204641423	0.0155494455876094	0.00416622870724653
CL10650.Contig2_All	3.0860000000000003	6.36	0.978786893949254	1.98373763569715e-06	2.6475510973397897e-07
CL10654.Contig1_All	2.2159999999999997	4.843	1.03886781879172	0.0126747401697105	0.00331268806123249
CL10655.Contig1_All	2.843	5.16	0.8062755028456551	5.7532483726333705e-05	9.41818452549464e-06
CL10656.Contig15_All	0.106	0.53	2.2925431222336603	6.003936216712361e-07	7.52201427788504e-08
CL10656.Contig18_All	0.183	2.63	3.7693385571268703	3.0978730857933794e-50	4.3344283831248694e-52
CL10656.Contig2_All	0.52	2.21	2.01061647018953	2.6811334253229504e-09	2.58958905317912e-10
CL10656.Contig5_All	0.23	0.62	1.34008593377232	0.000438102389996585	8.26995595945744e-05
CL10656.Contig6_All	0.44	3.24	2.8185769462046	2.4204770438623197e-105	1.2365178069580195e-107
CL1066.Contig1_All	0.0	0.22	3.3313630242697903	0.00363309414162661	0.000825542010315597
CL10660.Contig1_All	0.0	3.233	5.3425466455617805	8.59364946489347e-09	8.757883074702169e-10
CL10661.Contig2_All	0.87	3.846	1.96739515440267	0.0106766212673259	0.00273105095521176
CL10662.Contig2_All	2.68	5.582999999999999	0.9985339096353729	1.5037198547927401e-09	1.42168221568912e-10
CL10667.Contig3_All	1.39	3.2960000000000003	1.18022813244761	3.62125214642217e-05	5.75720882906964e-06
CL10669.Contig19_All	3.85	5.35	0.413979713066961	0.00457385998458346	0.00106282540087329
CL10669.Contig20_All	3.793	15.425999999999998	1.8180614026054498	0.0052320807658279705	0.00123393527161287
CL10669.Contig2_All	7.046	14.815999999999999	1.01322523191927	6.2571285754764e-12	4.77303035546601e-13
CL10669.Contig8_All	5.88	8.203	0.419954254346499	3.8926290801595e-05	6.2203197724451596e-06
CL1067.Contig3_All	0.213	1.306	2.5191070698545	1.7653083719051698e-08	1.8614642391008604e-09
CL10671.Contig11_All	303.726	398.793	0.333677607360154	3.13903586270361e-21	1.28753423091248e-22
CL10671.Contig7_All	54.86	80.183	0.48734485091301294	9.05459515814951e-08	1.02931963657091e-08
CL10671.Contig9_All	17.285999999999998	59.903	1.7307245201621002	1.82808909507185e-45	2.92460944405625e-47
CL10675.Contig1_All	2.923	5.51	0.8477850326708392	0.00011006174292372901	1.88541526685761e-05
CL10676.Contig2_All	1.3530000000000002	2.6630000000000003	0.912150868378343	0.00423382201625974	0.0009761880780673071
CL1068.Contig1_All	0.0	13.6	8.457862629077821	3.67354032281346e-29	1.02558545640056e-30
CL1068.Contig2_All	0.9159999999999999	1.8230000000000002	0.9128273231097479	0.0315457192546285	0.009307899809138091
CL10682.Contig1_All	1.72	6.846	1.88427652918439	1.68764040653387e-06	2.2309552566037002e-07
CL10683.Contig1_All	1.37	2.96	1.06703625951088	0.043695714069269996	0.0135236903291462
CL10686.Contig2_All	34.946	42.236000000000004	0.21384950035962302	0.008333240078983891	0.00206988796989967
CL10687.Contig3_All	2.36	3.8960000000000004	0.6651840979112379	0.00075733017115581	0.000149538989629835
CL10689.Contig12_All	4.756	8.53	0.781732914433597	1.2803913338468501e-08	1.33055265511038e-09
CL1069.Contig3_All	2.366	4.93	0.9988631492019441	0.00675063821773903	0.00164054317779844
CL10691.Contig1_All	2.28	5.68	1.25685940345706	2.8436511178435802e-16	1.56435047069379e-17
CL10691.Contig2_All	3.6260000000000003	5.146	0.445553423557283	3.77627678346864e-05	6.02456183518516e-06
CL10695.Contig8_All	0.0	1.136	5.51311951053656	2.67434765311542e-09	2.5821647766799096e-10
CL10697.Contig2_All	21.276	35.413000000000004	0.674872064218818	6.67544251777411e-23	2.4812622300279698e-24
CL10697.Contig4_All	3.753	10.13	1.3673789242075403	4.87306751925211e-08	5.38903191243786e-09
CL10698.Contig1_All	1.166	7.716	2.1924690427157	0.0144665142465657	0.00383763211178664
CL10698.Contig2_All	15.585999999999999	20.323	0.324311294719338	0.0016506704910561	0.00034811641280824704
CL10698.Contig3_All	0.0	0.23	3.10986805451625	0.008215923137339879	0.0020376287821689603
CL10698.Contig8_All	2.4659999999999997	8.472999999999999	1.70925261574792	1.95573503938905e-21	7.90795920393324e-23
CL10700.Contig5_All	0.0	1.073	4.963701983728679	2.7770253499518397e-07	3.34304479046352e-08
CL10700.Contig7_All	0.0	1.5030000000000001	5.435037609592181	6.13867827542294e-09	6.15279354684304e-10
CL10701.Contig3_All	5.806	7.276	0.26634196945606997	0.0383633770062283	0.011636588660883998
CL10702.Contig8_All	1.3359999999999999	2.266	0.7034874649476011	0.00138639578345975	0.000287645772595953
CL10704.Contig1_All	0.33299999999999996	4.066	3.21327444576787	8.573881627030241e-07	1.0916592162488101e-07
CL10706.Contig10_All	0.01	2.9960000000000004	6.88183552832015	2.9448103446585197e-21	1.2054181479794901e-22
CL10706.Contig13_All	0.0	3.82	7.53574731809891	1.9080218234443e-21	7.71089320175432e-23
CL10707.Contig7_All	0.78	1.75	1.0821992502426299	0.0128800961786192	0.00337292611701537
CL10709.Contig5_All	0.0	0.746	3.57460500755812	0.0013599432075459199	0.000281626452435783
CL1071.Contig10_All	19.433	24.26	0.258722852659218	0.0385750619256368	0.0117133498955523
CL1071.Contig1_All	19.31	35.17	0.8065152573996559	6.14040422375511e-29	1.7349349229790298e-30
CL1071.Contig2_All	36.346	47.0	0.311418770573756	5.3980029474389795e-05	8.799755341765311e-06
CL1071.Contig3_All	21.14	25.616	0.21856606175935298	0.0334363840922589	0.00994010555093085
CL1071.Contig7_All	2.133	3.716	0.7384233675557941	0.00292310276370694	0.000649500891747113
CL10710.Contig1_All	25.195999999999998	33.275999999999996	0.33941250700383296	0.035453225162	0.010635429201616
CL10714.Contig1_All	0.14	2.456	3.77067524160489	5.610746671894251e-09	5.595045977287551e-10
CL10718.Contig4_All	4.743	7.162999999999999	0.533383020847129	0.00233190088259896	0.000507465013432672
CL10718.Contig5_All	0.24600000000000002	0.966	1.84587476205877	0.0016520230774847802	0.000348437501515967
CL10720.Contig3_All	2.016	6.79	1.61620317693997	0.0010064888275643099	0.000203016038593173
CL10720.Contig9_All	0.12300000000000001	0.436	1.7686895509608302	0.0247768157575513	0.007054827298501459
CL10721.Contig2_All	3.486	5.06	0.473595706388673	0.0125115658550257	0.0032648838684794
CL10722.Contig12_All	2.373	3.6060000000000003	0.540558924023725	0.00051055163635293	9.74831450395559e-05
CL10722.Contig14_All	15.883	20.125999999999998	0.283634185364602	0.0295863077218443	0.00864343259602025
CL10722.Contig21_All	1.036	1.85	0.7647465253905948	0.0285122645638104	0.00828852811166454
CL10722.Contig40_All	1.44	2.333	0.629991528973386	0.0269795178395257	0.0077844327812649295
CL10722.Contig50_All	1.1159999999999999	2.24	0.9433589427820709	8.41831855650411e-08	9.538837497537741e-09
CL10722.Contig52_All	0.23	1.41	2.47590766297327	1.4640145100335501e-06	1.9199331266204898e-07
CL10722.Contig58_All	1.406	2.45	0.741319504764576	0.00050999663761953	9.73716437668559e-05
CL10722.Contig5_All	1.3559999999999999	2.31	0.707377096365693	0.0005527599958388321	0.000106273711861853
CL10722.Contig60_All	0.606	1.7	1.40744085723216	0.00020831258158171	3.71672050046545e-05
CL10722.Contig61_All	59.733000000000004	69.906	0.16809391568523002	0.0025133045235457697	0.000550540121884753
CL10723.Contig2_All	0.0	14.623	8.56513405507544	3.62524591981498e-30	9.680638901694699e-32
CL10724.Contig3_All	10.665999999999999	12.95	0.221753442106743	0.0077669362506117	0.0019160823989692103
CL10729.Contig2_All	3.74	5.66	0.535176689200753	0.0248238295770144	0.00707036773782942
CL1073.Contig5_All	19.14	27.75	0.47444076829715504	5.104380374306829e-07	6.345735032246339e-08
CL10731.Contig2_All	10.433	26.426	1.2794226360844498	7.686917301148698e-41	1.4248618915446199e-42
CL10732.Contig1_All	26.273000000000003	30.24	0.14398504689240998	0.0294026177617187	0.00858498525071549
CL10733.Contig1_All	3.8560000000000003	10.06	1.29660982341244	0.000189763335644478	3.36374128987365e-05
CL10736.Contig2_All	2.553	3.6260000000000003	0.44748903323661104	0.00099420319305674	0.000200397754178686
CL10737.Contig4_All	1.4	16.476	3.46379355012561	3.1625741447300796e-38	6.39045926335945e-40
CL10738.Contig2_All	8.656	19.375999999999998	1.1027323799880802	1.1429963126575702e-14	7.05089857752407e-16
CL1074.Contig16_All	1.296	5.026	1.89321717881396	1.66347413674107e-15	9.675867158568759e-17
CL1074.Contig1_All	0.08	1.51	3.1444407746333396	0.0019503482367229	0.00041764165424000696
CL1074.Contig5_All	0.0	1.796	6.151886960532511	4.36411692389007e-12	3.28081160275486e-13
CL1074.Contig6_All	0.0	0.12300000000000001	2.8206159536196296	0.0204945251517172	0.0056885766845007
CL10742.Contig13_All	0.0	1.25	4.982337098973519	4.20095651751465e-07	5.16974908867017e-08
CL10742.Contig4_All	0.0	0.373	3.67054720136366	0.000854387409744996	0.00017036088643151298
CL10742.Contig7_All	3.5660000000000003	6.126	0.7186520945829129	0.000515091335920709	9.840022234290809e-05
CL10743.Contig3_All	0.21600000000000003	0.636	1.4165535395276698	0.0430243392532475	0.0132869694739335
CL10745.Contig5_All	4.956	7.08	0.455579968329694	1.17307630678585e-06	1.5190522599965598e-07
CL10748.Contig11_All	1.75	2.34	0.356367590330894	0.0316090355573005	0.00932863898906861
CL10748.Contig5_All	3.36	4.266	0.288073623696214	0.0332864113548665	0.0098879393716467
CL10749.Contig3_All	1.5230000000000001	2.38	0.584371563946407	0.00537363031244726	0.00127145648784179
CL1075.Contig3_All	17.283	28.75	0.667308710109822	0.000695751896823009	0.000136368820663014
CL10754.Contig2_All	0.266	2.45	2.8628171388831096	0.00012505740513393002	2.15884689484765e-05
CL10758.Contig2_All	1.5030000000000001	2.906	0.886579579658165	7.407833310866309e-07	9.368460964955981e-08
CL10759.Contig2_All	6.186	12.706	0.959658112240629	0.00481789299548549	0.00112533163038005
CL1076.Contig13_All	3.42	4.626	0.37609225638849697	0.00165792075178024	0.000349789306314988
CL1076.Contig15_All	2.116	3.176	0.5256493363110329	0.0236371733887809	0.00668879860423537
CL1076.Contig18_All	0.943	1.903	0.942277381691608	0.000587346558774017	0.000113566748771821
CL1076.Contig3_All	0.126	0.47600000000000003	1.65341894525501	0.0394699857578735	0.0120261918903901
CL1076.Contig4_All	0.966	1.973	0.964097947065063	0.000109114017515038	1.8674050222019798e-05
CL10760.Contig1_All	22.883000000000003	28.87	0.27547856419598105	5.01741402352226e-06	7.058272401254229e-07
CL10761.Contig1_All	3.0660000000000003	4.1160000000000005	0.36286298254497	0.0423802284795017	0.0130549563878428
CL10762.Contig1_All	0.096	1.023	3.1653118631226302	0.00025223246122715295	4.56681975234264e-05
CL10762.Contig2_All	0.0	0.42	2.55234347799625	0.0428575856572353	0.0132259084523503
CL10763.Contig3_All	8.433	11.513	0.390733605314565	5.34030235997251e-05	8.701320044832421e-06
CL10763.Contig5_All	8.113	14.11	0.735778274796389	4.1811272358637396e-11	3.43612671274209e-12
CL10764.Contig1_All	0.91	2.366	1.2936538486928102	0.000132159095354929	2.2897561652092603e-05
CL10765.Contig16_All	5.803	9.616	0.660436420266359	0.004478201684390989	0.00103843609786428
CL10765.Contig17_All	3.65	5.83	0.6097345466615121	0.00619022562579731	0.00148850628130682
CL10765.Contig4_All	2.396	4.87	0.958108722113926	0.000416387225413427	7.8324949026498e-05
CL10765.Contig5_All	1.47	3.32	1.0894218830759301	0.00559113933943523	0.00132898564636677
CL10768.Contig1_All	0.0	1.36	5.418458819765509	4.159010948625839e-09	4.09053464089667e-10
CL10768.Contig2_All	0.0	1.96	5.85486310919317	4.6790017452952204e-11	3.86102141892514e-12
CL10770.Contig2_All	0.0	0.546	3.30938310698897	0.00526311529737909	0.00124226461431525
CL10770.Contig4_All	9.443	13.446	0.44968542077611295	0.00201380266305245	0.000432518279504596
CL10775.Contig11_All	0.0	0.316	2.9241616809957702	0.0151661740375356	0.00405169345016746
CL10775.Contig14_All	0.0	0.42	3.4325258580663998	0.00250271026544854	0.000547975141853508
CL10775.Contig18_All	2.073	3.313	0.627108040948266	0.00305712000622463	0.000682395819086129
CL10775.Contig1_All	0.036000000000000004	0.41	2.54726065005831	0.0170582150194396	0.004619694253892571
CL10775.Contig21_All	4.353	6.3260000000000005	0.482692069661557	0.008069751764174541	0.00199761322928649
CL10775.Contig22_All	0.36	0.993	1.37974160475387	0.00123684978343027	0.000253854839062138
CL10775.Contig23_All	0.15	0.583	1.7873837220253799	0.00307400481240908	0.000686531520123163
CL10775.Contig24_All	0.433	2.03	1.85509481459729	0.0440242803065787	0.0136420929777105
CL10775.Contig3_All	7.51	9.906	0.33897973803489806	0.0449891113275479	0.0139840121523771
CL10775.Contig7_All	0.023	0.62	3.65386192683575	0.0009076862740519519	0.00018183654180936202
CL10776.Contig5_All	0.28600000000000003	1.5830000000000002	2.3590576089357	7.91709109356736e-06	1.14568460672006e-06
CL1078.Contig3_All	8.81	27.82	1.5993425720238	9.29224878049919e-29	2.64361141795369e-30
CL1078.Contig4_All	7.42	19.066	1.28256987983859	0.0005205377076357389	9.95479387951295e-05
CL10780.Contig8_All	3.05	8.716000000000001	1.4395438012774098	2.4481330610340296e-08	2.61706321715779e-09
CL10781.Contig3_All	0.85	2.1630000000000003	1.30300448061957	0.000422758300001254	7.96334345226771e-05
CL10783.Contig8_All	0.096	0.623	2.08969698007012	0.040830611313276005	0.0125027638191328
CL10785.Contig4_All	2.3930000000000002	3.873	0.6351829443447821	0.000848436806322965	0.000169037676471795
CL10786.Contig7_All	0.7959999999999999	1.0959999999999999	0.406967287582366	0.000641971153981573	0.00012501997949781102
CL10787.Contig13_All	0.0	3.04	7.030312128223151	2.59490325176732e-17	1.33378668844501e-18
CL10787.Contig15_All	1.09	2.64	1.1776858740904	0.0153700500233917	0.00411282787183123
CL10787.Contig20_All	3.11	11.43	1.79659806281418	1.99586526973752e-11	1.59412914014914e-12
CL10787.Contig21_All	2.1830000000000003	4.88	1.09599165413554	1.6076592907280898e-06	2.12138906820083e-07
CL10788.Contig1_All	1.953	3.44	0.7565471996570501	0.0052360109294522705	0.00123497574428804
CL10790.Contig5_All	4.1	7.563	0.821640332784989	0.000292815562642111	5.36353198757019e-05
CL10791.Contig3_All	0.733	3.38	2.09991715392164	2.8254692911624803e-11	2.28769911045011e-12
CL10793.Contig1_All	14.853	20.47	0.40451947209217204	8.67256609953583e-05	1.4616695006473801e-05
CL10794.Contig2_All	1.3530000000000002	2.9760000000000004	1.06399161001192	0.00150685974677828	0.00031481303761950603
CL10795.Contig4_All	2.126	4.846	1.1281190896903102	4.8015197746818e-13	3.34603403027512e-14
CL10796.Contig2_All	0.24600000000000002	0.9129999999999999	1.71939014073886	0.0259913839067938	0.00745140089182383
CL10799.Contig1_All	6.76	10.163	0.527500104871592	9.862215542012109e-05	1.67522243002507e-05
CL10800.Contig10_All	0.0	1.44	4.96242992357733	2.94055672839572e-07	3.54660522134541e-08
CL10800.Contig15_All	0.0	1.103	6.66938498197555	1.59953326003474e-15	9.29206722569479e-17
CL10800.Contig16_All	12.126	15.616	0.306730346404113	0.0218167565627877	0.0061029086152721
CL10800.Contig22_All	0.053	0.33	2.3741891798214	0.0052766055483519396	0.00124609571361924
CL10800.Contig25_All	0.04	0.386	2.32300148169051	0.0342579217346457	0.010222235675847999
CL10800.Contig26_All	0.6629999999999999	2.333	1.74906084724982	1.73016989129345e-17	8.78615092630638e-19
CL10800.Contig31_All	0.32	5.6129999999999995	2.7430976818833797	0.0160616564935258	0.00432175941225826
CL10800.Contig40_All	5.903	8.656	0.493106308970546	2.8503804476272298e-08	3.0677807741821998e-09
CL10800.Contig49_All	0.873	3.096	1.69507924476758	0.000493460977663313	9.40028276823711e-05
CL10800.Contig6_All	0.086	2.36	4.56995063360984	1.48867718440783e-27	4.50810939376849e-29
CL10800.Contig8_All	0.423	1.123	1.29665485290022	0.00603377907404623	0.00144538975497717
CL10802.Contig1_All	11.276	15.86	0.43397889559547903	0.0034835665082748	0.000788617976102645
CL10803.Contig1_All	2.7760000000000002	6.952999999999999	1.26715817741855	6.53050012138028e-32	1.63266044597296e-33
CL10804.Contig3_All	0.036000000000000004	0.33299999999999996	2.4394523596935898	0.0206159006817527	0.00572494962097785
CL10808.Contig2_All	0.13	0.63	1.97057847076095	0.0258347639549598	0.00740005511276312
CL1081.Contig10_All	0.0	1.2429999999999999	5.756200754142769	2.61001371214752e-10	2.3015045315255502e-11
CL1081.Contig18_All	0.873	1.7930000000000001	0.959601694952582	0.00140479125434038	0.000291797623721475
CL1081.Contig25_All	0.0	0.203	2.78855002620723	0.0246301482669689	0.00700852447758008
CL1081.Contig28_All	5.096	12.66	1.2516396776802399	1.3714401770960999e-17	6.9361868433145e-19
CL1081.Contig30_All	1.103	3.7430000000000003	1.6911273334301102	2.5207095327466895e-13	1.716963043195e-14
CL10810.Contig3_All	5.38	15.88	1.49994519144377	2.98934998163548e-69	2.665183284783139e-71
CL10811.Contig2_All	0.61	2.97	2.20918661941131	1.1591015751833803e-09	1.08294116668796e-10
CL10812.Contig1_All	3.85	7.18	0.837075734417618	0.00078118750410046	0.000154715761999983
CL10815.Contig1_All	1.05	2.653	1.26753931070768	0.000653326098996038	0.000127415525131215
CL10815.Contig4_All	1.5	5.42	1.75715084670235	5.94125034584105e-06	8.44036714785853e-07
CL10817.Contig20_All	1.03	2.57	1.204507510284	0.0211788271457166	0.00590240529631
CL10817.Contig22_All	0.016	0.256	2.9436893219436495	0.00457933684902355	0.00106434639946339
CL10817.Contig35_All	0.063	0.486	2.42959098576637	0.00697954266763842	0.0017031361953245099
CL10817.Contig43_All	0.303	3.313	3.2226250403049703	4.710452035228731e-10	4.24869510455348e-11
CL10817.Contig48_All	0.4	1.46	1.69913285478999	0.0213387959628666	0.00595231083725247
CL10817.Contig55_All	0.0	1.5830000000000002	6.4202594222170495	6.67472279549858e-14	4.3502472155741895e-15
CL1082.Contig2_All	123.42	178.98	0.476831983104385	1.8073049420589097e-32	4.44387112914332e-34
CL1082.Contig9_All	149.226	177.583	0.19226773092175603	2.7374943140532e-06	3.72301364497203e-07
CL10820.Contig4_All	0.0	4.766	6.2501274467817405	4.80695987035091e-13	3.35034644210015e-14
CL10821.Contig11_All	16.67	23.593000000000004	0.44001384067712396	0.00010623356532056999	1.81442108625243e-05
CL10821.Contig2_All	13.41	16.7	0.25807760470048	0.0013407474829225	0.000277200465514096
CL10821.Contig6_All	4.843	8.04	0.673321783959281	3.77013910600593e-15	2.24741149771238e-16
CL10821.Contig8_All	9.76	15.345999999999998	0.5922015406043771	7.36505723149221e-06	1.06148593778681e-06
CL10822.Contig2_All	7.336	11.263	0.55568204020264	2.63787502368856e-05	4.11168376379404e-06
CL10823.Contig1_All	1.9	4.063	1.03086016960078	4.53344789502807e-06	6.343522776389629e-07
CL10824.Contig11_All	2.4130000000000003	4.763	0.91340977620052	0.0028293942877411398	0.0006263469642811839
CL10824.Contig4_All	2.68	4.046	0.536786425569743	0.0097884028384684	0.00247741144315126
CL10824.Contig6_All	0.9359999999999999	1.8030000000000002	0.86552187274643	0.0386391805595401	0.0117353341073368
CL10828.Contig13_All	0.0	0.193	2.76671442342076	0.0259663800297977	0.00744366932240997
CL10828.Contig15_All	5.063	7.02	0.41311702110023296	5.99545623061792e-05	9.85044914004645e-06
CL10828.Contig1_All	1.923	3.3360000000000003	0.73605546107987	1.8885004220699298e-06	2.5130709644868605e-07
CL10828.Contig4_All	0.0	0.32299999999999995	3.1942548416428598	0.00753877635066021	0.00185358165137114
CL10829.Contig11_All	0.976	2.053	0.9707722535844789	0.0485053748258427	0.0152526934093021
CL10829.Contig13_All	0.153	7.05	5.4197653566631105	2.2643604479239698e-66	2.1391548082840996e-68
CL10829.Contig14_All	0.086	4.156000000000001	3.4681703079938195	0.00190661963688154	0.000407388520863429
CL10829.Contig15_All	0.27	2.326	2.8365843749565096	9.04764897989534e-07	1.1563970539391999e-07
CL10829.Contig1_All	0.0	2.376	5.72789911062083	2.8117572649803697e-09	2.72002245670838e-10
CL10829.Contig3_All	0.006	2.873	6.84440167141798	1.3384366650784299e-16	7.21058473659359e-18
CL10829.Contig6_All	0.213	4.4830000000000005	4.23339610587217	1.14303984076994e-21	4.5611006466437593e-23
CL10829.Contig9_All	0.24600000000000002	1.2	1.90360336864452	0.0436907319709109	0.013521200626109
CL10830.Contig3_All	0.0	5.723	6.2558871972044	4.2167469351153903e-13	2.9252601354691e-14
CL10830.Contig6_All	0.426	2.783	2.48676171400874	9.94946850595182e-06	1.46072589097989e-06
CL10830.Contig7_All	3.0460000000000003	7.872999999999999	1.29103997634325	2.65848224524967e-06	3.60805964715169e-07
CL10831.Contig4_All	0.38	1.143	1.3967693284530203	0.0454700622337361	0.0141527405792048
CL10835.Contig3_All	3.423	7.912999999999999	1.14543030555508	1.78980478954748e-11	1.42100382432239e-12
CL10836.Contig3_All	2.596	3.9330000000000003	0.539582891095279	0.0010845023938422	0.00022009289020566002
CL10836.Contig4_All	2.803	6.21	1.07994638154752	1.0504030910216801e-10	8.970773703013881e-12
CL10837.Contig2_All	1.51	3.28	1.05109117478033	7.51858610151397e-05	1.2526627595539599e-05
CL10838.Contig1_All	0.09300000000000001	3.32	3.89479158693479	1.55695095270302e-05	2.35141155353351e-06
CL10839.Contig11_All	163.803	193.65599999999998	0.18245702276152698	1.0996621226216102e-08	1.13522897276649e-09
CL1084.Contig5_All	0.046	2.623	4.511345356932621	2.6448169068776104e-07	3.1752834489065203e-08
CL10840.Contig13_All	3.1830000000000003	4.07	0.296421622766163	0.0259950752963455	0.00745274111486475
CL10840.Contig16_All	0.39	0.84	1.0584062623867099	0.0036774007752904	0.00083660688151279
CL10840.Contig17_All	0.12	0.44299999999999995	1.7464278518888199	0.0005200214299899821	9.943228474905508e-05
CL10840.Contig26_All	0.93	2.2359999999999998	1.19188189985052	5.21275068538217e-05	8.475709399831239e-06
CL10840.Contig27_All	0.22	0.67	1.51598388792518	0.00038632289799738997	7.224227298176759e-05
CL10840.Contig29_All	0.34	1.6230000000000002	2.14830279197923	3.31517335128807e-08	3.5924745604806e-09
CL10840.Contig4_All	0.11	0.53	2.10755447397319	0.00033673448132181497	6.227531661227211e-05
CL10840.Contig7_All	0.14	0.44299999999999995	1.5720387037147798	0.00322384730450464	0.000723248418039155
CL10840.Contig9_All	0.903	2.036	1.10718144983368	3.16859449563182e-10	2.81742962701899e-11
CL10841.Contig18_All	2.106	3.7260000000000004	0.7606007428711371	0.0016030510336888	0.000337152244021124
CL10841.Contig20_All	5.63	15.9	1.42800428119381	7.93070048843393e-09	8.04871737676265e-10
CL10841.Contig22_All	0.066	0.58	2.47922409447536	0.0153823984190264	0.004116465825643061
CL10843.Contig4_All	0.34299999999999997	1.0	1.42432868335687	0.0180121221461679	0.00491143789187034
CL10847.Contig2_All	9.283	11.72	0.277125712822704	0.0225216455426233	0.0063314431261806605
CL10849.Contig1_All	1.76	5.35	1.53650892986054	1.67518164101406e-06	2.21321368892951e-07
CL1085.Contig3_All	2.096	4.4430000000000005	1.01238023807161	0.00224075513683845	0.00048575861645577996
CL1085.Contig4_All	2.693	5.546	0.980004975525858	6.66695824875657e-06	9.55449351838657e-07
CL10850.Contig1_All	0.126	2.57	3.30233484289441	0.000390289544568756	7.30559986135014e-05
CL10851.Contig5_All	10.033	17.886	0.776073162128626	5.1371995964435494e-14	3.3242079863318303e-15
CL10852.Contig2_All	25.643	30.773000000000003	0.20513119484752104	0.0136377744421786	0.00359160503731684
CL10854.Contig2_All	1.3630000000000002	4.793	1.75042587152992	3.69373249921159e-11	3.0195516005290496e-12
CL10856.Contig2_All	0.27	1.3330000000000002	2.00940462287443	0.00685077894779357	0.0016683717620209699
CL10856.Contig3_All	0.956	2.54	1.3349263910376699	1.06687565728378e-06	1.3743554287033802e-07
CL10858.Contig2_All	0.39	2.1630000000000003	2.31056550022668	3.2211295446192797e-06	4.4195415019234507e-07
CL10858.Contig4_All	2.96	5.156000000000001	0.74515394158748	6.24876842429312e-09	6.27126990064689e-10
CL10858.Contig5_All	2.093	3.076	0.49769544628041995	0.0193889802597331	0.005340917716831629
CL10859.Contig26_All	2.56	3.98	0.574880810166672	0.0280534842174971	0.008137816822457771
CL10859.Contig32_All	1.416	2.066	0.48445014685379795	0.0408714236198881	0.0125196939833064
CL10859.Contig34_All	4.046	6.356	0.591873682396054	9.40544789068508e-06	1.3762651846377599e-06
CL10859.Contig35_All	1.0659999999999998	2.36	1.0770425697107802	0.000247781221310148	4.481389905797e-05
CL10859.Contig6_All	7.31	9.64	0.34299921248333903	0.000940736931264791	0.000188886115442567
CL1086.Contig1_All	0.573	1.5630000000000002	1.32609019242678	0.0382379752823214	0.0115944037505432
CL1086.Contig3_All	4.04	8.936	1.0848070718998999	1.41926730015575e-18	6.72719752350607e-20
CL1086.Contig4_All	0.0	0.843	3.29907148553765	0.005389817332880929	0.00127569571832499
CL10860.Contig8_All	0.0	1.406	6.54302594344825	1.3428498651943499e-14	8.31798475034699e-16
CL10861.Contig4_All	0.0	0.6859999999999999	3.50167614860296	0.00270630875256454	0.000596868502295574
CL10863.Contig1_All	0.23600000000000002	6.0360000000000005	4.243196664909299	3.50212846732146e-14	2.23958756625169e-15
CL10865.Contig11_All	0.253	2.173	2.22850136299427	0.0471693105096234	0.0147752628855064
CL10865.Contig3_All	2.226	4.513	0.954857124359435	1.50113901208942e-11	1.1835158548860099e-12
CL10865.Contig6_All	0.56	1.786	1.60967265689852	1.0707586658369501e-09	9.96570436619757e-11
CL10867.Contig2_All	0.446	1.38	1.5084901851864299	0.0315219083798222	0.00930053226378342
CL10871.Contig3_All	6.6129999999999995	9.683	0.49412430950378	0.0166933499086302	0.0045099753016544794
CL10874.Contig2_All	17.0	32.59	0.8800796855020151	6.95999014849472e-23	2.5953324508693102e-24
CL10876.Contig2_All	9.71	15.235999999999999	0.590959268758804	0.00010039679368493	1.70765365687659e-05
CL10876.Contig4_All	36.58	62.803000000000004	0.720685349159635	1.5571803391761997e-34	3.55017795716649e-36
CL10876.Contig5_All	5.912999999999999	16.05	1.37471249734746	1.0997580220967401e-09	1.02487265730875e-10
CL10876.Contig6_All	11.206	18.48	0.661158017574913	1.52362173242468e-08	1.5958713930915197e-09
CL10876.Contig7_All	44.89	69.91	0.579237515999308	2.98322913564427e-23	1.0910701582889498e-24
CL10876.Contig8_All	10.493	24.61	1.16499322139844	7.263830436953179e-14	4.745227740489921e-15
CL10876.Contig9_All	0.86	2.53	1.46010057375664	0.000389442216361981	7.28847203120023e-05
CL10879.Contig1_All	1.506	3.05	0.9501337572679379	0.0205724696026881	0.00571266585791471
CL1088.Contig2_All	6.683	9.603	0.465962007181921	0.000235677647669684	4.2458683786995896e-05
CL10881.Contig24_All	1.376	3.31	1.20814403476965	0.000109176630170272	1.86859500649352e-05
CL10881.Contig27_All	1.67	3.7	1.08679139861245	6.2363556439531695e-09	6.25678319557548e-10
CL10881.Contig5_All	0.133	0.51	1.92352870670791	0.04473963044099501	0.0138957901180973
CL10883.Contig1_All	0.31	4.7330000000000005	3.59487231541884	8.33856489021025e-11	7.0617057487973305e-12
CL10885.Contig3_All	0.95	2.01	1.01795432292277	7.26300358165708e-05	1.2073232921807e-05
CL10886.Contig2_All	0.17300000000000001	1.34	2.5899284111448	0.0049349155545038706	0.0011564117503097301
CL10886.Contig3_All	0.223	0.846	1.77127410411983	0.0143384582537026	0.0037994628256167
CL10886.Contig4_All	0.0	0.223	2.86422129133725	0.0178334468327634	0.00485622608272981
CL10887.Contig10_All	1.23	3.52	1.44567479312635	5.7019467185475e-09	5.69031993723893e-10
CL10887.Contig16_All	6.136	8.633	0.4316283538195921	0.0016557668692091302	0.000349316919813735
CL10887.Contig1_All	0.983	10.966	3.3960117578795295	3.24039423597197e-38	6.55122112828018e-40
CL10887.Contig20_All	1.536	5.292999999999999	1.7209858926714001	2.2286958670850396e-22	8.56602258574584e-24
CL10887.Contig5_All	0.603	2.89	2.18747055805217	1.91822445269276e-13	1.2955577850840402e-14
CL10887.Contig7_All	6.5360000000000005	10.565999999999999	0.6341019827325229	1.34587486057734e-14	8.338182177072969e-16
CL10888.Contig2_All	4.04	12.675999999999998	1.5888118060498702	2.8549591777676994e-92	1.7650347418898298e-94
CL10889.Contig16_All	0.016	4.656000000000001	7.60491777444075	1.4824241077253498e-43	2.51953250266342e-45
CL10889.Contig18_All	11.696	15.913	0.384916358040104	2.6407626743571202e-05	4.11675762148146e-06
CL10889.Contig21_All	9.972999999999999	24.373	1.2293466374309	1.9424843160940994e-94	1.16720136132685e-96
CL10889.Contig23_All	0.0	18.436	10.135566208469	1.3547839338744699e-47	2.0454448425706298e-49
CL10889.Contig6_All	24.093000000000004	30.28	0.27117030068607895	5.94828648411574e-05	9.76843376819415e-06
CL10889.Contig8_All	1.6	3.103	0.880780413226082	0.0190521320960484	0.0052375901874926
CL10891.Contig13_All	0.376	1.73	2.11887209964932	2.3071176251695703e-06	3.10666883408319e-07
CL10891.Contig18_All	10.86	13.773	0.28543326232020394	0.00130187785032745	0.00026848636029118
CL10891.Contig21_All	2.9160000000000004	5.026	0.7231856974947279	0.000412734327713893	7.75661912004449e-05
CL10891.Contig4_All	0.28300000000000003	5.832999999999999	4.28702119319013	1.9304210870012894e-75	1.5514892139395198e-77
CL10891.Contig6_All	0.023	0.76	4.540360103547799	4.9825828493279296e-11	4.12287951555595e-12
CL10891.Contig8_All	0.0	8.956	7.63411819294961	3.4800264041596393e-22	1.35391816652429e-23
CL10892.Contig5_All	0.016	2.383	6.4849876753479005	3.1361153001440995e-29	8.73505291955361e-31
CL10894.Contig1_All	1.12	2.146	0.882357879987016	5.35489885721921e-05	8.72658358421208e-06
CL10894.Contig4_All	14.845999999999998	34.93	1.1754974024898601	1.7959772963756e-63	1.80575603997938e-65
CL10894.Contig5_All	23.023000000000003	27.496	0.196947013937574	0.0371245996929967	0.011211006794559
CL10895.Contig5_All	6.546	8.27	0.27616111338904603	0.0284800690647809	0.00827793326100347
CL10895.Contig7_All	0.0	1.25	6.62875765583966	2.68142747923922e-14	1.6964322964058198e-15
CL10895.Contig8_All	5.43	7.676	0.43941471511497	0.00641560337468821	0.00154868509845182
CL10896.Contig13_All	0.0	0.22	3.03725687325391	0.0121663868814688	0.00316517663874389
CL109.Contig11_All	108.38600000000001	132.566	0.23050450203488299	0.002445922865743	0.000534241465870546
CL109.Contig1_All	0.0	1.746	5.219270291702401	2.55148950443463e-08	2.73253295806715e-09
CL109.Contig4_All	153.89	198.58599999999998	0.30906693283687803	9.7098713532077e-10	9.0139470392096e-11
CL109.Contig9_All	84.86	99.926	0.17704940290874	0.0012510018915579699	0.000257071539919057
CL10900.Contig11_All	0.09	4.606	5.4099492928820005	4.81166287924071e-35	1.0766459706147199e-36
CL10900.Contig1_All	0.943	3.516	1.8351183078077098	4.04766413135325e-12	3.0327408207757503e-13
CL10900.Contig3_All	0.233	1.453	2.43792086411582	8.72686156070547e-06	1.2710069311389998e-06
CL10900.Contig7_All	0.17300000000000001	1.5959999999999999	3.1001193406292002	4.96722838428653e-13	3.4647438924213896e-14
CL10902.Contig3_All	15.52	20.426	0.33491273837172403	0.0464009040331201	0.0144938028509276
CL10904.Contig10_All	10.023	15.925999999999998	0.6066735615134711	0.00120296329101291	0.000246338824424865
CL10904.Contig7_All	1.246	3.25	1.31847414410422	8.715170144613779e-07	1.1112349921017401e-07
CL10908.Contig23_All	8.216000000000001	10.735999999999999	0.326122168495292	0.0209633020068441	0.005833472269328971
CL10908.Contig2_All	0.0	0.48	4.53979645048066	1.2024657583921699e-05	1.78769584484278e-06
CL10909.Contig6_All	9.326	13.47	0.46432664866146206	0.0301213056813468	0.00882555754785626
CL10911.Contig8_All	1.736	4.62	1.33957422519482	3.8713211659393496e-09	3.79330521411484e-10
CL10912.Contig10_All	8.366	14.043	0.6871792971716439	8.98608554862893e-08	1.02133658500274e-08
CL10912.Contig16_All	0.0	5.462999999999999	7.9227402567219105	1.8734744548151698e-24	6.49024643558391e-26
CL10912.Contig23_All	0.083	1.83	3.78439654028562	2.0578782769071e-06	2.75319730858035e-07
CL10912.Contig24_All	11.526	22.346	0.894980724742463	7.960043182328059e-29	2.2611502521223e-30
CL10912.Contig4_All	9.37	14.253	0.5447790893251729	3.1385098046572396e-11	2.55273270842368e-12
CL10912.Contig6_All	7.756	18.213	1.1697750280506598	9.12528830800017e-34	2.13587845383461e-35
CL10912.Contig9_All	3.24	6.966	1.04622934625513	2.01515087728284e-12	1.47708080746626e-13
CL10916.Contig10_All	1.963	5.07	1.30417821991067	7.00301280364282e-14	4.5695269991448e-15
CL10916.Contig1_All	3.02	5.1160000000000005	0.7009020940629791	0.0007616761586300019	0.000150463219127619
CL10916.Contig2_All	4.243	6.816	0.619582845674067	0.00391237924726234	0.000894647298965616
CL10916.Contig6_All	2.2	3.486	0.6039370452203	0.0042509309668742395	0.000980686150083681
CL10917.Contig12_All	9.056000000000001	13.913	0.55919458034128	1.3673795076961998e-07	1.5866099018779097e-08
CL10917.Contig1_All	5.023	15.575999999999999	1.5729217415453003	1.2981768878258301e-30	3.4032121498026293e-32
CL1092.Contig4_All	1.643	2.4130000000000003	0.49515789436149704	0.0392791278367066	0.0119548320595438
CL10920.Contig2_All	1.59	3.023	0.8609809837158521	3.8331654735936206e-05	6.1203094358632105e-06
CL10921.Contig8_All	0.653	1.126	0.7320124078376079	0.0116022658181363	0.00299928852588409
CL10924.Contig1_All	5.3229999999999995	8.006	0.528132401616866	3.3956101975927996e-06	4.67477388208479e-07
CL10925.Contig1_All	0.813	2.293	1.42173219625687	0.0039934550551770105	0.00091522273060034
CL10927.Contig1_All	47.27	53.683	0.124671496747028	0.0258624122326481	0.00740909666479678
CL10932.Contig14_All	1.306	3.7230000000000003	1.44994350224781	2.4724678510035498e-14	1.56074566615769e-15
CL10932.Contig17_All	2.416	3.1460000000000004	0.32554314709097604	0.0395393277975899	0.0120503218267693
CL10932.Contig24_All	0.14300000000000002	0.386	1.31775016277163	0.00876444517137382	0.00218954278435816
CL10932.Contig27_All	3.193	4.34	0.384577582398341	0.0168986725465347	0.00457190490033146
CL10932.Contig30_All	1.776	2.9330000000000003	0.656979819939195	0.015932913229377	0.00428314339128949
CL10932.Contig32_All	11.623	13.472999999999999	0.154134921421195	0.0396589972037056	0.0120898042843375
CL10932.Contig39_All	7.603	10.61	0.423423968992497	1.7851085516212603e-07	2.09938740810314e-08
CL10932.Contig42_All	3.423	4.503	0.338558663719368	0.0149423108266857	0.00398281186756546
CL10932.Contig8_All	14.366	17.863	0.254933366580407	1.9063885790275e-05	2.91567987948402e-06
CL10933.Contig1_All	0.0	0.63	5.27119111916713	1.7427074939425202e-08	1.8366872078179002e-09
CL10935.Contig4_All	3.08	4.49	0.484989262729166	0.0147346706576154	0.00391931563816309
CL10935.Contig5_All	17.526	22.206	0.282515428123432	7.58297016524111e-05	1.26445891798539e-05
CL10936.Contig2_All	22.596	33.376	0.504706149459343	4.17970648523228e-06	5.82315557851674e-07
CL10936.Contig3_All	15.975999999999999	21.363000000000003	0.36128624325249503	0.018654643339148996	0.0051123329491993205
CL10936.Contig4_All	1.0	13.552999999999999	3.66985085643574	6.842324289650688e-58	7.792403852722649e-60
CL10936.Contig5_All	0.0	3.9560000000000004	7.100777891789781	1.2775096893568802e-17	6.44588285525522e-19
CL10936.Contig7_All	21.766	26.803	0.24275145936646697	0.0108169608413724	0.0027705864581553602
CL10936.Contig8_All	0.106	1.306	3.2338179028763503	7.053160634987739e-06	1.01423896070053e-06
CL10937.Contig3_All	63.766000000000005	78.47	0.240039248617151	0.000308393692784817	5.66928208747463e-05
CL10938.Contig9_All	0.523	3.9130000000000003	2.4248937790921	0.0022771524470736	0.000494365207278089
CL10940.Contig2_All	38.78	53.5	0.406617766742304	3.4194314218087897e-11	2.7875275565972e-12
CL10940.Contig4_All	2.396	10.353	2.0106736179106	2.23539506510697e-08	2.3801897388397898e-09
CL10941.Contig2_All	1.8130000000000002	4.75	1.3108312105317	9.283030466350951e-06	1.35664062673391e-06
CL10941.Contig4_All	0.946	1.97	0.98812802288172	0.000350412580288749	6.50177662313675e-05
CL10941.Contig7_All	0.233	4.156000000000001	3.2976622450855397	0.0005502960016236	0.000105740297672007
CL10944.Contig5_All	4.936	7.28	0.500488341987012	0.000321433509819474	5.9274740601213706e-05
CL10945.Contig2_All	15.3	49.15	1.6239589182302099	2.7805765125770695e-96	1.6134931714665594e-98
CL10949.Contig7_All	1.5030000000000001	2.8760000000000003	0.8675249979036629	0.0271600915997871	0.00784389855558182
CL10949.Contig9_All	0.42	1.166	1.323000545742	0.0473522778004992	0.0148402792581772
CL1095.Contig1_All	53.223	61.513000000000005	0.150164653528961	0.0018648393015576	0.000397554085054107
CL10950.Contig2_All	0.166	16.533	6.527553936675639	2.5037010318829596e-68	2.2729319114145994e-70
CL10951.Contig14_All	1.5430000000000001	2.176	0.43441078782463394	0.0137240158452312	0.0036180386682378
CL10951.Contig16_All	1.0	1.53	0.546090770255962	0.0299497271187961	0.00876941835288206
CL10951.Contig21_All	1.926	2.923	0.541220156773545	1.91497826698637e-05	2.9294402782680402e-06
CL10951.Contig27_All	2.34	3.716	0.60606490820446	0.0021297677122232898	0.0004595731863455
CL10951.Contig31_All	0.163	1.5730000000000002	3.03491156456806	1.2911613044503401e-06	1.68036665568663e-07
CL10951.Contig33_All	0.426	1.21	1.4253043249865702	0.0013669263163630801	0.00028319117083723197
CL10951.Contig34_All	0.326	3.753	3.29402622990715	1.5539676412976e-09	1.4705706924576998e-10
CL10951.Contig35_All	0.256	1.546	2.25255744816678	0.0017690623021088601	0.000375578922552321
CL10951.Contig36_All	0.09	0.473	2.35960467180297	0.000697682489914276	0.00013678441628331298
CL10951.Contig37_All	1.07	1.8659999999999999	0.733128804957234	0.0238781429596544	0.00676605224431083
CL10951.Contig3_All	1.486	2.75	0.824934829173583	1.21487277530177e-06	1.5758111368829998e-07
CL10951.Contig50_All	0.76	1.696	1.08872624464737	0.0002240710413378	4.02145764660467e-05
CL10951.Contig51_All	0.993	2.253	1.12840940403742	4.33426523469343e-05	6.97070271589776e-06
CL10951.Contig8_All	0.633	1.19	0.8464477696268929	0.00179819761231332	0.000382369077305393
CL10951.Contig9_All	1.3359999999999999	2.79	0.996031203577451	1.8803076509110398e-10	1.63561762297518e-11
CL10953.Contig2_All	3.483	5.952999999999999	0.7108689140664971	7.20389886376835e-05	1.19648260592296e-05
CL10953.Contig4_All	0.0	1.3359999999999999	5.20568755393058	8.973253130214501e-08	1.0197807576996001e-08
CL10953.Contig7_All	0.0	0.446	5.78543584515334	1.06398298102468e-10	9.09252034479432e-12
CL10953.Contig9_All	2.87	4.92	0.719242923997605	0.0006092634529758991	0.00011820099550293799
CL10955.Contig3_All	0.503	1.3730000000000002	1.3373378631255	0.010613529183103	0.00271223861058287
CL10955.Contig4_All	0.46299999999999997	1.973	1.9128183161035999	0.007156690522388929	0.00175055516020863
CL10956.Contig10_All	12.14	15.72	0.314501108293966	0.000320416288538846	5.90767314786855e-05
CL10956.Contig3_All	2.616	6.22	1.19121768023552	1.09288786611861e-11	8.502662382772691e-13
CL10956.Contig4_All	39.173	83.53299999999999	1.03386706161141	2.5669736478158394e-79	1.9628586538863798e-81
CL10956.Contig9_All	0.28	5.176	4.10860073156829	2.69136407423274e-22	1.04095580042018e-23
CL10957.Contig1_All	0.013000000000000001	1.003	4.79976160500962	8.43011815699713e-07	1.0728230050915199e-07
CL10957.Contig6_All	4.753	20.503	2.04950069888192	1.52101874141128e-48	2.2221872976431095e-50
CL10958.Contig3_All	54.973	66.13	0.20813665815383803	0.026624468140307004	0.007664354151069821
CL10958.Contig6_All	43.566	53.753	0.243824743240875	0.011863830793893998	0.0030765562208639103
CL10960.Contig2_All	0.036000000000000004	0.696	3.8616447345323395	1.9439926546426998e-07	2.29678647986105e-08
CL10960.Contig6_All	0.0	0.6659999999999999	4.30552879123427	4.78607159086195e-05	7.747167229443559e-06
CL10966.Contig2_All	16.62	29.353	0.7620393951055121	1.54749593390283e-28	4.44956693287966e-30
CL10968.Contig8_All	4.713	7.792999999999999	0.665275336178128	2.8201437056060696e-08	3.03309670326794e-09
CL10970.Contig1_All	2.23	8.72	1.89506471201898	5.78773661846716e-17	3.04835777557827e-18
CL10972.Contig1_All	109.64	216.266	0.9204630013227231	1.1940307013314698e-88	7.809285590824949e-91
CL10972.Contig2_All	18.866	26.063000000000002	0.40566971578125394	0.000365024961673319	6.79349152622885e-05
CL10972.Contig3_All	3.813	6.27	0.6561140575079649	0.00211912197140713	0.00045702315971560595
CL10972.Contig4_All	14.613	34.773	1.19082593517699	3.6145096212404194e-87	2.4423951647896695e-89
CL10974.Contig2_All	7.626	10.472999999999999	0.40013532335794894	0.00783026573507102	0.0019327247590296
CL10976.Contig7_All	0.34600000000000003	1.026	1.5107266432892001	2.08077688073065e-05	3.1988689025224203e-06
CL10978.Contig4_All	51.563	70.223	0.385488032578868	2.0908089103627102e-05	3.21474512606584e-06
CL10979.Contig3_All	5.143	8.08	0.592106644912604	3.3144454370883802e-06	4.55764108238861e-07
CL10979.Contig4_All	3.116	14.286	2.13219403691286	3.88850234985906e-40	7.36385290662912e-42
CL10979.Contig5_All	6.08	16.366	1.36687716829069	4.78452429094412e-33	1.15204710795201e-34
CL1098.Contig9_All	0.153	0.696	1.8209792374176201	0.0384391580726257	0.0116624934246465
CL10980.Contig7_All	0.87	1.646	0.8651168245099151	1.93333418844018e-06	2.5767164697230895e-07
CL10981.Contig11_All	26.965999999999998	49.846000000000004	0.825706641946636	1.6144775767635198e-11	1.27672574374529e-12
CL10981.Contig15_All	99.126	120.723	0.22557305722045604	0.0005497637342812441	0.00010562609589208001
CL10981.Contig24_All	10.22	22.42	1.06852920040189	2.37348158508704e-06	3.20015071739268e-07
CL10982.Contig3_All	2.283	4.526	0.920658574596159	6.840298193873929e-05	1.1329025946382198e-05
CL10985.Contig7_All	0.003	1.496	3.83077514109661	0.0007741311644611231	0.00015316710451528
CL10986.Contig2_All	10.222999999999999	25.04	1.23298189777857	2.2358825596051697e-57	2.5778684579495097e-59
CL10986.Contig5_All	11.796	23.09	0.9111065325644201	1.32414855564959e-32	3.2343245486050498e-34
CL10986.Contig7_All	9.993	18.33	0.816195105301075	1.4100458169591398e-10	1.2133998038736e-11
CL10987.Contig1_All	0.45	3.483	2.8195093674508898	4.74265963390134e-10	4.2813462475282296e-11
CL10987.Contig2_All	1.72	3.036	0.75766130408795	0.00732104072479295	0.0017951231877632301
CL10987.Contig8_All	8.743	24.533	1.42633783768605	6.67358145128681e-33	1.6177633510082697e-34
CL10988.Contig10_All	0.45299999999999996	2.2430000000000003	2.19966382810404	1.60987196364131e-06	2.12465802442433e-07
CL10988.Contig17_All	0.51	1.23	1.1731707091023797	0.0205228689372679	0.00569755692442688
CL10988.Contig6_All	0.483	2.373	2.23131930565429	4.32152934540911e-11	3.5566676796638e-12
CL1099.Contig2_All	0.316	3.57	3.1773790627982996	1.4255157952405603e-08	1.4883202504377202e-09
CL10991.Contig1_All	0.0	9.81	7.953390785471259	9.011268797911979e-25	3.07484453439674e-26
CL10991.Contig3_All	0.46299999999999997	1.273	1.3539604920748503	0.00264607544197905	0.0005818909258999691
CL10992.Contig12_All	1.056	5.2829999999999995	2.25668999064313	1.54528708328689e-12	1.1209440565980499e-13
CL10992.Contig14_All	0.28300000000000003	2.4859999999999998	2.8627811733359105	4.1972312960157203e-05	6.7357463563036695e-06
CL10992.Contig3_All	0.536	2.76	2.0197910620989497	0.0158270176833243	0.00425055624695538
CL10992.Contig5_All	8.982999999999999	14.54	0.633334546376567	3.70044972529544e-05	5.89235150622165e-06
CL10995.Contig11_All	0.8059999999999999	4.06	2.23702838277479	1.38421188131215e-13	9.25280138888779e-15
CL10995.Contig1_All	1.3159999999999998	2.773	1.01981114612371	1.45796544911347e-06	1.9115258843883398e-07
CL10997.Contig5_All	0.21	1.31	2.48876075933292	3.6278482791532403e-06	5.01181191908445e-07
CL110.Contig12_All	0.843	2.293	1.35452988225267	0.00800525551751357	0.00197982425118055
CL110.Contig3_All	0.0	1.006	5.59102898164979	8.34595164704986e-10	7.697089617439099e-11
CL110.Contig9_All	0.09	0.973	3.2045365749149597	1.54462734575457e-09	1.46139659613192e-10
CL1100.Contig1_All	0.693	2.843	1.95906422470563	3.04171062710174e-10	2.70097886115555e-11
CL1100.Contig5_All	0.223	0.946	1.89205316979661	0.0030962295344388697	0.0006919988046014809
CL1100.Contig6_All	0.5	1.76	1.74352354985621	2.59559075359426e-07	3.11336885225264e-08
CL1100.Contig8_All	0.84	2.156	1.26414002614776	0.00837096208346606	0.00208043802664419
CL11000.Contig33_All	0.0	4.203	7.24484249659328	3.25663342666443e-19	1.48847624243085e-20
CL11001.Contig10_All	0.55	2.846	2.23811395583087	2.99252382881396e-07	3.6138267977629306e-08
CL11001.Contig4_All	5.596	8.312999999999999	0.511526777897036	0.0109331496393373	0.00280449672411904
CL11003.Contig2_All	70.52600000000001	91.213	0.31237794666945395	5.34768880139365e-07	6.66445522983287e-08
CL11004.Contig1_All	13.49	23.21	0.724793330022793	4.63965860258055e-34	1.0753975610875098e-35
CL11005.Contig1_All	10.386	12.37	0.19280043584928602	0.0456717347411314	0.0142288868381555
CL11005.Contig2_All	30.7	37.533	0.23114726949912698	1.36461954938818e-06	1.78129637051635e-07
CL11005.Contig5_All	24.616	31.166	0.281079058697524	2.01659083814266e-06	2.6940225767807396e-07
CL11008.Contig2_All	2.8760000000000003	4.32	0.5246368340306741	0.0028395107057052897	0.0006289560254226059
CL11009.Contig8_All	0.24	0.696	1.4157412496781798	0.00512919652908108	0.00120700067132631
CL1101.Contig5_All	1.653	4.2330000000000005	1.26993278944806	0.000328157307880524	6.06000816066922e-05
CL11010.Contig1_All	0.99	3.0660000000000003	1.49046849268411	0.0251261497375992	0.007167376061290471
CL11011.Contig4_All	6.313	9.152999999999999	0.47776121021448403	0.000380179362489905	7.099446933760709e-05
CL11012.Contig4_All	1.296	2.386	0.8095116380118009	0.0125266752557716	0.0032695059909638897
CL11015.Contig2_All	1.556	7.056	2.12013016414766	2.06137531788134e-43	3.51917042706483e-45
CL11018.Contig11_All	0.0	1.216	5.890204043662031	4.1422598578641e-11	3.4005905620700402e-12
CL11018.Contig13_All	3.483	8.226	1.18219166320118	1.20274577730021e-15	6.92572217584634e-17
CL11018.Contig14_All	0.073	9.046	6.771305862906389	1.9484618231840098e-44	3.2122844001385098e-46
CL11018.Contig15_All	11.093	27.96	1.2742339243520902	2.88327964560769e-31	7.386609821173308e-33
CL11018.Contig16_All	0.0	0.44299999999999995	3.2801198610696103	0.00574468436648439	0.00136959486170734
CL11018.Contig1_All	11.573	20.02	0.73003452662586	1.6386682435751903e-05	2.4829383894168497e-06
CL11018.Contig23_All	0.0	0.41	4.37810983635568	1.8922638086023604e-05	2.89264041719361e-06
CL11018.Contig25_All	1.213	3.883	1.5899870927617699	8.92589354712484e-05	1.50639822548496e-05
CL11018.Contig26_All	0.8759999999999999	9.27	3.2600601555858497	2.01811455516886e-20	8.66144525347968e-22
CL11018.Contig27_All	11.573	15.585999999999999	0.37080193522970506	0.00047259789648258896	8.97084078433566e-05
CL11018.Contig6_All	6.216	19.953	1.6207359264288101	1.0079998942931198e-55	1.2135619890511298e-57
CL11018.Contig7_All	0.0	1.21	6.28104673454853	6.00299591442436e-13	4.21716355427738e-14
CL11018.Contig8_All	37.89	47.073	0.252324700622796	0.00871182384555395	0.00217573543751193
CL11019.Contig12_All	274.533	348.836	0.286376586210063	1.5930901706519e-05	2.40903958428912e-06
CL11019.Contig15_All	0.0	29.66	8.60162518951746	1.77778716772092e-30	4.68944922004521e-32
CL11019.Contig1_All	5.73	23.01	1.93783715981707	7.03878930105685e-33	1.7070579488886e-34
CL11019.Contig3_All	12.943	73.43	2.44320655794456	8.871560316494028e-138	3.040644113768319e-140
CL11019.Contig6_All	4.006	26.333000000000002	2.66167702658053	1.9599522850480996e-75	1.5794752031396996e-77
CL11019.Contig7_All	165.333	213.696	0.310467358683197	1.90513478387874e-05	2.91355565768132e-06
CL11019.Contig8_All	7.396	16.43	1.0884810629971602	1.12405980663851e-09	1.04895538257837e-10
CL11020.Contig1_All	7.513	14.696	0.9128496376639971	5.12314437491385e-13	3.5751655033944e-14
CL11020.Contig3_All	11.255999999999998	14.89	0.346848232134206	0.0262464310999205	0.00753818407694197
CL11020.Contig6_All	0.643	1.72	1.3507053739857302	0.000643362727284223	0.00012533284826950601
CL11022.Contig4_All	2.71	5.27	0.8971542727449359	6.49142012167207e-09	6.52958092457394e-10
CL11022.Contig6_All	14.356	20.296	0.43810571859361	6.01419160057965e-06	8.553774968914829e-07
CL11024.Contig4_All	1.62	3.826	1.17968565544179	0.003750400859217	0.0008543533400522209
CL11025.Contig12_All	2.87	7.02	1.22901194731805	1.86813542544293e-21	7.545647762803399e-23
CL11029.Contig2_All	0.05	3.076	5.609117321825019	9.984412677999658e-29	2.8448612882172197e-30
CL11029.Contig3_All	1.986	6.7829999999999995	1.70399042500256	2.12755556590982e-29	5.8612888971679995e-31
CL1103.Contig1_All	11.27	15.933	0.441056444446994	3.4811693509176196e-05	5.51892854927907e-06
CL1103.Contig4_All	6.186	9.536	0.5606767476751321	0.0034216302163739398	0.000773075110493564
CL1103.Contig5_All	80.593	90.31	0.10535217097435999	0.018020737260448998	0.00491398246670153
CL1103.Contig6_All	1.5730000000000002	3.12	0.9152998366943019	0.00149905215015954	0.000313084320738759
CL11030.Contig3_All	7.622999999999999	11.753	0.566284930116531	9.13492520435891e-07	1.16834462797241e-07
CL11030.Contig4_All	16.846	28.493000000000002	0.6996382625926921	1.4932059788331698e-29	4.091019656101629e-31
CL11030.Contig6_All	20.105999999999998	30.926	0.5633468998321151	2.4432113518131e-19	1.10900881877458e-20
CL11031.Contig110_All	4.516	5.496	0.225599666751997	0.0270685895074978	0.00781306865629984
CL11031.Contig120_All	0.81	1.8330000000000002	1.09333109515074	0.022983782503272	0.006479473251318321
CL11031.Contig121_All	0.7959999999999999	1.276	0.615776954414483	0.0136491731246794	0.00359490304547377
CL11031.Contig127_All	1.443	2.046	0.447953108109784	0.000567167212184508	0.000109289710098592
CL11031.Contig143_All	7.19	9.836	0.3932208943728279	0.00923296157830965	0.0023213090238965897
CL11031.Contig14_All	3.58	4.65	0.321085570226633	0.00903046026615387	0.00226501001816534
CL11031.Contig150_All	9.44	13.293	0.434368741235231	1.77533643389563e-14	1.10912794846296e-15
CL11031.Contig156_All	1.7630000000000001	2.963	0.68824500509342	0.0007756975537417941	0.000153527505593183
CL11031.Contig157_All	2.3	3.033	0.340459781771008	0.0055466477468083895	0.00131733104624027
CL11031.Contig159_All	3.9760000000000004	5.523	0.414558977711569	0.00143579585589273	0.00029882954813255803
CL11031.Contig15_All	0.866	1.3159999999999998	0.5358911622895279	0.00321601327118803	0.000721281615887829
CL11031.Contig18_All	0.023	0.38299999999999995	2.95744257273118	0.00751104329584955	0.00184627404297098
CL11031.Contig20_All	3.176	3.943	0.25423217472612103	0.00297038826271224	0.000660909616491453
CL11031.Contig21_All	3.673	5.15	0.42751115195167794	0.0150551427332429	0.00401811207658418
CL11031.Contig23_All	4.223	5.89	0.421707174627866	0.000512600037583673	9.788537996158441e-05
CL11031.Contig30_All	0.85	1.246	0.49388888001501896	0.00251100674665292	0.000549900618469697
CL11031.Contig35_All	3.016	4.893	0.6397800423914991	1.10672843379422e-18	5.21686129120988e-20
CL11031.Contig36_All	1.403	2.02	0.46609841859607204	0.0253401568467813	0.00723529392168505
CL11031.Contig3_All	1.3130000000000002	2.053	0.5933829934124859	1.4752154758856301e-06	1.9352622812682102e-07
CL11031.Contig41_All	0.396	0.6829999999999999	0.7144817086093721	0.0417180232368655	0.0128174845900203
CL11031.Contig42_All	2.86	4.0760000000000005	0.45241873665060994	1.0006820839245899e-05	1.46990579650217e-06
CL11031.Contig45_All	3.1660000000000004	4.87	0.563151486104395	2.0721894593453898e-06	2.77369250068131e-07
CL11031.Contig49_All	4.633	5.65	0.226991197736342	0.00030059695338124703	5.514215354494711e-05
CL11031.Contig4_All	5.016	6.23	0.25293228992275	0.0492287892471903	0.0155159481413274
CL11031.Contig50_All	10.423	14.626	0.430498670360156	1.7101451775292903e-09	1.62504413331461e-10
CL11031.Contig54_All	1.216	1.756	0.47145097214588894	0.000106797525607734	1.8242849419685897e-05
CL11031.Contig58_All	4.31	5.99	0.41604373689765295	7.053160634987739e-06	1.01418849368421e-06
CL11031.Contig5_All	1.483	2.006	0.375434975083979	0.0251683947885221	0.00718079161057803
CL11031.Contig61_All	1.75	2.303	0.33704037974003703	0.00173157918609456	0.00036688864617841096
CL11031.Contig6_All	4.2860000000000005	5.83	0.385995447832688	0.000292306772124643	5.35326129343867e-05
CL11031.Contig70_All	4.62	6.76	0.48881797910682	0.0261770136635176	0.0075148397757650205
CL11031.Contig8_All	0.753	1.806	1.1903523431868899	0.000982459949472753	0.000197817593678954
CL11031.Contig96_All	0.573	1.4	1.2186749367148701	0.00120151541000256	0.00024600323645435296
CL11033.Contig1_All	0.486	0.83	0.712809421814701	0.0100144426121502	0.00254124709162743
CL11033.Contig2_All	8.966000000000001	13.315999999999999	0.5125345792748379	1.5970953313059998e-22	6.09403823893632e-24
CL11033.Contig5_All	2.32	3.673	0.6010420818172889	6.21814228685725e-06	8.87284755915465e-07
CL11033.Contig9_All	3.88	4.683	0.21364934630855703	0.049519669261555	0.0156242779541708
CL11035.Contig3_All	3.273	9.663	1.48964677117596	2.8904647643088998e-11	2.3431455832496003e-12
CL11036.Contig2_All	13.633	17.663	0.314280561765378	0.0355405957820362	0.0106658793541417
CL11036.Contig4_All	12.46	15.433	0.24857072260486898	0.0169230104308065	0.00458014142692807
CL11036.Contig7_All	50.283	62.923	0.26440467010135005	2.8597503759669105e-05	4.48140669341742e-06
CL11036.Contig8_All	67.87	81.79	0.209756535618762	1.1563910231258399e-05	1.7141799293977e-06
CL1104.Contig14_All	0.11599999999999999	0.74	2.3484941323471	0.00187871279622802	0.000400793965042723
CL1104.Contig16_All	0.0	4.346	7.65123847236287	2.55160366498232e-22	9.841322623784819e-24
CL1104.Contig19_All	0.326	1.703	2.00098557966306	0.0238416639319418	0.00675442267622204
CL1104.Contig20_All	0.0	0.27	2.54070295668842	0.0454900704534294	0.0141609418000811
CL1104.Contig21_All	0.363	1.983	1.98089809108194	0.0458217097975317	0.0142860479417129
CL1104.Contig7_All	0.0	2.6830000000000003	6.97375877952065	2.00623396126184e-17	1.02250519360175e-18
CL1104.Contig9_All	0.0	0.636	5.04349572689822	2.70653177758455e-07	3.25231193343232e-08
CL11040.Contig2_All	0.573	1.8459999999999999	1.5104609726942801	0.020314822032271997	0.00563142952645006
CL11041.Contig5_All	3.6060000000000003	9.326	1.3082976233273602	2.06425655479982e-09	1.97250485344437e-10
CL11042.Contig1_All	0.0	0.196	3.97381508343597	0.000184896325364612	3.27185356333504e-05
CL11042.Contig3_All	0.11599999999999999	0.52	2.00229610885774	0.000707651340510628	0.00013893907206147
CL11042.Contig5_All	1.253	5.382999999999999	2.03972379787933	6.39887734530341e-77	5.0387046928244396e-79
CL11043.Contig4_All	3.07	4.6530000000000005	0.5414651602200711	0.000176123024558015	3.10533404977883e-05
CL11044.Contig2_All	0.05	1.5630000000000002	3.3273492573008103	0.0010845023938422	0.00022008855189415
CL11047.Contig14_All	2.1	3.7230000000000003	0.7576181398447941	0.00321433301793695	0.000720835044999505
CL11047.Contig25_All	3.94	5.516	0.426738838805631	0.018968173439299	0.0052128633875459
CL11047.Contig28_All	1.32	2.5860000000000003	0.905954664629534	3.0405683150826698e-05	4.78520643092578e-06
CL11047.Contig32_All	19.44	22.653000000000002	0.16120541566552302	0.0155450595039077	0.0041647163149528795
CL11048.Contig1_All	2.39	5.813	1.2190332308652299	4.7105564648904704e-07	5.832122393839849e-08
CL11048.Contig3_All	25.945999999999998	31.613000000000003	0.225353611014892	0.0224527525962115	0.00630931163650673
CL11048.Contig4_All	21.16	26.973000000000003	0.288827118776237	0.00242557552615513	0.000529376241754633
CL11050.Contig1_All	0.7859999999999999	2.1630000000000003	1.35118655495381	0.0038751528799607	0.0008851680042080349
CL11050.Contig2_All	0.3	1.016	1.621489403565	0.0482216837735426	0.0151451799066192
CL11053.Contig1_All	0.0	2.036	4.50070059032032	8.29070540169259e-06	1.2028401036164e-06
CL11053.Contig2_All	0.0	0.436	4.91785874536173	3.43487851663828e-07	4.17857192592192e-08
CL11054.Contig1_All	0.16	1.5730000000000002	3.10543289533013	6.21255940676392e-10	5.66621966327662e-11
CL1106.Contig6_All	2.426	3.766	0.5658202215552239	0.0121037587644995	0.00314691426434214
CL1108.Contig4_All	4.643	6.433	0.4111309094867971	0.0205213831643297	0.00569692186480204
CL1108.Contig6_All	0.10300000000000001	0.94	2.25459912250254	0.0465051349587845	0.0145298912950687
CL1108.Contig8_All	5.806	7.996	0.403212281803443	0.0238956648468976	0.00677179473654246
CL1110.Contig11_All	2.793	15.54	2.4143864034748996	8.983765334465927e-63	9.149608070742867e-65
CL1110.Contig8_All	0.226	3.6830000000000003	3.8966793621809703	4.10308596835345e-26	1.3155081587944199e-27
CL1110.Contig9_All	10.482999999999999	14.43	0.4005198259309679	0.0132491595943107	0.0034786265027384397
CL1111.Contig10_All	3.003	4.85	0.629916516453806	0.000142288423819956	2.47574881767471e-05
CL1111.Contig19_All	1.9	4.22	1.09130658149142	3.1315175264065995e-09	3.04429505945708e-10
CL1111.Contig24_All	0.0	0.376	5.04800810828118	2.3638374487341398e-07	2.8200013122439504e-08
CL1113.Contig1_All	0.11599999999999999	1.506	2.9898245887980597	0.0012215170865951198	0.000250389937087151
CL1118.Contig2_All	2.55	6.5	1.2369459469644	0.0165916039557984	0.00447990018382401
CL1118.Contig3_All	0.0	7.8260000000000005	5.412652264047789	4.48395476210635e-09	4.4247185866985794e-10
CL1119.Contig4_All	0.38	2.503	2.62931789124494	6.5547211660695594e-12	5.007858727281929e-13
CL1119.Contig6_All	4.18	6.186	0.5029509134884339	0.00383538138334829	0.000875334552467674
CL112.Contig3_All	0.0	0.7	4.9743536841161395	2.76929191496558e-07	3.33283401900888e-08
CL112.Contig5_All	0.816	1.6059999999999999	0.9155511078514	2.30361689051714e-05	3.5613625555092994e-06
CL1120.Contig2_All	6.516	10.395999999999999	0.6165059452565121	1.08352433337383e-08	1.11809914615487e-09
CL1120.Contig3_All	1.0759999999999998	2.043	0.8519193021610959	0.0350401378791694	0.010495167005068001
CL1121.Contig2_All	25.29	36.19	0.457927638067173	5.86222896026849e-05	9.61248372213487e-06
CL1123.Contig18_All	0.0	0.726	4.696284393811769	2.2451848082738602e-06	3.01767176556212e-07
CL1123.Contig26_All	3.99	7.153	0.7794485702094509	5.527362900025711e-09	5.50590043968808e-10
CL1123.Contig4_All	0.0	1.956	6.47315635004877	3.33429558089586e-14	2.1253883087404198e-15
CL1123.Contig6_All	10.583	15.613	0.501754263123867	4.86156810946177e-09	4.81421688533222e-10
CL1124.Contig1_All	10.812999999999999	35.316	1.64742390620604	8.316341916898847e-131	3.1750714275237993e-133
CL1124.Contig2_All	0.11	7.62	5.9880926303629805	1.1221327708458799e-24	3.84722194477519e-26
CL1124.Contig4_All	0.253	6.3	4.557055426714269	3.5475188709839094e-41	6.49494767155561e-43
CL1124.Contig5_All	1.0659999999999998	2.89	1.36673400434002	5.653288277202061e-10	5.13957594953336e-11
CL1124.Contig8_All	0.0	0.213	3.11892680452498	0.00822424077701672	0.00203995924347161
CL1127.Contig12_All	0.633	1.993	1.5657915916387901	0.00038130770134728	7.12341249051557e-05
CL1127.Contig13_All	0.36	1.256	1.6669644228686202	0.0298180387132418	0.00872060729098564
CL1127.Contig15_All	0.28600000000000003	1.48	2.17690138347292	0.00815549005579754	0.00202122549052012
CL1127.Contig23_All	0.09	0.42	2.02010332812764	0.0473043392395913	0.0148237160167278
CL1129.Contig1_All	0.0	2.126	6.686445148629169	3.6239754633981905e-15	2.1575306751331498e-16
CL1130.Contig2_All	19.773	29.02	0.49461026837357297	0.000482391096315125	9.17243140794861e-05
CL1133.Contig14_All	0.0	2.3	6.55882264721821	7.77155018735584e-15	4.727093152854889e-16
CL1133.Contig15_All	0.0	8.023	8.08582037005097	7.11810873016237e-26	2.3091892678708497e-27
CL1134.Contig1_All	10.79	12.99	0.20847085820206895	0.0313822940232616	0.00925355262930205
CL1135.Contig17_All	4.87	8.746	0.7860002332489928	1.31748368189225e-11	1.03414709710126e-12
CL1135.Contig3_All	3.616	5.83	0.6289989063452359	1.0222491541805401e-06	1.31365192072832e-07
CL1135.Contig7_All	4.813	6.962999999999999	0.471425397345137	0.0218672619749592	0.00611845980572272
CL1135.Contig8_All	8.256	11.75	0.44930787260745597	1.6841670870928002e-08	1.7726151774602998e-09
CL1137.Contig1_All	17.026	25.75	0.5388581912719961	2.95710162737167e-05	4.64390490712536e-06
CL1138.Contig12_All	7.486000000000001	14.546	0.898726687845178	1.59488409789396e-10	1.3779959135581402e-11
CL1140.Contig11_All	0.38299999999999995	0.9059999999999999	1.18042640971426	0.000361178369677411	6.7160263452022e-05
CL1140.Contig6_All	0.0	0.34600000000000003	3.4818095594599505	0.00294874912527283	0.000655647162282186
CL1140.Contig7_All	0.0	0.24	3.07651977637094	0.0110224211750743	0.00283077064668158
CL1140.Contig8_All	0.38	0.96	1.23300708326041	0.00874277588309987	0.00218375003592168
CL1141.Contig10_All	5.492999999999999	10.73	0.9032941570399141	0.00032445923999626	5.987493773505239e-05
CL1141.Contig12_All	1.203	3.1060000000000003	1.2971411806950601	2.00881204700959e-05	3.08039054216161e-06
CL1141.Contig2_All	8.516	11.57	0.380217779283187	0.0256656010498553	0.00734213570456987
CL1141.Contig3_All	1.0959999999999999	2.156	0.893312134756995	0.0382178959193545	0.011584999188204999
CL1141.Contig9_All	3.13	5.966	0.8661839993850319	3.79178424284914e-05	6.0513583102976406e-06
CL1142.Contig14_All	3.3160000000000003	9.513	1.46049659519959	7.49743983965587e-48	1.11813485970702e-49
CL1143.Contig1_All	11.265999999999998	14.892999999999999	0.343135679080659	0.0112789625837023	0.0029055580416659198
CL1143.Contig6_All	5.992999999999999	12.482999999999999	1.00072941159485	1.12784285031804e-12	8.101806110388929e-14
CL1144.Contig5_All	1.226	2.863	1.1575723131556002	9.226338114178001e-05	1.5600054758446e-05
CL1144.Contig7_All	0.7929999999999999	3.286	1.9716942891943101	6.2500445791324806e-12	4.76627079067664e-13
CL1144.Contig8_All	7.13	18.375999999999998	1.30816055248957	4.060374124253829e-52	5.399269698187799e-54
CL1149.Contig1_All	11.966	15.88	0.349933966618646	3.6706025430330293e-19	1.6812679818682e-20
CL1149.Contig2_All	0.0	0.856	6.55820450313107	1.1839777543086e-14	7.31334010584553e-16
CL1149.Contig4_All	1.36	3.28	1.206982430623	1.7818691896465e-15	1.03841549230684e-16
CL1149.Contig5_All	0.223	0.44	0.9122645186335	0.00615306880020649	0.00147850372242103
CL115.Contig11_All	1.24	2.9130000000000003	1.16336249496306	1.74595247286498e-07	2.0508758629393e-08
CL115.Contig1_All	0.0	0.96	5.4014396750532905	1.30402371661031e-08	1.35624237169746e-09
CL115.Contig4_All	3.233	4.723	0.484289423138383	0.000304851233225124	5.59886975010415e-05
CL1150.Contig2_All	0.0	3.693	6.68041704633093	1.73073582613615e-15	1.00805347039536e-16
CL1151.Contig12_All	0.653	6.52	3.12053055934483	9.243983334636471e-11	7.85454841141262e-12
CL1152.Contig3_All	1.736	6.416	1.80722682191921	1.21751637917443e-12	8.767100415778059e-14
CL1156.Contig1_All	0.0	0.583	3.1730430269006904	0.00657698524950064	0.0015925637833261199
CL1158.Contig1_All	0.386	0.8059999999999999	0.976448622874351	0.0285082069617434	0.00828673015222372
CL1158.Contig7_All	3.556	6.1160000000000005	0.7253827422485121	5.2860244906714705e-17	2.7760830586163697e-18
CL1159.Contig11_All	5.66	11.48	0.962029720889533	2.13651168363236e-24	7.43160694311045e-26
CL1159.Contig1_All	14.763	34.566	1.1672226604625	1.6700576857365695e-53	2.1374303880443797e-55
CL116.Contig13_All	1.6	3.4130000000000003	1.02600915728136	0.000288105542994396	5.27007091542169e-05
CL116.Contig15_All	1.98	3.91	0.9063554650009051	0.000580450554709229	0.000112088566737273
CL116.Contig7_All	0.3	1.003	1.5432191482271	0.0303857219466894	0.0089161947281474
CL1160.Contig12_All	0.01	0.506	4.08137036210248	0.000128510946494709	2.22222826955589e-05
CL1160.Contig17_All	16.08	36.166	1.1101606428376598	3.4655105040574104e-32	8.60382388315085e-34
CL1160.Contig1_All	179.34599999999998	221.8	0.247432145393351	7.782663191953399e-10	7.15817955571323e-11
CL1160.Contig5_All	13.683	17.653	0.307669087326476	0.00444307671527454	0.00102939935481225
CL1160.Contig8_All	0.003	0.6829999999999999	4.83904266732226	7.96459602127964e-07	1.01105915348551e-07
CL1163.Contig3_All	0.856	2.386	1.42260199580633	6.06984804848021e-07	7.60920017184041e-08
CL1163.Contig7_All	0.063	1.163	3.1894477415518496	0.00047584146422660595	9.0375711838349e-05
CL1164.Contig13_All	0.606	1.376	1.07064476999662	0.0415865039991235	0.0127676043102799
CL1164.Contig14_All	0.0	23.496	8.88094659246128	3.5413463863932e-33	8.480978786043278e-35
CL1164.Contig16_All	0.0	2.32	6.047946045751329	9.7914245816831e-12	7.581615662881591e-13
CL1164.Contig17_All	0.0	2.25	6.1683514311262595	1.3102429540501299e-12	9.45896559812321e-14
CL1164.Contig1_All	0.0	1.94	5.59836147807989	9.578283788592898e-10	8.88555730534665e-11
CL1164.Contig25_All	0.366	5.146	3.7198096473691	1.39948197123798e-33	3.3014526209273697e-35
CL1164.Contig28_All	0.016	3.696	6.565575919986651	6.77322370101892e-19	3.14498911734116e-20
CL1164.Contig35_All	0.0	10.5	7.71113263347338	1.45728266292564e-22	5.54949069343363e-24
CL1164.Contig36_All	0.0	1.57	5.586579482832099	9.70714252289362e-10	9.010360930922971e-11
CL1164.Contig8_All	0.0	113.76299999999999	10.958032732929599	4.060203413551499e-59	4.5138815363568494e-61
CL1165.Contig10_All	0.24	10.405999999999999	3.9256678005697503	8.116383629551801e-05	1.36132840677009e-05
CL1165.Contig15_All	1.166	3.6260000000000003	1.55655940646902	3.10390602740452e-06	4.24961558644735e-07
CL1165.Contig16_All	0.06	1.21	3.5468647102446402	3.7180064042094605e-05	5.92232391724551e-06
CL1165.Contig18_All	1.416	4.36	1.55761377301095	1.2656683129933601e-24	4.34619609854551e-26
CL1165.Contig2_All	0.0	2.523	6.936932502811401	1.8289581514963002e-16	9.956334152975029e-18
CL1165.Contig4_All	1.083	2.49	1.13155987201437	6.62537434647184e-05	1.0953662895428301e-05
CL1165.Contig7_All	0.263	2.69	3.2617006156154797	1.58200963956703e-22	6.0347598671958695e-24
CL1165.Contig8_All	2.026	3.233	0.609002219088642	0.0142419688638455	0.00377095971609141
CL1166.Contig1_All	0.713	1.57	1.07130298679587	0.0116631949274505	0.0030168102630191602
CL1166.Contig2_All	5.156000000000001	7.926	0.55983447481476	2.5869647754906197e-05	4.02755942508432e-06
CL1167.Contig10_All	2.583	11.883	2.12339254401147	8.243741175313659e-19	3.84924898150993e-20
CL1167.Contig12_All	2.316	3.236	0.417595025138115	0.0499815709044178	0.0157954948203
CL1167.Contig2_All	2.8560000000000003	5.03	0.758378848562118	3.28745763659129e-06	4.5183632236564893e-07
CL1167.Contig3_All	0.006	0.7759999999999999	4.90808521022863	8.604983770594449e-09	8.77130062214437e-10
CL1167.Contig7_All	1.883	4.713	1.2610766482851299	1.1737552612802199e-11	9.173822005667449e-13
CL1168.Contig10_All	353.726	601.6659999999999	0.70751173310475	1.4010525152070401e-41	2.5499101070710998e-43
CL1168.Contig11_All	153.226	305.43	0.9354925290006909	1.49562003009448e-39	2.89559616663989e-41
CL1168.Contig13_All	62.523	127.82600000000001	0.9711493011320992	5.72532589143232e-41	1.0544267081338099e-42
CL1168.Contig16_All	4.446000000000001	13.04	1.49390872612648	7.91892739206063e-25	2.69094769076617e-26
CL1168.Contig4_All	87.223	290.306	1.67593166940693	0.0	0.0
CL1169.Contig5_All	10.3	18.96	0.817928001198501	2.72504579636036e-06	3.70460574107689e-07
CL117.Contig6_All	15.98	19.566	0.23426359678144001	0.00269318155522415	0.0005935351745222179
CL1170.Contig1_All	9.72	19.653	0.9557328279734159	1.7018158445205e-38	3.407397176711899e-40
CL1170.Contig3_All	1.433	2.786	0.8996580877913309	0.000732662676860692	0.00014427092668393998
CL1172.Contig11_All	0.37	9.7	4.57126886331102	8.77880766668863e-42	1.5834570326583197e-43
CL1172.Contig14_All	0.0	0.42	3.88948086748667	0.000296573255359715	5.43622206075964e-05
CL1172.Contig7_All	0.213	1.546	2.5636803399545602	0.000824174247363155	0.000163792541426442
CL1172.Contig8_All	0.253	3.87	3.83656226146775	8.725991511548758e-35	1.96954254273769e-36
CL1174.Contig10_All	3.176	8.756	1.39694905223299	4.55642342254146e-16	2.5431522302434302e-17
CL1174.Contig12_All	9.33	16.456	0.75839498002051	3.05007805181704e-08	3.29428808000109e-09
CL1174.Contig13_All	2.603	5.35	0.9752379615052329	5.37346857409829e-08	5.96572857594201e-09
CL1174.Contig15_All	5.926	20.436	1.7259527053244599	4.69879921057522e-65	4.5765870095843196e-67
CL1174.Contig17_All	1.246	3.833	1.52241459380081	6.54137090611002e-05	1.0801300535219698e-05
CL1174.Contig1_All	0.03	1.706	4.9640368323839805	4.83196565285506e-09	4.78385458244875e-10
CL1174.Contig2_All	6.492999999999999	23.695999999999998	1.8055940923165101	4.438216111845989e-53	5.757290255502079e-55
CL1174.Contig4_All	0.0	2.07	6.79142780201303	3.22625064946153e-16	1.7807750227889702e-17
CL1174.Contig5_All	0.23600000000000002	0.746	1.52850511568724	0.0155575394077187	0.00416856605922345
CL1176.Contig1_All	0.44	1.72	1.8500228940221297	3.71978589250447e-05	5.9255618780465e-06
CL1176.Contig2_All	0.11599999999999999	0.8029999999999999	2.39488516450771	0.00553579387275459	0.00131432924656281
CL1176.Contig3_All	1.126	1.93	0.702452598637418	0.023956843468244997	0.00679173056436134
CL1177.Contig3_All	6.672999999999999	29.78	2.03659698407843	3.35694182960703e-07	4.07793536645033e-08
CL1177.Contig4_All	30.766	36.736	0.197059324692542	0.00508073541113627	0.00119438446930484
CL1178.Contig1_All	1.896	6.042999999999999	1.57501422516572	4.62635213846068e-07	5.7186541131046906e-08
CL1179.Contig3_All	3.07	6.082999999999999	0.92402841187324	3.39701254211141e-05	5.37970239347586e-06
CL1179.Contig8_All	16.85	21.66	0.303621960890159	1.34464979424989e-06	1.7536247126901602e-07
CL118.Contig3_All	0.336	7.27	4.140004516714019	2.40786756424584e-15	1.4152404966103602e-16
CL1183.Contig1_All	66.096	113.75299999999999	0.7236562554976029	6.39795900767428e-32	1.5988305119071497e-33
CL1183.Contig5_All	6.74	14.003	0.9938397062910609	1.21255095169373e-07	1.3974887104598302e-08
CL1183.Contig9_All	24.586	40.06	0.645382024051328	1.5062856066951499e-35	3.3067117160361102e-37
CL1185.Contig17_All	0.0	0.256	3.16186385172427	0.00840796850622782	0.00209118942387898
CL1185.Contig29_All	0.0	0.55	3.42417040443912	0.00363331171664497	0.000825630857235828
CL1186.Contig11_All	4.8	6.393	0.35226773818921603	0.0442802813188288	0.0137310271687598
CL1186.Contig2_All	20.403	41.076	0.95076273499137	3.655356385194209e-58	4.135162053143839e-60
CL1186.Contig7_All	1.506	2.456	0.641702135214068	0.0474346323270852	0.0148691762173267
CL1187.Contig7_All	0.376	1.74	1.98926378406128	0.007405661183451259	0.0018181432937593302
CL1188.Contig2_All	10.686	14.703	0.40117571796855706	5.26281888065862e-08	5.83660416220898e-09
CL1188.Contig3_All	0.05	1.1159999999999999	4.06697127828622	6.675360057992511e-11	5.59308840191676e-12
CL1188.Contig5_All	0.433	1.046	1.19163077251379	0.0339257348634187	0.0101091315853132
CL119.Contig2_All	0.8	2.766	1.56353503158528	0.0241432003010464	0.00685268019564505
CL119.Contig5_All	0.0	3.826	5.3413624831563	9.634328374845341e-09	9.87592328148803e-10
CL119.Contig7_All	0.05	1.1159999999999999	2.79144552444936	0.0123325658549869	0.0032123329386217
CL1192.Contig11_All	0.15	1.636	3.32771109295669	2.1485822329920298e-14	1.34906858573839e-15
CL1192.Contig3_All	0.213	3.446	2.78422011419017	0.0116009413310815	0.00299869448146744
CL1192.Contig5_All	0.983	5.626	2.4452075187775697	1.63613648160602e-31	4.1472168132858286e-33
CL1192.Contig6_All	0.04	12.76	7.784046381557781	2.43160552382969e-47	3.70023487487045e-49
CL1195.Contig5_All	0.0	0.5760000000000001	3.4845077098494	0.00198019507285851	0.000424677294254012
CL1196.Contig4_All	0.0	1.383	3.45132736497438	0.00217835380724018	0.000471238711093574
CL1197.Contig1_All	9.26	16.796	0.8010466002024971	5.232132952007679e-32	1.3046566798266397e-33
CL1197.Contig2_All	8.976	17.026	0.864817693100441	5.527429617972139e-08	6.14205475564812e-09
CL1197.Contig8_All	5.82	12.825999999999999	1.07659174769715	5.13797073024373e-16	2.87944367157307e-17
CL1198.Contig1_All	2.926	4.176	0.45379264958807203	0.0058216332570949205	0.00138970830555329
CL1199.Contig3_All	2.7060000000000004	3.8560000000000003	0.45183433052972294	0.00407165530775374	0.000935087848829452
CL1199.Contig4_All	4.22	5.816	0.404574134767312	9.56053523427248e-05	1.62107472306755e-05
CL12.Contig4_All	8.093	11.4	0.43291349219645997	1.12239482922467e-05	1.66032892463199e-06
CL120.Contig15_All	0.7829999999999999	1.5730000000000002	0.9377698568613492	0.00446837524511666	0.00103579378878754
CL1200.Contig2_All	32.656	232.99	2.7718364557207797	2.7036303413290887e-147	8.386714219615597e-150
CL1201.Contig10_All	0.04	1.3259999999999998	4.22641567954414	3.8376657005024695e-06	5.31748837544405e-07
CL1205.Contig12_All	2.056	3.043	0.502963492934304	0.000889642039234088	0.000177855073506613
CL1205.Contig21_All	1.3459999999999999	4.29	1.5668526877906699	0.000107182417658351	1.8317895779112698e-05
CL1205.Contig30_All	0.7759999999999999	2.37	1.5305892090806201	7.906878835920841e-06	1.14403526834838e-06
CL1206.Contig4_All	0.7829999999999999	1.8	1.12558786958235	1.4232040829073599e-05	2.13732225557337e-06
CL1206.Contig6_All	0.0	0.39299999999999996	3.65489775241551	0.00153823520045159	0.000322018672898719
CL1206.Contig8_All	8.043	10.353	0.30609079818732393	2.7895075536936603e-05	4.3640704738147595e-06
CL1207.Contig14_All	0.0	1.003	2.58864207035689	0.0392985048005457	0.0119624345129755
CL1207.Contig9_All	1.016	6.676	2.21348713827115	0.0165253599897153	0.0044587177065029205
CL1208.Contig4_All	4.56	6.81	0.520420694500635	0.042675084641070005	0.0131539882107817
CL1208.Contig5_All	0.563	2.623	1.99500713208287	0.000864487578825282	0.000172507456509117
CL1210.Contig1_All	28.305999999999997	40.7	0.465284446417964	1.1730958333787801e-07	1.35036183861353e-08
CL1210.Contig9_All	0.113	3.06	2.67100278178651	0.0285937548956947	0.00831594119734539
CL1211.Contig12_All	0.833	8.586	3.26212749035356	7.75406281919695e-24	2.75687302558923e-25
CL1212.Contig15_All	0.27	0.83	1.54617878837271	0.00876766200798413	0.00219044151382792
CL1212.Contig2_All	0.82	1.5630000000000002	0.8640164251305291	0.0108647286148522	0.0027848246884551397
CL1212.Contig3_All	0.213	0.62	1.38390172316462	0.0162422590053328	0.00437405419687421
CL1212.Contig5_All	1.3359999999999999	4.356	1.6458924853197	1.41722424537857e-17	7.17389265838932e-19
CL1212.Contig8_All	0.526	1.8130000000000002	1.73119656751648	2.21776603624851e-08	2.36021609445654e-09
CL1216.Contig2_All	44.153	79.47	0.788298052763311	8.16624710046578e-18	4.06904045418987e-19
CL1217.Contig10_All	0.276	2.26	2.9571552010651296	3.61780626812861e-23	1.32747332969035e-24
CL1217.Contig12_All	0.3	2.963	2.33685268577959	0.0379893092893552	0.011509275752202
CL1217.Contig14_All	0.47	2.476	2.3144449429120697	4.45263238445564e-08	4.90234835187414e-09
CL1217.Contig4_All	0.0	0.45299999999999996	3.48186222550063	0.00289735033972317	0.000642923491284449
CL1217.Contig6_All	1.2	2.8960000000000004	1.20421102644104	3.22682284226273e-06	4.42980289317766e-07
CL1217.Contig7_All	0.07	0.44	2.2546794176420097	0.00540598046042764	0.00128010765322519
CL1218.Contig2_All	2.463	4.11	0.6791181435125229	0.007104063497727841	0.00173670622111333
CL1218.Contig5_All	2.753	4.176	0.535441758743754	0.009156986462178579	0.00229979983149816
CL1218.Contig9_All	2.116	3.54	0.682324808343001	0.00313875900631355	0.0007026636864913549
CL1220.Contig6_All	1.5659999999999998	2.696	0.721242593236567	0.0067222254400442	0.0016323258980857401
CL1222.Contig2_All	0.973	3.283	1.67934619419065	1.87949696060619e-05	2.87190103700949e-06
CL1222.Contig3_All	2.023	10.73	2.3483262971252	3.42469992677021e-21	1.40854054559889e-22
CL1222.Contig4_All	2.056	15.4	2.84506385912667	1.6348336887809796e-50	2.2767592099555094e-52
CL1223.Contig3_All	1.546	4.296	1.39844709992122	3.89311665075325e-06	5.399388556496e-07
CL1225.Contig16_All	4.3260000000000005	12.225999999999999	1.43277079593754	3.7174133798349495e-18	1.8115727364583198e-19
CL1225.Contig7_All	21.43	25.5	0.19084922701627602	0.0177983392737938	0.00484523002053136
CL1227.Contig13_All	0.0	0.473	3.3825200161498303	0.00408995257273061	0.000939689962309388
CL1227.Contig1_All	0.0	0.446	3.26607549238625	0.00600429131111081	0.0014376096085899
CL1228.Contig3_All	0.7659999999999999	2.39	1.5551014050071401	8.05518293351866e-05	1.34992767202973e-05
CL123.Contig14_All	0.0	0.8959999999999999	3.13505598549479	0.00746115119200691	0.00183271536308142
CL1230.Contig2_All	7.09	9.766	0.399378219366939	0.0289378267907165	0.008428874145477029
CL1230.Contig3_All	1.96	3.7560000000000002	0.880950980952896	2.9866810447701e-13	2.0469899045426498e-14
CL1231.Contig2_All	7.58	10.38	0.39510875611962604	0.000704511855319924	0.000138238616614165
CL1231.Contig4_All	0.44299999999999995	1.5530000000000002	1.6691369268996001	0.00582893182623824	0.00139189313310984
CL1232.Contig1_All	9.666	14.623	0.5389940364467279	3.81005581527614e-09	3.73038177015745e-10
CL1232.Contig2_All	2.4530000000000003	13.23	2.35963807494781	6.15920766939013e-35	1.3835136427370399e-36
CL1232.Contig3_All	0.903	3.6	1.8812499669323999	0.000137339610440806	2.38472615842737e-05
CL1234.Contig18_All	3.9160000000000004	7.43	0.866058135370415	4.31785652719157e-26	1.38577165057375e-27
CL1234.Contig24_All	0.7759999999999999	1.473	0.856026590752686	0.017876703210336003	0.00487024698190003
CL1234.Contig27_All	0.083	3.7560000000000002	3.95813335568328	7.183650035717901e-05	1.1928857680952e-05
CL1234.Contig29_All	2.72	4.45	0.6509964379758431	6.2440926885515e-07	7.83847033311949e-08
CL1235.Contig1_All	1.5530000000000002	6.153	1.8520240014658	0.000265000823165197	4.8155887693777e-05
CL1235.Contig5_All	1.946	6.372999999999999	1.62390918394696	1.3314414963709499e-06	1.73509941418436e-07
CL1236.Contig4_All	4.353	5.803	0.356242720672622	0.0146861586868592	0.0039046596226705397
CL1239.Contig4_All	0.0	1.3630000000000002	4.48749284675851	8.92077864727634e-06	1.30099123290394e-06
CL1239.Contig7_All	2.823	4.586	0.638202600145307	1.3886294638239299e-06	1.81459552052655e-07
CL124.Contig10_All	0.866	1.643	0.855926484224201	0.0017653902862972699	0.00037470359999730097
CL124.Contig18_All	381.89300000000003	567.096	0.509620045489909	4.7076078132221005e-07	5.826939886384809e-08
CL124.Contig8_All	23.37	33.693000000000005	0.467046354073695	1.9650050573769896e-05	3.00873949489046e-06
CL1241.Contig3_All	1.766	3.4160000000000004	0.888225425934897	2.8125514144542904e-08	3.02401594085396e-09
CL1241.Contig4_All	4.776	6.78	0.44515770926085596	2.36360853929352e-06	3.1860698633744696e-07
CL1242.Contig2_All	0.036000000000000004	14.402999999999999	8.0991610715604	1.56605523841281e-45	2.50030728534638e-47
CL1242.Contig6_All	0.0	4.7	7.58187684154585	1.74401644918188e-21	7.036748292757529e-23
CL1245.Contig10_All	3.536	6.63	0.8411247431447529	0.009319602530307	0.00234632653564596
CL1245.Contig6_All	1.226	2.543	0.9918438815324141	1.14276456427419e-06	1.47719777837044e-07
CL1245.Contig9_All	3.23	6.466	0.9445270747891641	2.5301982018684003e-16	1.3883460273815302e-17
CL1246.Contig11_All	0.156	0.8859999999999999	2.03688025199025	0.0267555318158853	0.00770877835915288
CL1246.Contig5_All	11.073	22.32	0.951558837171287	6.49550058700553e-14	4.23203019871822e-15
CL1249.Contig3_All	4.823	8.616	0.773835130383572	9.54992708819469e-07	1.22380516439641e-07
CL125.Contig9_All	0.0	1.943	6.38624896499091	8.18421612227718e-14	5.36423979120166e-15
CL1250.Contig2_All	5.212999999999999	12.31	1.17886506418369	1.5358686117960698e-30	4.03965528927468e-32
CL1250.Contig4_All	0.0	1.43	5.23312391332633	3.19014433273113e-08	3.4514511940598494e-09
CL1250.Contig5_All	0.0	0.336	4.123718339355181	9.33639995364611e-05	1.58003263060739e-05
CL1250.Contig7_All	0.0	3.593	7.374414267577441	3.52522933106092e-20	1.5336227300901699e-21
CL1250.Contig8_All	0.0	0.16	3.08179866105879	0.0092370739190817	0.00232244311718511
CL1251.Contig1_All	1.3259999999999998	2.343	0.745007350588308	0.0297503077515359	0.00869844298204033
CL1251.Contig2_All	0.01	0.643	4.81528044616651	2.1883814844983402e-08	2.32751999359972e-09
CL1251.Contig3_All	9.07	14.84	0.651887159545312	2.3886749855399502e-17	1.22545312063211e-18
CL1251.Contig4_All	0.866	13.155999999999999	3.8597858349727203	2.1951576748602893e-139	7.404651260130917e-142
CL1251.Contig5_All	1.123	17.875999999999998	3.9181408598686405	1.6994818716101297e-99	9.382375676799448e-102
CL1253.Contig1_All	0.253	1.49	2.4498375608383998	3.53021489330783e-10	3.15275704803756e-11
CL1253.Contig3_All	0.006	0.496	4.277978578238581	2.30348009769113e-06	3.1010211688477203e-07
CL1253.Contig7_All	3.3930000000000002	4.906000000000001	0.472070193052734	0.0218965858294486	0.00612880207721156
CL1254.Contig18_All	2.166	3.366	0.569504117541447	0.0486848218930475	0.015318626034375001
CL1254.Contig1_All	0.466	1.5430000000000001	1.5692446319428301	0.027532278653201	0.0079654222520606
CL1254.Contig26_All	0.71	1.383	0.911742323458705	0.0018439643165596602	0.000392720919325423
CL1254.Contig8_All	0.22	1.556	2.41182423103131	0.0030154290507405698	0.000672075875438383
CL1256.Contig12_All	1.453	2.16	0.516940179909958	0.016361615973893	0.00440974636472882
CL1257.Contig1_All	0.0	8.186	7.130322437036639	2.22287444094549e-18	1.0666171204085599e-19
CL1257.Contig7_All	2.7560000000000002	7.462999999999999	1.36581872576567	1.02095178424842e-05	1.5012303237658e-06
CL1258.Contig3_All	0.0	15.54	6.7187203551103405	7.9822515781159e-16	4.5366491973065895e-17
CL1259.Contig1_All	6.5729999999999995	9.28	0.43646835795400796	0.0017670570517185301	0.00037509570228403397
CL1260.Contig1_All	9.9	13.302999999999999	0.368119874968987	0.0207407051554782	0.00576410646867414
CL1260.Contig2_All	0.263	1.626	2.20121053106104	0.0106362875157285	0.00271934932775931
CL1260.Contig4_All	0.583	2.396	1.9452042049118998	0.000218760762780583	3.91832277984181e-05
CL1262.Contig10_All	10.556	14.402999999999999	0.38821598248495703	0.00489991241064227	0.00114688073300571
CL1263.Contig1_All	6.506	10.405999999999999	0.617741581529842	3.08490183707177e-09	2.99730478497244e-10
CL1265.Contig1_All	0.33	0.746	1.11237611768082	0.0210028776334539	0.00584539621330645
CL1266.Contig11_All	0.573	2.583	2.08734318845194	3.96685467545387e-11	3.2531495478325698e-12
CL1266.Contig12_All	0.653	2.563	1.78914272387786	0.00620482719227861	0.0014924211785068099
CL1266.Contig1_All	0.0	0.993	5.52484045749845	2.16347936255083e-09	2.0715412278573002e-10
CL1266.Contig5_All	1.5930000000000002	6.962999999999999	2.05955321935857	9.038355961442711e-32	2.2714018484850797e-33
CL1266.Contig9_All	3.49	5.086	0.48196650604767405	0.0141261535137802	0.0037373832692861103
CL1268.Contig2_All	4.8	12.7	1.3354273381630501	1.14419221383178e-12	8.22401001403612e-14
CL1268.Contig3_All	2.533	5.542999999999999	1.04185195934529	0.0364514634956331	0.0109831195460714
CL1268.Contig7_All	56.833	69.18	0.224298242059605	0.000824986031363764	0.00016397176755180101
CL1269.Contig1_All	3.273	10.265999999999998	1.59514104808292	2.5972295748233698e-21	1.06032366424816e-22
CL127.Contig31_All	2.516	7.84	1.46638305776694	0.0261372745128314	0.00749946267774183
CL127.Contig6_All	0.82	3.513	1.90863609381572	0.0011355163564798199	0.000231172498439513
CL1270.Contig3_All	2.013	4.043	0.947073442390894	0.00010967690885653	1.87822806778429e-05
CL1270.Contig4_All	0.266	2.32	3.00703625638861	5.06596186069064e-12	3.8337385114328706e-13
CL1272.Contig28_All	0.02	0.196	2.35955625009692	0.0341574787257877	0.0101849614750473
CL1272.Contig42_All	9.963	14.87	0.513377820397206	0.045790312664572	0.0142752658074773
CL1273.Contig3_All	0.04	2.9130000000000003	5.517742593731789	7.859862663009009e-20	3.4756350546744796e-21
CL1273.Contig4_All	0.6459999999999999	2.87	2.07541946353761	4.8516472371777794e-17	2.5426971789022598e-18
CL1276.Contig11_All	0.0	1.5430000000000001	7.28762455152305	2.51726638132249e-19	1.1437155764072899e-20
CL1276.Contig5_All	2.64	5.956	1.10862970901025	3.70857738931463e-12	2.7746552887798404e-13
CL1276.Contig6_All	1.016	1.713	0.692255822334352	0.0020082058984977	0.000431163753668864
CL1276.Contig7_All	1.08	1.973	0.799781981618334	0.0378387269887784	0.0114589806313985
CL1277.Contig2_All	6.416	13.636	1.0272288747815401	1.86332514351736e-17	9.47244511558372e-19
CL1277.Contig7_All	9.423	18.14	0.885976027907223	3.3664877223354197e-22	1.30865007883578e-23
CL1279.Contig5_All	2.4130000000000003	3.733	0.569818128639361	0.009418010836699159	0.00237232785604353
CL1281.Contig10_All	3.7260000000000004	7.162999999999999	0.879133944992042	1.15674060549116e-05	1.71494905924843e-06
CL1281.Contig4_All	0.0	0.633	4.92917866538422	4.997714300349949e-07	6.21041809357137e-08
CL1281.Contig8_All	0.09300000000000001	2.613	4.63206593921222	1.5497914723272602e-16	8.37947730921645e-18
CL1283.Contig1_All	7.676	10.29	0.361778543065258	0.0038584863412975796	0.0008808169594274289
CL1284.Contig5_All	0.0	0.53	4.503902407988769	1.5302147191183402e-05	2.3073217450685698e-06
CL1285.Contig1_All	0.366	1.526	1.9009906784077502	0.00388359667929303	0.000887180993722964
CL1286.Contig4_All	0.05	4.833	5.95587759876946	9.32027327081705e-28	2.7880554546642495e-29
CL1287.Contig1_All	5.153	9.186	0.7729169758069971	3.6303725855553705e-07	4.4348995022788095e-08
CL1287.Contig2_All	4.466	7.556	0.692859358453574	0.0041509616946247205	0.000955102078025216
CL1287.Contig4_All	0.076	0.68	2.4096863577846803	0.0226078596769916	0.00635853716223853
CL1287.Contig6_All	1.506	2.906	0.8700840024815211	0.0260504961582022	0.00747173821999933
CL1288.Contig3_All	2.9530000000000003	4.92	0.674190802170142	0.000113246084759412	1.9445975009728602e-05
CL1290.Contig4_All	4.796	7.563	0.5984604358993729	0.0139272144876455	0.00367855622901953
CL1290.Contig6_All	4.756	6.8629999999999995	0.467113446429948	0.00413805201594165	0.0009520337016132599
CL1292.Contig3_All	0.726	2.036	1.41442080685319	9.85041892959642e-08	1.1239550439202e-08
CL1292.Contig4_All	0.043	0.616	3.111340737549	0.0007853958396540731	0.000155591824240023
CL1292.Contig5_All	0.763	1.51	0.922745814312023	0.009570819591489541	0.0024154905862857103
CL1292.Contig6_All	0.6759999999999999	2.59	1.82983507068486	1.35680876026146e-05	2.03143106430174e-06
CL1293.Contig3_All	1.463	2.63	0.7839992974857901	9.255012975334359e-06	1.3523453307415001e-06
CL1294.Contig2_All	8.43	10.915999999999999	0.31125545520926196	0.0470133286918876	0.0147187545574886
CL1294.Contig4_All	0.0	0.703	5.35978503302526	7.702932051251771e-09	7.80669831090659e-10
CL1294.Contig6_All	5.04	6.416	0.292755257021789	0.0273652306042084	0.007910860227922159
CL1294.Contig7_All	2.6060000000000003	6.54	1.26444846888261	7.400538638629879e-20	3.2669029978116196e-21
CL1294.Contig8_All	18.066	36.64	0.959103447355555	2.36337239365894e-18	1.13531490178913e-19
CL1295.Contig12_All	0.6859999999999999	1.87	1.3670109264243502	1.8943162964237697e-05	2.895983448458e-06
CL1295.Contig4_All	1.51	2.2430000000000003	0.509438184138055	0.007177395236455891	0.0017562423971717901
CL1295.Contig6_All	0.973	1.8359999999999999	0.845718720247534	0.0114962869463758	0.00296802661863145
CL1299.Contig13_All	0.0	0.27	2.4911924204736002	0.0492660256146264	0.0155314247653391
CL1299.Contig16_All	0.266	1.5	2.4170962728227003	6.46071723270272e-10	5.900262380892961e-11
CL1299.Contig5_All	2.21	5.176	1.1673486449036399	1.08155039450652e-08	1.1159449123560698e-09
CL13.Contig5_All	24.84	29.686	0.19723065293456898	0.0234527734672132	0.0066300037706831395
CL130.Contig1_All	20.866	25.063000000000002	0.204791138738827	0.0229972212559315	0.006484010136314671
CL130.Contig2_All	0.6559999999999999	1.56	1.1716835007010702	0.0178167030233814	0.004851002147507989
CL1300.Contig1_All	0.5529999999999999	2.05	1.61872733309975	0.0499748713515155	0.0157928355462999
CL1301.Contig9_All	2.003	3.44	0.721290596167524	0.0234138078983311	0.00661771860585491
CL1302.Contig3_All	0.126	1.45	3.38694843264187	9.53339365150611e-15	5.834935722624019e-16
CL1303.Contig11_All	0.026000000000000002	0.373	2.98138167537794	0.00316159136833811	0.0007082186872848321
CL1303.Contig2_All	0.72	1.68	1.12448142821987	0.0307070411018358	0.00902846558698198
CL1303.Contig7_All	2.716	3.9	0.459814656032698	0.0115694479903796	0.00298892255453319
CL1304.Contig1_All	0.06	14.103	7.21868937421006	8.22070182674816e-29	2.33608524979719e-30
CL1305.Contig1_All	23.08	33.75	0.4884662020048521	3.36375952195689e-08	3.6487731815322294e-09
CL1307.Contig3_All	36.506	56.283	0.562957385876397	3.34849648150741e-07	4.06658659661148e-08
CL1307.Contig7_All	14.52	23.923000000000002	0.656611143395736	0.000339410223705869	6.281434138585711e-05
CL1308.Contig3_All	0.31	2.11	2.6634283883128598	1.4780738199293898e-14	9.18124988257406e-16
CL1308.Contig5_All	0.0	0.5329999999999999	4.97958016132673	2.0705966185679e-07	2.45464424656992e-08
CL131.Contig5_All	0.0	1.163	5.56232583034458	1.13653589263155e-09	1.06124183818141e-10
CL131.Contig6_All	1.5659999999999998	5.42	1.6926237784775	1.2983161266236802e-05	1.9392081584996103e-06
CL1311.Contig2_All	7.886	18.79	1.19332071457278	3.9046640617227594e-73	3.2652508639973097e-75
CL1312.Contig14_All	0.0	0.38299999999999995	2.7231837549755498	0.0289180882851098	0.00842218385031962
CL1312.Contig4_All	0.32	2.146	2.3370579806483702	0.0062101118171302705	0.00149396169227043
CL1312.Contig8_All	3.543	12.335999999999999	1.74007216161122	2.93703375023357e-42	5.22433821816424e-44
CL1313.Contig1_All	12.165999999999999	19.063	0.589708410460925	2.5729962469430802e-08	2.75696109715511e-09
CL1314.Contig1_All	7.006	9.666	0.40333282440839296	0.015048689954118	0.00401573698931827
CL1315.Contig2_All	0.493	1.2930000000000001	1.3162022341472601	0.00254046875067586	0.0005569588804248599
CL1315.Contig7_All	2.496	4.893	0.9110152570734391	8.650906081284501e-08	9.820211181015158e-09
CL1317.Contig10_All	1.6130000000000002	3.85	1.19064077588987	1.49053500350658e-07	1.7377557813284702e-08
CL1317.Contig4_All	1.31	2.176	0.672216225993655	0.004622852288508721	0.00107566379037916
CL1318.Contig4_All	0.623	4.133	2.6531768401502998	5.149269408220779e-29	1.4493106265139099e-30
CL1319.Contig17_All	0.0	0.303	3.8897847889164	0.000296823559846439	5.4417759952324e-05
CL1319.Contig19_All	0.28	0.616	1.02740325679214	0.0381775551763372	0.0115719425254118
CL1319.Contig21_All	0.09	0.82	2.29543257540193	0.0376733366242727	0.011405216727658998
CL1321.Contig3_All	2.2359999999999998	3.74	0.6702016195309329	0.0150066821657965	0.0040033878668727105
CL1323.Contig1_All	3.64	6.83	0.845907953558094	2.0100457395058702e-05	3.08250034825847e-06
CL1324.Contig6_All	2.2030000000000003	5.816	1.33949293751838	2.90020437919085e-20	1.25730676409747e-21
CL1325.Contig10_All	0.84	3.333	1.92131480816423	1.56644095451766e-13	1.05184884156043e-14
CL1325.Contig13_All	0.32299999999999995	2.3	2.72962623749777	8.16031209301025e-12	6.27791206704286e-13
CL1325.Contig1_All	6.32	9.14	0.470154987880041	0.0285311836992798	0.00829495627952011
CL1325.Contig2_All	1.08	3.583	1.6474981685590402	0.00118208720206842	0.000241679252901253
CL1327.Contig4_All	2.9	4.7860000000000005	0.663644211250745	1.73061207684112e-07	2.03189636072667e-08
CL1327.Contig6_All	1.88	3.71	0.923203832011793	3.18197902720983e-10	2.8300847070269998e-11
CL1329.Contig14_All	30.616	38.256	0.26302342286444896	1.01800232859133e-08	1.04706350268244e-09
CL1329.Contig1_All	8.0	13.472999999999999	0.6863545900498821	0.00213189558574082	0.00046010171983200095
CL1329.Contig22_All	16.243	24.526	0.53551014547386	1.83224581930678e-20	7.83391507376226e-22
CL1331.Contig6_All	2.4859999999999998	4.61	0.820955816642225	0.0016261617235142302	0.00034250671933147
CL1332.Contig1_All	11.82	15.933	0.37200882108692795	1.57420405755468e-05	2.37894370093812e-06
CL1332.Contig7_All	8.443	11.972999999999999	0.44418823234708205	8.680600786467699e-07	1.10637692619994e-07
CL1333.Contig1_All	0.113	2.086	3.80718861616394	5.37825448654009e-11	4.4642813928166905e-12
CL1333.Contig2_All	0.0	2.74	6.57057060589484	7.991325616133108e-15	4.86423993554514e-16
CL1336.Contig21_All	1.676	3.793	1.12438998463992	7.03032857063653e-11	5.90728165868253e-12
CL1337.Contig11_All	0.29600000000000004	4.9030000000000005	4.00715728781879	5.78919010382573e-22	2.2774238602329698e-23
CL1337.Contig3_All	0.0	0.21600000000000003	3.1191728317155802	0.00774311812945635	0.00190978661428488
CL1338.Contig11_All	0.483	0.97	0.9352823651413679	0.0299795900038874	0.0087791378393778
CL1338.Contig17_All	0.9	1.5659999999999998	0.726408905173761	0.018264128079699	0.00499005820438206
CL1338.Contig7_All	0.853	1.47	0.710750987423677	0.017659678086165	0.0048019276949625295
CL1338.Contig8_All	1.443	2.55	0.75428946954751	0.0038956464747580796	0.000890144951991675
CL1339.Contig1_All	6.593	10.71	0.637813440913258	1.10824739707202e-05	1.63788574942008e-06
CL1339.Contig9_All	5.886	7.606	0.31051437337168497	0.0475300572348147	0.0149026973962995
CL134.Contig10_All	3.363	6.903	0.982728610222032	1.9351011054591e-14	1.2116682229349199e-15
CL134.Contig11_All	0.03	0.446	2.5860997723704	0.0207843636840223	0.0057778177533297104
CL134.Contig25_All	2.763	9.276	1.68640387172674	8.200011012761349e-36	1.78678736248482e-37
CL1342.Contig8_All	1037.4360000000001	1541.0829999999999	0.5112198222342059	2.1978561096509998e-17	1.1235054821997399e-18
CL1343.Contig4_All	1.93	17.503	3.09418767774995	1.28150086125459e-42	2.2503198489893303e-44
CL1344.Contig2_All	0.0	14.49	7.10070362575204	3.4979640858430395e-18	1.70197475965768e-19
CL1344.Contig5_All	6.23	17.08	1.39137328770282	3.36170270481109e-14	2.1450462062521498e-15
CL1349.Contig3_All	4.5	6.202999999999999	0.406284467822277	0.00121659100957151	0.000249314199167489
CL1349.Contig5_All	1.5830000000000002	2.823	0.7699510678476179	5.15446271809924e-07	6.41079242374498e-08
CL135.Contig1_All	0.083	0.956	2.6251092390114903	0.0124281367739068	0.0032394735563735398
CL135.Contig25_All	0.0	0.52	4.51456878081539	8.34121787214458e-06	1.2109503592123e-06
CL135.Contig29_All	0.426	1.04	1.22088945956486	0.00763188514057577	0.00187887512658397
CL135.Contig30_All	0.54	1.683	1.57881929221254	3.86237387283738e-06	5.354237669877289e-07
CL1352.Contig4_All	7.202999999999999	8.46	0.172001086472531	0.0348170570541022	0.0104170211809086
CL1352.Contig6_All	2.7060000000000004	3.9960000000000004	0.5024181857714339	1.70882424152915e-06	2.26081239269535e-07
CL1353.Contig1_All	3.3	11.193	1.67761340396016	6.74268100608752e-09	6.79328877693084e-10
CL1353.Contig8_All	3.2030000000000003	7.666	1.20222399943475	3.2627194331600106e-05	5.15535008376267e-06
CL1354.Contig4_All	3.443	6.81	0.9209920932918849	4.6318211958994596e-07	5.72696721363744e-08
CL1355.Contig1_All	0.51	1.446	1.4052080815115402	0.00022031674287248902	3.9497559937385403e-05
CL1355.Contig4_All	1.26	2.0	0.6033567188859009	0.00523645358327985	0.0012351369452221
CL1355.Contig6_All	1.506	3.45	1.13615195642304	1.1116091125686499e-20	4.702136205793759e-22
CL1357.Contig4_All	11.735999999999999	17.296	0.499688764890448	4.04878965042396e-08	4.44059100469501e-09
CL1358.Contig2_All	1.186	1.996	0.6950360259815811	0.0109494742115888	0.00280915923339901
CL1359.Contig11_All	151.286	232.04	0.5566611684082641	4.09347422737622e-09	4.0229690420894103e-10
CL1359.Contig2_All	123.7	148.07	0.20041039929863397	0.000144574523389916	2.51709391684737e-05
CL1359.Contig7_All	37.823	50.79600000000001	0.36431012984860495	0.000185700741775873	3.28769952494367e-05
CL136.Contig28_All	0.0	0.39299999999999996	5.40462748992239	6.35065368814429e-09	6.37972130193631e-10
CL136.Contig9_All	4.726	8.552999999999999	0.796396932530856	1.325748491183e-13	8.84618399288253e-15
CL1360.Contig10_All	4.236000000000001	7.86	0.828473053901269	6.50564591480249e-08	7.284082385573009e-09
CL1360.Contig12_All	3.303	4.77	0.465385158934006	0.0398013923255686	0.0121405513825893
CL1360.Contig8_All	5.41	8.466000000000001	0.5854458091295179	0.00476511340411814	0.0011117633184666198
CL1361.Contig13_All	1.13	3.84	1.6349357687816497	0.00148255282471162	0.000309381074941448
CL1361.Contig5_All	5.132999999999999	7.206	0.430496464548414	0.0422407634577535	0.0130046646429243
CL1364.Contig1_All	1.433	2.87	0.924119043564573	0.0118150742193861	0.00306098949915525
CL1364.Contig3_All	0.763	3.56	2.10910968047068	1.6537340342801398e-10	1.4306365276273302e-11
CL1364.Contig5_All	2.21	3.323	0.532678344544239	0.0267072364606751	0.007693415184267241
CL1365.Contig17_All	0.0	0.763	3.9735395187944103	0.00020446160132049098	3.6418017927559207e-05
CL1365.Contig20_All	0.61	1.3030000000000002	1.02630367615445	0.00047770078118177694	9.074957355255881e-05
CL1365.Contig26_All	0.0	0.5760000000000001	5.12979974994975	3.2935318147916396e-07	3.99661966028427e-08
CL1365.Contig31_All	1.023	2.39	1.1377996822410301	0.0016465758410791	0.000347163580280881
CL1365.Contig35_All	0.32	1.183	1.7813005107903102	2.70699030499707e-06	3.67859189259076e-07
CL1365.Contig3_All	5.353	8.38	0.585342446786575	3.6297186286055603e-06	5.0151831503727e-07
CL1365.Contig4_All	0.013000000000000001	1.3730000000000002	6.2347662814447204	1.5377280695531699e-19	6.90491573347594e-21
CL1365.Contig7_All	1.5659999999999998	2.7430000000000003	0.747676205193482	0.00015991081233225602	2.7993671349081502e-05
CL1367.Contig2_All	7.122999999999999	49.74	2.5874792328070604	5.95400920676214e-07	7.45235973080057e-08
CL1367.Contig4_All	0.6759999999999999	35.673	5.642253217213111	3.883083463157348e-189	7.791605465239037e-192
CL1370.Contig4_All	0.38	1.063	1.41532731337906	0.0110423011641363	0.00283668738012287
CL1370.Contig6_All	0.65	2.713	2.00524022955482	1.9719508356742003e-09	1.8817353361528e-10
CL1373.Contig4_All	0.623	1.733	1.4159674969832798	2.08859537381758e-05	3.2111151460838903e-06
CL1375.Contig4_All	1.3130000000000002	3.93	1.5232705315444899	3.083587886511e-17	1.5926642134932799e-18
CL1376.Contig2_All	2.226	3.7760000000000002	0.700904431629996	8.280040343331121e-07	1.05316854060006e-07
CL1377.Contig10_All	0.193	1.5830000000000002	2.8379809182714504	4.4943594321644996e-09	4.43547327200858e-10
CL1377.Contig17_All	0.7659999999999999	1.8459999999999999	1.1931284347683602	3.42774754021183e-05	5.43097855348429e-06
CL1377.Contig1_All	0.313	1.033	1.57305540139884	0.00501844283910119	0.00117837988919176
CL1377.Contig24_All	0.32299999999999995	2.006	2.4246320505535097	4.54837412528555e-05	7.3411956179498795e-06
CL1377.Contig5_All	0.816	1.96	1.18960665668622	0.00031519201538365496	5.8024621760849206e-05
CL1379.Contig3_All	4.126	6.2860000000000005	0.546808512671289	0.000418804378574029	7.88114272355084e-05
CL138.Contig1_All	0.0	0.7929999999999999	3.4387072926637203	0.00337036522558573	0.000759993633700593
CL138.Contig3_All	0.93	2.26	1.21200313027428	7.93455135620708e-05	1.3283606990490598e-05
CL138.Contig4_All	1.58	4.29	1.3775416638314097	7.70984177351153e-07	9.77214375206141e-08
CL1380.Contig11_All	2.29	3.6460000000000004	0.613975287429077	0.0476491873660965	0.0149452179033469
CL1381.Contig2_All	9.416	18.83	0.9369506835309109	8.400948354571771e-10	7.7496329373341e-11
CL1381.Contig5_All	1.383	15.386	3.39324757965527	7.912060973908549e-60	8.615923575136319e-62
CL1382.Contig3_All	0.436	1.03	1.13328669028871	0.0485507656288646	0.0152706528609237
CL1383.Contig3_All	228.46599999999998	257.08299999999997	0.11098809922796801	0.00483170122039513	0.00112897611001293
CL1384.Contig12_All	4.346	10.693	1.2387204219653	1.10639469778658e-38	2.19603711246387e-40
CL1384.Contig14_All	3.2430000000000003	4.056	0.263097082469694	0.0472479556770459	0.0148045097676108
CL1384.Contig16_All	5.566	7.37	0.344857057776664	0.0244613518804111	0.00695307369647423
CL1384.Contig6_All	1.31	2.62	0.9261598695897522	0.004459497309203179	0.00103347428900837
CL1385.Contig3_All	0.816	3.29	1.9402491607854098	3.07553612357167e-13	2.1105573932013597e-14
CL1388.Contig6_All	1.18	2.063	0.736910065202721	0.0333770775618587	0.00991885451004756
CL1390.Contig2_All	3.9330000000000003	5.6	0.45175981634916296	0.00796283059980205	0.0019682091427025397
CL1391.Contig14_All	5.18	10.103	0.9035054018915871	9.940455605239789e-13	7.11588179728222e-14
CL1391.Contig21_All	2.01	16.61	2.84398185621127	4.0677539595860395e-09	3.9950445892591604e-10
CL1391.Contig22_All	3.783	7.19	0.8639119513738159	3.06044904906137e-10	2.71861403846208e-11
CL1391.Contig24_All	2.86	24.64	3.04764180635651	8.285181453279328e-104	4.2954475527316386e-106
CL1391.Contig39_All	2.226	6.916	1.54058004614032	3.1257253835169297e-05	4.92939619908633e-06
CL1391.Contig41_All	0.20600000000000002	3.363	3.5648830256904303	3.6827289905658496e-07	4.50165466969752e-08
CL1394.Contig7_All	1.003	2.516	1.25388783300642	0.000186347181472642	3.30015486136933e-05
CL1394.Contig8_All	0.076	3.176	4.874150018270179	5.33580860657602e-14	3.45619742277186e-15
CL1395.Contig10_All	1.186	2.31	0.897323804376445	7.80073233472352e-07	9.893269180451e-08
CL1395.Contig1_All	12.472999999999999	19.276	0.5687456720846129	8.63374195295298e-12	6.6580517240608e-13
CL1395.Contig3_All	1.376	2.54	0.8152702925331471	0.0320292381831155	0.009471744445420609
CL1396.Contig17_All	0.0	0.11599999999999999	3.18165835549625	0.00636909004702618	0.00153655903507672
CL1396.Contig9_All	0.14	1.143	2.78176060471906	2.92980774968005e-06	3.99536571690571e-07
CL1399.Contig4_All	1.02	3.556	1.7201671480078	1.36424487100391e-07	1.58263815774237e-08
CL1399.Contig5_All	1.643	5.662999999999999	1.7007108050230602	1.33859150830072e-08	1.39393664409155e-09
CL1399.Contig6_All	4.926	10.575999999999999	1.0252388040209701	0.00360890630984224	0.0008194195610559611
CL1399.Contig7_All	2.676	4.23	0.593759229967199	0.0456403421509478	0.0142181165237806
CL1399.Contig9_All	0.136	0.763	2.23712820815112	0.00320120044102477	0.00071768165378839
CL14.Contig101_All	3.5060000000000002	6.41	0.7913546140956309	0.0485210511266256	0.015258788137328
CL14.Contig109_All	0.07	1.023	2.9265939326841597	0.00306598270590613	0.0006844406175075389
CL14.Contig111_All	0.0	0.213	3.45132736497438	0.00217835380724018	0.000471238711093574
CL14.Contig17_All	0.45299999999999996	1.23	1.3667408687725202	0.000256423910117136	4.6485490289353495e-05
CL14.Contig29_All	0.03	1.24	4.678285274360349	3.81149701084533e-10	3.4171928123872e-11
CL14.Contig40_All	0.0	2.76	6.5970460270412	5.90733406593808e-15	3.5675433392419793e-16
CL14.Contig49_All	0.49	1.5730000000000002	1.5243026593712499	0.0252899382155873	0.00721738925278784
CL14.Contig52_All	0.55	3.52	2.60491826019904	9.79657434241817e-24	3.50431703304791e-25
CL14.Contig53_All	0.0	0.21	3.95616002765265	0.000206266648733393	3.6764136300525393e-05
CL14.Contig55_All	0.0	0.713	3.60967872280315	0.0018176029157793698	0.000386751708299093
CL14.Contig73_All	0.34	4.276	3.54470164868662	1.1912449494704899e-18	5.62300485921124e-20
CL14.Contig74_All	0.0	1.5030000000000001	5.81352457445578	1.7219756702685003e-10	1.4915396974732903e-11
CL14.Contig82_All	6.433	16.91	1.3328514206283701	8.476354041034019e-32	2.1274087562585698e-33
CL14.Contig86_All	0.0	0.713	5.04049720513784	2.9855030518502697e-07	3.60470074982073e-08
CL14.Contig94_All	0.06	0.8059999999999999	2.78614388893704	0.00924800585398713	0.0023262950580887802
CL140.Contig1_All	48.886	68.86	0.43482807610164703	1.6818463555432303e-15	9.78483681981594e-17
CL1401.Contig5_All	0.29600000000000004	1.443	2.13761324044494	5.02043397352822e-05	8.14830842099354e-06
CL1402.Contig4_All	0.243	0.626	1.26148191435121	0.0356376885134374	0.010700815297576998
CL1402.Contig5_All	0.87	5.916	2.68508376982634	3.7071545666588103e-29	1.0353720264155898e-30
CL1403.Contig2_All	2.3	4.86	1.02160119182269	5.50028942228165e-09	5.477738939607161e-10
CL1404.Contig3_All	8.146	10.41	0.294638089203433	1.63562236438264e-06	2.1589973941448499e-07
CL1405.Contig14_All	2.553	8.203	1.61735483312989	3.6120702798705194e-17	1.87638367786048e-18
CL1405.Contig1_All	1.113	4.49	1.9440598126678703	1.47660913521105e-13	9.89445675322012e-15
CL1405.Contig24_All	0.466	3.153	2.16357667373119	0.0216214539415955	0.00604217836401231
CL1408.Contig1_All	6.266	8.81	0.430929693052989	0.0185964498706051	0.00509416622846484
CL1409.Contig1_All	0.0	0.5329999999999999	3.8003152425813598	0.00048451365997289806	9.21541849203317e-05
CL1410.Contig13_All	0.223	46.636	7.499250290585881	5.181473020569048e-118	2.2592162023783093e-120
CL1410.Contig14_All	0.0	0.68	4.6568723046187595	2.71245177356939e-06	3.68630780741714e-07
CL1410.Contig16_All	0.07	72.35	9.25095799919746	8.839324175430897e-81	6.624843277753048e-83
CL1410.Contig18_All	2.676	3.833	0.461933209760248	0.0026972854829203302	0.000594585892913869
CL1411.Contig4_All	0.83	1.6	0.8683597288451709	0.0201062416078787	0.0055655371274287106
CL1412.Contig1_All	0.0	0.196	3.57757871084561	0.00136967451351437	0.000283849659750961
CL1413.Contig1_All	3.14	4.713	0.523878167891535	0.00043157668241439504	8.13975024458655e-05
CL1416.Contig2_All	0.053	5.153	4.95009907409503	4.08610559724525e-09	4.0148409515873196e-10
CL1417.Contig1_All	0.0	0.326	2.7296343840141297	0.0284880699442073	0.00828056776106652
CL1417.Contig9_All	0.0	0.313	2.57624504843912	0.0418066863843081	0.012850166873955
CL1418.Contig13_All	2.373	4.99	1.01464781153836	2.28557411037922e-22	8.792957948670359e-24
CL1418.Contig14_All	0.7759999999999999	6.0	2.8918081939884	2.68289000649648e-85	1.88562954099841e-87
CL1418.Contig17_All	0.17300000000000001	4.426	4.55829158210844	1.1536615883173898e-60	1.2325176950613098e-62
CL1418.Contig19_All	0.44299999999999995	1.28	1.3743402090019399	0.0454627898976984	0.0141494908361836
CL1418.Contig1_All	0.156	1.046	2.63287131186926	2.21887696987742e-13	1.50583669933437e-14
CL1418.Contig2_All	0.8059999999999999	4.38	2.37654375020812	5.869836963140979e-51	8.10462532167559e-53
CL1418.Contig3_All	0.17600000000000002	2.6460000000000004	3.75515093276223	5.07078684760061e-26	1.6345667488523597e-27
CL1418.Contig5_All	1.24	3.6630000000000003	1.50495353601482	2.12670921399513e-25	7.01460196507429e-27
CL1418.Contig7_All	0.0	1.726	7.40097216791476	1.9267930954524598e-20	8.25905801994416e-22
CL1418.Contig9_All	0.213	1.0	2.17855934579584	3.8386448789304e-13	2.6558836073122e-14
CL1419.Contig5_All	3.01	4.14	0.40313204348601794	0.0353390022559196	0.0105957979388126
CL142.Contig5_All	2.376	6.336	1.35541155417327	9.056510002386601e-18	4.533264676133339e-19
CL1420.Contig12_All	0.0	0.32	2.9119532652127598	0.0176953917323201	0.0048131741888449
CL1420.Contig27_All	0.0	0.93	5.608106422325831	1.05299273032499e-09	9.798070059500329e-11
CL1420.Contig30_All	0.0	0.816	4.69096486433345	5.39177729630334e-06	7.61122600396842e-07
CL1420.Contig35_All	0.0	0.406	3.0084696486446805	0.0134252055689241	0.0035296533871745704
CL1420.Contig36_All	0.0	1.113	5.702838965349951	9.79958282131131e-10	9.10148025975495e-11
CL1420.Contig37_All	0.0	0.136	2.7497695189300497	0.0262054642220673	0.0075247126815658795
CL1420.Contig6_All	0.0	0.7829999999999999	3.73148854740986	0.0011459262778873	0.00023352793808135297
CL1422.Contig2_All	0.083	1.45	3.1761257442842696	0.0014459578418829198	0.000301054325829025
CL1422.Contig5_All	5.14	8.186	0.60613227914722	0.00707317637655875	0.00172820933463566
CL1423.Contig6_All	0.34299999999999997	0.953	1.3362267574073998	0.0348584209296905	0.0104324216220845
CL1425.Contig20_All	0.21	5.006	3.14755919895115	0.0036021005032730704	0.000817757062344179
CL1425.Contig21_All	9.14	11.402999999999999	0.26182203995301	0.00241937192522829	0.000527838632898404
CL1425.Contig3_All	1.32	3.0860000000000003	1.16610421031362	5.97901856281579e-12	4.55245344920355e-13
CL1425.Contig7_All	0.0	0.13	2.67210354185344	0.033011562164377	0.00979770046059582
CL1425.Contig8_All	0.446	4.073	2.9915542000657402	7.583952548586299e-10	6.970478090275311e-11
CL1426.Contig4_All	0.0	1.97	6.151544147328759	1.4774913113905001e-12	1.0708038073180901e-13
CL1426.Contig6_All	1.3230000000000002	3.43	1.3137795060014499	5.802366216512421e-07	7.255632455169501e-08
CL1428.Contig21_All	0.75	1.413	0.830514930296661	0.017348022088957	0.00470683499159698
CL1428.Contig26_All	0.946	1.766	0.8356801846888009	0.00029024786759429197	5.3133511673316795e-05
CL1428.Contig27_All	3.083	4.706	0.548359188877642	1.98040887128814e-06	2.6426788372261897e-07
CL1429.Contig6_All	0.0	0.73	2.8619915298479106	0.0201133204073958	0.0055679328917977
CL143.Contig16_All	7.122999999999999	16.343	1.1417823698799099	5.213502673187559e-39	1.02632457882334e-40
CL143.Contig19_All	5.693	9.363	0.649850350353327	0.0362293869706456	0.0109044175408947
CL143.Contig2_All	27.603	32.885999999999996	0.19472971994820104	0.0348183418858555	0.0104181608885778
CL143.Contig35_All	0.0	21.86	9.42377887553203	4.65565166646411e-39	9.13981812653207e-41
CL143.Contig39_All	0.0	1.48	6.061314613235679	6.38786351038104e-12	4.87622110957524e-13
CL143.Contig40_All	22.516	38.163000000000004	0.701155733551361	1.4246840978708201e-36	3.0194068496492196e-38
CL143.Contig42_All	5.452999999999999	32.833	2.52179084819566	5.89194194633913e-75	4.77372679875412e-77
CL143.Contig44_All	44.573	72.86	0.648417258593376	1.5314455166895702e-12	1.11073734463905e-13
CL143.Contig4_All	0.7559999999999999	1.94	1.23797852901304	0.0109018717597602	0.00279540933938363
CL143.Contig5_All	19.53	31.836	0.6454470523045911	6.08267267678866e-17	3.20831658248804e-18
CL143.Contig6_All	12.09	28.903000000000002	1.1971248058410602	2.5735148287756302e-43	4.4158229670090895e-45
CL1431.Contig3_All	10.395999999999999	15.466	0.513473796144111	0.000153712717316949	2.68569617915653e-05
CL1432.Contig1_All	0.6859999999999999	3.176	2.08204129488015	1.3425671717260098e-07	1.5554895473196e-08
CL1432.Contig2_All	0.113	1.43	3.3192372864817203	1.12239482922467e-05	1.66037691444448e-06
CL1432.Contig4_All	2.516	4.936	0.9149851947585299	2.24350032221211e-07	2.66987196417615e-08
CL1433.Contig3_All	4.856	6.433	0.34540763526815993	0.0032631739483801603	0.000733168271987408
CL1434.Contig2_All	5.906000000000001	7.446000000000001	0.27403153408086	0.0464103102913417	0.0144982511227057
CL1436.Contig1_All	4.4430000000000005	7.966	0.782393355064261	5.94768067311728e-07	7.442503300044909e-08
CL1438.Contig2_All	2.31	3.88	0.6830148406925529	0.0045785323465999395	0.00106401043469761
CL1438.Contig3_All	0.13	1.133	2.23307190001081	0.0394272862062968	0.0120106158527306
CL1439.Contig1_All	0.34299999999999997	1.45	1.93776808003721	2.23734414595524e-05	3.4533986139709e-06
CL144.Contig11_All	1.413	2.4730000000000003	0.7453371654554508	0.00270238237114816	0.000595885307766352
CL144.Contig14_All	2.62	6.5360000000000005	1.26061924341325	4.74415277035873e-25	1.59616931968728e-26
CL144.Contig23_All	0.0	0.526	5.03625476168677	2.0979516920852398e-07	2.48915307921218e-08
CL144.Contig28_All	0.54	1.3230000000000002	1.21998849251767	6.02846290087408e-06	8.577341844038499e-07
CL144.Contig43_All	0.036000000000000004	1.973	4.68651327032646	2.43171044139353e-09	2.33945113941307e-10
CL1443.Contig1_All	1.5230000000000001	3.21	1.0187017044722	0.00125052710664601	0.000256960411672799
CL1444.Contig1_All	0.213	1.99	2.27489886142985	0.0384176828625061	0.0116543110694531
CL1446.Contig11_All	22.16	30.02	0.37656174338795295	0.0009611920719742051	0.000193285114800774
CL145.Contig2_All	0.65	6.3660000000000005	3.2293400154586696	1.98667213922905e-09	1.8962141071623702e-10
CL1450.Contig11_All	0.046	14.05	7.62830063203622	3.78426725806661e-45	6.11570556250596e-47
CL1450.Contig2_All	3.833	5.653	0.499465773852385	1.35964702988838e-05	2.03597549780244e-06
CL1451.Contig11_All	6.763	12.583	0.8347054006502509	5.30893645758711e-15	3.19579571569974e-16
CL1451.Contig4_All	3.463	6.146	0.7699067918453408	1.1483846930832199e-06	1.48520999157513e-07
CL1451.Contig6_All	5.053	9.113	0.7891927672793579	3.51192414771569e-11	2.8652132843573e-12
CL1452.Contig10_All	0.0	4.673	6.444090520198519	4.68548089075683e-14	3.02174335413351e-15
CL1452.Contig15_All	204.13	239.22	0.16925767811348003	0.0101746859370396	0.00258720728332454
CL1452.Contig16_All	43.976000000000006	57.666000000000004	0.331823467159522	0.000165053399312275	2.8961950303412102e-05
CL1452.Contig3_All	78.733	97.42	0.24779611968914497	7.348692768718249e-05	1.2226832151688499e-05
CL1453.Contig3_All	0.0	1.3459999999999999	3.68570894312518	0.00136725523172278	0.00028327414300059197
CL1455.Contig3_All	0.0	1.63	4.97368752101665	3.5018290092385896e-07	4.26723452990255e-08
CL1458.Contig10_All	163.1	193.446	0.186799408408325	0.00127572737082369	0.00026269207721520897
CL1458.Contig2_All	128.99	159.596	0.24779292157288196	8.94837138140246e-09	9.14073642270422e-10
CL1458.Contig6_All	29.2	68.156	1.1631369660436002	4.3253936153408196e-62	4.4662299852539685e-64
CL1458.Contig8_All	141.833	170.666	0.20752188088396198	0.00269437737893603	0.000593857163033461
CL1458.Contig9_All	34.363	50.4	0.49331329139472	9.918538010488741e-13	7.09843456279766e-14
CL146.Contig1_All	82.53	95.25	0.147538451495471	0.0454245589281686	0.0141356213823303
CL1460.Contig1_All	0.7929999999999999	5.066	2.5916042068958998	1.38205212337514e-10	1.1877048477920001e-11
CL1462.Contig3_All	0.2	1.49	2.74473069771043	4.10076095191502e-06	5.703828548055079e-07
CL1463.Contig10_All	0.0	0.52	3.37788787293035	0.0032474750518662397	0.000729147932153441
CL1465.Contig11_All	6.62	30.65	2.15250511044675	2.4682069613490997e-108	1.2020053858497398e-110
CL1465.Contig4_All	0.486	5.75	3.49326724279944	5.939546081854019e-53	7.74348075922312e-55
CL1465.Contig7_All	5.72	8.64	0.53497946167489	0.00142652805043113	0.000296792349762141
CL1466.Contig11_All	2.82	8.97	1.59260442906022	9.19649992492313e-08	1.04624924306947e-08
CL1466.Contig12_All	4.46	13.815999999999999	1.5494789329228402	6.15599438852093e-08	6.87323003052501e-09
CL1466.Contig17_All	3.3360000000000003	7.672999999999999	1.14191847255138	1.1778371970513198e-09	1.1013323482659798e-10
CL1466.Contig4_All	1.95	4.613	1.17331280127136	5.67952265383178e-06	8.04821834229725e-07
CL1466.Contig7_All	1.026	4.28	2.00348584527864	1.0617173105928101e-16	5.67605004871252e-18
CL1469.Contig10_All	0.0	0.863	3.35948669466525	0.00451237638068795	0.0010471191638085301
CL1469.Contig13_All	0.0	9.152999999999999	7.44233232150237	1.33889016854304e-20	5.68241960726797e-22
CL147.Contig3_All	0.84	2.53	1.5118169381136297	0.0005801317704283531	0.00011202071529681699
CL1470.Contig9_All	1.923	5.356	1.4070882558442102	7.16476775507873e-07	9.04862966009423e-08
CL1473.Contig2_All	1.3659999999999999	2.036	0.517434903127671	0.037667152758193996	0.011402936079241999
CL1473.Contig4_All	3.21	4.3260000000000005	0.372434663171564	0.0025120207550065102	0.000550204420124096
CL1473.Contig6_All	2.97	4.206	0.44544913780454903	0.00040937178314298596	7.68942985799067e-05
CL1473.Contig8_All	0.36	0.953	1.34626146299669	0.0187580727715626	0.00514510148547607
CL1477.Contig10_All	0.903	1.893	0.992116872397985	0.0012260387095722198	0.00025144977070328103
CL1477.Contig1_All	5.806	8.93	0.560925370502769	1.41227892777121e-05	2.11984295553329e-06
CL1477.Contig7_All	1.526	4.89	1.6245816326477798	8.007606019646789e-22	3.17184507079873e-23
CL1478.Contig1_All	43.6	50.396	0.149264487064467	0.0269191618587994	0.00776351454289112
CL1478.Contig7_All	0.5660000000000001	4.613	2.8786628276215898	1.7061810421022998e-07	2.0019378417604098e-08
CL1478.Contig8_All	1.45	21.246	3.8043726285811204	5.764660391679698e-111	2.71982827217583e-113
CL148.Contig15_All	3.676	5.343	0.482221497263069	0.007999014372087979	0.00197793368245365
CL148.Contig19_All	1.66	3.503	1.0216500451982702	0.0024786225382596896	0.0005422171627818371
CL148.Contig3_All	14.433	39.653	1.39728444883674	7.152240087788239e-55	8.859040521762047e-57
CL148.Contig9_All	4.346	8.72	0.9462759185676309	1.7973318089543798e-12	1.31137888878675e-13
CL1480.Contig10_All	1.256	3.7760000000000002	1.5109143610569298	2.5372485175217898e-09	2.4442874392751e-10
CL1480.Contig13_All	0.813	3.483	2.00295886300108	3.26317980629914e-12	2.43257281163301e-13
CL1480.Contig16_All	0.0	0.38299999999999995	3.9230079591012	0.000431607116522533	8.14079237762951e-05
CL1480.Contig17_All	0.0	0.11599999999999999	3.4529190219562	0.00234938963825048	0.000511500230033211
CL1480.Contig5_All	0.0	2.7960000000000003	7.7296524527909805	8.36970494496633e-23	3.1409769311247002e-24
CL1480.Contig6_All	4.07	6.452999999999999	0.603409217935811	0.00171289714035087	0.000362577285744674
CL1480.Contig7_All	0.03	3.94	5.0236539877499595	1.65642089733906e-07	1.94049785376681e-08
CL1480.Contig8_All	1.413	2.153	0.5451382794249211	0.0453189558674753	0.014098826559651998
CL1481.Contig1_All	5.486000000000001	7.416	0.37468558621903797	0.0015792044397288198	0.000331622997869689
CL1481.Contig2_All	12.825999999999999	15.923	0.253487025846262	0.0011230373531424698	0.00022847362885196402
CL1482.Contig5_All	0.083	0.72	2.8364408649653305	4.6765745740142704e-05	7.558259151758901e-06
CL1482.Contig8_All	6.672999999999999	8.802999999999999	0.341892010132823	0.00038931605400987596	7.28484410049933e-05
CL1483.Contig18_All	5.406000000000001	6.872999999999999	0.287405095742318	0.020531976720271	0.0057003081206618
CL1483.Contig22_All	0.12300000000000001	1.06	2.7113322205227406	0.000387537430527427	7.24904068079134e-05
CL1483.Contig8_All	1.683	4.186	1.23994206825518	8.9127934906938e-07	1.13809754838433e-07
CL1484.Contig2_All	0.10300000000000001	1.696	3.05406940024473	0.00135188585249879	0.000279708611057365
CL1485.Contig2_All	0.816	3.253	1.9088011514444398	2.7945619591548996e-08	3.00346151253453e-09
CL1485.Contig4_All	2.3	4.123	0.7829240852401109	0.000564864916821721	0.000108754171874687
CL1485.Contig6_All	2.29	5.556	1.2139660032874098	5.056593359724739e-11	4.186862373168471e-12
CL1486.Contig5_All	7.752999999999999	13.972999999999999	0.789559082434855	2.00653260724864e-13	1.3575945686475901e-14
CL1489.Contig2_All	1.766	4.14	1.16222101130301	1.2197314170661698e-05	1.8152166829611198e-06
CL149.Contig16_All	0.716	1.5730000000000002	1.07960440267325	0.000134391219791697	2.33090739027856e-05
CL1490.Contig4_All	0.106	1.203	2.90119637499498	0.0025668969831118198	0.0005631983239481231
CL1493.Contig1_All	2.2030000000000003	4.273	0.8912089052402529	0.000136993656294942	2.3782240592153e-05
CL1493.Contig5_All	3.25	7.723	1.18590185675294	1.4017811070190196e-09	1.3198617963548101e-10
CL1496.Contig5_All	2.11	4.016	0.86988875656631	0.0012280385791241198	0.00025192652427985095
CL1497.Contig8_All	0.0	3.073	6.593276278133219	5.20790405651459e-15	3.12989396485253e-16
CL1498.Contig10_All	1.05	2.16	0.965072993284273	0.0061379692984328705	0.0014742763412850198
CL1498.Contig11_All	0.98	1.99	0.954312627940912	0.00334509234418314	0.000753604780411925
CL1498.Contig1_All	14.11	22.006	0.5804875033921071	4.875940651785301e-10	4.40906713962711e-11
CL1498.Contig5_All	1.67	3.45	0.9755686496065559	0.0028117184024062897	0.000622159560158472
CL15.Contig9_All	1.286	2.383	0.8212180502941491	0.000359719978414758	6.68461614154325e-05
CL150.Contig6_All	4.553	9.266	0.961049779951077	1.49523164491669e-07	1.74355576200128e-08
CL1502.Contig6_All	2.226	3.483	0.5825523074587491	3.748494198745421e-05	5.97820545980961e-06
CL1503.Contig18_All	1.646	3.1430000000000002	0.8786882843784991	4.0042840330647295e-07	4.91512640211215e-08
CL1503.Contig2_All	0.91	4.706	2.30216547635364	2.62385789814388e-34	6.02475885634243e-36
CL1503.Contig3_All	7.29	25.48	1.7464515634230802	7.437102170952757e-101	4.041289602428829e-103
CL1504.Contig4_All	6.256	15.693	1.26771863168775	3.1030876170622997e-27	9.514771137589899e-29
CL1504.Contig5_All	4.863	13.97	1.45047212893947	1.12807331481893e-11	8.791087406423159e-13
CL1506.Contig3_All	0.573	2.696	2.10579958485823	9.92159149396846e-05	1.6860614712629097e-05
CL1507.Contig4_All	5.47	7.49	0.39480380663111103	0.00732694583833561	0.00179673006419803
CL1509.Contig13_All	16.246	31.57	0.89982855411395	1.10119712275264e-19	4.9065248489856894e-21
CL1509.Contig14_All	4.966	6.6129999999999995	0.35245076388160795	0.007096118306193421	0.00173450749634889
CL1509.Contig4_All	10.04	13.302999999999999	0.34647726440913595	9.232848297501099e-05	1.5613065121406102e-05
CL1509.Contig5_All	4.496	8.456	0.846954627463838	0.000156142602035906	2.73069189703351e-05
CL151.Contig2_All	0.33299999999999996	8.123	4.18299079849608	1.40031211645205e-13	9.366499080413651e-15
CL1510.Contig5_All	0.523	1.743	1.6208900670336002	0.00181992353635515	0.00038728497129317404
CL1510.Contig9_All	11.575999999999999	14.923	0.309168599582422	0.0087817911908563	0.0021947334282708
CL1511.Contig1_All	17.816	23.793000000000003	0.358293864083008	5.44996007818495e-05	8.8885929950397e-06
CL1511.Contig2_All	19.96	24.18	0.217243079394925	0.0179847786806415	0.00490261657064754
CL1512.Contig3_All	0.02	17.355999999999998	7.91613543080012	1.39902067205912e-30	3.67819921155697e-32
CL1512.Contig5_All	0.623	9.25	3.76545295286638	2.0387734616276602e-42	3.59778348995445e-44
CL1512.Contig6_All	1.496	4.906000000000001	1.62726931457885	4.48166823695016e-08	4.93577510119438e-09
CL1515.Contig3_All	0.023	0.21	2.44633209507579	0.0389849335936416	0.0118547213413668
CL1515.Contig4_All	1.253	2.06	0.656405422199394	0.0029316587316122397	0.0006515291807928019
CL1518.Contig7_All	3.306	5.79	0.7426695450077769	0.00269437737893603	0.000593834978411215
CL1519.Contig4_All	0.23	1.943	2.41779185865912	0.0150727057008969	0.0040234534372196
CL1519.Contig5_All	2.25	5.22	1.14706457065597	6.86609886087703e-10	6.283138038701439e-11
CL152.Contig16_All	0.276	1.093	1.9047623353418701	0.00051801449428586	9.90148314800723e-05
CL152.Contig21_All	4.386	7.523	0.7183327921595619	7.0337501945806e-07	8.876297047001589e-08
CL152.Contig6_All	3.073	5.882999999999999	0.876212315142959	9.545125890610259e-05	1.6182548731656798e-05
CL152.Contig8_All	1.12	6.126	2.3885897464204504	4.914003583294799e-42	8.810221396544728e-44
CL1520.Contig2_All	10.573	14.27	0.368550935481742	0.019547452224537	0.00539093112337905
CL1523.Contig3_All	0.0	0.8059999999999999	4.9858607088600495	1.9203804514850602e-07	2.26701455931402e-08
CL1523.Contig7_All	7.98	11.05	0.411469086295281	0.000266248275453531	4.8390663048816904e-05
CL1523.Contig9_All	0.0	0.65	3.8075058178749903	0.000479700580054025	9.11606961444563e-05
CL1524.Contig3_All	3.72	6.803	0.8102948006562559	0.000257805106163571	4.67526559692716e-05
CL1524.Contig4_All	10.38	23.996	1.15000801000623	1.9334316360954498e-26	6.1296564701045495e-28
CL1525.Contig7_All	2.19	18.776	3.0245841521892705	3.11164202681153e-42	5.54505287538922e-44
CL1525.Contig8_All	17.146	22.913	0.35981580940081703	7.172917583081239e-06	1.0323433934717e-06
CL1525.Contig9_All	0.036000000000000004	5.992999999999999	6.6928463870385	5.049787207465419e-24	1.7806089298542398e-25
CL1526.Contig13_All	3.763	4.953	0.338581309685954	0.00103582762935039	0.000209473157218573
CL1526.Contig4_All	3.083	3.9160000000000004	0.284436861231469	0.0388893203227621	0.0118197415788243
CL1526.Contig7_All	1.89	2.963	0.5913820638155071	0.000357984181428371	6.65003045112009e-05
CL1527.Contig4_All	0.623	1.706	1.35168266138603	0.0215300006706588	0.00601381925065053
CL1528.Contig12_All	15.495999999999999	24.226	0.584739713547494	1.0898490334045e-11	8.47665612978987e-13
CL1528.Contig2_All	16.68	31.053	0.8382879589031321	8.11330925174002e-35	1.82861413752096e-36
CL1528.Contig4_All	4.026	5.64	0.42989604176229795	0.00493552860642159	0.00115660894021936
CL1528.Contig5_All	1.39	3.3	1.18553216559684	6.76526074581562e-09	6.81823931648395e-10
CL1529.Contig5_All	29.906	38.79	0.314229306809156	0.0185986227375966	0.00509496317147309
CL1529.Contig6_All	52.21	61.823	0.184438002455871	0.0139971117758885	0.0036995988727155397
CL1530.Contig1_All	17.715999999999998	20.943	0.18161670816734102	0.004521920668188011	0.00104962823727078
CL1530.Contig9_All	0.0	0.17	3.46028881477688	0.00226066216707503	0.000490466445345907
CL1531.Contig2_All	9.006	15.686	0.741121114136003	3.61235175872643e-15	2.1494351014526497e-16
CL1532.Contig3_All	8.273	12.013	0.478799418294631	6.4734543516025395e-06	9.26103200694564e-07
CL1534.Contig1_All	5.252999999999999	8.51	0.631344302966092	0.000113247463994915	1.94477873428001e-05
CL1536.Contig2_All	6.63	10.466	0.599895220428541	1.7031275644191903e-09	1.61782155894741e-10
CL1536.Contig3_All	2.426	3.83	0.5963022297213969	9.95073435442968e-06	1.4610196637228e-06
CL1537.Contig1_All	17.893	39.826	1.0933310247529	4.9532249255565594e-48	7.360157647684849e-50
CL1539.Contig10_All	15.03	43.226000000000006	1.4620945584715	9.93890238394221e-28	2.9785014085807e-29
CL1539.Contig11_All	20.96	43.266000000000005	0.987449103970332	4.9791209821726493e-39	9.791043559165071e-41
CL1539.Contig12_All	45.713	64.23	0.431922687087679	3.727207242780929e-05	5.939405281127299e-06
CL1539.Contig1_All	18.303	31.58	0.728844921627875	8.59857309467713e-23	3.2324621299975e-24
CL1539.Contig8_All	23.256	52.93	1.12710189857232	1.2707014424888998e-61	1.3244800171715499e-63
CL1539.Contig9_All	2.023	7.14	1.7493958060361001	2.1036013665927597e-13	1.4246390304567497e-14
CL154.Contig2_All	0.9329999999999999	5.922999999999999	2.40368579908832	0.000110435847917523	1.89242278709836e-05
CL1540.Contig3_All	1.976	3.196	0.6342434450857459	0.0421571495130093	0.0129757216954834
CL1540.Contig8_All	1.733	3.62	1.00337206126868	0.000336096876412274	6.21537532574381e-05
CL1541.Contig2_All	1.7630000000000001	3.986	1.07852135427778	0.0206524346508321	0.00573599095537709
CL1542.Contig2_All	0.33	8.423	4.3577326418454705	1.03907946449957e-13	6.871371933289061e-15
CL1545.Contig10_All	0.57	2.3	1.8383755680098102	0.00243739459882577	0.000532140782660837
CL1545.Contig17_All	0.0	0.623	4.931662301930371	7.79563243141704e-07	9.88511017112049e-08
CL1545.Contig19_All	0.106	1.946	3.34396372339984	0.000202943814542505	3.61300654233354e-05
CL1545.Contig20_All	0.306	1.936	2.25542746272047	0.0073581880960254	0.00180519810024975
CL1545.Contig24_All	0.193	1.22	2.27905423263439	0.00716059042047005	0.00175158675625134
CL1545.Contig4_All	0.0	0.223	2.85612932909446	0.0203486618568172	0.00564233916274024
CL1546.Contig1_All	3.32	6.78	0.9641848413441729	0.005124070490790371	0.0012055721066208
CL1546.Contig2_All	99.56299999999999	283.28	1.4470829188695902	2.4301270131046997e-54	3.0390425455104396e-56
CL1546.Contig3_All	121.79	382.686	1.5894234950902	1.0369797925071497e-53	1.32043458253259e-55
CL1547.Contig13_All	0.0	2.066	6.0029551513759	1.06125024456578e-11	8.241558115242191e-13
CL1547.Contig15_All	4.593	11.27	1.21842017404067	5.42782192102756e-06	7.66505145575596e-07
CL155.Contig2_All	0.016	0.74	3.81239330912508	0.00019727483616631598	3.50416494055811e-05
CL155.Contig6_All	2.006	5.21	1.31091685258246	2.19029631669586e-10	1.91904527715017e-11
CL1550.Contig3_All	0.38299999999999995	1.8559999999999999	2.15287145317351	1.3689355737529101e-06	1.7870787398522699e-07
CL1550.Contig5_All	0.0	3.636	7.08157117973265	5.38991805702701e-18	2.64824928939157e-19
CL1550.Contig7_All	0.16	2.056	3.32266114504632	2.4176539680153e-06	3.26206808847376e-07
CL1551.Contig2_All	0.84	2.013	1.1723198167931699	0.00146552239777147	0.000305350281580837
CL1554.Contig6_All	0.0	0.4	4.3395409388270405	4.51173108548333e-05	7.27569120577086e-06
CL1554.Contig7_All	1.203	2.4	0.937698402997455	2.6149616072531897e-06	3.5444559758176e-07
CL1555.Contig34_All	0.0	0.466	4.1611487921013	6.730466981903381e-05	1.11383614839673e-05
CL1555.Contig39_All	0.0	2.476	3.94659561382357	0.000227047990054456	4.07833332967293e-05
CL1555.Contig9_All	1.46	2.483	0.7037048851409359	0.000857604534658716	0.000171037275123505
CL1556.Contig3_All	0.503	2.266	2.0922936660963	1.01816277246373e-08	1.04741825698334e-09
CL1556.Contig5_All	1.436	2.366	0.656111099577868	0.0106023098651408	0.00270859244846446
CL1557.Contig1_All	6.52	25.243000000000002	1.88632389743404	8.239613659795058e-27	2.5675622079211298e-28
CL1558.Contig3_All	0.41	0.9329999999999999	1.12919722689648	0.0418983214314867	0.012884240539117
CL1559.Contig2_All	5.153	7.25	0.43316408539018497	0.0012268923963816801	0.000251664775812603
CL1559.Contig4_All	0.903	2.4730000000000003	1.38908212620547	1.96029946887176e-10	1.7107279470858498e-11
CL1559.Contig7_All	1.093	2.3930000000000002	1.06854286763832	5.00700834164493e-12	3.78629277836271e-13
CL1563.Contig1_All	53.563	90.713	0.7012872528936501	6.421237874928249e-21	2.68416351439006e-22
CL1564.Contig20_All	3.306	6.086	0.8178004777247009	3.94048841965444e-06	5.46936270920388e-07
CL1564.Contig21_All	13.633	17.993	0.341209633879841	1.5277198762990197e-07	1.78293085196832e-08
CL1564.Contig38_All	0.486	1.58	1.5968221038505601	0.000765291300028807	0.000151252066955085
CL1564.Contig39_All	5.65	8.376	0.5076536545769299	4.2178045479635594e-06	5.87943600191194e-07
CL1564.Contig48_All	3.513	14.075999999999999	1.9409224516785601	4.889716033299748e-108	2.3865726100185294e-110
CL1564.Contig49_All	2.206	5.093	1.1206187588605	0.0012387510469485	0.00025427193175015097
CL1564.Contig50_All	41.703	50.666000000000004	0.222319139317971	2.3839990337668202e-05	3.6934686433897996e-06
CL1564.Contig52_All	2.403	3.3160000000000003	0.40289161465680895	0.0449482905216384	0.0139700902806445
CL1564.Contig55_All	0.556	3.7560000000000002	2.66064585428882	7.93187563038521e-16	4.5045771926394303e-17
CL1564.Contig5_All	1.376	2.61	0.8461319258555791	0.0408201159427931	0.0124991072819475
CL1564.Contig8_All	0.0	0.24600000000000002	2.987688432368	0.0141110130380505	0.0037329183713101298
CL1565.Contig14_All	0.64	7.45	3.48231988788854	7.835633093461918e-88	5.184208103225419e-90
CL1565.Contig15_All	10.876	17.116	0.595373115510208	1.16459547512387e-13	7.730454356665071e-15
CL1565.Contig16_All	0.6559999999999999	2.82	2.00698156142847	1.80090752580984e-08	1.9003697822733603e-09
CL1565.Contig2_All	0.33	1.3130000000000002	1.88553032417311	1.46148776813791e-06	1.91630248259389e-07
CL1565.Contig7_All	1.5859999999999999	2.6060000000000003	0.6565707347660721	0.0007284029676038331	0.000143345229226273
CL1565.Contig8_All	1.82	8.863	2.1982736989015503	1.70831401612902e-20	7.291064506244909e-22
CL1566.Contig7_All	3.903	5.223	0.363816320301655	0.0283804693297661	0.00824559786477414
CL1566.Contig8_All	2.6860000000000004	4.85	0.7888324552961921	0.0019870704015952302	0.000426303235955616
CL1566.Contig9_All	7.662999999999999	9.456	0.245453782231858	0.0488458710413548	0.0153780446400296
CL1567.Contig4_All	1.253	2.926	1.12627454435855	0.0108656424150305	0.00278517676299285
CL1569.Contig1_All	3.716	8.666	1.1589171012511599	6.912187539230199e-11	5.80201515934212e-12
CL1569.Contig2_All	1.5	5.13	1.71125201968607	9.414774238170441e-14	6.201427791102741e-15
CL157.Contig1_All	11.203	23.963	1.03722647866741	5.96953870593002e-23	2.2130505322098997e-24
CL1570.Contig10_All	3.093	4.953	0.619526745526643	0.0141990150225265	0.0037583544394643796
CL1570.Contig2_All	1.7	2.85	0.678610752378809	0.0478792711936466	0.0150262121953639
CL1570.Contig5_All	0.44299999999999995	1.5030000000000001	1.64899196294153	0.00435696634038738	0.00100755850824746
CL1570.Contig7_All	0.213	0.8859999999999999	1.9363792215777702	0.0028331613752251602	0.000627211618795643
CL1571.Contig18_All	2.193	4.7860000000000005	1.0664667287745502	5.56923383715884e-09	5.55062905156864e-10
CL1571.Contig45_All	0.0	0.29600000000000004	3.0166153808943	0.0130054798865845	0.00340801746306732
CL1572.Contig2_All	6.986000000000001	12.88	0.819424740766359	3.60317214266877e-09	3.52274384411986e-10
CL1572.Contig3_All	34.1	46.456	0.386495940527975	1.54913015748564e-12	1.1240678489315301e-13
CL1573.Contig2_All	16.186	27.343000000000004	0.6969389041780071	1.1109798944295e-11	8.65185323109371e-13
CL1575.Contig2_All	34.02	54.516000000000005	0.617999269675932	4.6055173566801997e-07	5.68908622478045e-08
CL158.Contig12_All	0.87	1.83	1.00756471377567	0.00029195734164873103	5.34622855057108e-05
CL158.Contig25_All	0.043	0.723	3.8402344061167097	1.25888149874623e-12	9.07315512176913e-14
CL158.Contig26_All	0.76	1.453	0.8661190002450341	0.000817897643313446	0.00016246531854967
CL158.Contig28_All	0.0	0.72	6.18625364165573	1.3967175253185099e-12	1.01012864675084e-13
CL158.Contig29_All	0.183	0.483	1.30059422276488	0.0222758902454056	0.00625284756232345
CL158.Contig8_All	2.613	3.2460000000000004	0.25386707103342	0.0490002801158229	0.0154332971895636
CL1580.Contig1_All	7.962999999999999	9.796	0.24017769349314702	0.00439989107850428	0.00101863028558834
CL1580.Contig2_All	7.026	11.043	0.592030810330991	4.8243775805707304e-08	5.33309359217954e-09
CL1581.Contig1_All	26.85	35.113	0.327262295421118	0.0116306368543258	0.00300750572945163
CL1581.Contig2_All	99.54299999999999	117.046	0.173809728712802	0.0043799122150198	0.0010132448386533
CL1581.Contig5_All	25.526	38.34	0.5297035243353929	1.16711351506242e-05	1.73121373912598e-06
CL1582.Contig1_All	79.60300000000001	128.086	0.6264223249378051	1.05133571152627e-08	1.08374309663394e-09
CL1582.Contig4_All	0.0	52.356	9.302070108832929	9.825593813342401e-38	2.0152495608397698e-39
CL1582.Contig5_All	8.53	34.736	1.9543104095233101	1.3442495879300697e-31	3.3942309385249194e-33
CL1583.Contig22_All	0.33299999999999996	9.613	3.68184547390935	0.00011506974973986999	1.97719579099224e-05
CL1584.Contig2_All	2.67	5.053	0.8462182985382259	0.0129787254529084	0.00340058429430039
CL1585.Contig11_All	0.263	0.883	1.6657887660497201	1.94206864522188e-06	2.58898953539363e-07
CL1585.Contig14_All	0.536	1.686	1.54936943222312	3.15865729496868e-05	4.98475711423179e-06
CL1585.Contig16_All	1.8	3.0	0.6636423694234179	0.0430786820360896	0.0133056208197762
CL1585.Contig24_All	0.586	1.52	1.26748657568385	0.0442809964185701	0.0137317291980665
CL1585.Contig26_All	0.0	0.276	4.30260007830733	3.5197700488371994e-05	5.58327045752012e-06
CL1585.Contig32_All	2.563	7.2829999999999995	1.4417418847054602	1.4102532946093302e-13	9.439112649986071e-15
CL1585.Contig51_All	1.86	4.343	1.1608849090572	5.97614659084942e-15	3.6103968102378896e-16
CL1585.Contig56_All	2.596	4.14	0.615533070314128	0.000145451389535381	2.53362254705983e-05
CL1585.Contig79_All	1.5530000000000002	3.463	1.09875466790493	1.1438234781359e-14	7.059107128780759e-16
CL1586.Contig14_All	0.166	2.086	3.5175983759103002	2.7548683604339997e-18	1.33144899174536e-19
CL1586.Contig18_All	2.4859999999999998	3.4360000000000004	0.406183694070749	0.0167774876604964	0.0045354791042128105
CL1586.Contig7_All	1.56	5.16	1.66072532849297	5.191027055221379e-30	1.39687825375868e-31
CL1586.Contig8_All	1.89	3.2030000000000003	0.701503433404683	0.00124807027939409	0.000256414968136867
CL1587.Contig1_All	0.32	1.1	1.6082920605521798	0.0179137264000756	0.00488130489109415
CL1587.Contig5_All	0.03	0.82	4.3460431751016495	7.643666897814399e-10	7.02619112767924e-11
CL1589.Contig1_All	0.0	0.4	4.05664485920112	0.000126370527016152	2.1830228245582898e-05
CL1589.Contig7_All	3.46	5.126	0.506828421230578	0.00259591045500149	0.000570155390721926
CL1590.Contig1_All	58.833	89.79299999999999	0.550681652142432	2.92193074963446e-25	9.6977245643956e-27
CL1590.Contig2_All	8.113	10.856	0.36096003633961404	0.0187900263845226	0.00515656790365507
CL1590.Contig4_All	19.643	29.993000000000002	0.551110681771015	2.98069408991998e-11	2.4195226110068704e-12
CL1591.Contig2_All	6.4	17.55	1.3939098905401102	3.1137076320194106e-13	2.13877854547592e-14
CL1591.Contig4_All	24.886	46.71	0.8500151624412919	9.1071697217756e-25	3.10954362178676e-26
CL1592.Contig7_All	3.906	9.106	1.16234501116951	7.70325187143939e-20	3.4030396399458395e-21
CL1594.Contig4_All	2.353	4.83	0.97805240874863	9.04077147164841e-09	9.23904518599876e-10
CL1594.Contig5_All	0.79	1.726	1.054604377046	0.0149493999775866	0.0039848635962728895
CL1594.Contig6_All	5.7860000000000005	7.433	0.302587460337653	0.0127703972834565	0.00334073637258605
CL1596.Contig1_All	1.2229999999999999	11.905999999999999	2.9788797292058997	1.2874160897575e-06	1.67507358215265e-07
CL1597.Contig2_All	5.3629999999999995	7.5329999999999995	0.4290436223452321	0.0130674015279932	0.0034260862180978
CL1598.Contig3_All	0.0	34.26	10.120028447595699	2.7282007136491e-47	4.1604483865058206e-49
CL1599.Contig2_All	0.0	0.743	4.0185850900137	0.000160335237595714	2.8071448461680395e-05
CL1599.Contig6_All	1.466	3.0	0.9471538887508459	0.0071518836656398	0.00174930181287927
CL160.Contig18_All	15.943	71.563	2.1054051918762697	7.429436335107748e-115	3.328008423609509e-117
CL160.Contig23_All	0.0	6.86	7.97192649269699	8.13935089433486e-25	2.76761589771359e-26
CL160.Contig24_All	0.29	3.2060000000000004	3.0848488777367904	6.16934490290024e-06	8.79719488908973e-07
CL160.Contig27_All	0.8059999999999999	2.9330000000000003	1.6934256376644399	0.00634763401243792	0.00153055653843367
CL160.Contig37_All	0.303	2.01	2.41859767242311	0.000743605922643208	0.000146611298095493
CL1601.Contig1_All	0.0	0.203	2.6092736844877202	0.0371877885033569	0.0112342737669338
CL1602.Contig13_All	0.7959999999999999	3.06	1.7482988842609701	0.0115231676306824	0.00297596633825224
CL1603.Contig18_All	3.34	18.406	2.3878025802125697	3.75377667676705e-29	1.04880026891602e-30
CL1603.Contig6_All	0.016	8.73	7.71220312113091	3.89379966533264e-28	1.1407137786137899e-29
CL1603.Contig7_All	0.043	0.32299999999999995	2.49279115463955	0.0103859589058704	0.00264577340964205
CL1606.Contig1_All	50.953	66.156	0.317650666572838	1.38428498986151e-05	2.0758719570733998e-06
CL1606.Contig6_All	53.7	70.426	0.33072323357538697	6.936493583611971e-06	9.96559513313999e-07
CL1607.Contig5_All	0.6729999999999999	1.666	1.2329243697548302	0.00682719058985095	0.0016621089392372301
CL1607.Contig6_All	1.56	2.123	0.38288677383112496	0.0461237700945768	0.0143907283296882
CL1608.Contig28_All	0.38	2.193	2.4147905338638505	1.00293235571749e-10	8.546866004547121e-12
CL1608.Contig31_All	0.0	4.96	7.30108776375095	5.97751102172781e-19	2.76320006666131e-20
CL1608.Contig36_All	0.7959999999999999	2.903	1.77415397006392	8.30767183063336e-06	1.20553961498128e-06
CL1608.Contig6_All	2.2359999999999998	5.2	1.1340914971325	0.00286478128237202	0.0006351438663850231
CL1608.Contig9_All	1.696	2.4659999999999997	0.48121828790005294	0.00288472949451978	0.000639941998214853
CL161.Contig1_All	0.0	1.716	3.8937080491699	0.000280607965696457	5.12379346894711e-05
CL161.Contig2_All	0.0	1.0759999999999998	3.5378009385036404	0.00148206374741564	0.000309262938854742
CL1611.Contig1_All	2.053	3.386	0.6638065954903299	0.00259760720618655	0.0005706407552669519
CL1613.Contig6_All	8.71	10.87	0.261518603064957	0.0382398485169675	0.0115953865050094
CL1613.Contig7_All	10.815999999999999	13.306	0.240324401502212	0.0256815414347014	0.0073480884948418
CL1614.Contig7_All	0.59	1.703	1.42181779378364	0.000493460977663313	9.400868332951421e-05
CL1615.Contig4_All	4.516	11.033	1.2286363118627	2.27903582188887e-11	1.82920075077308e-12
CL1618.Contig48_All	0.0	0.21600000000000003	3.09621428377225	0.0104257739514319	0.00265738614567182
CL1622.Contig1_All	9.003	12.765999999999998	0.444716400528498	0.016126089541896003	0.00434014605406416
CL1622.Contig2_All	6.7829999999999995	19.67	1.47276940000609	3.2949576560114097e-37	6.83307559631859e-39
CL1622.Contig4_All	161.89	215.43599999999998	0.35327209117219	8.77095828620975e-20	3.88518120142309e-21
CL1622.Contig5_All	15.956	80.336	2.27258140647736	1.0312047019508796e-207	1.7224400106340192e-210
CL1623.Contig3_All	0.716	2.246	1.58105417377713	0.000552141980610597	0.000106136926206226
CL1624.Contig10_All	0.126	1.146	2.8419651624688798	0.00036327197272309703	6.75771448857224e-05
CL1624.Contig4_All	0.486	1.423	1.4414506491740502	0.0149647378122133	0.00399025048672912
CL1624.Contig9_All	13.02	20.52	0.599565350845809	2.31294964371364e-10	2.02951936242037e-11
CL1626.Contig17_All	1.0959999999999999	3.636	1.66553290033942	0.000182996294347864	3.2356510883738004e-05
CL1626.Contig7_All	3.056	6.32	0.9735958691223221	0.0015762445751004	0.000330830481927676
CL1627.Contig3_All	4.416	5.94	0.36854091513939	0.0356649373339011	0.0107097708738409
CL1628.Contig10_All	0.546	3.986	2.7571735606188703	6.12273569588515e-17	3.23077606460891e-18
CL1628.Contig11_All	8.53	10.663	0.263843562442474	0.0276437020688181	0.00800155618463035
CL1628.Contig4_All	11.913	19.0	0.613800203747376	8.040475900258059e-13	5.70955939597275e-14
CL1629.Contig3_All	166.97	205.706	0.24182756835189398	3.535346694633429e-05	5.611813583370599e-06
CL163.Contig1_All	5.256	20.46	1.89522557801249	8.07804935121202e-34	1.88813166791708e-35
CL163.Contig9_All	0.37	1.11	1.4401558716308502	0.0293223398326428	0.00855804727387345
CL1630.Contig1_All	1.876	3.6630000000000003	0.9017605994972192	0.000331809993827134	6.13106038616787e-05
CL1631.Contig21_All	1.886	3.603	0.882622357871248	0.00036591877138032996	6.81211066614458e-05
CL1631.Contig3_All	0.0	0.9229999999999999	3.6993944956580003	0.00131019523359982	0.000270372182850715
CL1634.Contig10_All	0.03	0.33299999999999996	2.74479313021869	0.00603873878640016	0.00144677434491847
CL1634.Contig22_All	0.6759999999999999	9.33	3.7225842065024604	2.87487861132001e-91	1.8116493559262895e-93
CL1634.Contig27_All	0.423	0.9259999999999999	1.05073151490343	0.0129970484988042	0.00340566709345767
CL1634.Contig52_All	0.353	2.023	2.4154635664004	1.02569026700663e-11	7.95316570731509e-13
CL1635.Contig1_All	0.0	10.73	7.51163937727397	2.8567937224867892e-21	1.16846017565432e-22
CL1636.Contig1_All	0.5760000000000001	1.636	1.4213094479729	0.0232890967634071	0.00657943885329904
CL1637.Contig16_All	2.08	3.656	0.738198915523571	0.0256299271088754	0.007329984576745979
CL1637.Contig17_All	1.68	2.82	0.681246273561177	0.0162603928623618	0.00437929038770154
CL1637.Contig18_All	0.266	1.703	2.54223138652426	8.02059936808764e-09	8.14557817566339e-10
CL1637.Contig2_All	3.09	4.103	0.349989638612581	0.0069262437256888704	0.00168832731177609
CL1637.Contig5_All	0.47	1.436	1.5343939544191598	6.97540217933079e-08	7.83350117841938e-09
[truncated: 12,670 more rows]
