# Supplementary material for: Leveraging Transcriptome Insights and GsHZ4 Gene Expression to Improve Alkaline Tolerance in Lupinus angustifolius
Source: Plants (Basel). 2025 Nov 7;14(22):3408. doi: 10.3390/plants14223408 (PMC12656323; doi:10.3390/plants14223408)
Supplement: Supplementary file 1 [file plants-14-03408-s001.zip › Table S2A-B-DOWN.csv]

Gene ID	a FPKM	b FPKM	log2(b/a)	Qvalue(a-vs-b)	Pvalue(a-vs-b)
CL1.Contig1_All	5.016	3.7430000000000003	-0.47745210473486605	0.0114348696136386	0.00295043399248193
CL1.Contig8_All	2.526	1.2830000000000001	-1.02548459507662	6.0279200319142394e-05	9.907055710926109e-06
CL10.Contig12_All	0.376	0.083	-1.88381171442038	0.033856841294665	0.0100834617357232
CL10.Contig13_All	3.7960000000000003	2.106	-0.8894473597007491	0.020074494684451	0.0055550075151782
CL10.Contig7_All	2.823	1.973	-0.579093537392276	0.00859011220482125	0.0021422639311639603
CL10.Contig9_All	14.845999999999998	10.925999999999998	-0.49923297858701093	0.0018642422568003198	0.000397403602194771
CL100.Contig12_All	8.2	4.583	-0.898298229083393	8.1084107896426e-17	4.301420548400401e-18
CL100.Contig3_All	2.066	0.273	-2.5431565158960496	0.0024111087843657897	0.000525774334689192
CL1000.Contig2_All	8.703	1.953	-2.19146424404366	1.88534761697708e-20	8.0732254407097e-22
CL1000.Contig7_All	8.453	2.04	-2.09789807048367	7.397659562608419e-22	2.9262309838427e-23
CL1000.Contig9_All	4.673	2.083	-1.2233435533581398	2.17562371738238e-10	1.90524587237742e-11
CL10000.Contig1_All	12.98	8.203	-0.7225043832754341	2.22288136998704e-07	2.6441289382251098e-08
CL10003.Contig2_All	11.696	4.813	-1.32758357554282	8.11727290419704e-06	1.1762377275003e-06
CL10004.Contig1_All	7.09	5.372999999999999	-0.45912636228812703	0.0016879079473187699	0.000356848323273146
CL1001.Contig10_All	6.466	1.053	-2.62492604504101	5.29124476788711e-16	2.96763776814511e-17
CL1001.Contig11_All	7.17	4.56	-0.706090701993479	7.758818358492579e-05	1.2960537271865401e-05
CL1001.Contig12_All	5.22	0.573	-3.21847866588466	1.36790928578382e-30	3.5949198458254996e-32
CL1001.Contig13_All	14.7	10.943	-0.48195233740723603	0.0016630618413165901	0.00035103631850866697
CL1001.Contig14_All	10.33	5.672999999999999	-0.9237332640949459	5.47017897095423e-13	3.83395480490968e-14
CL1001.Contig1_All	8.68	6.896	-0.38974768018255607	0.00219034932492478	0.00047402373240443496
CL1001.Contig2_All	1.686	0.46	-1.7941000711548103	0.00952883147482029	0.0024036533721978302
CL1001.Contig4_All	3.536	0.5	-2.8532130622104104	5.25172460858593e-15	3.16021693837553e-16
CL1001.Contig5_All	34.856	6.73	-2.43041313190338	1.6676960816532395e-177	3.9070517108516275e-180
CL1001.Contig9_All	7.936	2.713	-1.5851765147483399	3.50504700583338e-07	4.27153605908413e-08
CL10011.Contig1_All	9.536	0.39299999999999996	-4.29762578085132	9.13211857294253e-15	5.58240094981498e-16
CL10013.Contig3_All	7.14	1.696	-2.1129154966375	6.681931910722e-18	3.30697578132112e-19
CL1002.Contig14_All	9.73	5.24	-0.935450465259812	0.0021277486886259	0.00045906827603794405
CL1002.Contig39_All	12.856	6.683	-1.00181778630318	2.6403441299080897e-15	1.55560308397804e-16
CL1002.Contig41_All	5.316	3.073	-0.8405730409485191	0.00301031704647972	0.0006707406135255969
CL1002.Contig42_All	4.4830000000000005	2.156	-1.09757328470738	7.671018483412941e-05	1.2799729749975599e-05
CL1002.Contig48_All	0.29	0.0	-3.12321965337072	0.00943160402938604	0.002376467962501
CL1002.Contig49_All	8.89	0.53	-3.6516556999577796	2.9960747077066e-07	3.61915486629746e-08
CL1002.Contig65_All	12.163	2.97	-1.9887144583090701	9.70613545858528e-05	1.6470258492545002e-05
CL1002.Contig66_All	122.676	20.153	-2.66467889799039	0.0	0.0
CL1002.Contig70_All	0.643	0.196	-1.74819710462601	2.13772101820379e-05	3.29058512010544e-06
CL1002.Contig77_All	5.85	0.306	-3.0471954431631	0.0048536291078562395	0.0011346262192414801
CL10024.Contig2_All	7.382999999999999	0.29600000000000004	-4.65272060364453	4.2693677369331e-21	1.76335195364772e-22
CL10026.Contig3_All	4.986000000000001	2.783	-0.9137597177750251	0.0099944302026427	0.0025356267692359397
CL10027.Contig2_All	75.21300000000001	59.79600000000001	-0.389713959828976	1.0659624331869399e-18	5.01776281484558e-20
CL10028.Contig1_All	12.7	3.926	-1.7492134320460302	1.72134885828674e-26	5.44047655377291e-28
CL10028.Contig2_All	18.593	15.062999999999999	-0.36203725858953795	0.00018320250523841698	3.23969461963075e-05
CL10028.Contig3_All	2.966	1.5430000000000001	-0.9840751858101	0.0008954231053399961	0.000179107929767242
CL1003.Contig1_All	4.423	0.12	-5.19272468979451	8.66190385774669e-24	3.08716198578663e-25
CL1003.Contig4_All	16.57	1.3530000000000002	-3.6551058348527596	1.3397791877561196e-83	9.634412910066447e-86
CL10030.Contig1_All	242.726	130.656	-0.952505863594667	9.634242207376828e-91	6.123414752513959e-93
CL10030.Contig2_All	3.23	1.443	-1.1901554278391	0.00708018988874517	0.00173030693261466
CL10034.Contig2_All	0.983	0.0	-3.7135947728771503	0.000687927267737623	0.000134656103178603
CL10034.Contig4_All	13.083	8.836	-0.619507590032404	0.00642697259450329	0.00155165996396684
CL10035.Contig1_All	4.306	1.91	-1.22422681917035	3.40139230053479e-08	3.69442162972844e-09
CL10041.Contig3_All	86.57	48.2	-0.9019626765349421	4.2948317395311404e-17	2.2420253326930498e-18
CL10042.Contig1_All	73.263	68.476	-0.15697576897751997	0.008929211130035059	0.00223603143853716
CL10044.Contig2_All	4.28	2.67	-0.7386430691736859	0.0018009791637910101	0.000383019148393828
CL10046.Contig3_All	16.942999999999998	1.8	-3.2444940198618	5.49870866030671e-21	2.28779869638566e-22
CL10047.Contig10_All	5.936	2.4330000000000003	-1.34248932309958	6.0765862756546896e-24	2.14991913394928e-25
CL10047.Contig14_All	1.3230000000000002	0.303	-2.1552481206713	1.1665051012141002e-08	1.2072704045407598e-09
CL10047.Contig15_All	1.01	0.0	-5.919790970366559	2.2414739205674103e-11	1.79759410927303e-12
CL10047.Contig25_All	3.263	1.726	-0.960349197626337	0.00134576887842054	0.000278340818050296
CL10047.Contig26_All	11.6	6.526	-0.8861305288004979	2.3164866405320002e-08	2.4698001774907897e-09
CL10047.Contig38_All	11.1	4.1	-1.49336611859442	5.29224582442656e-34	1.22895272241234e-35
CL10047.Contig39_All	27.616	14.46	-0.990993579118308	3.3330048729543795e-20	1.4478279915163298e-21
CL10047.Contig40_All	7.89	3.91	-1.0690548273068599	1.5828150523232798e-14	9.85074814012343e-16
CL10047.Contig6_All	1.406	0.696	-1.05361935571208	0.00290056861320471	0.000643785959178397
CL10047.Contig8_All	1.76	0.483	-1.90185093839645	3.1563824137599604e-13	2.17014556940762e-14
CL10047.Contig9_All	3.17	0.9159999999999999	-1.83740646887169	8.24641022324183e-23	3.0920237035236093e-24
CL10048.Contig2_All	15.603	5.386	-1.59424477227815	2.77973475061046e-34	6.39171963740446e-36
CL10048.Contig6_All	17.22	8.7	-1.04283466211722	8.875945586615469e-25	3.02578114262049e-26
CL10048.Contig7_All	564.903	319.473	-0.8811552729971601	4.258274080269527e-279	4.6186187121949775e-282
CL10048.Contig8_All	40.86	30.983	-0.457648678368427	3.51236857501135e-08	3.82067882463647e-09
CL10048.Contig9_All	1.713	0.87	-1.02479206166217	0.0168208573830766	0.00454811550904267
CL10049.Contig2_All	2.05	1.136	-0.901615566107098	0.006139233295054379	0.00147464652760661
CL10052.Contig1_All	19.445999999999998	16.15	-0.326710440847388	0.0025011481294616397	0.0005475788519619
CL10052.Contig2_All	47.15	28.986	-0.7601377325071579	1.6329636453632198e-20	6.96415654739601e-22
CL1006.Contig11_All	2.623	1.173	-1.20797684106475	4.35252367736737e-06	6.077142378224049e-07
CL1006.Contig18_All	1.033	0.02	-4.30058643165869	2.56826724167074e-06	3.47642846656662e-07
CL1006.Contig2_All	3.596	2.02	-0.8929143645475219	0.0041353049332016395	0.0009512304716299741
CL1006.Contig3_All	4.76	2.296	-1.10018569086482	2.31557811168916e-05	3.58066025377325e-06
CL1006.Contig7_All	2.426	0.38	-2.6516155061537	1.48556897643024e-10	1.28016285795117e-11
CL1006.Contig8_All	0.32299999999999995	0.0	-4.26858007411766	3.51959197852141e-05	5.58260624893133e-06
CL10060.Contig2_All	1.216	0.113	-3.1265944013772202	0.000138978231387517	2.41438462020202e-05
CL10060.Contig3_All	4.94	3.38	-0.5988450054158101	0.0217319136815378	0.00607634436894488
CL10062.Contig1_All	3.7560000000000002	2.273	-0.777652393052388	0.031507770178176	0.009295335569604409
CL10065.Contig20_All	1.3230000000000002	0.0	-6.246971205693719	4.4029376750578105e-13	3.0606333715965095e-14
CL10065.Contig3_All	1.37	0.023	-5.240954372512889	1.14419221383178e-12	8.225456076354179e-14
CL10065.Contig4_All	0.59	0.0	-4.992812294514991	2.0938884106170897e-07	2.48387790916496e-08
CL10068.Contig2_All	12.323	7.523	-0.766722842323957	1.67742956036617e-13	1.1289236666817101e-14
CL10073.Contig2_All	1.93	1.05	-0.9185212527341171	0.0336567073230089	0.0100140002525519
CL10073.Contig6_All	5.296	3.5060000000000002	-0.6506968772995739	0.0048731031561131104	0.00113976004315086
CL10074.Contig1_All	4.266	1.796	-1.2612374383070202	0.0019407526839803	0.00041543954284296
CL10075.Contig3_All	3.043	1.25	-1.3113940673262499	0.0031371637778256803	0.000702202313314699
CL10075.Contig4_All	0.503	0.0	-4.0375216735159905	0.000170363226573675	2.99601873757084e-05
CL10077.Contig3_All	1.22	0.5760000000000001	-1.1030664771991299	0.035763147441263	0.0107439169811504
CL10079.Contig2_All	12.345999999999998	11.142999999999999	-0.20644992117495897	0.0350092943765451	0.0104836504961283
CL1008.Contig1_All	288.336	117.426	-1.3547693540636299	0.0	0.0
CL1008.Contig3_All	112.56299999999999	89.26299999999999	-0.391672252512029	0.000545349735825104	0.00010469522466978
CL1008.Contig5_All	60.21	41.153	-0.605411419322787	3.4309493651362998e-06	4.72603060123115e-07
CL1008.Contig7_All	289.48	159.77	-0.9158149448017758	1.6219057669731299e-40	3.0433382251930896e-42
CL1008.Contig8_All	25.53	0.0	-10.0505064170033	1.86069579590757e-46	2.90412075132974e-48
CL1008.Contig9_All	18.13	12.3	-0.618842842629063	3.0034252161689605e-14	1.90698835283337e-15
CL10080.Contig2_All	2.303	1.58	-0.593616645258765	0.0498339690336936	0.0157412815914473
CL10081.Contig1_All	3.8	0.4	-3.29355257309236	1.0285764295403298e-56	1.2026349715226799e-58
CL10081.Contig2_All	1.28	0.86	-0.630923797348922	0.00108534189520319	0.000220298577266671
CL10081.Contig4_All	0.866	0.29600000000000004	-1.54278658244574	0.000785833652139999	0.000155695604282537
CL10084.Contig2_All	37.766	29.496	-0.41445821769724706	0.000173786051614275	3.0616790346544103e-05
CL10086.Contig2_All	6.183	3.14	-1.03339068441759	8.29664971405557e-05	1.3939933699259698e-05
CL1009.Contig10_All	4.22	2.343	-0.9015696473713849	4.44316268846177e-05	7.157406044494909e-06
CL1009.Contig24_All	0.20600000000000002	0.0	-2.5256520425808	0.0469929499351911	0.014710845365729
CL1009.Contig3_All	0.853	0.17600000000000002	-2.20268732043704	0.000552091385529916	0.000106121212329564
CL1009.Contig9_All	0.326	0.0	-2.9837664921751403	0.0142928434661531	0.0037862904706970004
CL10094.Contig2_All	2.426	1.58	-0.6582786780482521	0.0402678437862417	0.0123072905057865
CL10097.Contig2_All	8.062999999999999	4.716	-0.8251683671339041	0.00520342732550291	0.00122666969912369
CL1010.Contig12_All	0.46	0.033	-3.02820364710358	0.00119722631186278	0.00024504715645852
CL1010.Contig1_All	0.946	0.0	-5.6461815042650905	4.73045421438847e-10	4.2679519420956e-11
CL1010.Contig4_All	3.09	2.013	-0.666142898997222	0.0072940643612375705	0.0017875592121538802
CL1010.Contig8_All	6.166	2.2159999999999997	-1.53772762293749	2.4504451567904998e-17	1.25794018602241e-18
CL1010.Contig9_All	3.123	0.903	-1.83391795008117	1.1539950020153001e-10	9.874256026051199e-12
CL10100.Contig2_All	4.49	2.08	-1.1511411407773202	0.000284292181939067	5.19507438481248e-05
CL10104.Contig2_All	7.053	5.936	-0.31092567672106797	0.0398468658637437	0.0121583117906987
CL10105.Contig1_All	94.10600000000001	81.27	-0.27013204548434	2.25657674847294e-06	3.0339622740266104e-07
CL10105.Contig2_All	164.80599999999998	118.583	-0.5334854585321621	7.482463762660139e-16	4.240425297717871e-17
CL1011.Contig1_All	16.726	12.49	-0.47993425061870293	0.000176027926240105	3.10289361727389e-05
CL1011.Contig2_All	67.78	53.5	-0.399290836980161	1.0276251571889802e-09	9.55533793854648e-11
CL1011.Contig4_All	3.193	0.96	-1.77010806153934	7.78445004874758e-08	8.780915042297529e-09
CL1011.Contig6_All	85.67	45.383	-0.972969802535027	8.23380905435495e-30	2.23085696194914e-31
CL1011.Contig7_All	10.286	3.233	-1.71384095677501	2.52817812524871e-16	1.3869633785448701e-17
CL1011.Contig8_All	6.593	4.77	-0.5233044734810539	0.0134351340198851	0.0035325551412184
CL10110.Contig2_All	11.85	8.883	-0.475461877976613	0.000611957627787955	0.00011875686974101499
CL10111.Contig1_All	1.886	0.44299999999999995	-1.99708067651102	0.00114332870698888	0.000232933670195036
CL10114.Contig1_All	1.89	0.44	-1.9873292482971499	0.0047263741501848795	0.00110185346736452
CL10115.Contig1_All	3.15	1.83	-0.8253224132201071	0.0482389483236088	0.0151516486746284
CL10118.Contig1_All	7.79	6.9	-0.232961322932924	0.0469123435901561	0.0146795061994404
CL10118.Contig3_All	2.733	0.82	-1.7573911620591398	0.000527179835506171	0.000100892516079594
CL10118.Contig4_All	2.383	1.776	-0.481771523972966	0.0265814352215707	0.00764852702871048
CL1012.Contig2_All	2.47	0.8029999999999999	-1.69001584117285	9.71741657840547e-06	1.42518174985573e-06
CL1012.Contig3_All	1.426	0.483	-1.62320723662447	0.000761920560591019	0.000150519762799679
CL1013.Contig12_All	1.626	0.026000000000000002	-4.85122067188684	9.353115384046101e-07	1.1973667636813801e-07
CL1013.Contig1_All	1.163	0.003	-4.69201551280619	2.01241514131659e-06	2.68778932842062e-07
CL1013.Contig7_All	4.436	1.033	-2.0567132085659097	0.00046391278854275	8.793904211980351e-05
CL1013.Contig9_All	2.546	0.81	-1.7092117989675901	1.0987254212261501e-05	1.62238311943565e-06
CL10131.Contig2_All	4.173	0.37	-3.20571521021933	5.98936634651369e-07	7.50064586968466e-08
CL10132.Contig1_All	2.8960000000000004	0.0	-5.60601383181573	6.53056406301327e-10	5.966175090865399e-11
CL10134.Contig1_All	8.173	4.096	-1.03765425982215	4.1252580066837e-05	6.61218929074077e-06
CL10134.Contig2_All	5.956	2.133	-1.52243838921298	1.098660048174e-06	1.41720687573845e-07
CL10137.Contig2_All	35.48	12.12	-1.60029766808617	1.37801507915011e-18	6.52852541891112e-20
CL10138.Contig1_All	11.77	9.763	-0.325844728285813	0.017428553460336997	0.00473170916577036
CL10140.Contig1_All	1.05	0.2	-2.35690687693082	2.55866302840758e-05	3.9790570838096195e-06
CL10141.Contig1_All	59.076	51.41	-0.258965676325499	0.000279547645109974	5.10018757282682e-05
CL10142.Contig1_All	1.993	0.9229999999999999	-1.17353447847449	0.00022031674287248902	3.94977704824331e-05
CL10143.Contig1_All	13.073	6.566	-1.04697114933854	3.82848573454366e-17	1.9915201612693798e-18
CL10143.Contig4_All	4.0360000000000005	0.046	-5.35120721663241	5.44879483304407e-11	4.525789152850549e-12
CL10144.Contig1_All	11.433	7.48	-0.66992253049674	3.6603667843430296e-08	3.99195080333295e-09
CL10144.Contig2_All	9.463	4.0	-1.29607775072988	4.39942297009664e-09	4.3379633203701304e-10
CL10145.Contig1_All	29.496	15.71	-0.967470914591542	3.53654035364545e-21	1.45492283578572e-22
CL10146.Contig13_All	12.99	11.5	-0.23562499173682	0.0277452991217602	0.008035176813489659
CL10146.Contig4_All	1.896	0.96	-1.03701149103743	0.000481115399970533	9.14504369344627e-05
CL1015.Contig5_All	10.876	4.543	-1.31706349383559	2.9441760500916304e-17	1.51938107619861e-18
CL10152.Contig1_All	10.22	3.603	-1.56069539440078	3.9303551353555693e-41	7.20864935669567e-43
CL10153.Contig2_All	127.28299999999999	99.25	-0.41785049055159496	1.4713783982104598e-23	5.319100415665711e-25
CL10156.Contig1_All	10.186	1.433	-2.8669830642686898	2.18889723480687e-36	4.67940351179456e-38
CL10158.Contig2_All	8.946	6.996	-0.40721661530733505	0.0423765146043659	0.013053212307805
CL1016.Contig2_All	2.62	0.773	-1.80901057806377	9.74622811752088e-15	5.97471542986052e-16
CL1016.Contig4_All	6.973	2.7430000000000003	-1.40369223414646	7.31173353295935e-45	1.1935355395023598e-46
CL1016.Contig5_All	1.66	0.38299999999999995	-2.1263884445220302	6.73137116605754e-09	6.781163950448219e-10
CL10165.Contig10_All	0.276	0.0	-4.05964619252114	0.000140333094740768	2.4394439243913e-05
CL1017.Contig3_All	0.41	0.043	-2.59518216433951	0.0166934486536612	0.00451022588302025
CL1017.Contig4_All	1.77	0.25	-2.8343217778017205	4.1144580665528e-13	2.85340732744079e-14
CL10170.Contig1_All	5.686	0.0	-6.0248031929035495	6.935597373483349e-12	5.30637366022599e-13
CL10170.Contig2_All	4.876	0.0	-5.57487828432788	9.69637804999614e-10	8.99931744439326e-11
CL10171.Contig1_All	3.906	0.0	-5.986485110928321	1.09284799825057e-11	8.501166883721e-13
CL10176.Contig12_All	3.71	2.533	-0.60455623608983	0.0289121546769091	0.00841982855457829
CL10176.Contig2_All	50.266000000000005	37.7	-0.47492138396672495	3.80702240661627e-09	3.72699887656115e-10
CL10176.Contig5_All	20.146	14.743	-0.5065233309620121	0.00035039584910037	6.501086134960551e-05
CL10176.Contig6_All	52.74	40.74	-0.43134230886783503	2.57654020650902e-08	2.7610379010726e-09
CL10176.Contig7_All	14.276	8.04	-0.887065719483879	9.5697045544533e-12	7.403707519351329e-13
CL10176.Contig8_All	17.506	12.55	-0.537372121911333	0.0060112877162927705	0.00143941515990147
CL10178.Contig2_All	0.8759999999999999	0.0	-5.29191375366191	1.4955642479773302e-08	1.5650235216040802e-09
CL1018.Contig10_All	2.9760000000000004	2.22	-0.47745577318700605	0.0440330874477707	0.0136457772897211
CL1018.Contig11_All	2.62	1.023	-1.37857051178882	0.000527957163444532	0.000101072143903295
CL1018.Contig13_All	2.6	1.713	-0.652178275283624	0.0448696777398254	0.0139420072082074
CL1018.Contig16_All	7.736000000000001	4.163	-0.9523174009454709	1.1000341912701598e-09	1.0253686457163699e-10
CL1018.Contig1_All	0.733	0.0	-4.76503363288885	1.2293068548263201e-06	1.59573357757884e-07
CL1018.Contig3_All	29.833000000000002	18.852999999999998	-0.720911232374322	1.5199338381657199e-21	6.109541209399511e-23
CL10180.Contig4_All	2.366	1.526	-0.683916951609119	0.0166933499086302	0.004510018144363979
CL10184.Contig1_All	25.033	21.783	-0.25990299897579	0.0404031707990485	0.0123539099329267
CL10184.Contig2_All	70.81	49.623000000000005	-0.571916414360107	1.3780169953963098e-27	4.16403322108301e-29
CL10186.Contig1_All	34.653	19.785999999999998	-0.8691084766100959	3.7441024382728e-08	4.0873328099542e-09
CL10186.Contig2_All	26.796	17.3	-0.68707890318505	4.13803425264244e-07	5.08962324833134e-08
CL1019.Contig4_All	1.15	0.24600000000000002	-1.90228603948311	0.0359843650841121	0.0108181807783403
CL1019.Contig8_All	41.66	16.403	-1.4031322950574499	4.731930074059689e-46	7.472711108517441e-48
CL1019.Contig9_All	2.823	1.403	-1.0561960793515	0.00012261772170764	2.11353915852602e-05
CL10190.Contig2_All	3.4960000000000004	1.516	-1.24913005147553	0.000525277090975133	0.000100516971258317
CL10192.Contig2_All	1.256	0.153	-2.56847888386453	0.00508468194489169	0.00119543407452007
CL10194.Contig2_All	1.046	0.0	-4.90954653422642	6.43512770836549e-07	8.08875409577731e-08
CL10197.Contig1_All	2.253	0.0	-6.66433092468571	2.07843195518038e-15	1.21530040460503e-16
CL10200.Contig2_All	3.326	1.266	-1.43536168690556	0.000120121827113353	2.06791214553802e-05
CL10201.Contig3_All	47.76	36.273	-0.45533995085086604	1.5179990017729502e-13	1.0183326998379299e-14
CL10204.Contig1_All	27.883000000000003	23.526	-0.303941958914333	0.046009905309555996	0.014352208038166
CL10204.Contig2_All	22.12	17.576	-0.390356073011736	0.0121067782711533	0.003147961945968
CL10204.Contig3_All	4.746	3.4360000000000004	-0.5224457391977029	0.0118606842411895	0.00307524561608714
CL10205.Contig1_All	7.166	5.386	-0.467807237378133	9.407458686473921e-05	1.5930785100752403e-05
CL10208.Contig11_All	3.806	2.476	-0.676131585850646	0.0126682308229445	0.0033102997568969
CL10208.Contig5_All	0.73	0.0	-3.7826488167881203	0.00048687218190739297	9.26291778871297e-05
CL10208.Contig8_All	12.763	9.086	-0.544972513931569	0.0138837611408193	0.00366572374076404
CL10209.Contig1_All	3.11	1.3730000000000002	-1.24401501145404	0.000347555018674315	6.44536292467671e-05
CL1021.Contig8_All	9.623	7.176	-0.47876437509647707	0.00105152111634754	0.00021293194258236201
CL10212.Contig1_All	2.06	0.06	-4.612465104313969	5.33335720951051e-09	5.30339257866682e-10
CL10215.Contig1_All	3.386	1.493	-1.2356448623664298	2.47902048986024e-11	1.9956278960219e-12
CL10217.Contig1_All	7.813	3.766	-1.09729416171907	3.15788639753833e-05	4.98285551870839e-06
CL10217.Contig3_All	9.613	7.18	-0.47346319350387606	0.0340934454591564	0.0101639129036462
CL10218.Contig2_All	5.726	0.0	-6.05965336026376	4.38584944084108e-12	3.29849671606673e-13
CL1022.Contig10_All	2.173	0.493	-2.02036018376471	0.0015989139451039998	0.000336143397882284
CL1022.Contig11_All	93.54	46.043	-1.08110927870928	7.603508833566208e-101	4.1399612078897987e-103
CL1022.Contig15_All	1.56	0.56	-1.47905891506859	0.0232555091163639	0.00656843654850683
CL1022.Contig16_All	47.396	20.813000000000002	-1.24618428810884	4.10171872814879e-34	9.48932302993705e-36
CL1022.Contig19_All	6.483	4.086	-0.7221865428116709	0.0136546267974724	0.00359722803405505
CL1022.Contig1_All	4.663	2.2	-1.1283478951344499	0.000533362020825531	0.000102197156770254
CL1022.Contig2_All	34.463	15.026	-1.2550079211474	9.799749539554338e-52	1.3243766596113498e-53
CL1022.Contig3_All	23.576	12.136	-1.01661323964344	7.804097263265741e-13	5.5349348146917205e-14
CL1022.Contig4_All	1.896	0.45	-2.05821730218306	7.15936940210644e-05	1.18854322294021e-05
CL1022.Contig7_All	6.662999999999999	2.283	-1.58455484791353	1.25912652014314e-08	1.30736221797981e-09
CL10222.Contig1_All	3.346	1.57	-1.1480667810976297	2.5815751718760897e-05	4.0174005628440395e-06
CL10223.Contig2_All	1.11	0.09300000000000001	-3.02820030306279	0.00130187785032745	0.000268477371590097
CL10223.Contig4_All	12.83	10.12	-0.40163086496209705	0.00133887113144133	0.00027675444177757404
CL10223.Contig5_All	18.08	7.013	-1.41910026322136	6.3041680739715995e-22	2.48411490626031e-23
CL10224.Contig3_All	19.52	15.27	-0.4128232705119221	0.000341566507083854	6.32652686768799e-05
CL10224.Contig9_All	3.386	2.086	-0.752969046488419	0.000420038560709887	7.908012469687221e-05
CL10225.Contig10_All	4.646	0.5429999999999999	-3.14776615322334	5.22945304428732e-34	1.21380393444271e-35
CL10225.Contig5_All	8.27	1.7930000000000001	-2.2591637694852205	1.70696198928022e-39	3.31402195363412e-41
CL10225.Contig9_All	15.613	13.04	-0.317390991479584	0.00011632159015938702	2.00021962557422e-05
CL10227.Contig1_All	2.7460000000000004	1.526	-0.8949261944366801	0.0017580912577351	0.000372963696718376
CL10227.Contig2_All	23.22	9.963	-1.27940994742404	1.3092064129328097e-67	1.2027352347709198e-69
CL10227.Contig3_All	5.92	2.923	-1.0728469479907	3.24796456497864e-09	3.16489659773185e-10
CL10229.Contig11_All	6.196000000000001	3.806	-0.7597453741650991	3.68652268544557e-05	5.86817576645905e-06
CL10229.Contig16_All	2.113	0.19	-3.2538803244755203	9.377267109392219e-07	1.20076374209294e-07
CL10229.Contig17_All	1.556	0.736	-1.1267869903541001	0.0117515933091554	0.00304294709378962
CL10229.Contig19_All	4.246	0.536	-3.0038763423923998	2.66029929286906e-22	1.02836359571632e-23
CL10229.Contig1_All	0.65	0.02	-4.45800308303769	3.33568527582515e-09	3.25326818371545e-10
CL10229.Contig20_All	0.753	0.043	-4.04317043763703	1.03961976724609e-10	8.87417033799727e-12
CL10229.Contig21_All	6.806	2.573	-1.4542449545533	2.9348784576637896e-11	2.3797860419417402e-12
CL10229.Contig2_All	3.503	1.183	-1.62156665996797	5.28939180364337e-23	1.9586090389854998e-24
CL10229.Contig3_All	1.6059999999999999	0.47600000000000003	-1.7353573978295902	0.000205044062192524	3.65351076346427e-05
CL1023.Contig1_All	5.09	4.21	-0.33119940309136897	0.0011663122018366599	0.000238137781726015
CL1023.Contig5_All	5.582999999999999	4.996	-0.217459761231023	0.0411420335901059	0.0126124041453259
CL10231.Contig3_All	37.306	1.65	-4.5409031941957005	1.0392150888919698e-68	9.400479230958368e-71
CL10236.Contig1_All	5.21	1.7530000000000001	-1.6055989248782803	2.2663885695646202e-09	2.1740103374508698e-10
CL10237.Contig3_All	9.886000000000001	5.856	-0.808950363173496	1.52296180502115e-07	1.77704756051298e-08
CL10238.Contig2_All	5.6	4.41	-0.40178136930642894	0.0156087856792002	0.004184667394286979
CL10241.Contig1_All	1.796	0.713	-1.3363881296579598	0.009002767787875909	0.00225659953120255
CL10241.Contig2_All	1.8159999999999998	0.9059999999999999	-1.06881310946963	0.0158366652273602	0.00425366252728203
CL1025.Contig4_All	5.54	2.463	-1.2192082851505202	1.5889493013491899e-07	1.8568016413301997e-08
CL1025.Contig6_All	8.916	5.8660000000000005	-0.660944273712253	0.000128892863439309	2.22925182802579e-05
CL1025.Contig7_All	26.605999999999998	17.836	-0.6330449445055649	1.6831965713660902e-14	1.05010376347619e-15
CL1025.Contig8_All	19.893	17.03	-0.284362449305113	0.0152092567187668	0.00406485276044093
CL1025.Contig9_All	10.946	6.952999999999999	-0.709026864149443	2.8060026396756897e-05	4.39078939701525e-06
CL10253.Contig4_All	1.933	0.83	-1.2248004750140702	0.007294185182497999	0.00178766793622123
CL10254.Contig1_All	0.66	0.17300000000000001	-1.9614298843673799	2.63937410025732e-06	3.58040867176276e-07
CL10254.Contig4_All	5.99	3.4960000000000004	-0.8349299393757701	5.171153059971021e-15	3.10556351472478e-16
CL10254.Contig7_All	2.533	1.54	-0.765911087775428	0.00028253377996415496	5.16049030846262e-05
CL10254.Contig8_All	5.506	4.12	-0.47446617201321994	0.000418562450458007	7.87568210866342e-05
CL10257.Contig11_All	104.55	67.503	-0.689620705661297	1.19146624617558e-23	4.28135932837989e-25
CL10257.Contig5_All	13.395999999999999	10.543	-0.40426180323153205	0.00653007332174601	0.00158014204004592
CL10257.Contig6_All	55.04600000000001	35.613	-0.6853681263954	4.0271606628426894e-16	2.2363893570093198e-17
CL1026.Contig2_All	18.71	15.786	-0.302167037274135	0.0067230234624579294	0.00163266551687057
CL1026.Contig3_All	18.623	16.19	-0.261579474507923	0.00562373818782583	0.0013375881767590699
CL1026.Contig4_All	2.32	1.3559999999999999	-0.826156536445846	0.000178841689356303	3.15617814650688e-05
CL10260.Contig1_All	3.516	2.296	-0.656959921182717	0.0403883074703763	0.0123480510528967
CL10261.Contig3_All	2.926	1.04	-1.5406177365326301	8.41811471818642e-08	9.53769347992097e-09
CL10266.Contig3_All	4.8260000000000005	0.69	-2.84904603172085	7.23096277109215e-26	2.34658459089218e-27
CL10266.Contig4_All	0.536	0.09	-2.67561856549455	0.00126508596642488	0.000260267582931811
CL10266.Contig7_All	106.0	4.446000000000001	-4.42250851142295	5.52646209910688e-22	2.1686739272618399e-23
CL10266.Contig9_All	31.56	8.302999999999999	-1.94698099374454	1.9241003395008998e-10	1.6766331295201903e-11
CL10267.Contig1_All	1.5430000000000001	0.88	-0.8468610381257841	0.0103564310650519	0.00263735270804523
CL10268.Contig1_All	2160.61	961.96	-1.2249153179638101	1.2097218523832298e-61	1.25698337771225e-63
CL10268.Contig2_All	197.75599999999997	174.373	-0.24098337386156898	0.000368899656444714	6.87240558265299e-05
CL1027.Contig4_All	14.735999999999999	11.075999999999999	-0.47159846094299895	3.53326207502314e-07	4.30898704652597e-08
CL10274.Contig2_All	79.633	60.963	-0.44357830451027797	3.7616333576413e-08	4.10886781768336e-09
CL10277.Contig1_All	5.083	1.043	-2.28832852717768	4.5131033332936696e-12	3.39860695926788e-13
CL10277.Contig2_All	10.776	3.833	-1.5411070745262199	3.60519862692673e-17	1.8722413746204e-18
CL1028.Contig1_All	19.77	11.13	-0.887956729376016	3.36757754578492e-16	1.8606086919703697e-17
CL10285.Contig1_All	18.323	12.493	-0.6122099978918331	9.095274632554871e-07	1.16287877577124e-07
CL10287.Contig2_All	4.633	0.0	-5.75564910264183	1.9918971513448e-10	1.73873492635664e-11
CL10290.Contig1_All	1.07	0.27	-1.96704262490237	0.000546409986128607	0.000104916548997101
CL10290.Contig2_All	2.303	1.3630000000000002	-0.8223992424324341	0.00398964926778928	0.000914047609313792
CL10293.Contig1_All	7.622999999999999	5.843	-0.440188927280666	0.0339373054684783	0.0101129474656823
CL10293.Contig2_All	7.8629999999999995	4.646	-0.8159139099072079	1.3667980584081098e-05	2.04801787206969e-06
CL10294.Contig14_All	0.75	0.0	-5.7794008122185	3.22418477662487e-10	2.8682578296576103e-11
CL10294.Contig20_All	0.396	0.096	-1.94030629719066	0.0195650909171757	0.0053960078509506
CL10294.Contig24_All	6.966	2.963	-1.28944593992229	5.461232004190279e-21	2.27042910606102e-22
CL10294.Contig30_All	15.01	8.116	-0.9432722552598121	1.0618423686543599e-23	3.80866473582937e-25
CL10294.Contig32_All	2.966	1.7	-0.855391060645985	0.00016846312882828998	2.9596799938834302e-05
CL10294.Contig33_All	0.9329999999999999	0.15	-2.40773320107871	0.0022803348530398802	0.000495130300256028
CL10294.Contig34_All	5.466	3.306	-0.781279239704883	6.85949214838298e-05	1.13645353008254e-05
CL10294.Contig8_All	6.632999999999999	3.43	-1.00946933412046	5.80011687656026e-14	3.76575409695326e-15
CL10295.Contig1_All	6.643	2.72	-1.3075975946888798	0.0006041429298733191	0.00011714205467955201
CL10298.Contig1_All	2.806	1.956	-0.5752007397740071	0.0090378298103306	0.00226715251798657
CL103.Contig3_All	2.673	1.76	-0.6562803283919	0.0395062400547155	0.0120384012614515
CL10305.Contig2_All	6.626	3.8160000000000003	-0.855342731002223	2.9481473775858503e-10	2.61533844565768e-11
CL10307.Contig2_All	9.293	6.502999999999999	-0.574743743836838	1.84517412985435e-08	1.94928263354751e-09
CL10308.Contig1_All	3.4	2.3	-0.612727613130009	0.0101029627043551	0.0025662301088233
CL10309.Contig2_All	1.236	0.0	-3.0299413877079395	0.0104848726636681	0.00267426913337403
CL10309.Contig3_All	14.133	4.876	-1.5867036559690701	1.49028445198073e-09	1.40852716051976e-10
CL1031.Contig6_All	8.82	5.71	-0.68648786405687	2.24899072973226e-28	6.52270245699912e-30
CL1031.Contig7_All	5.22	4.276	-0.34691958904550296	3.8284646423222996e-05	6.11238850462963e-06
CL10313.Contig2_All	5.39	2.773	-1.0138944118984299	3.65720176831765e-07	4.4696576417496296e-08
CL10313.Contig3_All	0.51	0.06	-2.87355158754479	0.0036456340749140203	0.000828786852319984
CL10316.Contig1_All	2.4859999999999998	0.9	-1.50336975910352	0.00262030687791505	0.0005759116095150731
CL10316.Contig2_All	24.303	14.222999999999999	-0.831184726892782	2.4723795044522403e-20	1.0670077494322501e-21
CL10319.Contig1_All	2.93	1.57	-0.952453102649469	0.000987984544338114	0.000199037125821993
CL10320.Contig2_All	5.252999999999999	0.98	-2.37972437728056	4.74834379689183e-05	7.68094745947252e-06
CL10322.Contig1_All	9.783	7.193	-0.495459169164503	0.0498214160121799	0.0157367760375139
CL10323.Contig2_All	36.525999999999996	30.636	-0.31265713169673803	8.85361324912718e-05	1.4937195393628199e-05
CL10325.Contig1_All	11.083	8.326	-0.47055151231932396	0.00330328974754278	0.000743148831249402
CL10325.Contig3_All	47.68	39.613	-0.325611978081014	1.8777892090275898e-07	2.2144951159197598e-08
CL10325.Contig5_All	10.22	3.18	-1.7259942024547	2.27328550713599e-09	2.18111928633213e-10
CL10328.Contig2_All	1.073	0.086	-2.4362683450314	0.0398465685043357	0.0121570989219386
CL10329.Contig6_All	108.666	105.993	-0.0945589402701933	0.0284112684767316	0.008256086954473999
CL10330.Contig2_All	18.95	8.116	-1.2793399948397	1.6729427888656e-22	6.39615103445978e-24
CL10331.Contig2_All	8.07	1.073	-2.96102458391611	4.0709196091301075e-225	5.960803349666636e-228
CL10333.Contig1_All	8.29	2.026	-2.09227029311303	2.57266771504746e-25	8.507846008785109e-27
CL10335.Contig3_All	3.8160000000000003	0.18	-4.0284379682465605	3.423933431974e-11	2.79156897201116e-12
CL10335.Contig4_All	2.496	0.17600000000000002	-3.7372931129502702	8.683152800717009e-13	6.18476153954626e-14
CL10337.Contig1_All	45.63	24.273000000000003	-0.97079937321921	2.95901919176986e-18	1.4336470129109e-19
CL10340.Contig6_All	5.303	2.536	-1.08794250482057	0.0382186021432227	0.0115856277934547
CL10342.Contig1_All	27.053	21.45	-0.392684467560113	7.579472925371809e-06	1.0939504785128e-06
CL10352.Contig2_All	5.21	2.18	-1.25790648910139	0.0099375992928829	0.00252002290144691
CL10353.Contig1_All	5.693	2.593	-1.1714296581038102	0.00406089766298684	0.000932264907425101
CL10354.Contig1_All	18.986	11.595999999999998	-0.7692482900493579	6.60033234269447e-18	3.2651593109427e-19
CL10354.Contig4_All	8.66	5.122999999999999	-0.8115018966711709	7.515804514587401e-07	9.51723656780059e-08
CL10357.Contig1_All	7.962999999999999	5.653	-0.5499126397772071	0.000366282136967497	6.81966980106299e-05
CL10358.Contig11_All	25.736	12.64	-1.08369867974291	8.609331057681159e-66	8.273354429711598e-68
CL10358.Contig13_All	9.88	6.316	-0.695727299953579	0.0035220521354990797	0.0007980562611196691
CL10358.Contig14_All	21.163	5.79	-1.9202367984897102	2.0759369063416102e-35	4.59553051676092e-37
CL10358.Contig16_All	30.323	19.105999999999998	-0.7251927481946521	1.7919525129893402e-12	1.30706529966521e-13
CL10358.Contig4_All	3.3	0.0	-7.36035505823816	1.0472667110500599e-19	4.65714388089248e-21
CL10358.Contig5_All	2.903	1.5830000000000002	-0.924311863309869	7.53087759552606e-05	1.2549556755858301e-05
CL10358.Contig6_All	20.663	10.84	-0.9901211113117281	8.51222934429067e-34	1.9905384570479498e-35
CL1036.Contig15_All	0.316	0.0	-3.82721321348104	0.000390640803908582	7.3138696686153e-05
CL1036.Contig16_All	42.183	39.56	-0.15192767899935902	0.0219820393020655	0.00615701189761751
CL1036.Contig17_All	3.89	0.0	-5.45771967374886	2.9298456193052697e-09	2.8396603455727796e-10
CL10361.Contig1_All	67.63600000000001	41.126000000000005	-0.7764147951139109	2.51329816307477e-28	7.305623849801938e-30
CL10363.Contig2_All	5.393	3.253	-0.789240483374073	2.0054717306811e-05	3.07505085323311e-06
CL10365.Contig3_All	9.456	6.46	-0.608039064277539	0.0061441752551781	0.00147610015295554
CL10366.Contig1_All	37.716	13.812999999999999	-1.5085767603982698	7.440555515397698e-131	2.8326373521167395e-133
CL10366.Contig3_All	2.443	0.293	-2.90713977998829	0.000410741392382656	7.71649239404323e-05
CL10366.Contig4_All	8.823	1.52	-2.57598319450255	1.62698219939933e-13	1.0942663201452601e-14
CL1037.Contig3_All	24.54	11.642999999999999	-1.13330623794345	4.760828198809179e-30	1.27853213955308e-31
CL10371.Contig1_All	3.533	1.3159999999999998	-1.4768097250761398	0.0005857543359595231	0.000113208057793691
CL1038.Contig1_All	34.173	15.312999999999999	-1.21649563704018	1.1772241876646696e-64	1.1593739152687897e-66
CL10380.Contig2_All	8.95	5.742999999999999	-0.6953703052097622	0.000356672447740725	6.62411584054365e-05
CL10381.Contig1_All	39.93	31.493000000000002	-0.40019136200343797	0.0125767653071711	0.00328394377323627
CL10384.Contig1_All	11.845999999999998	9.126	-0.434697706216752	8.504526707858579e-05	1.43141115265569e-05
CL10386.Contig12_All	6.962999999999999	2.583	-1.41299320726497	0.00686718941176615	0.00167266613831138
CL10386.Contig13_All	2.8760000000000003	0.0	-5.42282571298008	5.83227594968251e-09	5.829239557943159e-10
CL10386.Contig1_All	10.37	0.7829999999999999	-3.7649814267326303	5.636956716122119e-60	6.10174060466591e-62
CL10386.Contig4_All	1.27	0.006	-5.68441290106807	3.2783173446522403e-10	2.91997028506955e-11
CL10386.Contig7_All	19.913	17.86	-0.215465142699833	0.0231568218779629	0.00653679522544809
CL10386.Contig9_All	16.293	6.496	-1.38449736703833	1.6904771637275598e-33	4.00442756413479e-35
CL10389.Contig2_All	57.59	31.173000000000002	-0.9438101941355279	4.20142736552116e-46	6.62582202376165e-48
CL1039.Contig10_All	5.26	0.893	-2.51434443358884	1.34118488288725e-07	1.55316069704193e-08
CL1039.Contig2_All	5.916	2.74	-1.1708788651265902	9.27625032664446e-20	4.11604807981762e-21
CL10392.Contig1_All	13.003	8.812999999999999	-0.623566509721896	0.0011057086428036599	0.000224696383127285
CL10393.Contig1_All	1.083	0.14300000000000002	-2.61861483171766	0.00164164147423402	0.000346016386134079
CL10393.Contig5_All	9.89	6.996	-0.5570025485550361	7.83116929094847e-10	7.20364289426387e-11
CL10393.Contig6_All	5.236000000000001	3.83	-0.5112921842959091	5.27472665483252e-05	8.5833449752112e-06
CL10397.Contig1_All	42.956	38.923	-0.202390726834899	0.0352970363168276	0.010580152450724002
CL10399.Contig11_All	2.043	0.7559999999999999	-1.4731715914585	1.2307986672895902e-07	1.4193205308816901e-08
CL10399.Contig4_All	13.902999999999999	9.82	-0.5597268494645251	7.9843976406914e-14	5.228075289795221e-15
CL104.Contig14_All	14.616	0.09	-6.69013743029513	3.4344973895139495e-27	1.0542124137535e-28
CL104.Contig21_All	10.873	9.642999999999999	-0.231608294698335	0.00612162396212533	0.00146994149471775
CL104.Contig23_All	37.903	20.403	-0.95018596979831	2.8208168311060603e-16	1.55087100770913e-17
CL104.Contig24_All	18.326	10.52	-0.859453787284731	2.67255350691355e-22	1.0333904479649e-23
CL104.Contig26_All	0.446	0.163	-1.4598221926104	0.0149930090531191	0.0039992523877238
CL104.Contig30_All	7.122999999999999	5.33	-0.47690773349133403	1.664121018651e-05	2.52349031017589e-06
CL104.Contig6_All	156.42	108.65299999999999	-0.584531173848435	2.65329273946991e-78	2.0605193187058897e-80
CL104.Contig8_All	34.253	29.113000000000003	-0.293323056535053	0.000403113503324982	7.566193599686341e-05
CL104.Contig9_All	41.04600000000001	6.8260000000000005	-2.6340596454138	3.092176685943279e-69	2.7602132503214e-71
CL10407.Contig2_All	6.476	3.66	-0.8783025564715201	1.91607483228505e-08	2.02750884658809e-09
CL10409.Contig1_All	4.743	0.0	-6.1789164210183	1.0699181783869e-12	7.67294192443892e-14
CL10409.Contig2_All	2.603	0.0	-5.9992713770098	1.06832207968877e-11	8.301112148734641e-13
CL10410.Contig9_All	2.4330000000000003	0.0	-7.28849051779322	1.51501463426669e-19	6.80128155841757e-21
CL10413.Contig19_All	7.002999999999999	3.02	-1.27025470273772	5.98096238279183e-19	2.76544422198329e-20
CL10413.Contig25_All	6.3260000000000005	5.346	-0.300020382071027	0.0335479797308175	0.0099759864936201
CL10413.Contig2_All	7.27	4.486000000000001	-0.7524609792115781	4.19168702604921e-09	4.12449127967184e-10
CL10416.Contig2_All	3.093	0.0	-6.751695915327599	9.652400163839759e-16	5.5172724856759994e-17
CL10417.Contig7_All	208.29	106.07600000000001	-1.03216744767231	3.426907138412238e-300	3.085026708694508e-303
CL10418.Contig1_All	36.93	22.503	-0.773568290242285	6.252230761220089e-33	1.51223178350081e-34
CL10418.Contig3_All	10.243	1.62	-2.7099972466388498	5.58085240377141e-29	1.57259968166317e-30
CL10422.Contig1_All	7.33	2.313	-1.71786357123929	1.29379203370895e-35	2.83321342768647e-37
CL10422.Contig2_All	65.973	16.663	-2.0423298474360703	7.882386954914997e-176	1.8637718347160093e-178
CL10422.Contig3_All	3.036	1.396	-1.15369208452508	0.0021459494090128	0.000463460645917079
CL10423.Contig1_All	19.355999999999998	16.396	-0.297512326592383	0.0297553135536738	0.00870022931929042
CL10423.Contig2_All	2.063	1.1	-0.950449820254769	0.0328462153195444	0.00974328231387036
CL10424.Contig1_All	33.37	28.413	-0.29086319405595196	0.0329974401801195	0.009792435419079041
CL10425.Contig2_All	23.666	11.343	-1.11519108674154	8.916262017135141e-24	3.18071821236442e-25
CL10425.Contig4_All	0.486	0.0	-3.9922339350458396	0.000167584162072808	2.9436923846169396e-05
CL10431.Contig2_All	3.62	2.063	-0.885428178857087	0.0044333553206693296	0.00102695470165877
CL10432.Contig2_All	1.8530000000000002	0.7559999999999999	-1.3457041221323502	0.00025053513010723903	4.53472987616826e-05
CL10433.Contig1_All	6.86	3.46	-1.04353209798717	6.3002159484951e-11	5.264416111760151e-12
CL10433.Contig2_All	47.596000000000004	22.846	-1.11776892111099	1.30061071682414e-65	1.2526761063578799e-67
CL10435.Contig4_All	5.336	2.803	-0.965345784035096	0.00623465522311113	0.00150040705970184
CL10436.Contig1_All	18.39	16.343	-0.229268993474054	0.00570681516012233	0.00135957607531711
CL10438.Contig2_All	13.163	8.993	-0.607121356473706	0.00219916693248723	0.000476075107979704
CL1044.Contig1_All	1.746	0.63	-1.40019924333349	0.0426365025084842	0.0131403741814202
CL1044.Contig4_All	2.576	0.946	-1.48713115268604	2.07545724818872e-07	2.46111348342125e-08
CL1044.Contig5_All	1.93	1.21	-0.73414817930143	2.0390657187478698e-05	3.1305424465689202e-06
CL1044.Contig7_All	5.186	2.14	-1.3281047514401203	4.70751886792302e-12	3.5536921973084207e-13
CL10445.Contig1_All	3.263	0.9329999999999999	-1.7785765170410701	0.000184486488569596	3.2638008579998306e-05
CL10448.Contig4_All	39.12	18.965999999999998	-1.10331338766611	7.691993001797678e-53	1.0036516606827298e-54
CL10448.Contig5_All	5.943	2.88	-1.09753349535614	1.54187141081858e-08	1.6156554046636902e-09
CL10448.Contig6_All	7.226	1.5630000000000002	-2.2502007551021	4.27650177246482e-30	1.14614589034042e-31
CL1045.Contig3_All	1.546	0.29600000000000004	-2.1305496273642	0.0200232049058308	0.00553994592011581
CL10453.Contig1_All	3.483	1.933	-0.9058717513259541	0.0222456080194866	0.00624289964962576
CL10453.Contig2_All	3.64	1.03	-1.84428205816167	4.13928650701557e-07	5.09161242934375e-08
CL10453.Contig5_All	109.87299999999999	66.31	-0.7869880363033341	7.10876383824279e-44	1.1951001051298599e-45
CL10453.Contig6_All	16.656	7.353	-1.23866050248349	2.23301049627572e-12	1.64306635791823e-13
CL10454.Contig3_All	8.296	5.836	-0.567277095435329	1.2903668562171e-07	1.49123178951747e-08
CL10454.Contig4_All	4.93	3.283	-0.6429824241451539	1.6946526673098098e-05	2.57328112782678e-06
CL10454.Contig7_All	3.1830000000000003	1.63	-1.01927355872463	3.95190604792488e-05	6.31975777897616e-06
CL10454.Contig8_All	1.7930000000000001	0.623	-1.5033241733824099	0.00184098493052766	0.000392066412621863
CL10458.Contig1_All	0.563	0.0	-4.01151853341164	0.0001979351169008	3.51675215292307e-05
CL10459.Contig1_All	34.683	29.096	-0.311770265496728	0.00255846120751363	0.00056123644679888
CL1046.Contig2_All	5.35	2.6060000000000003	-1.09788504055446	2.33856239694957e-09	2.24755432865898e-10
CL10460.Contig1_All	5.132999999999999	3.4760000000000004	-0.611712122216953	0.0484696550916866	0.0152388326443385
CL10460.Contig3_All	106.88	86.44	-0.36490613230167895	4.91804196211118e-16	2.7529897141430197e-17
CL10460.Contig7_All	2.246	0.62	-1.83849304473075	0.00010572070246311899	1.80462961817454e-05
CL10464.Contig3_All	37.6	23.116	-0.7604076677058779	1.8894193407690501e-28	5.4532038284848394e-30
CL10464.Contig6_All	2.226	0.89	-1.38010023999284	1.6690168563856502e-08	1.7552210936804801e-09
CL10466.Contig1_All	39.98	23.355999999999998	-0.831327496871256	1.72188562716636e-14	1.0749879248974598e-15
CL10467.Contig2_All	18.253	7.246	-1.3906059859276598	3.1695501923455798e-34	7.30868750832632e-36
CL10468.Contig2_All	4.07	0.0	-5.44075003683473	4.476945980066621e-09	4.41683123654374e-10
CL10468.Contig3_All	8.052999999999999	0.0	-8.07674103230427	9.406602544124849e-26	3.06588436246938e-27
CL10468.Contig4_All	0.63	0.086	-2.6011744244925	0.0104233393437918	0.0026563887501563897
CL10468.Contig8_All	3.46	0.0	-6.89218378807082	6.48469284460661e-17	3.4266929368232898e-18
CL1047.Contig5_All	32.243	28.243000000000002	-0.249810338261118	3.24659455419358e-09	3.1628573597872804e-10
CL10473.Contig12_All	0.513	0.0	-3.8765604604320196	0.0004230821028564	7.96990169245532e-05
CL10473.Contig4_All	1.136	0.0	-5.5142354867332495	3.2839043074214698e-09	3.20205424453014e-10
CL10473.Contig8_All	4.596	1.8430000000000002	-1.37333459728789	1.94635711243157e-08	2.06145222270486e-09
CL10477.Contig1_All	2.89	1.023	-1.44890751790988	0.0166500662343266	0.00449724071491177
CL1048.Contig4_All	14.9	11.45	-0.43882248174459704	1.20406991939736e-06	1.56075398671532e-07
CL1048.Contig5_All	4.44	1.3659999999999999	-1.73038719557876	3.2871130060805995e-07	3.9881175389940694e-08
CL1048.Contig9_All	13.982999999999999	11.53	-0.3362832406299461	0.00534127408651108	0.00126298961322402
CL10481.Contig1_All	20.673000000000002	15.446	-0.479105156113296	2.56858949285258e-06	3.4771432634431403e-07
CL10488.Contig1_All	1.5030000000000001	0.253	-2.49824746115845	9.14527280141477e-06	1.3350863361696301e-06
CL10488.Contig5_All	0.556	0.126	-1.93301204392048	0.0378792497906568	0.0114733066840266
CL10489.Contig1_All	8.756	5.53	-0.720131563509659	0.000193581679656027	3.4358344062682694e-05
CL10490.Contig2_All	7.17	4.22	-0.822474237883387	8.00354480804208e-08	9.039340559029721e-09
CL10492.Contig10_All	5.202999999999999	0.0	-8.30219851616691	1.0333603457504198e-27	3.1023898967842795e-29
CL10492.Contig13_All	3.466	0.0	-7.71378780711691	2.08962449262643e-22	8.014178405092349e-24
CL10494.Contig2_All	24.253	16.963	-0.57423899321199	6.14668168287514e-17	3.24407829550212e-18
CL10495.Contig12_All	18.636	9.943	-0.964349399142032	1.39649743716166e-19	6.25408134454165e-21
CL10495.Contig13_All	31.883000000000003	27.61	-0.264996531577901	0.00214292479647131	0.00046271444985955
CL10495.Contig17_All	5.57	3.0060000000000002	-0.9328631670922559	0.0015341538803092698	0.00032104779894018303
CL10495.Contig1_All	1.666	0.58	-1.5112786156276297	0.0105384126536687	0.00269021106983606
CL10495.Contig2_All	23.903000000000002	11.97	-1.0564586333933499	5.31104426593203e-20	2.3335690927450302e-21
CL10495.Contig3_All	12.073	3.19	-1.72651651309506	0.0430951784967236	0.0133121183061096
CL10495.Contig9_All	4.923	1.896	-1.40680838581187	1.74217489454318e-05	2.65016626130372e-06
CL10498.Contig12_All	2.48	0.7	-1.85125079210061	1.1944054277070901e-08	1.23731168138468e-09
CL10498.Contig13_All	3.6860000000000004	1.966	-0.954408738836532	0.000102366843925383	1.74327188927356e-05
CL10498.Contig1_All	15.963	5.496	-1.5957333513984497	2.3257403752593195e-83	1.6825406519642095e-85
CL105.Contig1_All	17.576	14.616	-0.32480719769221694	4.14804437843784e-06	5.77589467563124e-07
CL1050.Contig6_All	5.26	3.1260000000000003	-0.8097436946375509	8.526436357580871e-10	7.86917335157051e-11
CL1050.Contig7_All	54.293	39.106	-0.5325070623605229	9.85689722378034e-23	3.71726411061891e-24
CL10501.Contig1_All	21.983	12.71	-0.8505666051719009	2.30352188321606e-21	9.374188275045709e-23
CL10501.Contig2_All	4.676	2.296	-1.07732450017885	8.63148354775149e-06	1.2561725825477502e-06
CL10503.Contig10_All	7.893	3.49	-1.23200431743652	1.98738031056257e-34	4.541758296660809e-36
CL10503.Contig8_All	5.143	1.976	-1.4343041710889302	2.7055908165976297e-06	3.67639664096132e-07
CL10509.Contig2_All	8.683	1.476	-2.5938846507620497	4.3509892625773097e-51	5.979200628739729e-53
CL1051.Contig12_All	26.636	15.163	-0.8698650523551321	1.30564423307866e-38	2.59718380384201e-40
CL1051.Contig15_All	104.43	60.563	-0.8444012925430021	2.6837963297297893e-124	1.1003221465084496e-126
CL1051.Contig3_All	21.706	17.86	-0.340524229212961	1.24768638284571e-06	1.62094486797174e-07
CL1051.Contig4_All	60.446000000000005	19.623	-1.67886068535274	2.0708589100116893e-57	2.380865576923999e-59
CL1051.Contig6_All	23.206	7.416	-1.7041469484207499	1.0754121764748395e-140	3.615889441280739e-143
CL1051.Contig7_All	36.113	13.963	-1.42866989921081	9.831296069688048e-117	4.307949860250739e-119
CL1051.Contig8_All	23.663	16.593	-0.568350039374585	1.22033929478162e-10	1.04578198746931e-11
CL1051.Contig9_All	29.07	20.386	-0.570678807231958	3.2373085323677393e-31	8.311144814545269e-33
CL10513.Contig1_All	110.646	72.123	-0.676030525073536	2.8649337472107394e-30	7.62238061770098e-32
CL10513.Contig2_All	7.29	4.36	-0.8026720713323959	7.46138562052831e-07	9.445089001625401e-08
CL10515.Contig2_All	3.89	1.733	-1.22214081238077	3.26632960194741e-06	4.4875807574858295e-07
CL10519.Contig10_All	16.123	12.633	-0.40931423033028996	0.00143964722925637	0.00029968359429871096
CL10519.Contig4_All	0.763	0.433	-0.8544915301941172	0.0417820128784452	0.0128407702435058
CL10520.Contig2_All	59.96	19.833	-1.6497025477837102	2.75241942929305e-29	7.62934200592759e-31
CL10525.Contig1_All	26.41	6.986000000000001	-1.96032460563724	6.047109703934799e-24	2.13883432878494e-25
CL10525.Contig2_All	3.013	0.943	-1.7404164640995499	0.0011635037891523801	0.00023751388116485098
CL10526.Contig1_All	35.806	29.386	-0.343085024374042	2.6136446880573502e-06	3.54238747282638e-07
CL10528.Contig2_All	40.35	28.133000000000003	-0.579375979335635	0.0017775291781496302	0.00037751143015410295
CL10538.Contig1_All	17.855999999999998	12.663	-0.5508073654807429	1.19441137257265e-05	1.77529643691647e-06
CL10539.Contig14_All	4.22	0.77	-2.3188817053046	0.000418863778735202	7.883289924487979e-05
CL10539.Contig8_All	3.656	1.403	-1.4321533775733502	4.32152934540911e-11	3.55654829424946e-12
CL10540.Contig10_All	4.14	2.31	-0.8736388464830759	0.0350526772114077	0.0105015840900399
CL10540.Contig14_All	119.21600000000001	85.54299999999999	-0.53783732936919	4.61118193845456e-26	1.4824121201739e-27
CL10540.Contig1_All	43.066	31.055999999999997	-0.529834169421906	5.22545551764254e-15	3.14157573204328e-16
CL10540.Contig7_All	3.24	1.536	-1.1125606307922	0.00487847068666263	0.00114122709570641
CL10540.Contig8_All	0.736	0.0	-3.4071405084049906	0.0037583731346976295	0.000856495563169829
CL10540.Contig9_All	1.84	1.206	-0.6647085042174079	0.0321935454724039	0.00952802962434636
CL10541.Contig3_All	3.5660000000000003	0.746	-1.91411325154102	0.0496690533403794	0.0156767983275672
CL10542.Contig9_All	20.383	19.153	-0.14812853332381304	0.0400064412385419	0.0122171505995005
CL10547.Contig1_All	7.8629999999999995	5.5729999999999995	-0.552314661476142	0.0093181865237735	0.00234576790404112
CL10548.Contig1_All	9.39	4.623	-1.07761216696853	9.844577097185579e-08	1.12318170117893e-08
CL10548.Contig2_All	58.763000000000005	45.656000000000006	-0.4228785062914679	4.6056843293548e-07	5.68979202491933e-08
CL10549.Contig10_All	4.016	1.59	-1.38229877170709	7.946052652096871e-11	6.718093713865281e-12
CL10549.Contig12_All	11.985999999999999	0.33299999999999996	-3.9007002729727103	7.41274763275605e-05	1.2339839331388901e-05
CL10549.Contig1_All	6.146	4.496	-0.50480403953086	0.018444080448718002	0.00504642588124863
CL10549.Contig2_All	2.123	0.95	-1.20149076676996	0.00290539188661	0.000645061410430885
CL10549.Contig6_All	2.583	1.49	-0.835163256756514	0.0366137251516262	0.0110371728577534
CL1055.Contig10_All	0.223	0.043	-2.2908596914854304	0.00266084885200569	0.000585601467017154
CL1055.Contig22_All	0.816	0.37	-1.18200901078524	0.000538036466953239	0.000103180359359208
CL1055.Contig24_All	2.7430000000000003	1.24	-1.19177537546826	1.50411175374976e-06	1.97659580559579e-07
CL1055.Contig2_All	2.7460000000000004	0.94	-1.59876419692251	6.385472383337429e-22	2.5168449034738498e-23
CL1055.Contig3_All	1.976	1.5859999999999999	-0.374437881341736	0.0413777548635599	0.0126931933535008
CL1055.Contig5_All	4.726	3.84	-0.35842699667390504	0.0266211659392258	0.00766193503163178
CL1055.Contig9_All	2.226	0.583	-1.98208429065609	1.0439617429948198e-20	4.404662986452889e-22
CL10551.Contig3_All	22.61	12.475999999999999	-0.909770888738955	9.19814167044425e-06	1.34353645280671e-06
CL10551.Contig4_All	1.506	0.643	-1.30258596511375	0.00120442157302967	0.000246663573417495
CL10551.Contig5_All	5.406000000000001	2.53	-1.10073718317769	0.048150868700692996	0.0151192829441535
CL10554.Contig1_All	3.016	1.236	-1.33272064765969	2.41994652747445e-06	3.2658061667441696e-07
CL10554.Contig26_All	1.743	0.893	-1.01788673326554	0.0150972501119848	0.0040309877221494
CL10554.Contig28_All	2.276	0.833	-1.45635162284421	0.0008952289520480801	0.000179049674350491
CL10554.Contig2_All	17.903	6.72	-1.46953990017597	2.2076855412230897e-30	5.84738073674784e-32
CL10554.Contig31_All	1.95	1.093	-0.8918501901327149	0.00543053091814455	0.0012864171207343901
CL10554.Contig34_All	1.426	0.213	-2.7130874927545796	1.48650536381137e-06	1.9515239944003999e-07
CL10556.Contig2_All	225.483	79.13	-1.5689767465039097	4.7386096602290874e-244	6.270313656998517e-247
CL10559.Contig1_All	15.415999999999999	11.1	-0.532339330795577	5.64954925776976e-08	6.281430122280071e-09
CL1056.Contig4_All	7.643	6.12	-0.37797967990574	0.0156042803592188	0.00418312103688207
CL1056.Contig6_All	11.94	9.66	-0.36498848651555604	0.00145120357875286	0.000302177989814285
CL10561.Contig4_All	51.93600000000001	32.323	-0.743959045831314	1.13702849685751e-22	4.29786363212697e-24
CL10563.Contig1_All	67.75	28.85	-1.28951461186109	1.7730560088835598e-95	1.0442411037373596e-97
CL10565.Contig2_All	12.873	9.853	-0.4434124936683971	1.10273312847171e-05	1.62889894321527e-06
CL10566.Contig2_All	24.83	11.8	-1.13261252178872	7.34076740256511e-21	3.0765011435727e-22
CL1057.Contig8_All	1.11	0.20600000000000002	-2.47290609776321	6.92020614051555e-05	1.14688767464671e-05
CL10574.Contig3_All	3.92	1.54	-1.40643431583752	2.2586247387635697e-21	9.18412996553573e-23
CL10574.Contig4_All	1.966	1.1159999999999999	-0.878812404392962	2.5775622121273297e-19	1.17167001789905e-20
CL10574.Contig5_All	0.953	0.08	-3.48392592577445	2.93013261028323e-14	1.85918086836557e-15
CL10575.Contig1_All	3.7560000000000002	1.973	-0.9635348251246328	0.00241622801828686	0.000527021686454681
CL10578.Contig2_All	1.466	0.556	-1.4388773798249	0.000781724174850225	0.000154830529479381
CL1058.Contig5_All	0.493	0.033	-2.80087106584127	0.00990652287358739	0.00251096046587631
CL10580.Contig2_All	9.722999999999999	2.17	-2.1249096657951703	3.54955730546184e-06	4.89672437234746e-07
CL10583.Contig1_All	1.756	0.36	-2.2384791392096	0.00259599016978265	0.0005702010556440309
CL10584.Contig12_All	3.1830000000000003	1.123	-1.55121958753683	1.7644839323377199e-10	1.52950775366527e-11
CL10584.Contig1_All	6.78	5.33	-0.402804709008008	0.000904345203576158	0.000181118182433824
CL10584.Contig20_All	3.1860000000000004	0.456	-2.8088172684498596	4.95861668945038e-14	3.2059604422887396e-15
CL10584.Contig23_All	9.67	8.206	-0.294723007883297	0.0011607120745016901	0.00023685586422346298
CL10584.Contig5_All	11.043	3.26	-1.81218289941239	1.3755999756229097e-45	2.1917572660904304e-47
CL10588.Contig1_All	10.883	6.742999999999999	-0.752986239076636	7.34949312556023e-05	1.2228960936161301e-05
CL1059.Contig3_All	0.616	0.0	-4.17218916664703	8.33182439159746e-05	1.4007166974311901e-05
CL10591.Contig1_All	32.13	15.543	-1.1069895279015	3.08058893370881e-76	2.4458134660999693e-78
CL10593.Contig7_All	0.223	0.0	-2.7599560329079105	0.0263148600408974	0.007561547832528859
CL10594.Contig1_All	27.643	10.925999999999998	-1.39600616865376	1.95283225846406e-24	6.77267051798492e-26
CL106.Contig2_All	1.5859999999999999	1.006	-0.711073114603765	0.0110088145916522	0.00282677147706865
CL106.Contig7_All	3.1660000000000004	0.843	-1.78650058356023	0.0114778483771651	0.00296289281086932
CL10601.Contig6_All	57.79	51.293	-0.23117325846952	0.000413833494341147	7.779520297534391e-05
CL10602.Contig1_All	8.543	5.933	-0.5819842425082571	5.8767655203962905e-05	9.641419039622801e-06
CL10603.Contig2_All	33.09	26.143	-0.397208370529245	0.00090934826548443	0.00018217935108964299
CL10608.Contig2_All	21.64	16.233	-0.46991202998480797	0.0012624317315924301	0.000259666753703105
CL1061.Contig6_All	1.483	0.456	-1.7073799948777602	8.63148354775149e-06	1.25627204799811e-06
CL10610.Contig1_All	50.29	41.926	-0.321564126983984	0.000547996091353517	0.000105251685131914
CL10611.Contig1_All	9.76	6.16	-0.7203273355555859	0.00326702697631935	0.000734104838157097
CL10612.Contig1_All	17.523	13.41	-0.44387879253814794	2.98933903296702e-06	4.08206017755861e-07
CL10612.Contig2_All	65.683	35.33	-0.9506282912309709	2.3780907832699696e-21	9.687963927592809e-23
CL10612.Contig4_All	1.736	0.573	-1.59997419455121	0.00496993165769786	0.00116579020280779
CL10612.Contig5_All	72.46300000000001	20.493000000000002	-1.8765222981538898	7.3243807037149e-36	1.5936037323642699e-37
CL10612.Contig7_All	61.613	16.533	-1.95679680495945	6.993371415567628e-148	2.1466019985310293e-150
CL10612.Contig8_All	23.633000000000003	3.1630000000000003	-2.90807784472669	4.0139248763548996e-24	1.40969313321733e-25
CL10613.Contig11_All	0.94	0.41	-1.20266589855768	0.0214678886706718	0.00599414150034822
CL10613.Contig12_All	0.18	0.0	-3.9911610463850202	0.000182656478806293	3.2284539562977005e-05
CL10613.Contig18_All	0.213	0.0	-3.07730766311666	0.0108282203722329	0.0027740536856898897
CL10613.Contig19_All	0.73	0.17600000000000002	-2.00252130982115	0.00026009383109517795	4.72015659980099e-05
CL10613.Contig9_All	0.75	0.156	-2.21008846193227	0.000323323491066892	5.964430829373399e-05
CL10616.Contig1_All	2.766	0.136	-4.29415739736215	1.72708623272942e-32	4.24287979905436e-34
CL10616.Contig3_All	2.123	0.3	-2.84570177134116	1.3475495808203498e-50	1.8737484138611297e-52
CL10617.Contig16_All	0.94	0.313	-1.59782732272836	0.00104474371412659	0.000211457541913233
CL10617.Contig17_All	12.1	0.10300000000000001	-6.79613716072712	1.5090768990912597e-59	1.6547829074180197e-61
CL10617.Contig22_All	61.683	29.616	-1.11553249096819	2.0536202943440597e-50	2.86889405314122e-52
CL10617.Contig23_All	168.063	74.833	-1.22612730625825	2.436288246689979e-217	3.884405000796408e-220
CL10617.Contig29_All	26.05	0.0	-9.279198392264322	2.15169799509181e-36	4.5928779955537905e-38
CL10617.Contig2_All	8.193	3.42	-1.3114807110908202	1.31541476159056e-13	8.77437773463841e-15
CL10617.Contig32_All	315.876	307.346	-0.0986236727334564	0.00603839268225789	0.00144662593077629
CL10617.Contig33_All	0.833	0.13	-2.1268158623315503	0.0485053748258427	0.0152524729498157
CL10617.Contig6_All	5.5329999999999995	0.733	-2.9293255824072797	6.680002400002149e-22	2.6343834710522797e-23
CL10621.Contig3_All	0.33	0.0	-4.41552911224964	1.29237881571384e-05	1.93005964484739e-06
CL10622.Contig1_All	3.31	1.516	-1.1824821160489098	1.2389334891710901e-05	1.84567468641021e-06
CL10622.Contig4_All	12.77	7.77	-0.7733261947129141	3.3438724183778004e-13	2.3034050336360297e-14
CL10623.Contig1_All	9.036	6.5360000000000005	-0.5205588261485721	0.0178401210952568	0.00485837686720822
CL10623.Contig3_All	4.7	2.483	-0.979019788132616	1.38864820796449e-06	1.81477063035685e-07
CL10623.Contig4_All	5.03	2.6430000000000002	-0.9768458241890079	0.0013494863258798901	0.000279168232429196
CL10625.Contig3_All	0.753	0.0	-5.3919831196245	8.53376465709283e-09	8.694077032481501e-10
CL1063.Contig1_All	15.073	10.423	-0.5890038050896109	0.004475730875818229	0.00103764449847735
CL10633.Contig4_All	0.46299999999999997	0.0	-2.84102090761431	0.0212276599942481	0.00591808686188586
CL10635.Contig1_All	12.395999999999999	9.22	-0.48416085543634796	1.9808251068577e-06	2.6434491111279104e-07
CL10638.Contig2_All	4.86	1.3430000000000002	-1.9093528805326498	2.8865103784016605e-08	3.10979713102927e-09
CL10639.Contig8_All	2.306	0.0	-6.18853455251766	8.9454997194794e-13	6.37841549229458e-14
CL10642.Contig2_All	4.106	1.693	-1.32479669306657	6.34121073602117e-06	9.06014978910679e-07
CL10642.Contig4_All	3.033	1.716	-0.8699604837306391	0.0040821880733434394	0.0009376838870394949
CL10642.Contig8_All	15.856	12.63	-0.38557849826992796	0.0007904134174509481	0.00015666299475583701
CL10643.Contig11_All	1.38	0.0	-6.31012781715192	5.1893170766014e-13	3.6241580789427495e-14
CL10643.Contig14_All	2.32	0.40299999999999997	-2.43404417639038	3.1059329097107e-05	4.89582452730272e-06
CL10643.Contig24_All	0.243	0.0	-4.12238294122543	8.01925556810049e-05	1.3435588706962e-05
CL10643.Contig6_All	1.966	0.736	-1.43650354806548	0.00206178655687404	0.00044360680197737804
CL10643.Contig8_All	1.41	0.733	-0.9829350611398401	0.043221928765844006	0.0133583034358958
CL10643.Contig9_All	13.085999999999999	11.83	-0.205721562831159	0.0326449362175333	0.00967684881261183
CL10645.Contig2_All	2.826	1.23	-1.2130534053111102	0.00891595750885543	0.00223242238543057
CL10646.Contig1_All	4.056	1.74	-1.27774271842776	1.44936246798613e-18	6.88069103708899e-20
CL10648.Contig1_All	4.8660000000000005	2.556	-0.974354814088345	0.00456967879447614	0.00106180425621014
CL10649.Contig2_All	12.222999999999999	5.28	-1.26600037416123	2.11778378983207e-17	1.08050662133344e-18
CL10650.Contig11_All	108.98299999999999	91.7	-0.308195041837762	3.94037725722374e-08	4.31527681361723e-09
CL10650.Contig8_All	9.033	6.95	-0.435453967206955	0.00498432177695477	0.00116939482805819
CL10650.Contig9_All	1.953	0.44	-2.10448136456728	0.00122623261829901	0.000251502839671513
CL10651.Contig1_All	370.276	269.69599999999997	-0.515298284310603	1.22437284282431e-34	2.7807943045121402e-36
CL10651.Contig2_All	13.673	7.483	-0.917385016535371	0.00030818240334612	5.6647293753733206e-05
CL10651.Contig3_All	0.276	0.0	-2.65342262097934	0.0345341046807999	0.0103203777334658
CL10652.Contig1_All	5.196000000000001	1.736	-1.62085852973078	3.88115269705191e-12	2.90545520673467e-13
CL10652.Contig2_All	66.043	12.673	-2.43741994994867	1.8074309998753992e-293	1.7447380527658987e-296
CL10655.Contig4_All	5.47	3.653	-0.641344931438021	0.0028180573335458	0.0006235927646912231
CL10656.Contig11_All	1.526	0.013000000000000001	-6.46681828920359	1.23433350435824e-46	1.91580212665854e-48
CL10656.Contig17_All	0.266	0.053	-2.06794983781379	0.0211971341539424	0.00590796716147701
CL10656.Contig4_All	5.046	2.78	-0.9181985728446551	2.65150587838952e-29	7.336375513320971e-31
CL10656.Contig8_All	0.82	0.026000000000000002	-4.70949793346937	1.5813151979666297e-14	9.836268314213551e-16
CL10665.Contig1_All	19.76	17.796	-0.207602779388709	0.0436682516478784	0.0135137698867358
CL10668.Contig10_All	10.343	7.582999999999999	-0.508318630628807	0.0010663335769374401	0.00021612806733584198
CL10668.Contig4_All	0.386	0.083	-2.33273403200805	0.010423400859645	0.00265666822274668
CL10668.Contig8_All	5.143	1.966	-1.42337433192345	2.29626766454633e-07	2.73540724958376e-08
CL10668.Contig9_All	7.47	5.69	-0.448936876897851	0.0471088294905852	0.0147547850191938
CL10669.Contig11_All	0.8059999999999999	0.196	-1.9394365517111998	0.00567494491311868	0.0013509985671928
CL10669.Contig14_All	0.363	0.0	-5.0068372144297095	1.81478677521177e-07	2.13598954112225e-08
CL10669.Contig17_All	6.23	1.0659999999999998	-2.56992943665371	1.1111179152026299e-20	4.69885328464291e-22
CL10669.Contig21_All	7.96	3.2430000000000003	-1.3013338624398898	0.0076905219403346	0.0018951458652509
CL10669.Contig9_All	5.17	3.253	-0.7292513372045609	8.900513526328591e-07	1.13614334032583e-07
CL1067.Contig4_All	4.213	2.98	-0.5578467251288449	7.49569232402162e-05	1.24876715435229e-05
CL10670.Contig1_All	2.153	1.19	-0.9056813282199541	0.000589808884795742	0.000114106825290154
CL10670.Contig6_All	57.5	52.85	-0.180507603227256	0.00866691939952086	0.00216329872818471
CL10670.Contig8_All	15.293	7.04	-1.17899049791647	4.64594445694657e-12	3.5036824886819104e-13
CL10671.Contig10_All	166.05	62.766000000000005	-1.4621135821343798	5.139160441239889e-102	2.7354807016832592e-104
CL10671.Contig2_All	4.133	2.22	-0.943091595424038	0.00230041615416928	0.0005000145310044941
CL10671.Contig5_All	5.933	2.463	-1.30894595901895	7.47371744730477e-07	9.46313124794853e-08
CL10671.Contig6_All	26.023000000000003	0.956	-4.5725443863923605	1.5126232727747e-20	6.43945242374098e-22
CL10671.Contig8_All	96.116	72.88	-0.4572919007255779	3.8479198696708e-06	5.332948664250149e-07
CL10673.Contig1_All	7.656000000000001	5.436	-0.544106027489901	0.0279275267864706	0.008095952207448841
CL10673.Contig7_All	20.04	13.11	-0.6679860160842789	2.05255514706459e-09	1.9608782983736e-10
CL10674.Contig1_All	10.925999999999998	8.423	-0.43460409799673	1.62650303150814e-08	1.70874730072104e-09
CL10675.Contig4_All	2.563	1.286	-1.03511388565796	0.0036679908578871	0.000834267210675856
CL10676.Contig3_All	1.406	0.593	-1.2614412201261298	0.0230862958212786	0.00651388207439145
CL10679.Contig7_All	3.7060000000000004	1.46	-1.36770362918605	0.0005319269558209121	0.00010189910728767399
CL1068.Contig4_All	13.46	5.766	-1.28209629401274	3.34088665808086e-21	1.37334437125821e-22
CL1068.Contig5_All	9.82	0.0	-7.99658077089545	5.64793549764046e-25	1.90576013939125e-26
CL10682.Contig2_All	15.82	8.423	-0.96519086060101	3.52996783784137e-05	5.6025097476228e-06
CL10686.Contig4_All	3.543	1.686	-1.12949639892728	3.5945128385259706e-07	4.3891435319774104e-08
CL10689.Contig4_All	1.016	0.37	-1.4575887692101201	0.0306899221679153	0.00902176793983611
CL10689.Contig8_All	3.986	2.38	-0.7986085799709621	0.00123559676919738	0.000253544060353209
CL10696.Contig1_All	0.713	0.376	-0.9804595913739559	0.00258685426616262	0.0005679699224487509
CL10696.Contig2_All	0.083	0.0	-3.3064374261730403	0.00393042733940236	0.000899285935971418
CL10698.Contig10_All	6.026	0.7959999999999999	-2.92863149686939	1.7598584947846398e-11	1.3960828901771e-12
CL10698.Contig7_All	11.106	5.393	-1.10101864173878	4.24474140964031e-20	1.85630896154686e-21
CL1070.Contig2_All	7.1	3.426	-1.10646070899546	5.0436478737132695e-08	5.58478504335655e-09
CL1070.Contig3_All	133.07299999999998	82.113	-0.7546388454133549	1.3272034438046e-43	2.25283996350702e-45
CL10700.Contig2_All	24.11	20.24	-0.310831001233605	0.000232125342652887	4.17532558467154e-05
CL10703.Contig2_All	0.473	0.0	-2.76756539124364	0.0239771388283358	0.0067982644538008
CL10704.Contig2_All	4.226	2.173	-0.980709784427947	0.0372508525852032	0.0112554963374324
CL10706.Contig12_All	2.026	0.24	-3.00102861275929	8.71113013240847e-10	8.045214980526491e-11
CL10706.Contig1_All	0.493	0.05	-2.7815400349372594	0.004642573115784161	0.0010804035746140401
CL10706.Contig2_All	0.626	0.0	-5.12345864198733	9.50809171656909e-08	1.08314157898355e-08
CL10706.Contig4_All	0.316	0.046	-2.37605520913828	0.0225990294872266	0.00635531829914761
CL10706.Contig5_All	1.643	0.5529999999999999	-1.56277804543829	0.00176578493951631	0.00037480651712980896
CL10706.Contig7_All	0.426	0.1	-1.9140419296752	0.0358034001988981	0.0107575629873736
CL10706.Contig8_All	1.98	0.0	-6.734575604973299	1.6889969366856001e-15	9.830102130474579e-17
CL10707.Contig1_All	11.966	7.582999999999999	-0.716629240844019	2.66476693155926e-09	2.57204721620272e-10
CL10707.Contig2_All	21.47	12.613	-0.8249428811899641	4.5553098262557e-14	2.93482942883348e-15
CL10708.Contig2_All	7.9	3.486	-1.22550934628301	1.50336534422001e-08	1.5736761032850302e-09
CL1071.Contig9_All	127.35	113.23299999999999	-0.22867086914796103	5.22321563704033e-05	8.494424527840379e-06
CL10710.Contig2_All	21.945999999999998	13.58	-0.7448945778618671	0.00378791114414084	0.000863843247323209
CL10712.Contig1_All	44.653	39.683	-0.22933318502764502	0.0201491398703531	0.0055800341472670295
CL10713.Contig1_All	4.85	2.1959999999999997	-1.20232514079613	1.6823732914473702e-17	8.539780693695829e-19
CL10716.Contig2_All	3.51	1.32	-1.4339527899128899	1.70148193520101e-05	2.58420481340373e-06
CL10716.Contig3_All	1.81	0.726	-1.32349500331597	0.007313378548788579	0.00179284780537235
CL10716.Contig6_All	22.146	7.17	-1.68588274273005	2.42452634322364e-68	2.1984251534035095e-70
CL10718.Contig6_All	2.81	1.686	-0.790125958995354	0.0006805144900564419	0.00013308701674882
CL10718.Contig7_All	1.5959999999999999	0.77	-1.10815593644925	0.000985957888874682	0.000198607452571429
CL10719.Contig1_All	17.62	12.616	-0.539169038736461	4.08941357891539e-05	6.55207595846566e-06
CL1072.Contig10_All	17.51	1.9	-3.2510386153137603	1.5164488445931198e-58	1.6990516675683793e-60
CL1072.Contig11_All	33.705999999999996	19.36	-0.8568899781265241	1.2578635593374101e-15	7.254019116463509e-17
CL1072.Contig12_All	140.003	92.6	-0.655049011632326	1.40228182685103e-31	3.545325211381749e-33
CL1072.Contig13_All	65.7	9.996	-2.77824664765419	3.9927738814425486e-142	1.3208486451332795e-144
CL1072.Contig3_All	33.653	19.406	-0.85190060091068	2.15506290691995e-26	6.843992485153289e-28
CL1072.Contig5_All	1.653	0.823	-1.03509652895563	0.0248013035755243	0.00706287583981176
CL1072.Contig6_All	2.7960000000000003	0.6559999999999999	-2.09212551440707	3.1083514509559197e-07	3.76314224772446e-08
CL1072.Contig7_All	13.97	2.04	-2.8237940400135497	4.41350012142321e-43	7.65438154206785e-45
CL10720.Contig10_All	1.936	0.85	-1.21581150298876	0.00412703394785863	0.000949059347952218
CL10720.Contig7_All	0.263	0.0	-4.31166568781489	2.65392137379813e-05	4.13986173213786e-06
CL10721.Contig3_All	11.786	10.86	-0.17605538873945398	0.0134805874355041	0.00354552988918999
CL10722.Contig10_All	1.75	0.773	-1.2392007617685101	2.2632148342135498e-11	1.8157660826349399e-12
CL10722.Contig15_All	1.8459999999999999	1.286	-0.578609446404026	0.000422381821605496	7.954877492307679e-05
CL10722.Contig16_All	1.376	0.536	-1.4000919090283999	4.08154156516835e-08	4.48049655969423e-09
CL10722.Contig1_All	1.12	0.63	-0.8736544514768679	0.0133986938722076	0.0035221018317840203
CL10722.Contig39_All	0.386	0.06	-2.45580805850873	0.0149496309176022	0.00398508730191445
CL10722.Contig46_All	2.04	0.703	-1.51593498862977	0.0185151198159194	0.0050682725646345106
CL10722.Contig53_All	4.3	1.736	-1.3628199844277298	3.32816283837763e-19	1.52189142135405e-20
CL10722.Contig6_All	3.903	1.45	-1.39700161552991	0.0244750344294616	0.00695828111743257
CL10722.Contig7_All	4.666	3.926	-0.309577477607799	0.0221292458263984	0.00620376382215363
CL10723.Contig1_All	46.85	34.85	-0.486024776151834	2.6996644988857803e-13	1.8450059662334702e-14
CL10724.Contig1_All	4.303	2.03	-1.14591737801616	5.77335353780542e-15	3.4834991790289995e-16
CL10725.Contig1_All	2.083	0.68	-1.5746302237780703	0.0278100685035324	0.00805634742251293
CL10725.Contig2_All	3.7060000000000004	1.92	-1.00168116886801	0.0014009668386356	0.00029095764578618196
CL10728.Contig1_All	119.15	86.603	-0.51854486561547	4.56683487717969e-24	1.60635214502416e-25
CL10729.Contig1_All	2.81	0.7859999999999999	-1.7554197472584299	0.0438186356396405	0.0135668430185904
CL1073.Contig1_All	6.832999999999999	3.5660000000000003	-0.989443021587838	5.7566765390575e-07	7.19561669939127e-08
CL1073.Contig3_All	6.91	3.633	-0.987184848281471	7.85471518237514e-07	9.96514061999631e-08
CL10730.Contig2_All	2.676	1.43	-0.9410699149892691	0.00390384316202959	0.0008923142670840099
CL10731.Contig1_All	10.895999999999999	0.073	-6.87160929581187	3.69895440690631e-30	9.88548955358808e-32
CL10731.Contig3_All	1.946	0.183	-3.4708298270605202	3.755236902108e-09	3.67507999823428e-10
CL10737.Contig3_All	23.53	10.46	-1.22760015918934	1.73443348887361e-18	8.27165887608979e-20
CL10738.Contig1_All	6.416	2.036	-1.6808730700623402	1.4103640314531401e-06	1.8451388259384998e-07
CL1074.Contig17_All	0.26	0.0	-3.40783667339243	0.00266547419373698	0.0005867061464207281
CL1074.Contig18_All	1.473	0.61	-1.30777654614901	0.004478201684390989	0.00103831989260497
CL1074.Contig3_All	0.9229999999999999	0.256	-1.8440407072448601	0.00114008933568213	0.000232202407269562
CL1074.Contig8_All	6.73	2.1	-1.73118488947899	5.80941123157017e-32	1.4492338047041596e-33
CL10740.Contig1_All	16.55	13.78	-0.32039726720284495	0.00693899685229428	0.00169173703600806
CL10741.Contig1_All	24.063000000000002	17.97	-0.479091840578039	8.78072636520609e-08	9.97234058982548e-09
CL10742.Contig1_All	3.0	0.8959999999999999	-1.7654187803552	0.000763867592364262	0.000150954115413316
CL10744.Contig1_All	1.97	0.183	-3.13614241292443	2.1575411645932597e-06	2.8935547951360897e-07
CL10745.Contig4_All	5.992999999999999	2.55	-1.28491479124897	5.51850816659034e-11	4.589080252635429e-12
CL10746.Contig1_All	8.506	6.992999999999999	-0.341356084212047	0.0006270486553097071	0.000121882675891074
CL10746.Contig4_All	0.40299999999999997	0.0	-3.01090156104245	0.0121082043198663	0.0031484640704188198
CL10747.Contig1_All	21.58	15.003	-0.5811528468286989	2.00939726659963e-07	2.3799451345222202e-08
CL10747.Contig2_All	4.283	1.5859999999999999	-1.48060687917972	3.8232901503576796e-07	4.68135127740166e-08
CL10747.Contig4_All	3.286	0.055999999999999994	-3.65951584035829	0.000992167882106241	0.000199955220475673
CL10748.Contig6_All	1.723	1.236	-0.5258292800219679	0.0259046980517306	0.0074243014091295795
CL1075.Contig5_All	3.446	0.603	-2.4966078527127595	8.78618797504097e-08	9.98044932239355e-09
CL10753.Contig1_All	6.586	4.706	-0.540263737074388	0.0105841870479041	0.0027035033837842603
CL10754.Contig1_All	14.765999999999998	11.155999999999999	-0.462347602791349	8.79221167027024e-06	1.28109689557702e-06
CL10754.Contig3_All	0.696	0.04	-3.25338944293623	0.00074915153949233	0.0001477615647375
CL10755.Contig2_All	152.7	118.006	-0.430361612526932	3.78537190164814e-08	4.13608066739011e-09
CL10756.Contig3_All	9.35	4.9030000000000005	-0.988722244190364	1.2843125576676799e-23	4.6261328922692205e-25
CL10756.Contig6_All	5.273	1.5759999999999998	-1.7676929692011398	7.920570503852151e-10	7.289316549728359e-11
CL10756.Contig7_All	1.7830000000000001	0.616	-1.54641017246724	4.1972312960157203e-05	6.73548634013806e-06
CL1076.Contig2_All	3.17	1.286	-1.35422773442334	2.9240818364799106e-09	2.83343967625236e-10
CL1076.Contig8_All	1.3659999999999999	0.72	-0.971096475827381	0.005592261811301179	0.00132937376210208
CL10760.Contig3_All	2.6660000000000004	2.066	-0.429118393974452	0.0323346858723387	0.00957541300649108
CL10763.Contig6_All	1.82	0.956	-0.9527212238434158	0.0335985390199116	0.00999414230917238
CL10765.Contig3_All	463.226	182.39	-1.40240147529178	5.1547322248920886e-126	2.0630558048820794e-128
CL10767.Contig3_All	7.683	4.063	-0.9778288203205429	3.65617996932091e-08	3.98659159977257e-09
CL10768.Contig10_All	4.663	2.94	-0.72541034588652	0.000169955149719184	2.9881049230438598e-05
CL10768.Contig3_All	1.796	0.146	-3.2864856911017104	4.99081948402407e-06	7.020319083744571e-07
CL10768.Contig4_All	2.116	0.263	-2.73930156019948	0.000330727184489481	6.11069392804432e-05
CL10768.Contig5_All	2.05	0.22	-2.9436403127856403	0.000120582300537152	2.07649318383084e-05
CL10768.Contig6_All	9.052999999999999	1.36	-2.7545652883504	1.12354119284494e-19	5.0073003334127e-21
CL10768.Contig7_All	11.42	8.163	-0.543622647766127	3.6341104566837897e-06	5.02243383143505e-07
CL10768.Contig8_All	25.763	17.12	-0.645673968062446	4.51263029597787e-10	4.06586041656957e-11
CL10768.Contig9_All	3.056	2.026	-0.6481602403759771	0.000750374449321699	0.00014802718588541002
CL1077.Contig1_All	7.893	2.68	-1.6144470645840001	2.9329906174522602e-09	2.84334477307407e-10
CL1077.Contig2_All	5.066	0.08	-5.04518980166958	3.04662310150712e-11	2.47535235616715e-12
CL1077.Contig6_All	163.696	131.986	-0.3694508053540179	7.658324761761759e-29	2.17378206702212e-30
CL10770.Contig1_All	7.676	4.406000000000001	-0.851215751730101	0.00276970063571577	0.0006122312735188121
CL10770.Contig7_All	10.83	7.07	-0.6734920190805489	5.379204134547911e-08	5.97267974634666e-09
CL10771.Contig2_All	1.1	0.0	-2.7254014902889705	0.0271188324826945	0.00782933559322722
CL10773.Contig2_All	1.943	0.0	-4.777476114561639	1.1525251916865e-06	1.49093992941765e-07
CL10775.Contig19_All	2.21	0.73	-1.6091616731132201	0.000258532788027005	4.69014448528133e-05
CL10775.Contig20_All	1.743	0.256	-2.7489419844380896	5.78551958644185e-12	4.39947480645392e-13
CL10776.Contig3_All	1.99	0.903	-1.1534886720338602	0.0216257132186486	0.00604360318869931
CL10777.Contig2_All	2.966	0.0	-6.19712580658009	1.1610228034174299e-12	8.34770837095616e-14
CL10780.Contig6_All	28.58	19.656	-0.5983468493885279	2.47760701151139e-18	1.19234064839541e-19
CL10780.Contig7_All	35.466	17.83	-1.05038624135684	1.0091136336363198e-31	2.53706740142844e-33
CL10781.Contig4_All	6.69	3.293	-1.08388996025914	3.6919140405146004e-14	2.36455806082981e-15
CL10782.Contig1_All	64.13	31.21	-1.0956489728475698	2.990588310098899e-46	4.7033048977672e-48
CL10782.Contig4_All	16.973	11.073	-0.6750214139509301	1.55219529848936e-08	1.6269783904858199e-09
CL10783.Contig3_All	4.563	2.55	-0.887287843263317	0.000314298029371972	5.78532273636275e-05
CL10785.Contig6_All	0.7659999999999999	0.22	-1.8396338026967098	0.000522305684164424	9.9914372888869e-05
CL10785.Contig7_All	0.733	0.11	-2.49256639627866	0.00283636508293197	0.000627982390484503
CL10787.Contig11_All	1.933	0.4	-2.21265181231003	7.72496472824369e-05	1.28981221964233e-05
CL10787.Contig19_All	3.46	0.096	-2.76764717490575	0.0240471817407407	0.0068204711872315
CL10787.Contig24_All	3.3760000000000003	1.48	-1.23502898837573	2.46433370524491e-06	3.33093197626435e-07
CL10787.Contig28_All	12.126	8.39	-0.586261406257191	1.08904074816696e-06	1.4042079453143102e-07
CL10787.Contig4_All	7.62	4.753	-0.7372532612543761	1.52140294497091e-06	2.0008037818360802e-07
CL10787.Contig6_All	2.053	0.85	-1.3230994931881002	2.20223748736078e-06	2.95660378951298e-07
CL10787.Contig8_All	1.956	0.98	-1.04962580776779	2.27933360908891e-05	3.5206826533151705e-06
CL10788.Contig2_All	5.162999999999999	3.8360000000000003	-0.490760175094762	0.0114365663137795	0.0029511198634583104
CL1079.Contig6_All	2.07	1.253	-0.776746090938034	0.00476854797179052	0.0011126163687841099
CL10790.Contig2_All	27.44	16.593	-0.7839192866599641	5.070648839996989e-66	4.8452695590331095e-68
CL10790.Contig4_All	5.7860000000000005	1.72	-1.8072063841457298	4.0338397132739297e-47	6.19964736079866e-49
CL10790.Contig6_All	51.77	15.786	-1.77130171860123	1.0156115509142698e-79	7.699868479675008e-82
CL10791.Contig10_All	2.1	0.0	-6.163496832995019	7.68846638722015e-12	5.90156799739224e-13
CL10791.Contig11_All	3.91	2.093	-0.9660341825120791	0.000103667154173012	1.7671023178193103e-05
CL10791.Contig17_All	4.31	2.13	-1.0632481253502	5.31883277135526e-07	6.62387881306548e-08
CL10791.Contig1_All	13.96	7.523	-0.948662152561235	1.16743351640981e-12	8.395067370004849e-14
CL10791.Contig6_All	1.063	0.506	-1.0871537938096898	0.0261809899757174	0.007516833181275241
CL10791.Contig7_All	2.01	0.12300000000000001	-3.25424395976385	0.000464930965245433	8.81522180899305e-05
CL10794.Contig4_All	24.153000000000002	18.666	-0.42834683611377905	3.30149778861506e-06	4.5394788895933895e-07
CL10794.Contig7_All	39.506	35.183	-0.22593644167034801	7.85879931855056e-06	1.13665251863242e-06
CL10794.Contig9_All	3.89	1.5759999999999998	-1.34298018583623	5.03225310658812e-05	8.168582831861619e-06
CL10795.Contig1_All	6.36	4.526	-0.5502456409683729	0.000347193147208454	6.43714577147152e-05
CL10795.Contig2_All	2.156	0.92	-1.26013609551992	0.00256517588863764	0.000562792879187858
CL10795.Contig3_All	2.036	1.306	-0.706857231873456	0.0345317968220838	0.0103193134996644
CL10796.Contig10_All	4.4430000000000005	2.146	-1.07369631492558	0.006168330292414879	0.00148283989458647
CL10796.Contig12_All	29.873	24.666	-0.33145898147095504	0.0278690042324455	0.00807523425746525
CL10796.Contig14_All	2.01	1.083	-0.935316629145434	0.00422003402275366	0.000972734365729851
CL10796.Contig15_All	2.09	0.9259999999999999	-1.2159895928063502	0.0306588637060117	0.009010642636953059
CL10796.Contig3_All	46.12	40.586	-0.24258808296431103	0.0103119993575239	0.0026246956433221198
CL10796.Contig4_All	19.636	15.84	-0.36646558468597396	0.0276597326814779	0.008007996317346259
CL10797.Contig3_All	1.57	0.34	-2.19991807609513	0.000110381044507521	1.8911245135911802e-05
CL108.Contig13_All	30.43	27.383000000000003	-0.21075024254811	0.0018918239105396898	0.000403980879744739
CL108.Contig17_All	36.043	27.55	-0.4464779554878979	0.000754608756557004	0.000148952523488372
CL108.Contig21_All	5.216	2.6460000000000004	-1.02147333177361	0.000768136031713309	0.000151872618951625
CL108.Contig24_All	193.253	130.783	-0.62236330496766	4.4032432398442095e-28	1.29568959301691e-29
CL108.Contig25_All	142.233	48.99	-1.59563091912104	1.5659532189600794e-157	4.3650619023486486e-160
CL10800.Contig13_All	5.856	3.9360000000000004	-0.629799603574357	1.26796983129624e-06	1.648534064486e-07
CL10800.Contig21_All	11.722999999999999	6.346	-0.9414703402864151	2.26920082079174e-10	1.99014705708605e-11
CL10800.Contig24_All	4.783	1.906	-1.3831864184722502	2.69769335060308e-25	8.933011344488159e-27
CL10800.Contig34_All	4.55	2.9130000000000003	-0.6926101788343051	0.00644358883065835	0.00155641904660363
CL10800.Contig51_All	3.283	1.4	-1.2710602670920301	1.2809634692826801e-05	1.9120392269103697e-06
CL10800.Contig5_All	1.746	0.723	-1.2911646456838102	0.0035328226254086	0.000800918225083955
CL10802.Contig2_All	10.706	6.136	-0.860856363124485	4.87484847783834e-06	6.849257812741909e-07
CL10803.Contig2_All	5.912999999999999	4.993	-0.303820013967175	0.0149500576198374	0.00398552535020265
CL10807.Contig1_All	19.526	15.565999999999999	-0.38520078088703796	0.00767805022995701	0.0018918226759141602
CL10808.Contig3_All	16.383	11.093	-0.620377291324162	2.28042596530567e-14	1.4338303781944199e-15
CL1081.Contig26_All	8.873	5.83	-0.662190010608331	5.9743222248146604e-05	9.813782304910961e-06
CL1081.Contig33_All	27.91	19.51	-0.575194610316035	8.34308231956254e-08	9.44380275835838e-09
CL1081.Contig35_All	13.31	2.6430000000000002	-2.27485081094713	2.51849604988616e-06	3.40630055718859e-07
CL10810.Contig4_All	11.536	8.48	-0.501808746466202	2.2607663501654395e-07	2.69164539640405e-08
CL10810.Contig5_All	7.716	5.8260000000000005	-0.463067578107886	1.78663842442573e-05	2.72190576268604e-06
CL10811.Contig5_All	29.193	24.603	-0.30630243943494895	5.46140042788639e-05	8.90902865956001e-06
CL10812.Contig2_All	9.846	5.11	-0.998779565777547	5.73975921677421e-05	9.39298976796561e-06
CL10815.Contig2_All	6.672999999999999	2.61	-1.37936390231242	7.765541496144459e-05	1.2973452316222999e-05
CL10815.Contig3_All	21.143	14.97	-0.557808791150144	1.00071759163542e-08	1.02798285324834e-09
CL10815.Contig5_All	13.18	5.6129999999999995	-1.27575248015177	8.581576452056929e-05	1.4451241458018201e-05
CL10817.Contig10_All	4.243	3.19	-0.469932890798183	0.00423625058670365	0.000976839925739382
CL10817.Contig11_All	6.23	4.433	-0.5485424884613339	0.0265126573946147	0.00762643643856241
CL10817.Contig14_All	18.81	12.036	-0.7030962730912049	4.3933458704268505e-16	2.4478424408753703e-17
CL10817.Contig17_All	0.7859999999999999	0.14300000000000002	-2.12976164426299	0.0138006306233481	0.00364180068004141
CL10817.Contig23_All	25.723000000000003	19.05	-0.49159677420219206	1.95087704402744e-09	1.8603560783411e-10
CL10817.Contig26_All	6.28	2.206	-1.5658462618269	1.13563385511097e-19	5.0636573226764096e-21
CL10817.Contig27_All	13.42	8.18	-0.7693094720955641	7.456913964636959e-06	1.0755335462997299e-06
CL10817.Contig39_All	3.73	1.3459999999999999	-1.52350528186342	5.51310568625915e-10	5.0073479920100396e-11
CL10817.Contig44_All	1.21	0.44	-1.48283298970441	0.00221490131435678	0.00047972151615425997
CL10817.Contig50_All	2.803	0.063	-3.1679227286973197	0.00669174042211469	0.00162407774730511
CL10817.Contig51_All	0.71	0.17	-2.0475313708229397	1.72087955291351e-05	2.61553235156695e-06
CL10817.Contig52_All	9.003	7.622999999999999	-0.298184509385823	0.00301103098270092	0.000670932346782008
CL10817.Contig62_All	13.57	8.34	-0.7618891700515129	5.46623047520231e-26	1.76500229122945e-27
CL10817.Contig63_All	9.552999999999999	5.84	-0.7618069787965809	0.00503893541248886	0.0011836077320129
CL10817.Contig66_All	9.24	5.716	-0.751807597440141	1.03312557245893e-06	1.32830110587303e-07
CL10817.Contig6_All	8.83	4.1160000000000005	-1.15132697458095	4.27069728721969e-11	3.51344269111709e-12
CL1082.Contig1_All	40.79	14.966	-1.5035637130194301	2.31810062316098e-61	2.4262642371313398e-63
CL1082.Contig6_All	2.353	0.853	-1.4265391475163	0.0297860969398114	0.008710522415792059
CL10820.Contig1_All	3.7	2.2030000000000003	-0.8028217101516759	0.0010249644497802599	0.000207065097308045
CL10820.Contig2_All	33.803000000000004	30.653000000000002	-0.200695166267106	0.000722540153627885	0.000142081747817453
CL10820.Contig6_All	8.09	6.08	-0.4660573994047821	0.0147388247359663	0.003920740314044879
CL10820.Contig7_All	2.603	1.216	-1.11839766946494	0.0280508335451496	0.008136743663978391
CL10824.Contig2_All	7.6160000000000005	4.436	-0.839848548671985	2.5528601641697796e-08	2.73427776320273e-09
CL10824.Contig5_All	3.84	2.03	-0.9667637331325409	0.0184100813557863	0.0050355260594613606
CL10824.Contig9_All	0.86	0.433	-1.02087728958299	0.045942826908855997	0.0143277956366769
CL10829.Contig4_All	9.36	4.06	-1.26340358674907	2.8771514355987397e-22	1.1146863194384598e-23
CL10829.Contig5_All	22.103	8.8	-1.38459952625016	3.16379371945063e-30	8.4278155436894e-32
CL10829.Contig8_All	0.413	0.04	-2.6167006916690094	0.008776841776492109	0.00219318250876639
CL10831.Contig1_All	2.053	0.623	-1.61521121890978	0.0415911266083968	0.0127699257254007
CL10833.Contig11_All	0.8859999999999999	0.406	-1.1234924577517	0.0497535060251622	0.0157088500877728
CL10833.Contig7_All	0.633	0.01	-4.54440144417795	4.62094733965708e-07	5.71043577167611e-08
CL10835.Contig1_All	2.4659999999999997	1.54	-0.7401977327413041	0.0408380210450969	0.012506301115273998
CL10836.Contig7_All	2.52	0.23	-3.39828649442912	2.49678725505467e-18	1.20238350207626e-19
CL10839.Contig10_All	2.886	1.5730000000000002	-0.9193308077324169	0.0256550001078047	0.0073385465828232094
CL10839.Contig12_All	116.17299999999999	49.04600000000001	-1.30304511313937	7.670869634234917e-225	1.1398394107140994e-227
CL10839.Contig2_All	9.526	3.563	-1.47816688104354	1.66521727391126e-30	4.3888999496782704e-32
CL10839.Contig4_All	4.186	3.12	-0.47972889712037	0.00878357328603387	0.0021952740756857898
CL10839.Contig7_All	2.536	1.8159999999999998	-0.536054935381367	2.21930502235679e-06	2.98048057298659e-07
CL10839.Contig8_All	44.15	18.726	-1.29510125426872	1.0900432915519098e-56	1.2756857107361497e-58
CL10839.Contig9_All	13.845999999999998	2.483	-2.52686378226479	9.864221767408788e-53	1.2892239777140099e-54
CL10840.Contig10_All	1.183	0.67	-0.8667061927109091	0.0430426166847448	0.0132935476919034
CL10840.Contig12_All	0.98	0.36	-1.4380424289522902	0.00697901479752387	0.0017029043139805198
CL10840.Contig19_All	1.946	1.063	-0.9199792721566421	6.31375651895777e-05	1.04062825725159e-05
CL10840.Contig28_All	0.726	0.32299999999999995	-1.21471525226085	0.000105282721921435	1.79658242477053e-05
CL10840.Contig32_All	1.2	0.9229999999999999	-0.43077205638019	0.0328018225486018	0.00972797928313433
CL10840.Contig35_All	1.6230000000000002	0.713	-1.23270316680512	1.11916466562518e-07	1.28585341362801e-08
CL10840.Contig8_All	2.52	1.473	-0.829587310861032	1.02530132687207e-08	1.0551268996466498e-09
CL10841.Contig12_All	0.95	0.39	-1.26672108468604	0.0307280507178698	0.00903564267133958
CL10841.Contig13_All	1.486	0.0	-3.4536221223290497	0.00234371900616881	0.000510214800460034
CL10841.Contig21_All	0.5529999999999999	0.14	-1.84991068185423	0.0215622050545788	0.0060235162735171295
CL10841.Contig5_All	9.806000000000001	6.712999999999999	-0.6076017535981479	0.010716341386394001	0.0027423000628205
CL10848.Contig1_All	2.21	0.033	-5.116005382449299	7.83386403887883e-10	7.20697138525458e-11
CL10848.Contig3_All	16.06	7.97	-1.06844531287838	1.47116502647775e-21	5.89914868314741e-23
CL10849.Contig2_All	7.733	2.826	-1.51426335606032	4.1183718846668496e-10	3.7021482223170597e-11
CL1085.Contig1_All	9.543	7.29	-0.445237280652819	0.000146783254335752	2.55809597894409e-05
CL10851.Contig2_All	7.7829999999999995	1.5759999999999998	-2.34297318665254	3.6123529807588794e-19	1.65380397967236e-20
CL10854.Contig1_All	9.24	0.18600000000000003	-2.60587209192499	0.0384794314059253	0.0116781499368255
CL10858.Contig1_All	2.133	1.31	-0.758839627532596	0.0104635325937835	0.0026681710652148
CL10858.Contig6_All	0.5760000000000001	0.033	-3.1568205183555	0.00435784727217475	0.00100780949193377
CL10859.Contig15_All	3.793	2.636	-0.5792846517632061	0.0190759387068926	0.0052453762348114
CL10859.Contig33_All	9.873	7.22	-0.507724599909287	2.30361689051714e-05	3.56168884079067e-06
CL10859.Contig42_All	1.74	0.6859999999999999	-1.3790583440261799	0.0006790757018705469	0.000132790904672814
CL10860.Contig4_All	2.593	0.773	-1.7997064809921297	8.712653461182471e-15	5.31747988308573e-16
CL10860.Contig5_All	1.403	0.47600000000000003	-1.60419308819291	1.50920077888365e-05	2.27399913449876e-06
CL10860.Contig6_All	1.133	0.68	-0.794641086941505	0.00833551129134257	0.00207081375006184
CL10862.Contig2_All	9.226	3.863	-1.3092218503350501	6.35844481167642e-08	7.109612742529359e-09
CL10863.Contig2_All	4.933	2.083	-1.25458420577495	0.00407318857282898	0.0009355283326994789
CL10864.Contig2_All	14.103	3.7260000000000004	-1.97566567106998	1.72524838378917e-26	5.454672594574099e-28
CL10865.Contig5_All	6.87	5.58	-0.358500691367977	0.00066185722483869	0.000129194174227444
CL10865.Contig7_All	13.22	6.662999999999999	-1.04512163552553	6.95248540747457e-34	1.6205222608584598e-35
CL10870.Contig2_All	4.82	1.423	-1.6208112206333998	0.0318841611949996	0.009420556141271871
CL10871.Contig1_All	2.81	1.16	-1.29240571257082	0.020327740829133	0.00563566870575792
CL10871.Contig2_All	6.246	2.903	-1.14767750803949	8.39611529740144e-05	1.41234465115728e-05
CL10873.Contig12_All	0.733	0.38	-0.9960619976416759	0.0018541660745981898	0.000395122859457685
CL10873.Contig8_All	1.5730000000000002	0.21	-2.42729364032551	0.0112724373301032	0.0029033880266162
CL10874.Contig1_All	75.376	62.683	-0.32485775325801397	2.59953931062667e-10	2.2914223711428602e-11
CL10875.Contig2_All	4.463	2.7260000000000004	-0.7602293473522629	0.000264757610997319	4.81082480860549e-05
CL10877.Contig1_All	2.71	1.83	-0.619725755228969	0.0156143745629276	0.00418656233031412
CL1088.Contig1_All	22.855999999999998	20.24	-0.23460195973572798	0.00911798961425001	0.00228913973840045
CL10881.Contig15_All	4.226	3.34	-0.393898551712238	0.0303182006236178	0.0088921068034366
CL10884.Contig6_All	1.6230000000000002	1.09	-0.627556505758953	0.0271026014799035	0.00782394576592931
CL10884.Contig8_All	3.41	2.03	-0.8033068150175029	0.000386874977595215	7.23581001068558e-05
CL10887.Contig12_All	1.463	0.95	-0.6894015263869799	0.00748577120775218	0.0018394124244737
CL10887.Contig21_All	8.843	0.633	-3.8411390969766597	6.4119143152397695e-65	6.266008804996888e-67
CL10887.Contig30_All	4.973	0.583	-2.7779392940032204	0.000256851758034781	4.6574195653110295e-05
CL10889.Contig10_All	16.74	12.833	-0.440586241298581	0.000569778560591842	0.000109829980898048
CL10889.Contig22_All	8.616	5.202999999999999	-0.786677484120394	1.13411367738887e-09	1.0586110661411998e-10
CL10889.Contig3_All	1.8659999999999999	1.113	-0.787261646173451	0.0147756137711777	0.0039316485460454895
CL1089.Contig1_All	141.266	124.946	-0.23574144775621803	2.0392407658190198e-05	3.13169591566319e-06
CL10891.Contig10_All	18.32	11.755999999999998	-0.6985467762538339	2.23899362104524e-28	6.49127958204509e-30
CL10891.Contig11_All	19.413	10.972999999999999	-0.880506759774182	4.7684954670215795e-26	1.5348356751077798e-27
CL10891.Contig14_All	4.99	2.6460000000000004	-0.9430226130452859	0.0063777688651385205	0.00153886034592802
CL10891.Contig15_All	10.433	7.242999999999999	-0.5828004677817099	1.43049963184096e-05	2.14905425287199e-06
CL10891.Contig16_All	150.953	82.853	-0.924256163891425	1.1402114644955898e-62	1.1649701724059599e-64
CL10891.Contig1_All	5.983	0.69	-3.1263913112879997	1.44948603346623e-22	5.5182281366910994e-24
CL10891.Contig22_All	49.883	17.083	-1.59847263475345	1.68170662251107e-33	3.9808126758148096e-35
CL10891.Contig23_All	4.0760000000000005	2.95	-0.52725928082137	0.0292030590963654	0.00851689902212812
CL10891.Contig2_All	54.18600000000001	29.656	-0.9283860312364441	1.0765219049643895e-146	3.3860967964562595e-149
CL10891.Contig3_All	60.19	32.476	-0.9482781762813909	1.6118010195117802e-47	2.4404805128510796e-49
CL10891.Contig5_All	79.903	37.08	-1.16621338861717	6.094958006541308e-68	5.579453521248689e-70
CL10891.Contig9_All	3.0860000000000003	2.1430000000000002	-0.5868677989305289	2.20223688635349e-05	3.3951490382251703e-06
CL10893.Contig1_All	100.736	92.14299999999999	-0.187410379476045	3.4812486646890602e-09	3.40014362844368e-10
CL10895.Contig2_All	13.22	8.48	-0.6976647467038879	2.2815160406545202e-12	1.67949948674832e-13
CL10898.Contig12_All	1.646	0.606	-1.4937073281045	1.9248620414043801e-13	1.3002495492165198e-14
CL10898.Contig13_All	26.24	7.336	-1.89688479825416	6.166594342352938e-105	3.1636251588244196e-107
CL10898.Contig14_All	2.563	0.423	-2.61341946845817	9.340147399113558e-21	3.9296331548581897e-22
CL10898.Contig1_All	0.546	0.043	-2.7730870036263298	0.00671422975433361	0.00163002022377112
CL10898.Contig3_All	1.3159999999999998	0.6	-1.1894922841409898	0.000108427809702437	1.85436745199248e-05
CL10898.Contig5_All	1.67	0.573	-1.5956732319723501	5.87413547281712e-16	3.302839355635039e-17
CL10899.Contig1_All	38.65	34.056	-0.242044931210401	0.0024399261948401603	0.000532746417800031
CL109.Contig8_All	1.173	0.0	-4.11367804956299	0.00012883227937738202	2.2280642689346302e-05
CL1090.Contig4_All	1.923	1.0659999999999998	-0.8853134629250029	0.0165460082402623	0.004465545055667671
CL10900.Contig4_All	7.16	2.383	-1.6381004183276697	9.789239326770681e-14	6.457640467843039e-15
CL10900.Contig5_All	9.84	6.996	-0.551167546556147	5.3320663854001296e-05	8.68706145199411e-06
CL10900.Contig8_All	1.943	0.0	-6.35562826332162	3.55627860131066e-13	2.4558912183068e-14
CL10900.Contig9_All	20.81	16.643	-0.38167207646948703	0.0152371535946463	0.00407363065309918
CL10902.Contig2_All	3.536	2.26	-0.705813321736217	0.000717284446054563	0.000140962676826641
CL10904.Contig8_All	3.033	1.703	-0.8900178112230909	0.0005441859136077111	0.000104436382083937
CL10906.Contig1_All	0.086	0.0	-2.6474467506155297	0.03376893457461799	0.0100521530770775
CL10906.Contig5_All	3.9130000000000003	2.7030000000000003	-0.591991250694846	0.00381737986773215	0.0008710044181067559
CL10907.Contig5_All	33.666	26.753	-0.390490096823655	1.04121239449091e-07	1.19199948196832e-08
CL10908.Contig25_All	57.963	45.6	-0.404716040309848	3.1239589545095498e-22	1.2123392198567399e-23
CL10908.Contig7_All	6.6160000000000005	0.853	-2.78326192368603	5.24433359317385e-06	7.39455700896549e-07
CL10908.Contig8_All	1.203	0.49	-1.33400495721673	5.60802749235036e-05	9.16646503283368e-06
CL10908.Contig9_All	0.57	0.0	-3.8793146460349304	0.000634464857832409	0.000123454950752873
CL1091.Contig1_All	29.26	22.656	-0.42739591800859006	3.32213163127206e-23	1.2168201608284098e-24
CL1091.Contig6_All	8.61	5.706	-0.648978839421459	0.000149401994120171	2.60584119769026e-05
CL10911.Contig11_All	3.563	2.046	-0.850696984684477	0.00021733980214535701	3.88980680188349e-05
CL10911.Contig3_All	6.056	3.483	-0.864596553626702	0.000913732684616184	0.000183127101958154
CL10912.Contig12_All	1.673	1.196	-0.540055081320896	0.0318690768700476	0.0094147166609849
CL10912.Contig18_All	16.97	7.5	-1.2361547604349	4.79419676800206e-48	7.113452763212679e-50
CL10912.Contig25_All	28.346	26.16	-0.17608528695440698	0.0175912495781377	0.00478026819378578
CL10912.Contig27_All	1.8230000000000002	0.596	-1.65274009553883	1.40755497482252e-06	1.84062630490223e-07
CL10912.Contig2_All	1.906	0.546	-1.85233343284926	3.15406201053314e-07	3.82121875286396e-08
CL10912.Contig3_All	4.36	2.986	-0.601969896201718	0.014862224683103	0.0039590472484979
CL10912.Contig7_All	31.936	19.87	-0.7427009530801091	1.47436663942603e-17	7.46634182897692e-19
CL10912.Contig8_All	8.386000000000001	5.622999999999999	-0.634650098668314	1.99817324747573e-05	3.06299296151484e-06
CL10913.Contig3_All	1.84	1.18	-0.6948037896006299	0.0040118003900821205	0.0009197317170130141
CL10916.Contig4_All	2.3930000000000002	0.0	-6.4608425390064	4.09796462123629e-14	2.6326215809000803e-15
CL10916.Contig8_All	6.603	4.463	-0.621520242641579	1.86741014892066e-06	2.4825751312740504e-07
CL10917.Contig10_All	36.663000000000004	14.543	-1.39095682981082	1.5794414588892098e-40	2.96194525089421e-42
CL10917.Contig4_All	1.08	0.293	-1.9108341439745602	4.13504578954745e-06	5.75600096130631e-07
CL10917.Contig5_All	1.06	0.02	-5.1286516820912595	3.12471011061852e-13	2.14701387782472e-14
CL10921.Contig1_All	48.636	43.233000000000004	-0.22847605992691	0.0099584838926136	0.00252553493977192
CL10923.Contig1_All	3.016	2.1959999999999997	-0.520465293588084	0.00281806885272018	0.000623625879108548
CL10928.Contig2_All	2.763	1.43	-1.00147141612733	0.000190371621024329	3.37555615144117e-05
CL10932.Contig15_All	11.97	10.585999999999999	-0.235464841283781	0.000774659772240853	0.000153296899548085
CL10932.Contig16_All	5.336	1.493	-1.83883522697346	3.18955322806354e-06	4.3741416316661303e-07
CL10932.Contig19_All	9.13	6.33	-0.586010596581946	0.00017116862401176202	3.01166773543765e-05
CL10932.Contig1_All	7.53	5.502999999999999	-0.509849638691325	0.00123667571225663	0.000253805698901494
CL10932.Contig20_All	1.5659999999999998	0.353	-2.11734034498332	3.783570325861379e-05	6.03742886332379e-06
CL10932.Contig21_All	11.753	9.9	-0.306958075669083	2.2482541533166e-05	3.47072619407744e-06
CL10932.Contig36_All	4.226	2.6460000000000004	-0.7304003358836619	8.63148354775149e-06	1.25627321338074e-06
CL10932.Contig40_All	1.93	1.186	-0.752884666219983	0.0020889254918276	0.000449853745636967
CL10932.Contig44_All	1.443	0.586	-1.3577577712658302	6.33616766222978e-08	7.082642131818491e-09
CL10932.Contig6_All	5.523	2.6860000000000004	-1.10060219002305	7.96140804091087e-17	4.22257373479405e-18
CL10934.Contig6_All	0.77	0.0	-4.90715154204104	4.40913744000366e-07	5.4374165050046304e-08
CL10935.Contig2_All	1.936	0.096	-3.90937714715382	5.89884382128986e-07	7.37883314073364e-08
CL10936.Contig1_All	2.283	0.21	-3.26791095208437	5.42897181642151e-07	6.76987450632314e-08
CL10936.Contig6_All	92.976	38.85	-1.31800180076091	2.0743515270705092e-190	4.0497979877295884e-193
CL10938.Contig3_All	1.126	0.0	-5.1449649945800795	1.2903668562171e-07	1.49112649091931e-08
CL10939.Contig2_All	0.433	0.0	-2.87824670285538	0.019274369835502	0.00530600209109608
CL10941.Contig1_All	14.623	7.3629999999999995	-1.04746256841039	1.4332231706278598e-27	4.33240740204759e-29
CL10941.Contig3_All	2.4459999999999997	1.273	-0.9961054793999929	8.613148949062249e-08	9.77641638125951e-09
CL10944.Contig13_All	8.013	5.66	-0.55473239429789	0.0015843854112343	0.000332745338485972
CL10944.Contig4_All	12.0	10.026	-0.319390455138273	0.00162260619360589	0.000341662081531389
CL10944.Contig6_All	1.146	0.0	-5.55887502607229	2.5801626737871604e-09	2.4864688340960697e-10
CL10944.Contig7_All	1.13	0.0	-5.67775312198741	3.80980418923995e-10	3.41443545583306e-11
CL10945.Contig1_All	11.56	2.366	-2.3381134540765296	2.6597127486935894e-29	7.3619676507798794e-31
CL10948.Contig2_All	50.486000000000004	45.753	-0.200921410349125	0.00317131846023548	0.0007104320210601481
CL1095.Contig16_All	15.145999999999999	8.732999999999999	-0.8529560913781931	2.1399205824801e-25	7.060498505286941e-27
CL1095.Contig5_All	1.76	0.096	-4.12875919622635	1.6591010258105801e-15	9.645646618560431e-17
CL10950.Contig1_All	1.453	0.20600000000000002	-2.76060806039662	1.39439544966169e-06	1.8225839566881101e-07
CL10950.Contig4_All	12.306	7.223	-0.824164290673693	1.73533666043184e-11	1.37587702420407e-12
CL10950.Contig6_All	8.67	3.486	-1.36805686833379	2.90405056495217e-19	1.3244899700236298e-20
CL10950.Contig8_All	2.9330000000000003	1.48	-1.03773956008543	1.53078733499258e-05	2.30884928961657e-06
CL10951.Contig11_All	2.176	1.5759999999999998	-0.52155659660725	0.0332514019709039	0.00987645765605766
CL10951.Contig15_All	1.3430000000000002	0.866	-0.6879042937560129	0.0171628026336085	0.00465230008697742
CL10951.Contig25_All	2.6	1.5659999999999998	-0.7910907242076359	2.56430111278337e-05	3.98893756475619e-06
CL10951.Contig32_All	2.016	0.8059999999999999	-1.37271564619921	3.76563883201705e-06	5.21196958018282e-07
CL10951.Contig43_All	1.683	0.603	-1.4993546058614902	0.0107786304029464	0.0027597165805326803
CL10951.Contig46_All	1.986	0.8859999999999999	-1.2233387075600202	3.3685927602277903e-06	4.636117218869229e-07
CL10951.Contig49_All	3.266	1.133	-1.58972381944044	2.46818360962316e-11	1.9866364310520198e-12
CL10951.Contig5_All	2.79	1.263	-1.19052619602105	8.54295509324463e-06	1.24273968752681e-06
CL10952.Contig3_All	1.3730000000000002	0.68	-1.05494499946174	0.0256663313932233	0.00734262301598362
CL10953.Contig1_All	7.39	4.6930000000000005	-0.709034232253942	8.254830217579511e-06	1.19727496859887e-06
CL10953.Contig6_All	0.40299999999999997	0.0	-4.91446378514974	4.68757646585649e-07	5.801128817916059e-08
CL10954.Contig2_All	12.902999999999999	10.895999999999999	-0.30124342634277196	0.00240871554219306	0.000525200205478504
CL10955.Contig1_All	8.146	3.8930000000000002	-1.12406578172628	3.3835829225905496e-14	2.15937459777032e-15
CL10956.Contig14_All	6.156000000000001	1.9	-1.7460967953138	1.27031042808598e-13	8.45973451533428e-15
CL10956.Contig5_All	105.303	78.62	-0.48026503686688105	1.2354064704687098e-23	4.44059203359432e-25
CL10956.Contig7_All	9.926	8.226	-0.331802483238297	0.0180253501423549	0.00491543583677615
CL10957.Contig4_All	20.355999999999998	9.956	-1.08959238120063	9.274050370609859e-25	3.1675290805712096e-26
CL10957.Contig5_All	11.255999999999998	6.84	-0.773597619689426	3.50382781894826e-06	4.832118995848839e-07
CL10959.Contig11_All	2.1630000000000003	0.14	-2.8547294592325403	0.00561031865527511	0.00133409212996216
CL10959.Contig6_All	8.506	5.5329999999999995	-0.6810933962118779	6.46090607178667e-08	7.231886880500491e-09
CL1096.Contig3_All	4.956	1.79	-1.51260587841422	9.86803025724124e-12	7.642002650459059e-13
CL10960.Contig4_All	5.952999999999999	5.083	-0.28648925440566	0.0466250290867979	0.0145708905082313
CL10960.Contig5_All	4.773	2.783	-0.8225577234342529	0.000101948353855428	1.73581342200754e-05
CL10963.Contig11_All	126.14299999999999	106.17299999999999	-0.30725404573041604	5.11608207511334e-09	5.07901464603488e-10
CL10963.Contig1_All	7.452999999999999	1.883	-2.02841365499894	1.7931386969129599e-10	1.55609695589932e-11
CL10963.Contig6_All	38.423	14.583	-1.45534201730184	3.4266444034835898e-31	8.804660179019742e-33
CL10964.Contig4_All	0.17	0.0	-2.7469494031535695	0.0251075215158658	0.0071617899341174
CL10967.Contig5_All	1.006	0.21600000000000003	-2.1130949551420803	0.000851439008599233	0.000169700462287897
CL10968.Contig1_All	7.946000000000001	4.953	-0.733167520695938	0.011573628595760001	0.00299012812806139
CL10968.Contig2_All	4.026	1.2930000000000001	-1.6782807677365903	2.67915124503755e-05	4.1815425948600195e-06
CL10968.Contig6_All	11.436	1.986	-2.57031839333841	7.988495397635058e-35	1.7996165796316596e-36
CL10968.Contig7_All	6.893	0.72	-3.0120057318664197	6.80569060916112e-06	9.76217036228072e-07
CL1097.Contig2_All	0.44	0.22	-1.02380271432976	0.026164693206700004	0.00751022747926991
CL1097.Contig4_All	9.283	6.943	-0.476281999334337	1.95250847499799e-07	2.30811838315398e-08
CL10971.Contig1_All	11.005999999999998	7.6129999999999995	-0.590782509566403	2.91563043697853e-06	3.97539970750526e-07
CL10971.Contig3_All	1.41	0.496	-1.51144547737128	0.007893273151585221	0.0019500745769627102
CL10974.Contig3_All	23.163	20.51	-0.234436430003876	0.0303799290166641	0.008913506364886241
CL10975.Contig5_All	8.62	6.19	-0.533831906471563	2.21951656103559e-05	3.42419613919719e-06
CL10976.Contig4_All	2.81	0.6829999999999999	-2.04896511183907	1.3256702189746202e-08	1.3794746177620402e-09
CL10977.Contig2_All	21.17	17.04	-0.36904418940649897	0.0050163962709914795	0.00117784492585982
CL10977.Contig3_All	120.89299999999999	107.613	-0.22621679574134598	9.32190494311741e-05	1.5773773728017402e-05
CL10977.Contig4_All	42.61	36.193000000000005	-0.29470718971366805	0.0010750129354060002	0.000218038806612857
CL10977.Contig7_All	89.91	77.49	-0.273415206352741	0.00023643199164834102	4.2607405163205104e-05
CL10979.Contig1_All	41.886	26.916	-0.6964544830629941	8.2446103004036e-31	2.1461490185219499e-32
CL10979.Contig2_All	0.643	0.193	-1.7752489394302902	0.00936268787862783	0.00235778310989372
CL1098.Contig11_All	11.14	7.5760000000000005	-0.6151119679499439	0.00137533903763096	0.00028509815491879303
CL10980.Contig1_All	3.023	2.053	-0.6133204806709599	0.0174704297185622	0.00474440464319573
CL10981.Contig10_All	0.6659999999999999	0.036000000000000004	-3.5005829421667896	0.000164758821157306	2.8904899588054198e-05
CL10981.Contig6_All	5.516	0.743	-2.92763240888227	2.21290112194667e-17	1.1321297540766499e-18
CL10981.Contig8_All	2.44	0.82	-1.60753517567332	0.000417039803352162	7.84522261799594e-05
CL10981.Contig9_All	60.923	42.35	-0.58302869142573	4.6479946620477e-31	1.1998337594821499e-32
CL10983.Contig2_All	0.41	0.0	-2.72575192376031	0.0271026014799035	0.00782406170404035
CL10983.Contig3_All	0.746	0.0	-2.8925512905277206	0.0184391826038885	0.00504448581116596
CL10985.Contig4_All	18.355999999999998	15.373	-0.314808462087343	0.00033409072079388903	6.17682642427453e-05
CL10986.Contig3_All	75.663	58.13	-0.43937999748011997	2.82262088387678e-11	2.28478054365305e-12
CL10987.Contig11_All	0.63	0.12300000000000001	-2.09318835351056	0.0204898661776439	0.005686839037937171
CL10987.Contig12_All	16.816	0.16	-6.69856546639035	2.50859472825558e-67	2.3181877139132697e-69
CL10987.Contig14_All	19.75	6.256	-1.7162173921263102	2.53351490505892e-33	6.03989865433035e-35
CL10987.Contig4_All	1.14	0.5329999999999999	-1.1051340167133301	0.0461621381118247	0.0144057033531467
CL10987.Contig9_All	0.293	0.0	-4.30007559028373	3.02987827797268e-05	4.76673945443435e-06
CL10991.Contig2_All	22.756	5.263	-2.16382323534922	3.200061047800629e-73	2.6690892923476496e-75
CL10992.Contig13_All	0.856	0.0	-3.0586127083478702	0.0114831158902898	0.0029643771156075698
CL10994.Contig5_All	6.79	5.146	-0.45585530902540705	0.0455357231159783	0.0141776228092504
CL10995.Contig10_All	1.05	0.483	-1.17722585974502	0.006444035285697871	0.00155659677919019
CL10995.Contig14_All	3.176	1.1059999999999999	-1.56480252428292	1.84023077774925e-07	2.1678069456099498e-08
CL10995.Contig15_All	2.363	0.38	-2.4759509716830697	0.000542126115201166	0.00010400579975355501
CL10995.Contig3_All	1.263	0.536	-1.24271615133446	0.005728481088946071	0.00136548329564381
CL10995.Contig5_All	1.5130000000000001	0.6629999999999999	-1.21329905140161	0.0221488386426141	0.00621093813603491
CL10995.Contig8_All	3.556	2.38	-0.638024891822446	0.008981523921069741	0.0022505927151182698
CL10995.Contig9_All	0.47	0.14	-1.71037065971953	0.0118041117364955	0.00305761292534529
CL10998.Contig2_All	14.343	8.736	-0.763317795440315	0.0218894026532422	0.00612584185404189
CL10998.Contig3_All	7.523	4.133	-0.9015539170441379	0.0117938957060583	0.0030545829146507103
CL11.Contig3_All	15.036	3.543	-2.14167454622379	5.8577076602513795e-80	4.4156129459149994e-82
CL110.Contig19_All	4.18	3.11	-0.48248871159847995	0.0234838595732136	0.0066405746646700705
CL110.Contig22_All	0.446	0.0	-2.72575192376031	0.0271026014799035	0.00782406170404035
CL110.Contig5_All	4.67	3.24	-0.584119831726306	0.0017879498681542601	0.00037986032253851097
CL1100.Contig9_All	22.23	14.645999999999999	-0.659025997008319	3.0342080264114503e-05	4.77420940141336e-06
CL11000.Contig11_All	9.43	0.0	-8.39341475826851	1.7588981080415898e-27	5.345487427853679e-29
CL11000.Contig13_All	3.31	0.20600000000000002	-3.0167958553136303	0.00354519383466804	0.000803915133749157
CL11000.Contig16_All	2.146	0.076	-4.72635113734777	4.08776702999693e-21	1.68701637227904e-22
CL11000.Contig17_All	0.813	0.11	-2.91637830172746	1.36226397143785e-06	1.7779260253272e-07
CL11000.Contig21_All	2.523	0.366	-2.78358634935252	9.224210122306459e-15	5.63969635560875e-16
CL11000.Contig23_All	0.696	0.046	-2.8488345459942104	0.0100110128332381	0.0025402681753791396
CL11000.Contig24_All	13.415999999999999	2.786	-2.3232561789367003	6.183894969111039e-63	6.284636961818089e-65
CL11000.Contig27_All	5.103	3.023	-0.8043515690381751	0.0031834771039082103	0.0007134665328755009
CL11000.Contig29_All	7.026	4.34	-0.7571412008943922	2.66843059260311e-05	4.16423125950385e-06
CL11000.Contig2_All	5.37	3.446	-0.692956072164558	1.27963126274758e-06	1.6645282689572198e-07
CL11000.Contig30_All	5.603	3.35	-0.801314540602458	0.0102657342661928	0.0026123631462007303
CL11000.Contig31_All	0.8759999999999999	0.0	-4.72206362169951	4.46462219953648e-06	6.241890296104611e-07
CL11000.Contig3_All	1.306	0.0	-6.84564042708008	1.65389143748217e-16	8.96744321565911e-18
CL11000.Contig4_All	5.843	3.52	-0.7887829179168772	4.87961154389275e-07	6.05307243405511e-08
CL11000.Contig6_All	6.542999999999999	4.186	-0.7013924837227979	0.00044569344228213094	8.42485228756913e-05
CL11000.Contig7_All	73.1	42.406000000000006	-0.844481350083973	1.4017669758303196e-45	2.2349697981198897e-47
CL11000.Contig8_All	7.2860000000000005	0.0	-8.23844609371135	7.51377024460659e-27	2.3356759930847202e-28
CL11000.Contig9_All	3.753	0.0	-7.393772410490071	4.1177274508278095e-20	1.79987002178313e-21
CL11001.Contig1_All	0.76	0.0	-4.96672625940891	7.44275955753507e-07	9.419089190364131e-08
CL11001.Contig2_All	7.433	5.466	-0.503575668775284	4.07433014084721e-05	6.52702403309327e-06
CL11001.Contig6_All	2.4930000000000003	1.083	-1.26928877890106	1.90996224479141e-11	1.52144380409768e-12
CL11001.Contig7_All	2.733	1.0859999999999999	-1.3361771899993	0.00991214145144511	0.00251281461793777
CL11002.Contig1_All	3.03	0.006	-7.30015134111228	8.068178518354679e-25	2.74254012847606e-26
CL11003.Contig4_All	37.483000000000004	0.4	-6.53801870174277	3.27316666226517e-43	5.634086957433821e-45
CL11005.Contig8_All	5.99	4.48	-0.47884596920734207	1.42400393572565e-05	2.1386778995198503e-06
CL1101.Contig8_All	1.66	0.133	-2.7638475995259704	0.007178466167036121	0.0017565823032441301
CL11017.Contig3_All	2.423	0.523	-2.0121747840789	0.0172275245247858	0.00467059158573446
CL11018.Contig20_All	3.2	1.723	-0.9395730738260479	0.0104831242819972	0.00267356105091017
CL11019.Contig11_All	68.133	18.465999999999998	-1.94014815586684	1.1113083017976797e-133	4.086135429287119e-136
CL11019.Contig13_All	11.023	3.1430000000000002	-1.7692322526113502	0.00167993643315036	0.00035499904040292004
CL11019.Contig9_All	75.71600000000001	31.26	-1.3337402315606899	3.25905012456825e-66	3.0894485876837396e-68
CL11020.Contig4_All	2.043	0.09	-3.82251583144257	8.71921772048954e-06	1.26979908819077e-06
CL11021.Contig1_All	4.303	1.78	-1.30746421258692	0.00160876931229475	0.000338442152555034
CL11021.Contig5_All	6.622999999999999	1.5930000000000002	-2.09509696928603	2.3178641611177198e-17	1.1878683009697899e-18
CL11022.Contig11_All	26.98	16.493	-0.7694200154921609	2.4224403607857e-34	5.55702006883203e-36
CL11022.Contig16_All	8.99	7.916	-0.241378064774912	0.0318082906040559	0.009394927742318909
CL11022.Contig20_All	9.863	7.843	-0.38835556948911	8.69904181648979e-08	9.87768376503087e-09
CL11022.Contig21_All	2.36	1.82	-0.429992691358802	0.0194517854336475	0.0053601117304569205
CL11022.Contig7_All	3.023	2.11	-0.578293690142655	0.0189573777497686	0.00520948526723072
CL11025.Contig6_All	6.236000000000001	3.753	-0.7924816861158129	7.046301678297008e-09	7.11676622359506e-10
CL11026.Contig2_All	2.096	0.7929999999999999	-1.44732890178178	1.67836686490432e-05	2.54654917385914e-06
CL11027.Contig3_All	1.7730000000000001	0.9129999999999999	-1.02255072799617	0.000694501577534006	0.00013608609188625902
CL1103.Contig3_All	26.086	22.203000000000003	-0.290459132076331	0.0009120363795587631	0.000182747565847075
CL11031.Contig125_All	12.17	9.673	-0.39053939131241605	0.000330124204963639	6.09812071274403e-05
CL11031.Contig137_All	6.523	5.766	-0.23717720317868898	0.0304018475744215	0.008921586021101841
CL11031.Contig152_All	7.986000000000001	5.742999999999999	-0.531065244265265	0.00458789340143185	0.00106665985798486
CL11031.Contig62_All	1.37	1.016	-0.48489568408455797	0.000363383899987596	6.76097900213369e-05
CL11031.Contig72_All	3.83	2.116	-0.901981755027821	0.000841092003180838	0.00016741013200255502
CL11035.Contig1_All	3.7460000000000004	0.706	-2.0433839404743703	0.0363222832675693	0.0109367112712965
CL11036.Contig9_All	39.88	29.953000000000003	-0.470925222402276	6.85717134288418e-18	3.39593530788186e-19
CL11038.Contig3_All	3.73	2.42	-0.677029251137147	0.00698808306722535	0.00170544759209134
CL11038.Contig4_All	6.206	3.55	-0.860076141664035	0.00232407920529961	0.000505611626064551
CL11038.Contig5_All	48.53	18.43	-1.4545990990613702	8.785120597252019e-73	7.413201831560409e-75
CL1104.Contig15_All	3.426	0.0	-7.34423549266477	6.56080647694619e-20	2.8926525877769897e-21
CL1104.Contig17_All	6.17	4.12	-0.634506385451937	0.00044171763231307695	8.34490739455213e-05
CL1104.Contig1_All	20.076	9.62	-1.11603667612847	5.0792522405174106e-12	3.8453307706036497e-13
CL1104.Contig4_All	2.516	0.0	-6.8428382710126305	1.7121409165519801e-16	9.294415591816149e-18
CL1104.Contig5_All	2.036	0.44	-2.25625627395817	9.04232279626263e-12	6.98196229707734e-13
CL11041.Contig16_All	0.233	0.0	-2.63625195096087	0.036014188524866	0.0108290998554726
CL11042.Contig6_All	2.193	0.033	-4.31782882485614	1.6039780185257402e-05	2.42637382854058e-06
CL11042.Contig7_All	2.106	1.0	-1.10485560375114	0.0238128313598549	0.00674522119562213
CL11043.Contig5_All	6.88	3.013	-1.24962073406006	4.33581149004386e-49	6.28283059361222e-51
CL11044.Contig1_All	3.05	1.5830000000000002	-0.992613389705869	5.8046339121053795e-05	9.51237703399209e-06
CL11047.Contig10_All	9.133	5.582999999999999	-0.7604018797173259	0.00233532971708025	0.0005083003170361309
CL11047.Contig27_All	3.886	2.086	-0.9562682292251691	5.7656455945652106e-08	6.418015655114289e-09
CL11047.Contig29_All	30.64	21.62	-0.561903185672745	5.32611903483016e-05	8.676216597335531e-06
CL11047.Contig30_All	21.646	13.982999999999999	-0.686481412734444	7.02595327241551e-06	1.01009794817531e-06
CL11047.Contig34_All	2.763	1.906	-0.592189678785865	0.0100303565283959	0.00254593812748129
CL11047.Contig4_All	1.263	0.54	-1.27977783648311	1.31421781536672e-07	1.52093365256978e-08
CL11047.Contig5_All	23.98	13.575999999999999	-0.8783498544485301	8.14389080966572e-23	3.0509337357193703e-24
CL11047.Contig7_All	14.956	9.816	-0.665246225228805	2.32556179266006e-15	1.3648468361660303e-16
CL11048.Contig2_All	2.943	1.386	-1.1418726001646002	0.00440393734830915	0.00101961481417175
CL11049.Contig11_All	10.166	8.966000000000001	-0.23908685949103	0.0480520620799009	0.0150866942995173
CL11049.Contig22_All	34.64	31.373	-0.20014444525483702	0.0139802217702267	0.0036945281180890297
CL11050.Contig3_All	3.786	0.51	-2.56459404406905	0.0018799852602497601	0.00040110620679811897
CL11054.Contig5_All	1.516	0.46299999999999997	-1.78407649091705	1.68791219421987e-07	1.9795868192476397e-08
CL11054.Contig8_All	1.433	0.0	-5.1544651435133	7.060958788136849e-08	7.932646166676229e-09
CL1106.Contig4_All	4.593	2.073	-1.18778869026939	0.000348195293292192	6.45761439510964e-05
CL1107.Contig10_All	5.672999999999999	4.0760000000000005	-0.533342813550923	0.0246105329290989	0.0070018751953751
CL1107.Contig12_All	0.903	0.07	-3.03263244649845	0.00439043209560623	0.00101606456216665
CL1109.Contig5_All	2.37	1.403	-0.796240520349115	0.0427071161816019	0.0131672323106598
CL1109.Contig6_All	54.45	43.163000000000004	-0.393623941789584	1.7536220136460197e-05	2.66910103445787e-06
CL111.Contig2_All	19.086	14.52	-0.451054328213109	0.000108232158938459	1.8507865873703898e-05
CL1110.Contig5_All	14.993	10.495999999999999	-0.574211721785668	3.19076248398902e-14	2.0304348785834398e-15
CL1111.Contig11_All	0.106	0.0	-2.66152564087775	0.0338763817252245	0.0100918534075036
CL1111.Contig13_All	4.06	2.8960000000000004	-0.545835056883523	0.00021503934048479198	3.8458357938933e-05
CL1113.Contig5_All	1.8730000000000002	0.0	-5.16091967192829	7.52469255279364e-08	8.47811300011066e-09
CL1116.Contig11_All	6.202999999999999	0.0	-9.23277190577767	1.97588893766296e-36	4.21117785907255e-38
CL1116.Contig15_All	0.473	0.06	-2.40160972713829	0.0234588689878059	0.0066324902699097105
CL1116.Contig17_All	2.806	0.15	-3.06287409731498	0.0042328789604635	0.0009759247278961869
CL1116.Contig18_All	0.513	0.0	-4.1766782073166	7.46530657689962e-05	1.2433810689480301e-05
CL1116.Contig19_All	1.97	1.19	-0.766684593499739	0.0411346244115557	0.0126096866498601
CL1116.Contig28_All	2.313	0.7829999999999999	-1.51914610119572	0.0173538006240787	0.00470953215270476
CL1116.Contig31_All	1.123	0.0	-5.61251564854349	1.07252282113013e-09	9.984450176533001e-11
CL1116.Contig33_All	0.883	0.0	-5.46034820999275	3.6342639193921706e-09	3.55432414598573e-10
CL1116.Contig34_All	3.263	0.086	-4.10989594734049	7.090276210056391e-06	1.01972995667311e-06
CL1116.Contig45_All	2.59	0.0	-5.05009535119074	1.25358866084225e-07	1.4464170778151202e-08
CL1116.Contig47_All	77.176	51.146	-0.6521458811559411	2.258423858387e-41	4.12257028749575e-43
CL1116.Contig5_All	16.206	8.033	-1.0638207661813999	1.57349799958611e-08	1.65067275342164e-09
CL1119.Contig11_All	1.183	0.10300000000000001	-2.56811173940482	0.0189679221677339	0.00521258860239781
CL1121.Contig1_All	40.71	36.843	-0.202338389549224	0.0229541502774247	0.0064706215504703795
CL1122.Contig12_All	7.896	5.3260000000000005	-0.62381150899791	0.0257641069989577	0.00737478630566273
CL1123.Contig14_All	45.756	43.226000000000006	-0.140995248732146	0.00361527011227924	0.0008211389772146849
CL1123.Contig27_All	15.495999999999999	13.29	-0.280325488478707	0.000501572783089759	9.56708276038146e-05
CL1124.Contig9_All	0.266	0.0	-2.71773754433784	0.0293498384113687	0.00856798304564077
CL1125.Contig4_All	1.146	0.34	-1.6605348111226201	0.0185550689594522	0.00508061688845064
CL1127.Contig25_All	1.15	0.096	-3.0188863608837497	0.00225713338704779	0.000489627407763247
CL1127.Contig38_All	0.81	0.153	-2.04412598848655	0.0345809680903032	0.010338508475683999
CL1127.Contig59_All	1.8159999999999998	0.23600000000000002	-2.78828843958078	4.5082356770265396e-05	7.26858753324362e-06
CL1130.Contig1_All	14.18	0.0	-7.178984731206111	7.736713577072809e-19	3.60411124032275e-20
CL1133.Contig12_All	3.033	1.0959999999999999	-1.51649497727572	4.81630653210497e-07	5.97036458008066e-08
CL1133.Contig18_All	14.905999999999999	8.946	-0.7953107126330959	4.027261425480401e-18	1.96649937498783e-19
CL1134.Contig4_All	4.23	0.0	-5.85780954730601	5.045884400432271e-11	4.177448060532721e-12
CL1135.Contig14_All	18.66	15.043	-0.36976803883217896	3.9710151522947797e-07	4.8729978343416505e-08
CL1135.Contig1_All	18.293	1.67	-3.50647825985963	2.0966280908294595e-124	8.550425846025678e-127
CL1135.Contig5_All	5.19	0.0	-7.5651383219661	1.4174548492642199e-21	5.67916680750345e-23
CL1137.Contig2_All	14.845999999999998	5.336	-1.52911834718013	2.42381255761133e-19	1.0999405346152599e-20
CL1137.Contig3_All	4.93	2.11	-1.23233308682378	0.016947774016955	0.00458757886441297
CL1138.Contig15_All	6.646	3.15	-1.12929320577611	1.3949503127657098e-09	1.3131275911075802e-10
CL1141.Contig11_All	1.426	0.106	-2.92793564401343	0.00275140876654542	0.000607799977746052
CL1141.Contig13_All	10.04	8.443	-0.308345164272065	0.0266989754974258	0.007690425330288729
CL1141.Contig1_All	13.526	4.813	-1.54835097993981	4.33354047477998e-47	6.669660875195549e-49
CL1141.Contig4_All	7.303	5.183	-0.5510487362344879	0.00021323078684192	3.8102531651669705e-05
CL1142.Contig1_All	6.046	4.006	-0.6507268010881071	2.69656878859254e-06	3.6623825213947894e-07
CL1142.Contig2_All	6.316	1.176	-2.47313560201957	3.90082824484606e-38	7.92029162709801e-40
CL1142.Contig3_All	1.28	0.61	-1.1360135579256598	0.00031002463347655	5.7013381719733606e-05
CL1143.Contig3_All	1.82	0.0	-5.53306135593263	1.5693444150988098e-09	1.48563288303243e-10
CL1143.Contig5_All	4.15	2.7460000000000004	-0.644332829757605	0.0231575962181876	0.00653726498156975
CL1144.Contig11_All	1.25	0.603	-1.0762468061453299	0.0164940731612898	0.00444938169585499
CL1144.Contig1_All	6.306	2.76	-1.2329076393015501	0.0005557639023036849	0.000106890532657456
CL1146.Contig1_All	1.456	0.88	-0.7818005197654309	0.0402662935794813	0.0123063799700929
CL1146.Contig2_All	4.2860000000000005	1.69	-1.3799612221110502	0.00412552589775606	0.000948623061589498
CL1146.Contig5_All	4.87	1.4	-1.8409595666371203	8.2505776106395905e-19	3.85333599334195e-20
CL1147.Contig12_All	0.436	0.055999999999999994	-2.21896696446112	0.0484279499704921	0.0152209932346138
CL1147.Contig4_All	4.55	2.673	-0.8291472573332879	0.00959542954964405	0.0024226383333327602
CL115.Contig2_All	0.14300000000000002	0.0	-2.56420154669365	0.0428891057847734	0.0132400890349706
CL1150.Contig3_All	3.75	1.5430000000000001	-1.3191624189922802	6.0929557371938404e-05	1.0019891417094999e-05
CL1150.Contig4_All	37.19	16.136	-1.26192850020252	2.41383897214227e-47	3.6705809659032395e-49
CL1151.Contig11_All	1.146	0.0	-4.638255074230259	3.12555458233168e-06	4.28196706321519e-07
CL1151.Contig1_All	1.686	0.88	-0.9925494817042421	4.6699650835362395e-06	6.54670369256447e-07
CL1151.Contig3_All	1.786	1.33	-0.484046573956864	0.0430232483502124	0.0132861659366499
CL1151.Contig9_All	0.87	0.45299999999999996	-0.9787195740179001	0.00621103449124029	0.00149425102551249
CL1152.Contig2_All	20.035999999999998	14.43	-0.53280653048546	5.81628944254946e-14	3.77751590945424e-15
CL1156.Contig3_All	24.723000000000003	20.18	-0.35202315516731897	4.454775322537909e-06	6.2271572438522e-07
CL1157.Contig2_All	1.0859999999999999	0.023	-4.540243963858849	3.49191872925699e-07	4.25402190579128e-08
CL1158.Contig2_All	1.943	1.47	-0.45255826973455393	0.0103559107778778	0.0026371078900086302
CL1159.Contig6_All	5.8629999999999995	3.513	-0.784537746180582	0.0190449674937655	0.005235414012554371
CL1159.Contig8_All	27.285999999999998	24.91	-0.190710805554944	0.0241421786835722	0.00685212837362759
CL116.Contig21_All	0.5660000000000001	0.0	-5.422459391536339	4.8827949766710605e-09	4.837884998795e-10
CL116.Contig24_All	0.293	0.0	-3.2231766624424396	0.00689686515775211	0.0016807172212453
CL116.Contig6_All	6.702999999999999	2.403	-1.5205004877234798	4.87590405641459e-07	6.046886806768519e-08
CL1160.Contig10_All	12.493	0.166	-6.23644560772339	3.6904107052681393e-59	4.0947636082011596e-61
CL1160.Contig13_All	27.003	1.37	-4.35770231343065	2.843614925535119e-175	6.785345491417666e-178
CL1160.Contig14_All	68.71600000000001	53.23	-0.42630623014936	1.40695059735166e-15	8.13668472752019e-17
CL1160.Contig20_All	0.5529999999999999	0.0	-4.09724259890361	0.000106903105563251	1.82655222666206e-05
CL1160.Contig22_All	30.986	23.163	-0.477188148302904	1.3420232098075398e-07	1.55442264013696e-08
CL1160.Contig24_All	19.933	4.37	-2.24443465367737	7.393259204021919e-69	6.671719188861178e-71
CL1160.Contig2_All	56.89	37.77	-0.649798076295867	1.5484993501167099e-18	7.35973031108205e-20
CL1160.Contig7_All	6.76	4.323	-0.6996285569979119	0.00066971604523134	0.00013083717007643202
CL1162.Contig4_All	91.05	80.293	-0.240155974774242	0.000115940844358821	1.99291796069177e-05
CL1163.Contig9_All	5.926	2.66	-1.2082598437253	3.36962790323833e-08	3.6569661814576e-09
CL1164.Contig11_All	259.26599999999996	183.763	-0.555303501834213	2.18611462894051e-43	3.73686702012001e-45
CL1164.Contig18_All	40.766	7.86	-2.42829235333335	4.2617043374849496e-94	2.57464295969448e-96
CL1164.Contig21_All	0.85	0.0	-4.5921872631178	4.4675340950781605e-06	6.24644591202115e-07
CL1164.Contig24_All	4.373	1.98	-1.20155303243565	6.788220309985129e-27	2.10571922238633e-28
CL1164.Contig26_All	4.9030000000000005	0.196	-3.25993550533221	0.00245588651338353	0.000536684108892291
CL1164.Contig27_All	36.38	13.835999999999999	-1.45178550101698	2.7184368461774795e-56	3.196149093533899e-58
CL1164.Contig2_All	79.43	50.753	-0.704598940030404	2.3110864443279996e-45	3.70734381565882e-47
CL1164.Contig30_All	4.876	2.386	-1.07855623261297	4.67474729343665e-06	6.55391478285453e-07
CL1164.Contig33_All	9.472999999999999	6.23	-0.659513409342632	0.0073487958726647	0.00180272583192756
CL1164.Contig34_All	5.276	2.023	-1.3879527157650602	0.004478201684390989	0.00103846018365126
CL1164.Contig5_All	1.056	0.06	-3.1871846855468102	0.0018782094324247	0.000400645837301206
CL1164.Contig6_All	4.296	0.083	-5.37285826020424	4.13411652282097e-18	2.02002157696571e-19
CL1164.Contig7_All	14.82	0.0	-8.35751254718509	3.13129365254921e-28	9.139364431994109e-30
CL1165.Contig12_All	5.113	3.463	-0.617349606283781	4.24559307379384e-05	6.8165810832523804e-06
CL1165.Contig13_All	2.443	1.8030000000000002	-0.495187796756894	0.0275114487359629	0.007958202323132059
CL1165.Contig6_All	0.6459999999999999	0.0	-5.36746192986765	1.3647586051208702e-08	1.4226658879603303e-09
CL1165.Contig9_All	7.64	6.0329999999999995	-0.39679615072831603	0.000618202964275197	0.000120082831376001
CL1167.Contig5_All	10.613	7.962999999999999	-0.47365268645822706	8.19209406368567e-05	1.37491554634018e-05
CL1167.Contig6_All	8.696	5.41	-0.7436830960405859	3.6897642259838e-14	2.3627809703256397e-15
CL1167.Contig8_All	13.003	9.783	-0.46857262425151297	3.75978580192153e-08	4.1060850820568605e-09
CL1167.Contig9_All	6.52	2.92	-1.21450699407546	1.3944234873381102e-10	1.19889747978581e-11
CL1168.Contig15_All	846.803	551.75	-0.675970543777261	5.1509937941731606e-23	1.90624425971483e-24
CL1168.Contig1_All	902.0260000000001	506.77	-0.8897408505178841	1.92509759235538e-27	5.86311420999795e-29
CL1168.Contig9_All	36.103	15.59	-1.2688000757328601	4.3706323525826095e-33	1.05049147414511e-34
CL1170.Contig5_All	6.066	4.183	-0.5930177512695469	0.0019236594938170399	0.000411346686198265
CL1170.Contig7_All	19.22	14.603	-0.455215403451351	5.08120862212141e-09	5.040536026586529e-10
CL1172.Contig10_All	1.77	0.316	-2.1378850555555	0.02487099763574	0.00708488125452912
CL1172.Contig2_All	61.423	23.55	-1.44092085850151	3.7373561432864695e-137	1.3012118722694196e-139
CL1173.Contig2_All	10.683	5.662999999999999	-0.9734112189042701	7.046498369987799e-06	1.01312807645023e-06
CL1174.Contig11_All	2.4659999999999997	1.16	-1.11766939557175	0.0059632745625747205	0.00142597794183263
CL1174.Contig16_All	10.146	6.992999999999999	-0.5953102229888	4.46912017643019e-06	6.24914828028135e-07
CL1174.Contig6_All	18.563	7.273	-1.4101394987301699	7.489259185487969e-71	6.579643745249629e-73
CL1174.Contig8_All	35.586	26.303	-0.494919378063882	5.9732420730712495e-21	2.49300803674463e-22
CL1175.Contig1_All	11.472999999999999	0.0	-6.123394556446789	2.4026371236772404e-12	1.77256965609369e-13
CL1175.Contig3_All	8.496	0.013000000000000001	-6.90468239011909	5.4297186193311596e-17	2.8544920874528898e-18
CL1175.Contig5_All	38.31	15.28	-1.38141952259552	7.763177131630559e-29	2.2043859661390498e-30
CL1175.Contig6_All	9.472999999999999	0.273	-4.96012607621363	2.38084850031006e-23	8.676599233217428e-25
CL1176.Contig6_All	2.38	1.263	-0.95962861110999	0.00831546597134953	0.00206511230553798
CL1177.Contig12_All	17.543	13.32	-0.457158492619818	5.5384438511929e-05	9.044919528342419e-06
CL1177.Contig2_All	33.263000000000005	30.08	-0.204042041544596	0.0015379146079349199	0.000321933640638836
CL1178.Contig2_All	4.353	0.0	-6.4696276267765995	3.11156518094169e-14	1.97902538244236e-15
CL1179.Contig1_All	22.153000000000002	6.473	-1.83447831936084	3.8271368312337786e-134	1.3988862145879296e-136
CL1179.Contig2_All	3.08	1.58	-0.9876547993654341	0.041125121042704	0.0126054727851936
CL1179.Contig4_All	3.043	0.6559999999999999	-2.21049524932557	5.77243458715925e-08	6.42619889830609e-09
CL118.Contig2_All	13.86	10.776	-0.426091911502306	0.0257856141442289	0.00738178159746173
CL1181.Contig1_All	51.49	41.76	-0.36125190897462706	7.70023050718153e-11	6.5010731542876205e-12
CL1182.Contig2_All	0.826	0.106	-2.31790347129856	0.024047187980433	0.00682073377813298
CL1183.Contig2_All	18.055999999999997	6.903	-1.3620051055311297	0.0169218644081867	0.00457964772243515
CL1183.Contig3_All	35.736	24.375999999999998	-0.610744850101011	5.76226700975505e-28	1.70684301217391e-29
CL1183.Contig4_All	36.205999999999996	32.873000000000005	-0.198233668632654	0.00120946295154376	0.00024777474813725297
CL1183.Contig6_All	0.46299999999999997	0.0	-3.30207396366045	0.00533956516712783	0.0012624696965033901
CL1183.Contig7_All	5.5360000000000005	2.206	-1.3878028560825	9.407834318572159e-19	4.4121863373940896e-20
CL1184.Contig2_All	23.073	21.1	-0.18746612644202804	0.0337001692564181	0.0100298557929251
CL1185.Contig1_All	16.6	13.145999999999999	-0.39543790679030894	0.0054720621776057	0.0012972985864997699
CL1185.Contig22_All	4.543	2.54	-0.894516875762964	7.92528367039994e-05	1.3262674000585801e-05
CL1185.Contig26_All	1.17	0.0	-6.411493952946009	8.76271899439662e-14	5.76147015597218e-15
CL1185.Contig30_All	3.6	0.0	-7.76790473873167	3.3870603536523196e-23	1.2413367898426399e-24
CL1185.Contig4_All	17.046	9.046	-0.967614714621228	4.45883505569728e-06	6.23331580217382e-07
CL1186.Contig4_All	12.716	3.426	-1.93805137988669	1.8356018871751798e-24	6.35307232475323e-26
CL1187.Contig4_All	5.96	3.463	-0.8354379220696608	8.95493848047522e-05	1.51168856710684e-05
CL1189.Contig2_All	123.896	110.32	-0.226950135851532	0.0023975290858738	0.000522579063642595
CL119.Contig12_All	0.953	0.0	-2.87195205399335	0.0181421718305997	0.00495162163978841
CL119.Contig3_All	2.03	0.733	-1.40877779936045	0.0236808654611165	0.0067028491556149206
CL1192.Contig13_All	11.16	0.24	-5.55309795212142	8.167483338261439e-99	4.526761953460588e-101
CL1192.Contig14_All	15.126	2.51	-2.6256354429802595	4.39269601838743e-29	1.2316014672261299e-30
CL1192.Contig1_All	2.7560000000000002	0.57	-2.32243070343258	7.40079372203534e-18	3.6747905225143496e-19
CL1192.Contig2_All	0.593	0.14	-1.8226844973693601	0.0431058306343167	0.0133163438266189
CL1192.Contig4_All	145.496	134.72299999999998	-0.170005948588672	2.11562922098476e-08	2.24761797647951e-09
CL1194.Contig10_All	47.086000000000006	14.225999999999999	-1.7831183727647901	5.595998191020588e-148	1.7116114122516796e-150
CL1194.Contig11_All	24.456	14.39	-0.82307726631726	1.3687004954809898e-27	4.13348820995337e-29
CL1194.Contig12_All	0.4	0.0	-3.0516489846889003	0.0116635768950152	0.00301703556876742
CL1194.Contig13_All	17.95	14.91	-0.32558095347345195	0.00211110198145563	0.000455087440957837
CL1194.Contig15_All	6.386	4.746	-0.487803090595069	0.00303267524028402	0.000676347299190005
CL1194.Contig18_All	5.58	1.5	-1.9239076434401297	1.6250210589500501e-13	1.09259480080168e-14
CL1194.Contig19_All	16.616	6.643	-1.38023207181062	5.918790749194199e-55	7.324822929814719e-57
CL1194.Contig22_All	6.43	2.4930000000000003	-1.41703403442188	2.6594527777331897e-18	1.28389165857073e-19
CL1194.Contig23_All	22.436	8.056000000000001	-1.53485466024021	2.66175788353828e-44	4.40845168893356e-46
CL1194.Contig24_All	101.85600000000001	44.12	-1.26474462094898	1.48565083847861e-104	7.67012081732594e-107
CL1194.Contig25_All	47.68	15.982999999999999	-1.63342354298783	1.7404309980834697e-130	6.663616806475909e-133
CL1194.Contig27_All	46.323	30.52	-0.659147126675771	1.03971622214077e-24	3.55563596651754e-26
CL1194.Contig28_All	11.843	2.766	-2.13786393156902	3.96613935973704e-23	1.4587277998295301e-24
CL1194.Contig29_All	13.902999999999999	3.25	-2.14984546705266	7.931920489671038e-64	7.923489415157618e-66
CL1194.Contig2_All	4.566	1.636	-1.5037685308359598	6.25560410058642e-05	1.0300937271427e-05
CL1194.Contig30_All	4.583	1.29	-1.85997019927252	1.55130956537646e-16	8.389367983000759e-18
CL1194.Contig4_All	12.283	3.783	-1.7470561061043	1.3438065358730198e-21	5.375342745286999e-23
CL1194.Contig5_All	43.483000000000004	24.46	-0.889421878403282	1.2342087088446097e-47	1.8607237741534696e-49
CL1194.Contig7_All	43.183	14.546	-1.6280682615666597	2.7954378770095795e-84	1.9950520868915896e-86
CL1194.Contig9_All	8.696	3.5660000000000003	-1.34433703162456	1.3432922521572898e-24	4.61857788600468e-26
CL1195.Contig1_All	38.536	32.47	-0.30568627037158097	5.20531823606479e-06	7.33446378497557e-07
CL1197.Contig4_All	9.196	1.406	-2.75885384982769	3.876420427538849e-90	2.4890354379737093e-92
CL1197.Contig9_All	23.846	0.94	-4.7230599229746	3.3522727503834286e-195	6.2174737013337166e-198
CL12.Contig2_All	5.806	4.05	-0.581290827502621	6.58200564041759e-05	1.08748955678601e-05
CL120.Contig11_All	1.256	0.35	-1.8033581660355702	0.00100399575817447	0.000202447831191799
CL120.Contig13_All	0.706	0.0	-5.25108584505375	4.09939367463179e-08	4.50053827356591e-09
CL120.Contig6_All	3.556	1.5430000000000001	-1.2537867602230701	2.8052531689936297e-08	3.0158647054236403e-09
CL1200.Contig1_All	605.99	407.63599999999997	-0.630853377413645	3.54429948529346e-37	7.36553701145607e-39
CL1200.Contig3_All	3.553	1.943	-0.9176888881059649	0.000573284004219372	0.00011057408454666202
CL1202.Contig2_All	2.92	0.0	-4.79376434285367	8.887707891147291e-07	1.1344123133150499e-07
CL1204.Contig1_All	17.95	16.555999999999997	-0.17567576030953302	0.0483731422259527	0.0151990450676113
CL1205.Contig10_All	11.48	6.61	-0.851890344776028	2.89572082257663e-10	2.5663175818644302e-11
CL1205.Contig17_All	0.5429999999999999	0.11	-1.96548750012994	0.0399119029128489	0.0121807536406619
CL1205.Contig23_All	1.416	0.0	-6.23354316808191	5.172043339118439e-13	3.6109723609954e-14
CL1205.Contig27_All	0.26	0.0	-2.58143488128392	0.0411944383644039	0.0126320436607999
CL1205.Contig31_All	0.66	0.023	-4.154033206073439	3.8698379292502497e-07	4.742543087984401e-08
CL1205.Contig36_All	2.353	1.0659999999999998	-1.14110919557022	0.0485210511266256	0.0152592016900205
CL1207.Contig12_All	1.8430000000000002	1.07	-0.8385582225906079	0.0484109102975868	0.015213012256795
CL1209.Contig2_All	21.146	18.852999999999998	-0.22385764668694197	0.0305036906925777	0.00895808942918754
CL121.Contig7_All	1.07	0.313	-1.7613796634182501	0.00045072253582081906	8.52627144542279e-05
CL121.Contig8_All	4.3	2.803	-0.676472294071128	0.00015146226137589198	2.64374733977117e-05
CL121.Contig9_All	4.52	2.5660000000000003	-0.870305072789381	3.9681820943355296e-07	4.86866047540332e-08
CL1210.Contig10_All	73.206	50.57	-0.592565172317842	1.3196975797664e-22	5.01410076348911e-24
CL1210.Contig13_All	0.556	0.043	-3.0707862094260605	0.000991143016397709	0.000199737925385252
CL1210.Contig16_All	7.172999999999999	0.48	-3.85715728988289	7.0984546092046e-15	4.31228923253812e-16
CL1210.Contig5_All	1.306	0.07	-4.01074617729266	1.62934488528721e-08	1.7120862978223402e-09
CL1211.Contig1_All	8.846	3.6060000000000003	-1.3540405899152699	4.1350402220846894e-16	2.29854022193367e-17
CL1211.Contig4_All	0.17300000000000001	0.0	-2.91381480226817	0.0156229364722054	0.00419031211799791
CL1217.Contig1_All	6.433	2.773	-1.26935818422683	1.3011833799887198e-25	4.26351438311668e-27
CL1217.Contig5_All	5.81	4.266	-0.506001924220068	0.000101827306440562	1.7335315320192e-05
CL1217.Contig8_All	6.3229999999999995	2.346	-1.4772861520095102	2.0371795938277197e-11	1.6275694579204498e-12
CL1218.Contig12_All	13.116	4.873	-1.48387485096858	1.37102276719658e-28	3.9332254704385695e-30
CL1218.Contig15_All	5.256	2.48	-1.1349114463382	5.76908257946328e-05	9.44660835399436e-06
CL1218.Contig16_All	8.163	5.01	-0.759320642793928	5.23001305028569e-05	8.50774807785253e-06
CL1218.Contig17_All	21.44	12.4	-0.849929703072664	1.32386158462327e-16	7.13062824490676e-18
CL1218.Contig1_All	39.313	26.05	-0.6528304342760699	1.6355033463113001e-18	7.787435400232759e-20
CL1218.Contig3_All	10.076	8.716000000000001	-0.265992756844001	0.0228236715791442	0.00642740416148833
CL1218.Contig4_All	3.39	0.63	-2.47775771830607	1.13628100719977e-15	6.53190886804354e-17
CL1218.Contig7_All	1.276	0.133	-2.49303444931423	0.0204048134029479	0.00566013474023724
CL1219.Contig2_All	2.733	0.61	-2.0482946952103402	0.0005883789964931799	0.000113798284837701
CL122.Contig5_All	2.8930000000000002	0.596	-2.22619769437097	0.00100220330873556	0.000202064657650767
CL1225.Contig12_All	6.92	5.35	-0.43144874191528404	0.00815358293746345	0.00202066440202718
CL1225.Contig13_All	18.17	11.946	-0.663041591560833	3.0613646411234805e-16	1.6877715862416402e-17
CL1225.Contig15_All	34.58	29.576	-0.283383687815359	0.000585816827976663	0.000113226489452528
CL1225.Contig1_All	1.806	0.0	-6.138593533434889	1.75008296169885e-12	1.2746271164025e-13
CL1225.Contig2_All	13.75	7.84	-0.8675369373000659	1.8756155208363701e-06	2.4940938290910695e-07
CL1225.Contig4_All	5.046	3.12	-0.7452004031325971	0.0006950463379487519	0.000136207913773163
CL1228.Contig4_All	2.633	1.49	-0.8736248271383791	0.00298145683251691	0.00066356639193092
CL1230.Contig4_All	6.443	3.653	-0.871070128048425	3.01655022562862e-05	4.74332682593835e-06
CL1230.Contig9_All	4.8260000000000005	2.7	-0.893623019781881	1.34176252045687e-06	1.74956821416219e-07
CL1231.Contig1_All	2.063	0.04	-5.061732618334	2.7206497448519303e-11	2.19840350106801e-12
CL1231.Contig6_All	2.986	0.12300000000000001	-4.64225650915284	4.00873227069455e-23	1.47569766445447e-24
CL1231.Contig7_All	1.013	0.39299999999999996	-1.35867893212258	0.0376550630815034	0.0113980509390507
CL1234.Contig17_All	1.43	0.083	-4.1044672809447205	3.5525002251411196e-42	6.338383555345159e-44
CL1234.Contig21_All	3.24	2.623	-0.36394194346130604	0.00251165651540666	0.000550097399245175
CL1234.Contig30_All	5.376	2.27	-1.29901349035799	8.15778796770485e-25	2.77476985040049e-26
CL1234.Contig4_All	3.033	0.6729999999999999	-2.18473742183855	8.54276328896577e-11	7.244828104343191e-12
CL1235.Contig3_All	5.5729999999999995	0.0	-7.32552781451729	7.459605254012e-20	3.29378652346937e-21
CL1237.Contig3_All	4.04	1.8230000000000002	-1.1907051623122	1.57584219641128e-05	2.38176110186676e-06
CL1239.Contig8_All	1.54	0.823	-0.947067226714677	0.0249006636517742	0.00709468246023185
CL124.Contig16_All	11.716	3.91	-1.58142357481627	0.000371257107941018	6.918739700039671e-05
CL124.Contig3_All	200.88	97.21	-1.1054859626654	2.9278285036959993e-150	8.669354883066957e-153
CL124.Contig5_All	1.4	0.726	-0.9907052056143871	0.00035188251336410603	6.5305773294141e-05
CL1240.Contig2_All	6.02	3.713	-0.7564762691577279	0.00634490155844969	0.00152941595517241
CL1242.Contig1_All	10.51	7.97	-0.454948108912947	0.0121422673682743	0.00315850667360813
CL1242.Contig4_All	15.472999999999999	11.606	-0.472095709410884	4.95045164402065e-06	6.96031417833789e-07
CL1242.Contig5_All	28.076	14.37	-1.0242339879009301	4.37570262209949e-56	5.1968528289105495e-58
CL1245.Contig11_All	1.006	0.136	-2.7714711939885497	7.32128489110204e-06	1.05478022525986e-06
CL1245.Contig13_All	7.586	4.78	-0.7244358796863539	0.012369858773546002	0.0032228071932075397
CL1245.Contig16_All	4.993	2.98	-0.798982136026116	0.000136993656294942	2.3782733493750896e-05
CL1245.Contig1_All	2.366	0.546	-2.11538318568638	1.2807387834749698e-07	1.4789936688060502e-08
CL1245.Contig2_All	14.963	8.652999999999999	-0.8486168972788269	1.69026070811387e-29	4.638234659675999e-31
CL1245.Contig7_All	3.76	2.113	-0.8855789971943141	7.042282111424029e-07	8.887827788946609e-08
CL1249.Contig2_All	63.95	58.13	-0.196849255172246	0.00118312198569923	0.000241903648153064
CL125.Contig12_All	0.76	0.35	-1.12341430026819	0.0491999832977771	0.0155022103711532
CL125.Contig14_All	1.976	0.4	-2.01440987490038	0.0280261043975278	0.00812865851422257
CL125.Contig16_All	3.6660000000000004	0.45	-3.07606308964552	2.28815184453725e-28	6.63876242883484e-30
CL125.Contig17_All	10.67	5.306	-1.0627754348533	2.6513664778782997e-09	2.5580131371110196e-10
CL125.Contig3_All	49.226000000000006	39.0	-0.394281831737984	1.33796622100823e-06	1.74389250068937e-07
CL1250.Contig10_All	4.513	2.463	-0.927965187145817	4.3659645802683707e-07	5.3803867286719e-08
CL1250.Contig1_All	17.69	5.473	-1.7518432199328	7.148396048972539e-75	5.814981926646349e-77
CL1250.Contig3_All	13.32	3.763	-1.8577840936943302	4.9087067381029397e-11	4.0585556589686e-12
CL1251.Contig6_All	25.82	21.44	-0.327045704633182	1.37078793792092e-08	1.4292484053053e-09
CL1251.Contig7_All	25.52	13.8	-0.9436941647441909	8.47202394093118e-18	4.2287527035472894e-19
CL1252.Contig11_All	0.623	0.073	-2.97445391095894	8.4048008341716e-06	1.22136620725212e-06
CL1252.Contig9_All	2.286	0.773	-1.6115801513898	5.4481429175133495e-06	7.69847566426212e-07
CL1254.Contig19_All	2.49	0.723	-1.84105124409736	1.2449207451205401e-15	7.175327924218041e-17
CL1254.Contig22_All	1.68	0.78	-1.15723888022168	0.00222962656206551	0.00048315266148405496
CL1254.Contig2_All	1.65	0.33299999999999996	-2.32024608338174	1.9743349793474602e-05	3.02409581317869e-06
CL1257.Contig2_All	9.7	4.236000000000001	-1.24524766884359	1.28557582157092e-07	1.4848583400842401e-08
CL1257.Contig6_All	3.616	1.776	-1.05827819531257	0.0184519513931869	0.00504877955916535
CL1259.Contig11_All	4.383	3.36	-0.442503475888889	0.0112410824247145	0.00289445862993473
CL1259.Contig14_All	12.883	9.402999999999999	-0.513922611076986	3.094408552963269e-05	4.87631639146222e-06
CL1259.Contig15_All	0.55	0.28	-1.0121382350703	0.0452775675265466	0.0140839861937768
CL1259.Contig17_All	4.94	2.286	-1.15607012832782	2.33776547316852e-05	3.6165154280789702e-06
CL1259.Contig2_All	9.193	4.573	-1.0633607271943601	1.95941381456114e-18	9.3722368405113e-20
CL1259.Contig5_All	5.643	2.95	-0.995733441424848	3.74039509794454e-24	1.3116008320847197e-25
CL1259.Contig7_All	1.136	0.556	-1.08467100286989	7.897833410141021e-05	1.3214167138640199e-05
CL126.Contig2_All	0.81	0.04	-2.73516668669175	0.016117571553937	0.00433715427941146
CL1261.Contig1_All	276.186	256.37	-0.16625661667171698	8.03990071925977e-05	1.3471921973561699e-05
CL1261.Contig3_All	75.093	54.783	-0.51355441759746	5.203672038488269e-22	2.03974823175086e-23
CL1261.Contig5_All	250.183	175.063	-0.5733289282203851	8.90574978901782e-29	2.53268790503099e-30
CL1262.Contig3_All	2.733	1.956	-0.540033135777242	0.0358117156546874	0.0107612267317416
CL1263.Contig15_All	5.316	3.7030000000000003	-0.575864441775453	0.0060519548545300205	0.00145040016557512
CL1263.Contig2_All	7.5	4.95	-0.654196753780326	0.00155464463899951	0.000325841699429777
CL1265.Contig5_All	2.72	1.676	-0.756916428620822	0.000537379251080654	0.000103048495185427
CL1266.Contig2_All	3.14	2.153	-0.5886912961886629	0.0497981006729563	0.0157256307196807
CL1266.Contig6_All	16.576	13.335999999999999	-0.370714502166443	0.00150116980311593	0.000313551054203833
CL1266.Contig8_All	14.41	12.02	-0.32016506182455895	0.00428369483135892	0.000988895212376009
CL1267.Contig16_All	41.653	24.94	-0.796643103481728	1.02119592849974e-12	7.315775947136329e-14
CL1267.Contig3_All	1.36	0.32299999999999995	-2.10984379737479	4.13006227912681e-06	5.7477200268418e-07
CL1267.Contig6_All	2.63	1.463	-0.8956435700798849	0.0268633011850428	0.007744490612577679
CL1267.Contig8_All	4.223	1.38	-1.61236821464728	0.000171100398120542	3.01009615991149e-05
CL1267.Contig9_All	16.26	12.323	-0.45748182320625796	0.00602625862456034	0.0014434575095424
CL1269.Contig2_All	30.246	22.093000000000004	-0.5108674565639431	4.1906365871324695e-13	2.90669222485435e-14
CL127.Contig12_All	3.1260000000000003	1.226	-1.3706518981510902	0.000809928745984468	0.000160768194323757
CL127.Contig17_All	3.9330000000000003	2.023	-1.0158416668733699	1.80023591431734e-10	1.56284173823683e-11
CL127.Contig20_All	0.3	0.03	-2.84531202556826	0.0026852107329367	0.000591603783359109
CL127.Contig21_All	4.796	0.12300000000000001	-5.14639700493517	1.20294618349525e-22	4.55485490637749e-24
CL127.Contig22_All	1.186	0.483	-1.34112445655162	1.1515942918220599e-05	1.70681967046448e-06
CL127.Contig34_All	2.4930000000000003	0.86	-1.5289695204662999	0.00176110177583785	0.00037365965572941
CL1270.Contig7_All	1.5759999999999998	0.35	-2.1538988831147	5.75211059057457e-05	9.415698066438691e-06
CL1271.Contig5_All	2.006	0.736	-1.4771180913511899	0.00202036459273864	0.000434037196993147
CL1272.Contig15_All	2.58	1.276	-1.06318186647325	0.00176182338251606	0.000373870089144305
CL1272.Contig3_All	4.493	3.136	-0.5725123079775649	0.0051593752158327205	0.00121522150357951
CL1276.Contig10_All	2.176	0.106	-4.2312683897874	6.095625583171719e-24	2.1573164578287304e-25
CL1276.Contig2_All	0.87	0.38299999999999995	-1.2251912194567098	1.40642179221155e-05	2.11059371320842e-06
CL1276.Contig9_All	0.7929999999999999	0.0	-6.561308316688429	1.11013175672428e-14	6.8367297714489e-16
CL1277.Contig4_All	4.586	1.376	-1.75826423433977	3.87491071248794e-06	5.372457497747599e-07
CL1277.Contig5_All	4.52	0.966	-2.2533799925710203	9.944812018693312e-12	7.702542639264292e-13
CL1277.Contig6_All	11.45	0.5429999999999999	-4.344620194824	5.07606796559357e-31	1.31198832534431e-32
CL1278.Contig1_All	42.836000000000006	39.82	-0.164234312032643	0.00721053239780737	0.0017654456533558601
CL128.Contig1_All	6.48	4.63	-0.540865960925382	0.00101366750433182	0.000204606957370172
CL1281.Contig1_All	17.39	3.26	-2.46006905358118	4.20228957308002e-41	7.71196116797695e-43
CL1281.Contig2_All	2.386	0.56	-1.83609187672526	0.0463396609179387	0.0144716572681643
CL1281.Contig3_All	4.026	0.096	-5.20603049423444	1.0859029378870099e-31	2.7336609458293697e-33
CL1281.Contig5_All	7.79	2.65	-1.6084814084846801	1.95891845898392e-10	1.70931028900037e-11
CL1281.Contig6_All	2.46	0.96	-1.3876221176925099	7.329188772204311e-06	1.0560779283578199e-06
CL1281.Contig7_All	1.6159999999999999	1.02	-0.7187051026203871	0.0366993907784213	0.0110653849785173
CL1283.Contig6_All	0.823	0.45299999999999996	-0.913655990345476	0.0378984142039402	0.0114799335331313
CL1283.Contig8_All	1.536	0.823	-0.9437567489625621	0.0152320009726637	0.004072087897505529
CL1285.Contig11_All	1.433	0.653	-1.1801705371825801	0.0406722212667546	0.0124449991773836
CL1285.Contig12_All	3.2960000000000003	1.5630000000000002	-1.13469177057215	0.000126232413281069	2.18043510951256e-05
CL1285.Contig2_All	1.016	0.253	-1.99749823245608	0.000650911700674533	0.000126902295273485
CL1287.Contig3_All	11.71	9.59	-0.348564880102216	0.0143371746726122	0.00379896719291
CL1287.Contig7_All	7.506	6.122999999999999	-0.352924262554892	0.0345757351647008	0.0103365689965579
CL1289.Contig9_All	6.443	4.526	-0.564954956366838	0.0129036931540275	0.00337980526667185
CL1290.Contig3_All	20.093	18.666	-0.164148807393488	0.049435748460270997	0.0155902928721972
CL1291.Contig6_All	2.9760000000000004	2.1959999999999997	-0.494761450606561	0.00535199825199324	0.00126569958010435
CL1293.Contig2_All	2.043	1.526	-0.476373975876425	0.0453485668264709	0.0141095141758405
CL1294.Contig1_All	1.263	0.063	-3.66107744647351	8.142701580805119e-06	1.18018743599968e-06
CL1295.Contig10_All	4.356	1.2830000000000001	-1.8207516023393997	1.1838319089722598e-28	3.3846514154872e-30
CL1295.Contig15_All	6.726	5.096	-0.457014421518296	0.00680171364671954	0.00165509496587944
CL1295.Contig1_All	7.73	1.34	-2.57145892764175	5.92469212919897e-38	1.2080979200084696e-39
CL1295.Contig2_All	1.85	0.7829999999999999	-1.24136333108901	0.0355464856286024	0.0106684180115518
CL1295.Contig3_All	2.326	0.983	-1.2861621069574398	8.16280362820728e-05	1.36973399566146e-05
CL1295.Contig5_All	1.103	0.23	-1.94572089197335	0.0382857206949717	0.0116105419925748
CL1295.Contig7_All	0.21600000000000003	0.0	-3.0183595410386603	0.0128755832148637	0.00337132534751323
CL1295.Contig9_All	5.83	2.33	-1.3816430442113998	3.6618436610665494e-23	1.34402904065698e-24
CL1297.Contig2_All	11.966	7.516	-0.7289082991245369	1.36248666070725e-06	1.7783644411973102e-07
CL1297.Contig3_All	10.773	7.636	-0.553919837682391	5.55500874817691e-07	6.93487393343849e-08
CL1297.Contig9_All	10.19	6.0360000000000005	-0.8093748456452979	2.7280714576426198e-05	4.26085478969757e-06
CL1299.Contig10_All	0.366	0.0	-3.4341251724097	0.00342137724706715	0.000772980846183309
CL1299.Contig1_All	6.31	4.73	-0.474629090485496	0.0005159245873324	9.8570593785768e-05
CL130.Contig3_All	8.376	5.46	-0.669295662863427	0.0077036497953353	0.00189871513426755
CL1302.Contig10_All	9.423	6.962999999999999	-0.493242416377754	0.00255649456018385	0.000560777305203564
CL1302.Contig11_All	6.7860000000000005	3.54	-0.994509634664172	4.06961331278606e-08	4.46547135389036e-09
CL1302.Contig15_All	7.86	6.306	-0.374960674641749	0.00493366664338599	0.00115601206639046
CL1302.Contig17_All	38.24	25.903000000000002	-0.620247686266932	3.6450933208628798e-28	1.06587687293068e-29
CL1304.Contig2_All	4.89	2.946	-0.769498021949922	0.0266794427886662	0.00768367257822787
CL1306.Contig1_All	2.8930000000000002	0.89	-1.75981854509433	3.40139230053479e-08	3.6947595273059992e-09
CL1307.Contig4_All	100.03	70.423	-0.5637508672531689	9.667799628320949e-10	8.97069630797693e-11
CL1308.Contig2_All	3.4130000000000003	2.206	-0.6826055792856971	0.00542988421929331	0.0012861801933355
CL131.Contig1_All	13.866	11.073	-0.38226713689906605	1.5519034260036802e-05	2.34322301930597e-06
CL131.Contig3_All	4.42	3.2260000000000004	-0.508273152005371	0.0192984969472809	0.0053132719420137
CL131.Contig4_All	6.7860000000000005	2.13	-1.7283059277841002	4.0273469251937797e-22	1.5720971803913798e-23
CL131.Contig7_All	6.546	5.07	-0.42544931053066104	0.00392993556977246	0.0008991307936048529
CL1310.Contig7_All	0.883	0.426	-1.09819545650737	0.0356762348600273	0.0107147112006134
CL1312.Contig10_All	16.393	4.386	-1.95113970564457	7.636133085499559e-21	3.20360124674204e-22
CL1312.Contig11_All	1.8159999999999998	0.47600000000000003	-1.96781728821659	3.30135454806855e-07	4.00682849876213e-08
CL1312.Contig1_All	9.02	1.6130000000000002	-2.53547272598251	3.3412936430131796e-48	4.932320276080759e-50
CL1312.Contig6_All	18.125999999999998	11.363	-0.73043026043318	9.86154508336049e-10	9.16223727022993e-11
CL1312.Contig7_All	9.45	6.0729999999999995	-0.6961990214504671	1.0567339929257301e-05	1.55671067614452e-06
CL1313.Contig2_All	5.186	0.0	-7.521708355648419	4.01549948210706e-21	1.65632058509438e-22
CL1315.Contig3_All	0.606	0.0	-5.02968073335639	1.95924299719676e-07	2.3171419815433596e-08
CL1315.Contig4_All	4.06	2.6830000000000003	-0.655334686502132	7.569146279924301e-05	1.26190749765414e-05
CL1315.Contig5_All	3.16	2.343	-0.48493047409092405	0.0159583626130075	0.0042908502264306795
CL1315.Contig9_All	2.16	0.446	-2.06607445884482	0.0140451105860036	0.0037130471965037297
CL1316.Contig3_All	2.41	1.006	-1.3225663921354098	0.0136503154932735	0.0035955000298720898
CL1317.Contig11_All	2.3930000000000002	0.293	-3.04474997786511	4.99916209491912e-08	5.53335746747756e-09
CL1317.Contig3_All	0.536	0.0	-3.1748083715428703	0.00808688918404296	0.00200220633206955
CL1317.Contig5_All	0.8059999999999999	0.0	-5.265894700732269	2.7986756731007403e-08	3.0084898366669e-09
CL1317.Contig8_All	0.18600000000000003	0.0	-3.00556051081236	0.011854307628247	0.00307280090682526
CL1317.Contig9_All	0.366	0.0	-2.6460732839223597	0.0353142933149604	0.0105868572770071
CL1318.Contig6_All	3.2430000000000003	0.053	-3.3134940822003403	0.00445932010666874	0.00103335619079565
CL1318.Contig7_All	17.116	13.95	-0.35317791740478904	0.00018520688483188201	3.27775086205972e-05
CL1319.Contig1_All	17.12	14.402999999999999	-0.307791285980641	0.0299293851259815	0.00876086515737856
CL1321.Contig1_All	8.953	3.2460000000000004	-1.5197444248519498	5.37815157687296e-27	1.6630632058900198e-28
CL1321.Contig4_All	3.583	1.83	-1.00908939705738	7.68345450477713e-05	1.28238137399413e-05
CL1323.Contig2_All	6.856	3.57	-0.996855109164441	9.80338864095183e-11	8.34901056516993e-12
CL1325.Contig14_All	4.42	3.27	-0.485415970972545	0.0470947627765064	0.014749357634347999
CL1325.Contig3_All	0.816	0.273	-1.57146501215693	0.0155451487338099	0.00416490882690049
CL1325.Contig7_All	2.383	0.96	-1.35880683383004	4.0760887507047206e-07	5.00768533799349e-08
CL1326.Contig3_All	8.16	3.963	-1.09706693755498	4.5869104231556494e-09	4.5297966770246904e-10
CL1327.Contig14_All	1.87	0.04	-5.303264620444059	9.79130115742568e-19	4.60052458990087e-20
CL1327.Contig3_All	0.816	0.0	-5.98084866770056	1.31318527450283e-11	1.03063066946164e-12
CL1328.Contig2_All	7.72	5.36	-0.583993390261106	1.26222573578143e-07	1.4566565249478799e-08
CL1329.Contig10_All	21.726	17.726	-0.35238253767154404	1.3425671717260098e-07	1.55542935937443e-08
CL1329.Contig11_All	1.25	0.693	-0.8967225747927541	0.0106558702318873	0.0027253961684433
CL1329.Contig13_All	6.2829999999999995	2.9330000000000003	-1.15503578262964	7.1150035922603e-31	1.8466998846264397e-32
CL1329.Contig16_All	1.226	0.5329999999999999	-1.19522186434861	0.0175358507551893	0.00476350226863616
CL1329.Contig21_All	3.82	2.086	-0.916572731856411	0.00300897490668591	0.000670376294043637
CL1329.Contig9_All	17.223	16.086	-0.157556066154866	0.00435121561944322	0.0010060870580195901
CL133.Contig25_All	2.8560000000000003	0.0	-7.265032374595339	1.8900596074405898e-19	8.52595274013039e-21
CL133.Contig35_All	6.1129999999999995	2.9160000000000004	-1.12405919764585	3.3568683224427e-07	4.07748197824636e-08
CL1331.Contig1_All	10.343	6.936	-0.633258168297401	0.000143138377228984	2.49146909669486e-05
CL1332.Contig3_All	2.17	0.033	-5.338251206210701	1.01903639816323e-14	6.253614981678081e-16
CL1332.Contig6_All	0.38	0.0	-3.03580075750279	0.0123956148565497	0.00323018983647654
CL1333.Contig3_All	2.146	0.0	-4.86167969927097	5.50474861728829e-07	6.869143890529268e-08
CL1336.Contig10_All	1.04	0.55	-0.9811331585739909	0.00763490258681957	0.0018797836039914602
CL1336.Contig11_All	0.14	0.0	-3.1086185754156297	0.00879669157444282	0.00219902977730274
CL1336.Contig12_All	0.863	0.31	-1.5197884283196899	0.000469825260053214	8.9146435924542e-05
CL1336.Contig18_All	1.94	0.946	-1.07861069185619	0.000133605839760842	2.3160511325695e-05
CL1336.Contig25_All	5.64	3.34	-0.802256438706381	0.00484980831250877	0.00113351788549708
CL1336.Contig9_All	0.34600000000000003	0.0	-3.2402666102167004	0.00671641873884621	0.00163062449348504
CL1337.Contig2_All	2.346	1.11	-1.12096521914454	0.0032599100442807396	0.000732293508829893
CL1338.Contig14_All	0.33299999999999996	0.0	-3.37592652779436	0.00424893913331717	0.000980042296027278
CL1338.Contig16_All	2.01	0.63	-1.6666840709113202	0.00015135690998693	2.64174428459367e-05
CL1339.Contig11_All	1.92	0.66	-1.5806949305179598	0.00060414150868294	0.00011713522646062
CL134.Contig16_All	5.122999999999999	3.46	-0.6233484430432671	0.00154165146330108	0.00032281744886538397
CL134.Contig17_All	17.206	10.533	-0.7658626216429479	7.64170812271954e-23	2.8586575972645495e-24
CL134.Contig24_All	11.513	6.603	-0.858034205960061	7.730875902732479e-11	6.52946166452394e-12
CL134.Contig37_All	6.672999999999999	1.273	-2.08349884826974	0.0177242985156857	0.00482276705419864
CL134.Contig9_All	7.216	0.606	-3.6279582191506403	6.2226677406058986e-61	6.614258862224539e-63
CL1340.Contig19_All	8.026	6.446000000000001	-0.37390163071623994	0.007584782435462109	0.0018658805008646198
CL1340.Contig5_All	19.76	17.873	-0.201942668211015	0.0411216550807777	0.0126039268848315
CL1340.Contig9_All	1.29	0.593	-1.14467017135614	0.0136103585590836	0.00358407907088686
CL1343.Contig2_All	39.446	16.44	-1.32068423050525	1.0458949045316599e-52	1.3692218375341296e-54
CL1344.Contig1_All	158.563	136.72	-0.272633569776782	6.2901651832804e-06	8.98312381702998e-07
CL1344.Contig3_All	90.85600000000001	71.35300000000001	-0.407391434131511	4.3955095900966295e-05	7.07492161619926e-06
CL1344.Contig4_All	16.4	8.256	-1.04647967888914	7.92440452379123e-07	1.00561327716824e-07
CL1345.Contig1_All	67.726	56.93600000000001	-0.309693343645944	3.05223332096091e-07	3.69222306651739e-08
CL1347.Contig3_All	1.536	0.86	-0.8835745579363941	0.0019675373578751	0.000421642585705722
CL1347.Contig6_All	11.575999999999999	6.53	-0.88317880590047	1.38793757800759e-09	1.3056229651467299e-10
CL1348.Contig1_All	0.4	0.0	-3.4685436920715698	0.00207956321996819	0.00044772478704927003
CL1349.Contig2_All	1.886	1.15	-0.7670312640119229	0.000349046141590288	6.47415135614169e-05
CL135.Contig18_All	0.20600000000000002	0.01	-2.56474871428327	0.0428575856572353	0.0132214008304766
CL135.Contig24_All	10.023	4.426	-1.22781339288163	9.17797797190529e-07	1.1741496581121399e-07
CL135.Contig2_All	1.013	0.36	-1.45951531427771	0.0211112766686301	0.005879457808416829
CL1350.Contig1_All	4.7860000000000005	2.573	-0.94139686674446	0.00596523700202777	0.0014265766140015
CL1350.Contig7_All	10.472999999999999	3.9	-1.4404911408333998	0.000111301187380257	1.9082169558121898e-05
CL1351.Contig15_All	0.61	0.0	-4.3000714052291205	4.28895757215117e-05	6.89318350768303e-06
CL1351.Contig20_All	4.1160000000000005	0.006	-7.31686221248169	8.00531164484492e-20	3.5408209383801794e-21
CL1351.Contig31_All	0.213	0.0	-2.51887953536754	0.047761669481961	0.0149856783745219
CL1351.Contig33_All	1.5930000000000002	0.536	-1.5028802486123898	0.0414900006159009	0.0127321263739526
CL1351.Contig36_All	0.903	0.0	-5.23033837397181	2.45370868808746e-08	2.62355585231417e-09
CL1351.Contig46_All	0.513	0.0	-3.16929290742033	0.00824507120192948	0.0020460203478269
CL1353.Contig10_All	8.04	2.32	-1.77451285197968	6.45679807304976e-05	1.0653247607023199e-05
CL1353.Contig6_All	5.372999999999999	3.7230000000000003	-0.58416335900348	0.0182933739377032	0.00499943754862694
CL1354.Contig2_All	1.47	0.0	-6.979684365920519	6.51060237708127e-17	3.4410904123209898e-18
CL1355.Contig5_All	7.34	5.922999999999999	-0.36788796037122895	1.9733978818972799e-07	2.33452468576906e-08
CL1357.Contig2_All	8.273	5.5360000000000005	-0.637452964395359	3.57824804802923e-08	3.89812397171366e-09
CL1357.Contig3_All	1.046	0.026000000000000002	-4.41742183069725	1.34133360699353e-07	1.55347841118863e-08
CL1359.Contig8_All	26.53	18.566	-0.5744325143385921	4.3314431475453996e-11	3.5652966492464104e-12
CL1359.Contig9_All	93.24600000000001	81.57600000000001	-0.250544801753072	0.0353537404570025	0.0106009838464424
CL136.Contig33_All	1.76	0.0	-7.01090928564803	1.2453636112980601e-17	6.279632344437729e-19
CL1361.Contig17_All	1.8659999999999999	0.503	-1.9552893972491898	5.47019182715604e-06	7.730818402551391e-07
CL1361.Contig4_All	10.765999999999998	8.163	-0.454687244592163	0.0011157509463448302	0.00022687024654685
CL1362.Contig7_All	1.83	0.736	-1.36516210277492	0.0125744984685834	0.00328315029862419
CL1364.Contig11_All	1.386	0.5	-1.4593371184285302	0.0104193817457308	0.00265519180585202
CL1364.Contig12_All	1.286	0.163	-2.87556044584727	7.87018105653302e-05	1.31627792242499e-05
CL1365.Contig10_All	1.81	0.0	-7.47594871082848	7.235732068732029e-21	3.0301266315293595e-22
CL1365.Contig15_All	0.326	0.0	-3.72752347261802	0.0011647672109165901	0.000237809691948783
CL1365.Contig16_All	0.53	0.043	-2.9019222197176098	0.00353708112866417	0.000801998752627221
CL1365.Contig23_All	0.9159999999999999	0.23	-2.0028084176794	9.73422043152084e-06	1.42775182645455e-06
CL1365.Contig25_All	0.703	0.0	-5.85231599598285	1.71813503652637e-10	1.48784031449994e-11
CL1365.Contig29_All	0.77	0.0	-6.353405437541991	1.85702719530214e-13	1.25362125681257e-14
CL1365.Contig38_All	3.73	0.696	-2.4680672238010497	5.34758579701648e-52	7.139935916318448e-54
CL1365.Contig5_All	0.19	0.0	-4.06981739422009	0.00013090493452349398	2.26632309254432e-05
CL1365.Contig9_All	1.12	0.27	-2.06213981432132	1.84109177733465e-06	2.4455900341675e-07
CL1366.Contig12_All	16.78	15.18	-0.20263790353705202	0.0122611484187267	0.00319275527925542
CL1366.Contig1_All	0.846	0.27	-1.6822961023308	1.07372844690948e-05	1.58349266715419e-06
CL1366.Contig20_All	1.34	0.44	-1.5504627248664702	0.0196056706322614	0.0054084755294142705
CL1366.Contig23_All	0.746	0.49	-0.6623472958808211	0.0474182931353471	0.0148635401159627
CL1366.Contig24_All	9.21	7.882999999999999	-0.282122513913252	0.00634633007815156	0.00152996679588575
CL1366.Contig31_All	23.086	21.4	-0.168545894251455	0.00484953316632569	0.0011333005228058401
CL1366.Contig3_All	21.15	17.676	-0.31882565037558197	6.64958749149173e-05	1.09973003829005e-05
CL1366.Contig5_All	9.513	7.426	-0.414294021573303	9.40097128162007e-06	1.37550817359438e-06
CL1366.Contig7_All	4.04	3.12	-0.42885266324752397	0.0277843121769761	0.0080470778982385
CL1366.Contig9_All	23.82	19.49	-0.348506265456534	8.66158763119554e-08	9.83327596430765e-09
CL1367.Contig1_All	28.553	2.516	-3.52141655200486	7.60714476737249e-40	1.45710510631248e-41
CL1367.Contig3_All	8.57	1.003	-3.11047379416495	2.4926862361980895e-24	8.686740359774019e-26
CL1367.Contig5_All	309.18	222.62	-0.532842567764375	1.99050781509814e-18	9.527442013957029e-20
CL1369.Contig3_All	1.3559999999999999	0.6759999999999999	-1.06013690451988	0.00048526934001434	9.23031781148342e-05
CL1369.Contig5_All	5.18	4.223	-0.35112327316546604	0.0285840896782825	0.00831219796920143
CL1369.Contig9_All	8.41	6.026	-0.539073979709442	0.000255403060507427	4.62810357263454e-05
CL137.Contig2_All	10.82	7.473	-0.588878869513391	9.46533941189518e-06	1.38554221027503e-06
CL1370.Contig1_All	9.53	3.6660000000000004	-1.43546911339634	1.11122058044303e-29	3.0227783853783496e-31
CL1370.Contig2_All	4.093	1.683	-1.34497650422847	2.2540807490697996e-08	2.40081921038042e-09
CL1372.Contig1_All	0.75	0.0	-2.8343264353960604	0.0195063602212551	0.00537832906553858
CL1373.Contig3_All	2.01	0.6829999999999999	-1.5851431506241	3.3171409427099e-07	4.02706767736306e-08
CL1375.Contig3_All	5.246	3.33	-0.71138677535906	4.1552629578022303e-08	4.56322669122406e-09
CL1376.Contig3_All	0.556	0.023	-3.79893478596246	2.5091155273414302e-05	3.89867354564327e-06
CL1377.Contig11_All	1.79	0.0	-7.01506990930479	1.2259030876558e-17	6.1788451466805e-19
CL1377.Contig12_All	0.59	0.203	-1.49724425065431	0.0361421783907627	0.0108722891783748
CL1377.Contig15_All	3.883	2.9560000000000004	-0.448623524819317	0.0439092667080174	0.0135988329636297
CL1377.Contig23_All	4.57	2.513	-0.9121186379181451	1.24784484213761e-06	1.6212860760500698e-07
CL1377.Contig3_All	0.17	0.0	-2.5339494773178197	0.0461245826621064	0.0143919824076821
CL1377.Contig4_All	9.846	4.7860000000000005	-1.09974588469794	1.36699908702044e-29	3.74079556666366e-31
CL1377.Contig6_All	0.843	0.423	-1.00945582772623	0.0264995105574006	0.007622079876696971
CL1377.Contig8_All	0.426	0.0	-3.37039844062432	0.00424500920427545	0.0009790437506205462
CL1379.Contig4_All	21.3	18.116	-0.29223980281615697	9.92989326407511e-05	1.68757996436791e-05
CL1379.Contig5_All	60.87	51.276	-0.306336814884048	0.009231611521965541	0.00232086947078721
CL1380.Contig6_All	28.38	25.613000000000003	-0.20732861432225802	0.0128183036378785	0.0033545690670538
CL1380.Contig8_All	1.06	0.313	-1.7189306789579901	0.00693288983320107	0.0016901729406371099
CL1381.Contig10_All	1.433	0.136	-2.53146930856503	0.0177344415196351	0.00482610401231745
CL1381.Contig11_All	19.186	4.12	-2.27290324213576	2.38545301885046e-45	3.82974964054464e-47
CL1381.Contig1_All	41.316	13.27	-1.6959464971541203	5.263521441281829e-62	5.44632145489367e-64
CL1381.Contig7_All	1.496	0.72	-1.08596572335804	0.0219498203239939	0.00614679722928044
CL1381.Contig8_All	2.92	1.196	-1.33716274099871	1.4302785451933701e-05	2.1485669809462503e-06
CL1382.Contig4_All	0.14300000000000002	0.0	-2.60985286823944	0.0384698651365324	0.0116734790008977
CL1383.Contig1_All	4.0	1.003	-1.99065265089377	1.9636333540442297e-06	2.61858956679904e-07
CL1384.Contig15_All	6.086	1.1	-2.5114720326377595	1.51016996378563e-35	3.31687691345355e-37
CL1386.Contig1_All	1.906	1.0	-0.9744447376622769	0.00679268263941242	0.0016526763809117302
CL1389.Contig1_All	14.33	8.302999999999999	-0.846106526603516	1.48907443136123e-08	1.55758626174621e-09
CL139.Contig19_All	0.40299999999999997	0.0	-3.0186216101297703	0.0128714077365417	0.00336995283360138
CL139.Contig29_All	3.9760000000000004	1.51	-1.43262337869022	2.20456589111775e-05	3.39961889632165e-06
CL139.Contig30_All	0.483	0.0	-3.40108681744718	0.0038308732178032705	0.000874247946944925
CL139.Contig38_All	1.8230000000000002	0.593	-1.62904954040959	0.000160528596939506	2.81087840190826e-05
CL139.Contig3_All	2.87	0.593	-2.00185083493365	0.0218747138789671	0.00612125662245765
CL139.Contig52_All	1.8259999999999998	0.65	-1.44428804767627	0.0282133971843865	0.00819001889675396
CL139.Contig57_All	5.936	4.086	-0.594540673677641	0.00116336416897599	0.000237447525236884
CL139.Contig60_All	14.693	6.97	-1.1325370319130001	2.0242155439029802e-16	1.1039020103195501e-17
CL139.Contig62_All	7.25	3.5660000000000003	-1.07755474074331	1.1736347760437598e-10	1.00435783671937e-11
CL139.Contig64_All	1.82	0.6829999999999999	-1.39586174158284	0.0199195476172435	0.00550608116255721
CL1390.Contig11_All	3.923	1.903	-1.09967337231608	3.67142215744444e-07	4.48743533398137e-08
CL1390.Contig12_All	12.95	8.263	-0.705332810593103	7.354205895340641e-11	6.196954916912e-12
CL1390.Contig9_All	7.403	5.653	-0.444800854901641	0.00159632395168236	0.000335427774245511
CL1391.Contig12_All	2.13	0.01	-6.32439919798446	4.6703696943413395e-17	2.44515873604478e-18
CL1391.Contig16_All	0.496	0.0	-4.6232439250637505	7.4575162452820905e-06	1.0757013009610501e-06
CL1391.Contig1_All	87.236	23.853	-1.9276317497347901	9.200069838493217e-127	3.6322104831032486e-129
CL1391.Contig35_All	1.473	0.11	-3.4566680665927296	4.6318211958994596e-07	5.727197905819321e-08
CL1391.Contig42_All	33.486	5.752999999999999	-2.59901327184635	2.181063519131119e-182	4.873197736838208e-185
CL1391.Contig43_All	5.6	1.8	-1.67556856347051	7.23767034954122e-11	6.09013715826166e-12
CL1391.Contig8_All	40.58	1.266	-4.80442177746206	4.65229832411375e-23	1.71714909184137e-24
CL1391.Contig9_All	5.89	0.076	-3.43661871854177	0.0029634595839224	0.000659142993204805
CL1392.Contig1_All	47.833	36.69	-0.44068243880332003	1.49312261322969e-08	1.5623065413378603e-09
CL1392.Contig2_All	1.886	0.716	-1.42467352906106	0.0118517618917955	0.00307188392295101
CL1394.Contig12_All	1.546	0.0	-5.97833286780869	1.96901738208805e-11	1.57183105188486e-12
CL1394.Contig4_All	5.966	4.446000000000001	-0.478591639638049	0.00263977202073183	0.000580390232242075
CL1394.Contig9_All	0.8759999999999999	0.0	-5.30709986763367	1.6319546384949602e-08	1.71500558497772e-09
CL1395.Contig5_All	5.8	3.5060000000000002	-0.785121852059259	7.053153279349391e-13	4.982449435823179e-14
CL1395.Contig6_All	0.773	0.493	-0.694338679960525	0.0473125977247229	0.014827118442493998
CL1395.Contig9_All	15.533	9.613	-0.750575842196282	1.66586429060993e-14	1.0382064918810199e-15
CL1396.Contig10_All	0.6629999999999999	0.0	-4.82948048437925	1.0276014676363702e-06	1.3209757906273698e-07
CL1396.Contig12_All	0.446	0.0	-3.45989715754233	0.00312987165933493	0.000700536145708536
CL1396.Contig14_All	0.966	0.0	-6.084927959618651	3.4269309190018997e-12	2.5572447040861103e-13
CL1396.Contig16_All	13.65	8.18	-0.7968135470201669	9.35916053210722e-10	8.67416069186492e-11
CL1396.Contig3_All	0.603	0.0	-4.5416374062825	9.28359423255421e-06	1.3568237085801001e-06
CL1396.Contig4_All	4.33	3.1460000000000004	-0.5156330542751579	0.00635649814407642	0.00153301182925253
CL1396.Contig5_All	0.506	0.06	-2.9135366770302795	0.00033801074165521497	6.25333436778781e-05
CL1396.Contig6_All	3.59	2.2	-0.7534253633444871	0.0272814931587753	0.00788369403055653
CL1396.Contig7_All	4.02	0.586	-2.78846080623478	6.5987375867946795e-18	3.26365467751836e-19
CL1396.Contig8_All	22.883000000000003	17.616	-0.436441092922239	5.7345806464950404e-05	9.383893166193491e-06
CL1398.Contig3_All	4.37	2.003	-1.16640676519842	0.000785759236131604	0.000155672337872621
CL1398.Contig5_All	3.963	1.756	-1.2211433597428	0.005380362786109771	0.00127334124376793
CL1399.Contig10_All	0.326	0.0	-4.25837865414419	3.62105789541564e-05	5.75650725320583e-06
CL1399.Contig11_All	14.565999999999999	5.233	-1.53457856318342	3.0040162637930493e-53	3.877285140581929e-55
CL1399.Contig1_All	8.216000000000001	6.28	-0.44548774571500205	0.000252965126365655	4.581182579803621e-05
CL1399.Contig3_All	7.51	6.41	-0.285707384094976	0.0216139049684952	0.00603983435224528
CL14.Contig103_All	17.62	15.82	-0.213767243561948	0.0234588689878059	0.006632450187955229
CL14.Contig104_All	5.416	3.536	-0.667330864262085	0.00304618514143304	0.000679822832058463
CL14.Contig105_All	0.27	0.0	-3.0929295282293796	0.0103337051495181	0.00263089287158765
CL14.Contig107_All	2.206	0.95	-1.26565094627305	0.0266130744709667	0.00765849684227085
CL14.Contig20_All	1.656	0.02	-5.707903675346481	1.17001484912942e-12	8.41489887478816e-14
CL14.Contig25_All	1.483	0.0	-6.5475705529739106	2.0851398955643e-14	1.3085554389178802e-15
CL14.Contig36_All	7.62	4.97	-0.673132875481827	0.00216002235929269	0.00046675768958316
CL14.Contig57_All	12.72	8.926	-0.569734197898116	5.9009421965664406e-05	9.683643401597681e-06
CL14.Contig5_All	0.23	0.0	-2.5618132146562402	0.0432043138499598	0.0133519221081466
CL14.Contig83_All	1.16	0.0	-5.9203763029001495	3.68562761171478e-11	3.0125262675852598e-12
CL14.Contig89_All	7.756	4.406000000000001	-0.871749331541	5.3220252818529e-07	6.62843188697335e-08
CL14.Contig93_All	0.34600000000000003	0.0	-4.62493426841205	3.21582318148326e-06	4.4112145356969604e-07
CL1400.Contig3_All	11.18	7.1160000000000005	-0.7107599907566221	4.32675910844896e-06	6.038353266709989e-07
CL1400.Contig6_All	4.016	2.13	-0.946264800461954	0.0192257638776384	0.00529137029431304
CL1402.Contig6_All	5.736000000000001	1.526	-1.9608520931037599	1.3267706221816402e-23	4.78050717682314e-25
CL1405.Contig13_All	3.86	1.8159999999999998	-1.1324938978435801	1.6801970931225197e-05	2.54969061475056e-06
CL1405.Contig22_All	4.213	2.906	-0.594190375449819	0.0313739734938149	0.00925041861489257
CL1405.Contig26_All	2.78	1.153	-1.2987627574428797	0.00840288075256732	0.0020897378769129103
CL1405.Contig8_All	1.216	0.353	-1.76597855414562	0.00650923065189056	0.00157439254145599
CL1406.Contig1_All	7.353	4.666	-0.7089062913393791	0.00029843666526230896	5.473291799085e-05
CL1407.Contig10_All	2.983	1.15	-1.4158342943975901	4.40178382556557e-06	6.14926307222332e-07
CL1407.Contig12_All	0.273	0.0	-2.90695449418009	0.0156850712100406	0.00420903215696235
CL1407.Contig2_All	11.353	6.34	-0.8910543849499459	9.963352336721221e-05	1.69380663925214e-05
CL1407.Contig5_All	17.186	7.526	-1.2494293699501102	3.1870748546742697e-21	1.30838828661599e-22
CL1407.Contig7_All	5.136	2.046	-1.37947451921678	1.5237400214976602e-06	2.0049283837859103e-07
CL1407.Contig8_All	7.256	1.58	-2.16093621602145	2.25573675848756e-05	3.48252207426538e-06
CL1407.Contig9_All	3.633	1.276	-1.5570500512018701	1.67943299995368e-14	1.04702714633004e-15
CL1409.Contig4_All	3.68	2.273	-0.7515603359161371	0.0009186038628767651	0.000184183073484673
CL1410.Contig10_All	4.073	2.636	-0.6771874153320611	0.00649339433591189	0.00156992834054765
CL1410.Contig17_All	121.43299999999999	87.273	-0.535789298373585	2.3177944506984893e-55	2.8281727987980196e-57
CL1410.Contig1_All	40.436	4.3260000000000005	-3.2754136605615	5.604815032700949e-122	2.3586934995205593e-124
CL1411.Contig3_All	5.46	2.343	-1.25947494849063	1.4182711031701002e-05	2.12945257827542e-06
CL1412.Contig2_All	50.036	45.433	-0.197752586456913	9.86502421113922e-06	1.44757925933862e-06
CL1412.Contig4_All	3.0460000000000003	2.13	-0.574509678912961	0.000733528201476926	0.00014445727189544799
CL1412.Contig6_All	25.673000000000002	20.85	-0.359484435134586	0.000592813912112835	0.00011473319863491001
CL1412.Contig7_All	40.5	33.983000000000004	-0.312024282771076	1.1613624148215e-11	9.069404311063979e-13
CL1412.Contig9_All	34.6	21.24	-0.763114511777769	1.9187712466876997e-49	2.7512696458937694e-51
CL1413.Contig4_All	9.523	6.12	-0.695142641258111	3.8175435613742e-07	4.67348686275522e-08
CL1415.Contig1_All	31.36	18.4	-0.8263084657136931	8.618848861375431e-14	5.66126691517057e-15
CL1415.Contig2_All	4.746	2.77	-0.8334749603334001	0.0022913167564990802	0.0004977136237489639
CL1416.Contig1_All	4.22	0.0	-5.452031536229731	3.1577822639374897e-09	3.07188324315662e-10
CL1417.Contig6_All	0.63	0.0	-3.2473362249137794	0.00647001632514559	0.0015635744131170801
CL1418.Contig11_All	19.616	5.242999999999999	-1.9581493657325801	1.3571822474059096e-82	9.936202705036868e-85
CL1418.Contig15_All	4.306	3.016	-0.5697001440402241	4.6048618583195104e-07	5.6877770496694695e-08
CL1418.Contig20_All	0.77	0.2	-1.8389089955220201	0.00945413847016387	0.00238255610050389
CL1418.Contig23_All	5.266	1.983	-1.44044388875978	1.4596205883867701e-05	2.19549429702897e-06
CL1419.Contig6_All	2.94	1.776	-0.7775683338575029	7.60235791667438e-06	1.09741839858803e-06
CL142.Contig3_All	1.8430000000000002	0.196	-3.1798663696653504	1.37989890019488e-16	7.43994168297443e-18
CL142.Contig4_All	3.8160000000000003	1.026	-1.95249801112621	1.38695343926524e-16	7.4794816590672e-18
CL1420.Contig14_All	0.263	0.0	-2.95517205199305	0.015458287004469	0.0041387862503017
CL1420.Contig15_All	0.213	0.0	-2.8162248643544503	0.0226814986454288	0.00638269249176394
CL1420.Contig18_All	0.59	0.036000000000000004	-3.1903158092215897	0.0010261870297221	0.00020735660604050702
CL1420.Contig1_All	10.835999999999999	9.423	-0.261494762205039	0.0101322507111735	0.0025744387639639603
CL1420.Contig25_All	0.81	0.0	-5.05110073555759	3.6292839342718103e-07	4.4331759547679e-08
CL1420.Contig8_All	2.943	0.0	-7.1943711159801	8.9151222582137e-19	4.17627421779485e-20
CL1420.Contig9_All	3.3360000000000003	0.0	-7.19182679863742	6.850028602908379e-19	3.18213762839287e-20
CL1422.Contig4_All	205.833	144.713	-0.567174186618384	5.09949364970231e-38	1.03872633616141e-39
CL1422.Contig6_All	1.5030000000000001	0.75	-1.0262538086428499	0.0397485433066567	0.0121227064495963
CL1422.Contig7_All	4.583	3.0	-0.66120951915891	0.0173489954335013	0.00470747541985619
CL1423.Contig7_All	5.66	4.66	-0.338169468956155	0.00554960745475978	0.0013181506502503802
CL1424.Contig1_All	37.51	31.125999999999998	-0.329225639304914	0.0011304290544162901	0.000230063241904025
CL1425.Contig15_All	0.193	0.0	-2.99233993557411	0.0139106507087315	0.0036740304063897296
CL1425.Contig16_All	1.916	0.053	-2.88741407915334	0.0163824935804519	0.0044157286271699
CL1425.Contig1_All	10.735999999999999	4.446000000000001	-1.32728484773544	4.0934640174803296e-19	1.87850563547575e-20
CL1425.Contig4_All	0.22	0.0	-3.25002845051746	0.0063151982422125705	0.00152184510017006
CL1425.Contig9_All	4.543	0.596	-2.6147282875682003	0.0007411164496326611	0.000146048122230155
CL1426.Contig5_All	0.956	0.24600000000000002	-2.030906240442	0.00035894140286266	6.66975868656922e-05
CL1428.Contig36_All	1.8430000000000002	1.3130000000000002	-0.545891533571279	0.00131152415477686	0.00027066064440594504
CL1428.Contig6_All	1.91	1.03	-0.935045547646359	0.0198018713350512	0.00546861372191452
CL1428.Contig8_All	1.41	0.25	-2.08264495787974	0.0375768801012123	0.011370717129913001
CL1428.Contig9_All	0.44299999999999995	0.076	-2.25713618770702	0.008572988264403409	0.0021373425480550197
CL1429.Contig1_All	4.383	2.506	-0.8387047653950881	0.0105348335257115	0.0026891831387624602
CL143.Contig15_All	12.66	0.57	-2.97750493404683	0.0084827901110879	0.0021116349144187302
CL143.Contig17_All	1.57	0.5529999999999999	-1.54602107230259	9.79932883685386e-05	1.6640088968283898e-05
CL143.Contig27_All	6.396	1.93	-1.78319762872518	3.3752777669465096e-24	1.1813728447402697e-25
CL143.Contig31_All	2.343	1.13	-1.09603106044287	4.56843294700165e-05	7.378526108353931e-06
CL143.Contig38_All	8.6	0.0	-8.25514710806567	2.75002375144726e-27	8.41430074712327e-29
CL143.Contig3_All	67.543	29.643	-1.24578858070829	1.1381508172211697e-52	1.4912321169691e-54
CL143.Contig41_All	8.843	0.0	-8.35301132706146	4.68190348730549e-28	1.3802266511742497e-29
CL143.Contig45_All	103.38	50.306000000000004	-1.09604099399545	2.40222883053736e-27	7.347540404472271e-29
CL1431.Contig1_All	3.213	1.706	-0.95262672177396	0.0101576204853922	0.00258209669750034
CL1433.Contig8_All	2.9960000000000004	1.416	-1.14029888174748	1.3788155124366901e-07	1.6007767245626e-08
CL1436.Contig10_All	10.136000000000001	5.646	-0.8986687049987909	4.37232953365486e-06	6.106218689704761e-07
CL1436.Contig5_All	8.513	3.523	-1.33312317989554	1.22429847272449e-13	8.151764642151291e-15
CL144.Contig1_All	0.146	0.0	-3.07232081610618	0.0109633924223523	0.00281344350976004
CL144.Contig25_All	7.62	6.353	-0.320626192534098	7.25964177947495e-05	1.20668572279717e-05
CL144.Contig32_All	4.31	0.0	-8.7003002103643	1.8090516215794997e-31	4.59140197671969e-33
CL144.Contig34_All	9.25	6.876	-0.4840972838440011	0.00137779546485936	0.000285622298963719
CL144.Contig9_All	0.26	0.0	-3.4174105306055296	0.00371300073003915	0.000845189118216574
CL1442.Contig5_All	4.196000000000001	1.7	-1.31951287748059	0.00196813740400182	0.000421792522242045
CL1442.Contig6_All	5.193	1.03	-2.37520790601546	8.02015823569609e-18	3.9953780750723597e-19
CL1442.Contig7_All	4.093	1.82	-1.20813829952701	0.000210024335474154	3.75022303619492e-05
CL1446.Contig12_All	44.26	32.936	-0.4849575038688929	8.133917947074339e-14	5.33039027269823e-15
CL1448.Contig13_All	51.253	43.47	-0.296807299237444	0.00287573868235016	0.0006378227327640349
CL1448.Contig1_All	21.166	17.066	-0.36631537449635104	0.0128223346258715	0.00335585299596823
CL1449.Contig1_All	13.776	10.9	-0.397068249057876	0.00026958173613121	4.90520749402067e-05
CL145.Contig1_All	6.8660000000000005	2.383	-1.54519174076089	0.00059962025771491	0.00011618057098656299
CL1450.Contig6_All	2.9160000000000004	1.97	-0.6203677047489029	0.0183633384145371	0.005020749200130721
CL1450.Contig8_All	39.996	26.683000000000003	-0.643112876607289	8.81874629236226e-25	3.00532558738826e-26
CL1451.Contig10_All	3.513	1.7830000000000001	-1.01195372890505	0.0236526273048911	0.006694227223834921
CL1451.Contig5_All	25.273000000000003	17.596	-0.5804665363042211	1.50879642712456e-11	1.1900439942352098e-12
CL1451.Contig7_All	1.24	0.37	-1.7791277446779201	3.27215509946356e-06	4.49593926115581e-07
CL1452.Contig12_All	7.0729999999999995	3.8560000000000003	-0.9182202234179291	0.0110024590202769	0.00282490086474754
CL1452.Contig5_All	17.496	9.773	-0.887466564208664	0.000312216551971434	5.74429962807376e-05
CL1458.Contig1_All	22.08	13.18	-0.802287454732081	1.04296394121047e-11	8.09615493529503e-13
CL1462.Contig1_All	6.62	4.763	-0.527003544436534	0.016216485817489	0.0043665857925875
CL1462.Contig2_All	6.85	1.1059999999999999	-2.6610979561285095	2.01198881969587e-20	8.630790019194729e-22
CL1462.Contig4_All	7.523	1.44	-2.3930777829273	4.9729973115657605e-11	4.1144085004689496e-12
CL1463.Contig6_All	3.35	1.8459999999999999	-0.8971590372025541	0.0194747651384323	0.00536744052003835
CL1463.Contig8_All	3.543	2.1630000000000003	-0.76555940298648	0.000701249428909843	0.00013756804291516398
CL1465.Contig12_All	20.046	9.593	-1.12013716951495	5.519220645752599e-40	1.0517875305958197e-41
CL1465.Contig14_All	15.745999999999999	6.34	-1.3670201570702498	1.11151196370026e-26	3.4780711244010298e-28
CL1465.Contig3_All	1.966	0.71	-1.50717176830344	1.46561658509064e-05	2.20499009217036e-06
CL1466.Contig13_All	5.196000000000001	3.9330000000000003	-0.459011372384894	0.0468825437593423	0.0146686559342475
CL1466.Contig16_All	4.913	0.0	-6.973491232167151	2.0598415315115696e-17	1.05027387141108e-18
CL1466.Contig1_All	2.546	0.016	-5.746461946903519	1.5002078252912698e-10	1.2932657753329801e-11
CL1467.Contig4_All	3.39	2.17	-0.694314014134128	0.00351556830668042	0.0007964727086264411
CL1469.Contig11_All	2.9330000000000003	0.363	-2.7550792454077797	0.00020898246587925602	3.72957926807228e-05
CL1469.Contig1_All	6.313	2.45	-1.4205311948695298	9.659961883059812e-16	5.523690215350799e-17
CL1469.Contig5_All	7.27	0.6829999999999999	-3.4593509354140495	2.1436522373321398e-47	3.25274895336956e-49
CL1469.Contig6_All	6.016	3.4530000000000003	-0.854634982808303	9.44202459620118e-08	1.07520571200586e-08
CL1469.Contig9_All	1.733	0.0	-4.54670899243159	6.84199992364267e-06	9.816479206701359e-07
CL1471.Contig1_All	26.396	22.453000000000003	-0.291505191388585	0.0156656926778244	0.00420298242997314
CL1475.Contig1_All	19.986	10.6	-0.973694322411402	1.0990655704375901e-11	8.553109034783509e-13
CL1477.Contig3_All	1.733	0.0	-7.00610930950413	3.21739352543732e-17	1.6642171980748599e-18
CL1477.Contig8_All	3.63	1.6	-1.2253742351531	9.33106445344608e-06	1.3643688572084699e-06
CL1478.Contig2_All	10.273	4.046	-1.40094974671947	2.50741404809158e-19	1.1386952666391299e-20
CL1478.Contig3_All	33.383	16.855999999999998	-1.0436628983926	3.1101122954933194e-61	3.2788446074963696e-63
CL1478.Contig6_All	4.086	2.04	-1.03854053576038	0.0260081582661731	0.00745705615920395
CL148.Contig18_All	30.28	12.556	-1.32881848696969	7.1380309766981e-41	1.31847401823433e-42
CL148.Contig22_All	0.903	0.183	-2.3639191169691203	2.5815751718760897e-05	4.01748851017139e-06
CL148.Contig25_All	2.676	1.046	-1.39627751052788	5.14838290214677e-07	6.40267233085478e-08
CL1480.Contig11_All	14.523	12.665999999999999	-0.255159701536754	0.0142928434661531	0.0037862265279120797
CL1480.Contig12_All	0.18	0.0	-3.8856183085853098	0.000287693007725965	5.2615886421345596e-05
CL1480.Contig14_All	2.35	0.0	-7.20730207499104	9.15380054066333e-18	4.58394944535051e-19
CL1480.Contig18_All	0.31	0.023	-3.0137674397667005	0.0042345170858533	0.000976394268076915
CL1480.Contig1_All	0.703	0.0	-5.81543592565835	7.67500594114143e-11	6.47811191500495e-12
CL1480.Contig2_All	4.506	2.036	-1.1928393770032801	1.9116880297292502e-11	1.5231632211534999e-12
CL1480.Contig4_All	2.766	1.51	-0.9184723260331609	0.00583775659516249	0.00139419035628628
CL1480.Contig9_All	2.73	0.536	-2.39286840486302	2.16692006287329e-24	7.53972923674865e-26
CL1482.Contig2_All	1.75	0.953	-0.92991631342712	0.000176812126497907	3.1186346787446194e-05
CL1482.Contig4_All	3.7260000000000004	0.866	-2.12772460095321	1.39460266903371e-13	9.325284121773621e-15
CL1482.Contig6_All	2.353	1.8030000000000002	-0.444518570720467	0.0360606446073269	0.0108453274043601
CL1483.Contig25_All	9.98	5.372999999999999	-0.9473786708711099	1.4986296312043203e-08	1.5683938167303501e-09
CL1485.Contig7_All	54.073	51.853	-0.11957776222337199	0.0100973007249051	0.00256457288742818
CL1486.Contig10_All	3.3930000000000002	0.733	-1.9255175967162401	0.033973013637037	0.0101243250687784
CL1486.Contig2_All	36.18	28.276	-0.415120069703177	2.64068441281947e-07	3.170035692866e-08
CL1486.Contig3_All	6.13	3.27	-0.9627492438447378	2.70117228482859e-06	3.66980672463208e-07
CL1487.Contig2_All	139.976	133.326	-0.129176274820608	0.0464023773166376	0.0144949892161634
CL1489.Contig1_All	2.4330000000000003	0.24	-3.2367944748826303	7.888252807800619e-08	8.90484991253486e-09
CL1489.Contig3_All	25.95	21.46	-0.33371732729599396	0.00247046467622964	0.000540111027123808
CL1489.Contig4_All	27.77	2.596	-3.46976194368846	9.240548061946471e-80	6.995707658776369e-82
CL149.Contig10_All	1.8359999999999999	0.0	-6.956033561165941	4.8344618380942606e-17	2.53316613590679e-18
CL149.Contig12_All	2.396	1.6130000000000002	-0.6249712228480021	0.0014944945279436199	0.000312100019968182
CL1490.Contig1_All	1.376	0.17600000000000002	-2.7343455686353098	0.000755135280748899	0.000149064644673745
CL1493.Contig3_All	1.05	0.0	-5.55602342817194	3.3802408050031297e-09	3.29818936222133e-10
CL1493.Contig4_All	3.19	0.0	-6.45738877489776	6.61438771616659e-14	4.3102064468566395e-15
CL1493.Contig7_All	1.993	0.0	-5.4641471533750705	1.1719526749406598e-08	1.21328968983151e-09
CL1495.Contig2_All	3.1260000000000003	1.3559999999999999	-1.2596168156782501	1.54955726607458e-10	1.3376565956623303e-11
CL1496.Contig10_All	45.933	40.253	-0.24870582878819	0.00011771609445430901	2.02470967467455e-05
CL1496.Contig4_All	6.646	2.833	-1.28924909559175	2.2722071944778604e-09	2.17983824325437e-10
CL1496.Contig9_All	9.26	7.403	-0.378132120437947	0.0240884637837141	0.0068353151858991205
CL1497.Contig5_All	6.52	1.796	-1.9242762026495301	4.906399948227529e-22	1.92109414663023e-23
CL1497.Contig7_All	14.39	6.912999999999999	-1.11269628540077	4.776008543304769e-16	2.67089308328591e-17
CL1499.Contig1_All	3.19	1.38	-1.22413472453617	0.00831223739371903	0.0020641301886071
CL150.Contig4_All	5.82	3.283	-0.886225271126647	9.225202665531669e-06	1.34778932194529e-06
CL150.Contig5_All	3.2030000000000003	0.696	-2.20095018350992	2.75880367722681e-07	3.31721919843559e-08
CL1500.Contig2_All	2.343	1.193	-1.01651137523206	0.0264697846924417	0.00761238140870833
CL1503.Contig10_All	10.86	2.77	-2.02048070541963	9.35725504343898e-34	2.1911878390837896e-35
CL1503.Contig14_All	0.846	0.14	-2.54263437015682	1.7822103847733403e-08	1.87986680751434e-09
CL1503.Contig19_All	1.653	1.12	-0.623486582622988	0.00671910824568665	0.00163142321078485
CL1503.Contig1_All	4.78	2.126	-1.2153103491793	2.72456974355687e-10	2.40695248934583e-11
CL1503.Contig5_All	0.79	0.066	-2.8753182088606803	0.00335504752862065	0.000756139315356173
CL1503.Contig6_All	0.6459999999999999	0.0	-5.722532040595111	4.21328003811766e-10	3.78929240071061e-11
CL1504.Contig1_All	48.656000000000006	43.776	-0.211682424845495	1.43612411057591e-05	2.15797126053913e-06
CL1504.Contig2_All	35.0	21.136	-0.785042199817296	2.5552450928342005e-10	2.25099249918647e-11
CL1505.Contig2_All	1.2	0.213	-2.15043575833731	0.0234252888886567	0.0066212176884356795
CL1506.Contig1_All	21.81	16.673	-0.44500251013194503	8.71199575239382e-07	1.1106618155885902e-07
CL1509.Contig11_All	30.61	24.81	-0.361950974742762	0.00757791508895652	0.00186394453662071
CL1509.Contig15_All	3.636	2.29	-0.7232131029047879	0.00304636540389368	0.000679896103125016
CL1509.Contig17_All	7.25	3.9	-0.943699629445479	9.21629896291039e-05	1.55800815241026e-05
CL1509.Contig1_All	26.253	19.215999999999998	-0.507386145730985	6.211848160314711e-08	6.93761258452034e-09
CL1509.Contig3_All	11.526	4.843	-1.3086297213859	2.0562997460244596e-31	5.2345338336182996e-33
CL1509.Contig8_All	15.232999999999999	10.07	-0.655051154730585	9.208306686663368e-12	7.11469514633162e-13
CL151.Contig3_All	7.542999999999999	3.513	-1.12779521649862	0.0038613613181484796	0.000881557022773892
CL1510.Contig1_All	7.242999999999999	2.773	-1.42662953036908	8.5587340177201e-08	9.70815422865103e-09
CL1510.Contig4_All	8.636000000000001	5.846	-0.622258944904152	2.37074648943406e-05	3.6716511337153604e-06
CL1511.Contig6_All	2.113	0.6459999999999999	-1.70569226302774	0.0016258818180225302	0.00034243013018028
CL1512.Contig7_All	13.933	5.166	-1.48919902514253	2.2474594014389197e-27	6.86196903951338e-29
CL1515.Contig2_All	7.426	3.3960000000000004	-1.18841186034466	1.32837556105204e-28	3.8079964943497e-30
CL1518.Contig6_All	2.293	0.873	-1.4316591591030703	5.83372452832782e-05	9.56321314140726e-06
CL1519.Contig1_All	26.31	19.95	-0.457622175699717	2.3149042003174203e-09	2.22331034228625e-10
CL1519.Contig2_All	13.493	8.173	-0.7814244321985481	4.86458455498285e-09	4.817731574605571e-10
CL152.Contig11_All	1.386	0.54	-1.3899503782584	0.00159991839617742	0.000336406625179455
CL152.Contig2_All	8.213	6.83	-0.324851674432143	0.0100575253410162	0.0025535978080636
CL1522.Contig1_All	22.92	11.043	-1.11006573123151	4.00702642287089e-20	1.7506130752645298e-21
CL1522.Contig3_All	1.736	0.7559999999999999	-1.23584015335083	0.00252824190407407	0.0005539766908837981
CL1522.Contig5_All	0.8029999999999999	0.07	-2.8584006606220496	0.00434719301970233	0.00100488376524956
CL1522.Contig7_All	2.676	1.29	-1.0777312316810699	0.00773870095027001	0.0019084453405311301
CL1522.Contig9_All	3.156	1.39	-1.2272699033985	5.576870616700611e-06	7.888237240763649e-07
CL1523.Contig1_All	3.43	1.7930000000000001	-0.9898967594225309	0.00018786203963123402	3.32779760001011e-05
CL1524.Contig2_All	26.51	1.913	-3.84562757930341	7.692513689110508e-110	3.6878143241576193e-112
CL1524.Contig5_All	1.396	0.29	-2.24422802655035	0.000626029916636601	0.00012167107829032399
CL1524.Contig6_All	8.956	6.5760000000000005	-0.503919864090221	0.00377041462836666	0.0008596077516677941
CL1524.Contig7_All	28.18	6.996	-2.06705500174009	8.5500294270547e-79	6.593495436599379e-81
CL1525.Contig1_All	41.593	28.4	-0.6098739532628299	5.45657448609367e-35	1.22331715034552e-36
CL1525.Contig2_All	82.1	62.68600000000001	-0.44778662841029204	3.2679436041691803e-25	1.08815666986262e-26
CL1526.Contig11_All	4.1	3.4	-0.328818440604844	0.0106206471361369	0.00271431385137198
CL1526.Contig12_All	3.323	2.81	-0.30097627513779807	0.008204744785083571	0.0020346784612047
CL1526.Contig16_All	5.226	1.52	-1.73277344799927	0.0026627079444189	0.000586068378013545
CL1526.Contig18_All	0.086	0.0	-2.70446844055777	0.0303802668792741	0.00891393500529429
CL1526.Contig20_All	1.5230000000000001	0.376	-2.0677627017658304	2.0962208603577105e-17	1.06927771820021e-18
CL1526.Contig3_All	4.77	3.9730000000000003	-0.320316940071729	0.0226107820576392	0.00635960433326861
CL1527.Contig3_All	3.7060000000000004	1.0759999999999998	-1.82193450441812	1.30173374295174e-07	1.5059211807548202e-08
CL1528.Contig1_All	66.066	45.87	-0.584875809443641	1.38519433274444e-44	2.27465261694948e-46
CL1528.Contig7_All	1.68	0.823	-1.05819904606368	0.0186386807904123	0.0051071497517103
CL1528.Contig8_All	3.213	0.883	-1.8249065240534699	0.0012435383627228801	0.000255362500503614
CL1531.Contig3_All	20.076	14.203	-0.557591568116397	1.78602792588903e-10	1.54915131817768e-11
CL1532.Contig1_All	1.456	0.21600000000000003	-2.3900607627189103	0.0055629938058030706	0.0013216922201795699
CL1534.Contig2_All	7.462999999999999	0.43	-4.0328077936296705	4.35137987020467e-24	1.52962343644475e-25
CL1535.Contig4_All	4.096	2.6860000000000004	-0.666657399493474	0.004935686386849329	0.00115669944858515
CL1537.Contig2_All	11.75	6.18	-0.9834673979046621	1.0734829747382301e-13	7.1058662821617e-15
CL1537.Contig4_All	11.19	8.05	-0.534045806240838	1.0661134820657e-08	1.09932329052675e-09
CL1539.Contig2_All	10.222999999999999	7.64	-0.476271983882563	0.00100814213685211	0.000203382326573779
CL1539.Contig3_All	76.28	0.146	-8.99901965300778	8.084351694823098e-142	2.6919195322140293e-144
CL1539.Contig4_All	17.016	4.77	-1.88919800671608	8.138515354103889e-51	1.1254698666437898e-52
CL1539.Contig6_All	36.973	0.62	-5.92375303836436	1.5680432371314893e-206	2.653145892454419e-209
CL1539.Contig7_All	18.27	1.83	-3.35627236370402	8.573684757094449e-58	9.782767917377118e-60
CL154.Contig1_All	4.24	0.146	-3.9391357018671203	2.73728114465098e-06	3.7224268413234503e-07
CL1540.Contig1_All	5.75	3.056	-0.972852389226911	9.66301971089009e-08	1.10152429728904e-08
CL1540.Contig2_All	4.14	0.763	-2.16456457859933	0.0152792517238743	0.00408621130345094
CL1540.Contig5_All	5.376	2.476	-1.17231883238802	0.000912903807301925	0.000182941178156905
CL1540.Contig7_All	4.226	1.136	-1.9317493702236999	5.21582634820971e-12	3.95325218782289e-13
CL1542.Contig1_All	12.633	3.843	-1.75351665479054	3.96844536964534e-07	4.8694139207789504e-08
CL1542.Contig3_All	14.463	0.9329999999999999	-3.9911550867105605	7.796421150053329e-27	2.4252300330108e-28
CL1543.Contig1_All	11.923	5.716	-1.07838328238292	0.020037801458041	0.0055444191088319
CL1546.Contig4_All	2.51	0.14300000000000002	-3.50319214968592	1.71270860784718e-05	2.60218466547249e-06
CL1547.Contig14_All	73.943	63.84	-0.270973768075781	1.92619535432713e-05	2.9474353086669102e-06
CL1547.Contig1_All	1.386	0.723	-0.961393294655247	0.0417202242440675	0.0128186133363625
CL1547.Contig5_All	51.79	43.463	-0.31187170002765696	0.00110455819242294	0.000224390712857997
CL1547.Contig6_All	45.393	39.19	-0.27027993285045104	0.0142861285782816	0.00378389184018781
CL1547.Contig7_All	11.085999999999999	2.296	-2.04969982901779	0.0119088988721667	0.00308953504548206
CL1547.Contig8_All	75.9	70.13600000000001	-0.17270654924812198	0.00650616147070079	0.00157350906173329
CL155.Contig1_All	145.67600000000002	142.19299999999998	-0.094027735753331	0.0163081656056311	0.00439357172040901
CL155.Contig5_All	2.85	2.003	-0.5622322173797529	0.0371659601975591	0.0112262177654811
CL155.Contig7_All	9.496	5.846	-0.756495863551915	5.10325041920394e-09	5.06516893925413e-10
CL1550.Contig6_All	3.1630000000000003	0.706	-2.18988209617706	6.0425039610107606e-09	6.05049963860945e-10
CL1550.Contig9_All	1.516	0.5660000000000001	-1.4528175052445098	0.000667440616292817	0.000130355210774916
CL1553.Contig12_All	7.146	3.9930000000000003	-0.8983316188727399	1.5787964413727697e-09	1.49526568104157e-10
CL1553.Contig1_All	2.8960000000000004	1.54	-0.9667257624039151	0.00138641761471546	0.000287665339481407
CL1553.Contig2_All	18.303	14.515999999999998	-0.392678173037587	7.79072146543148e-08	8.78883424390473e-09
CL1553.Contig4_All	63.543	49.086000000000006	-0.43149585906718396	7.911869332918111e-14	5.17886845963695e-15
CL1553.Contig5_All	0.88	0.353	-1.3260482258818502	0.00364666786465206	0.000829100975930458
CL1553.Contig7_All	20.16	11.13	-0.9156284156849599	4.22588156372292e-43	7.319825654857479e-45
CL1553.Contig8_All	28.916	24.38	-0.30377828862358003	0.00399212615212789	0.000914788273238095
CL1553.Contig9_All	4.976	3.486	-0.5699913460025551	0.0090129848687503	0.00225994256053027
CL1554.Contig3_All	2.6060000000000003	0.33299999999999996	-3.0079747875126497	3.3415516004538797e-19	1.52873865492901e-20
CL1554.Contig5_All	2.656	1.6059999999999999	-0.7799108102187471	2.9874757408357e-05	4.6948454423055195e-06
CL1555.Contig28_All	2.5	1.6030000000000002	-0.6968004254306429	0.00046945437728635	8.90607877949147e-05
CL1555.Contig33_All	3.56	2.4	-0.6270906729156	6.53794481939444e-05	1.07949341618735e-05
CL1556.Contig2_All	1.16	0.08	-3.09917164576154	0.0010365959450551099	0.000209662261474086
CL1559.Contig3_All	8.392999999999999	6.66	-0.39044203605671	0.0053673436406748605	0.0012697943500987
CL1559.Contig8_All	2.51	1.993	-0.388835124310029	0.0323633339149083	0.00958459871739704
CL156.Contig11_All	8.606	6.51	-0.460237041933029	0.00154251966123753	0.00032301597756472997
CL156.Contig14_All	1.29	0.433	-1.5409470373422098	0.0268942970772231	0.00775430160311311
CL156.Contig3_All	4.656000000000001	2.426	-0.9975000766472751	1.86606729670598e-09	1.7780647304238701e-10
CL1561.Contig4_All	4.263	2.52	-0.805648126931062	0.0036959900977744	0.000841156643545415
CL1561.Contig8_All	9.81	6.736000000000001	-0.599525196385167	0.000149987214694596	2.61637386270112e-05
CL1563.Contig4_All	137.12	81.643	-0.803922336950827	4.01491161346893e-15	2.39767710186337e-16
CL1564.Contig40_All	0.563	0.0	-3.7272015464500896	0.0011848722643794099	0.000242274365258255
CL1564.Contig42_All	0.21600000000000003	0.0	-4.03304633296503	0.00013382326904278302	2.32047615152928e-05
CL1565.Contig11_All	11.036	7.73	-0.571647678165723	1.7451936989444e-08	1.8394967750213395e-09
CL1565.Contig13_All	16.95	10.415999999999999	-0.760010587434933	4.1558350373452795e-23	1.53075075238341e-24
CL1565.Contig20_All	1.986	1.01	-1.01868003052864	0.015657256974962	0.00420037955290472
CL1565.Contig4_All	9.036	6.92	-0.442530630210563	0.0123442056303569	0.0032157219335551
CL1565.Contig6_All	0.166	0.0	-2.69161761094831	0.0313536009042293	0.00924373174883145
CL1566.Contig1_All	0.313	0.0	-2.8202200967085695	0.0225621456343528	0.00634372222043134
CL1566.Contig3_All	3.83	0.376	-3.4058829529771	3.43243897141171e-31	8.82327204738255e-33
CL1566.Contig4_All	4.31	3.01	-0.57769067863171	0.00216602609935302	0.000468195992689715
CL1566.Contig5_All	8.35	6.11	-0.507190031018574	0.000290133068188187	5.3109349354780296e-05
CL1567.Contig5_All	2.356	0.736	-1.64582466990904	0.0215178128202117	0.0060101815196218
CL1569.Contig5_All	1.7630000000000001	0.0	-5.9358347991877904	1.9904114175467998e-11	1.58934129330132e-12
CL157.Contig2_All	17.313	6.766	-1.41237886065622	1.7385454571813897e-24	6.00772882988777e-26
CL1571.Contig11_All	6.636	4.39	-0.650858178227385	0.013328458648248	0.00350147071432368
CL1571.Contig15_All	2.136	1.143	-0.9337234498725459	0.0378183364921179	0.0114510273797044
CL1571.Contig23_All	9.356	4.37	-1.1516756387578202	8.14621547597945e-13	5.78817952484234e-14
CL1571.Contig40_All	1.893	0.0	-4.157666972786259	0.00022029575953519	3.94868405179998e-05
CL1572.Contig1_All	222.52	104.723	-1.1460772051239498	4.177890466170758e-167	1.0558238558513097e-169
CL1572.Contig4_All	2.343	0.583	-2.0157914937721597	9.660519831329621e-06	1.415789322555e-06
CL1572.Contig6_All	3.253	1.5530000000000002	-1.0955326191836	0.0089061209621166	0.00222937987466853
CL1573.Contig1_All	71.763	55.133	-0.43916934129837604	1.78152319084144e-16	9.69038244004188e-18
CL1579.Contig3_All	2.82	1.8559999999999999	-0.662131566784276	0.00241784036924586	0.000527478266198956
CL158.Contig15_All	0.64	0.35	-0.9195171864865079	0.00532815168204067	0.00125950460365049
CL1582.Contig3_All	53.103	13.075999999999999	-2.06197314978441	4.2967991422063e-21	1.7751478267059798e-22
CL1583.Contig11_All	1.12	0.21	-2.05082220438318	0.0416316680345455	0.0127850826344402
CL1583.Contig12_All	46.33	39.743	-0.280133486954528	0.000339176976950207	6.276381704318411e-05
CL1583.Contig17_All	8.736	6.622999999999999	-0.456926261494551	0.0003494070323657	6.48160315250935e-05
CL1583.Contig21_All	168.683	112.016	-0.649179034495114	2.4496480927802394e-114	1.1079451340477698e-116
CL1583.Contig24_All	21.263	16.81	-0.396058697922493	0.0222117486192491	0.00623195203022555
CL1583.Contig26_All	145.786	92.15299999999999	-0.7200799654866421	1.0257890237640198e-76	8.099681221937658e-79
CL1583.Contig28_All	68.976	45.606	-0.65334106742954	0.00311851543497707	0.000697453179778598
CL1583.Contig2_All	6.196000000000001	2.4659999999999997	-1.3257309069018999	0.00607580299298938	0.0014573676564563199
CL1583.Contig4_All	1.02	0.396	-1.39287425035698	0.0170575640098413	0.004619332937783
CL1583.Contig6_All	6.2860000000000005	1.766	-1.85841251294211	1.7762072205923603e-07	2.0879556884943204e-08
CL1583.Contig7_All	13.333	10.433	-0.411528749905324	0.000455599543295941	8.62477702485077e-05
CL1583.Contig8_All	28.51	23.736	-0.32332263430356106	0.00667926294759711	0.0016202272915140199
CL1584.Contig1_All	18.003	15.415999999999999	-0.28286634913032505	0.00594880918480556	0.0014224543622228599
[truncated: 12,471 more rows]
