# Supplementary material for: Leveraging Transcriptome Insights and GsHZ4 Gene Expression to Improve Alkaline Tolerance in Lupinus angustifolius
Source: Plants (Basel). 2025 Nov 7;14(22):3408. doi: 10.3390/plants14223408 (PMC12656323; doi:10.3390/plants14223408)
Supplement: Supplementary file 1 [file plants-14-03408-s001.zip › Table S3A-C-UP.csv]

Gene ID	a FPKM	c FPKM	log2(c/a)	Qvalue(a-vs-c)	Pvalue(a-vs-c)
CL10.Contig5_All	0.59	1.213	0.9191997115035109	0.0231349189511665	0.00734747092392522
CL1000.Contig1_All	1.673	5.816	1.6868560541567201	6.3125435590888e-14	4.97544800086977e-15
CL10002.Contig1_All	8.936	11.552999999999999	0.26795689334693695	0.0423325055673241	0.0145991079262451
CL10003.Contig1_All	5.04	9.193	0.758459647018885	0.0036321639110282	0.0009411252661955609
CL10004.Contig2_All	3.176	27.326	3.0027236098137795	6.821280557642428e-130	4.1626835135988085e-132
CL10006.Contig1_All	0.13	0.966	2.1777978162691998	0.0481802384629509	0.0169567166164639
CL10007.Contig2_All	0.28	3.466	3.23680957949748	9.79565286845316e-08	1.3036516520068999e-08
CL10009.Contig1_All	2.103	4.71	1.01724583175541	0.0278796904994655	0.009086709423489929
CL10009.Contig2_All	0.0	1.693	3.9063937557694195	0.00038497033841089197	8.26148286858726e-05
CL1001.Contig16_All	3.233	7.653	1.13784900871127	5.54840395858179e-12	5.029109561530859e-13
CL1001.Contig3_All	26.875999999999998	41.43	0.522019322563373	4.04438947780335e-15	2.9466657955254802e-16
CL1001.Contig8_All	1.173	4.086	1.6712205186802598	2.7022898918351397e-07	3.7615265049152e-08
CL10011.Contig2_All	8.63	16.986	0.8693916130929008	5.15996940573817e-05	9.61477271320097e-06
CL10012.Contig1_All	21.96	31.483	0.413017686647339	2.40007159545566e-05	4.26846215854458e-06
CL10016.Contig1_All	1.05	2.153	0.8975741245247991	0.0339870902126026	0.0113805718424448
CL10016.Contig2_All	0.55	1.993	1.7314727660979399	3.546535318332921e-05	6.45596801916616e-06
CL1002.Contig14_All	9.73	17.866	0.7737532241626089	1.1861441086009399e-08	1.4386073803434501e-09
CL1002.Contig15_All	5.5	9.536	0.679760836972114	0.0375430133363649	0.0127363270598005
CL1002.Contig17_All	2.123	3.55	0.639910040714927	0.00565769014622889	0.00153065398234225
CL1002.Contig20_All	1.756	3.266	0.780226635761684	0.017100740568610003	0.00523805793921158
CL1002.Contig28_All	7.556	18.555999999999997	1.1941374193557701	1.99916675454653e-23	9.35982072684627e-25
CL1002.Contig35_All	2.206	4.843	1.0309349291048902	6.24755213477027e-07	9.079783057258699e-08
CL1002.Contig39_All	12.856	23.855999999999998	0.7872410790880958	8.583587604098421e-08	1.13530379583944e-08
CL1002.Contig40_All	3.48	7.68	1.03709538812644	0.009427863668400179	0.00269159847179057
CL1002.Contig41_All	5.316	8.1	0.5056057294370839	0.0102460286340732	0.00295125047167075
CL1002.Contig42_All	4.4830000000000005	8.743	0.8628126402637941	7.046743011366029e-14	5.57108699109397e-15
CL1002.Contig45_All	20.465999999999998	47.263000000000005	1.10424123708877	1.5274652337857097e-63	2.2301079278898597e-65
CL1002.Contig62_All	0.0	0.226	3.15610229231549	0.0103000264914578	0.0029696581114449397
CL1002.Contig66_All	122.676	175.396	0.414163041986947	4.9810768070835e-47	1.0470077673630799e-48
CL1002.Contig67_All	0.0	0.18	2.62565532349884	0.0411557838290562	0.0141311816651397
CL1002.Contig70_All	0.643	1.456	1.07383148400313	6.0125203216864795e-05	1.13144903842231e-05
CL1002.Contig72_All	744.513	2139.5429999999997	1.4215185097838101	0.0	0.0
CL1002.Contig80_All	85.47	264.76599999999996	1.5292079251890502	0.0	0.0
CL10027.Contig1_All	171.90599999999998	302.96	0.715853769919897	7.293037050399738e-103	6.045760060590779e-105
CL10027.Contig5_All	1.95	45.056000000000004	4.42703706626899	2.044171855039019e-242	5.0524162737463576e-245
CL10027.Contig7_All	0.556	1.6059999999999999	1.4045781152095203	0.00159262476649131	0.000383534169143448
CL1003.Contig11_All	0.11599999999999999	12.315999999999999	4.124413283615819	0.00020215717667631	4.13232987298159e-05
CL1003.Contig3_All	30.146	47.733000000000004	0.5614928386863199	8.540569561777999e-20	4.7486007624925496e-21
CL1003.Contig7_All	11.543	18.18	0.5483567921543561	6.21480819014612e-05	1.1717589317146001e-05
CL1003.Contig8_All	0.07	1.043	3.23577955155598	0.000342458752661812	7.28853674173522e-05
CL10032.Contig2_All	6.912999999999999	9.226	0.31632553278803605	0.0008656765328229481	0.000197593286342087
CL10033.Contig7_All	0.003	0.7759999999999999	4.28552489166231	0.000100995621080517	1.96329443415886e-05
CL10034.Contig6_All	0.0	0.49	2.71549301197914	0.0309934092337793	0.0102530636706029
CL10035.Contig6_All	8.636000000000001	17.076	0.882521234263117	2.2117750884197402e-14	1.6973277844486199e-15
CL1004.Contig1_All	0.546	2.4859999999999998	2.04932373549076	1.5643253345666598e-05	2.70960616877989e-06
CL1004.Contig2_All	0.6459999999999999	2.923	2.07683329145946	1.77386917344424e-08	2.18750943806264e-09
CL1004.Contig3_All	2.156	12.466	2.41943323260879	8.88734521970339e-22	4.4807040248947497e-23
CL10041.Contig3_All	86.57	107.713	0.20701042207231	0.0190322184894415	0.005901906814104779
CL10042.Contig2_All	10.54	20.366	0.8483740960960708	7.112214118626739e-14	5.6259590892219005e-15
CL10043.Contig2_All	4.803	7.27	0.493766333550563	0.0111397397685912	0.0032420584297423
CL10044.Contig1_All	1.546	3.16	0.935896107408583	0.00468389627296567	0.0012421509735902401
CL10047.Contig10_All	5.936	10.732999999999999	0.7522951223405581	6.20025254663312e-14	4.88490773485258e-15
CL10047.Contig11_All	1.396	8.863	2.56184546027677	9.217929983129827e-79	1.0393584519135197e-80
CL10047.Contig12_All	1.97	7.69	1.85972067916471	5.0016013348002594e-45	1.1071153242235998e-46
CL10047.Contig18_All	0.0	11.21	7.8354382305560195	2.5164386477178e-22	1.23567986266683e-23
CL10047.Contig1_All	0.29600000000000004	5.48	4.0759347062707	1.22155676758917e-34	3.6965458298729396e-36
CL10047.Contig22_All	11.232999999999999	38.266	1.63701412709712	6.00440652806387e-07	8.70933788815493e-08
CL10047.Contig23_All	4.13	14.1	1.66023574593203	3.70961788546512e-16	2.5356101165988998e-17
CL10047.Contig29_All	0.003	0.34600000000000003	3.84641927169038	0.0005197764452617	0.000114144130677125
CL10047.Contig30_All	1.94	4.136	0.9897134185342181	5.59154449791512e-06	9.106026938302891e-07
CL10047.Contig31_All	0.11	1.0759999999999998	2.8917798799478596	1.55933895455363e-05	2.70042349410057e-06
CL10047.Contig34_All	0.046	1.3659999999999999	3.6499270433587	0.000311108086656032	6.56423840838034e-05
CL10047.Contig35_All	0.44299999999999995	1.5830000000000002	1.68396198958228	0.000142583285813245	2.84268389550894e-05
CL10047.Contig36_All	0.03	0.6659999999999999	3.78231201977804	6.6899707814586e-06	1.10104519226329e-06
CL10047.Contig38_All	11.1	24.14	1.01699444055302	4.921145680670309e-25	2.15385561955014e-26
CL10047.Contig40_All	7.89	28.39	1.74597194361168	2.6344743795313495e-91	2.509489692000919e-93
CL10047.Contig42_All	2.336	5.886	1.23376340704515	6.84873966980282e-19	3.99368751715793e-20
CL10047.Contig6_All	1.406	3.093	1.04295282539092	2.94204049511235e-05	5.29862014408781e-06
CL10047.Contig7_All	0.93	4.75	2.2284294224246	2.97120553040762e-15	2.1446178285494302e-16
CL10047.Contig8_All	1.76	4.466	1.2368815299724099	3.56384941239367e-11	3.4392054960696603e-12
CL10047.Contig9_All	3.17	10.196	1.5853957110152301	1.2714189539567997e-61	1.9230215154774297e-63
CL10048.Contig3_All	0.013000000000000001	1.0959999999999999	4.816631087650401	3.36499163046185e-08	4.26006070935786e-09
CL10048.Contig4_All	0.026000000000000002	9.376	7.612009223938	2.25094220940608e-26	9.29050930499197e-28
CL10048.Contig5_All	2.2030000000000003	5.25	1.15536077129937	7.28689564836767e-07	1.06827397981549e-07
CL10048.Contig9_All	1.713	29.65	4.0085018268517	4.864857598168138e-146	2.527184933102069e-148
CL10049.Contig1_All	0.496	2.066	1.88074890337199	0.0069346151032214	0.0019154790531514601
CL10050.Contig1_All	7.42	17.61	1.13907476389899	2.1845269036685604e-13	1.78344816552044e-14
CL10050.Contig2_All	0.16	1.04	2.11094765817694	0.0474453325139683	0.0166569118434777
CL10053.Contig3_All	1.7630000000000001	3.693	0.9657409912030959	0.00549134371990535	0.0014806653624780302
CL10055.Contig1_All	1.213	2.563	0.97025634712768	0.00019854324843324799	4.05188222502343e-05
CL10057.Contig2_All	0.33299999999999996	9.196	4.6107015513785194	2.6862448532990005e-14	2.07201436495963e-15
CL1006.Contig10_All	0.096	1.143	3.13209965987966	9.10115964800104e-05	1.75537579072318e-05
CL1006.Contig14_All	0.5329999999999999	3.25	2.48555344164367	1.9892402264636098e-18	1.19217791738889e-19
CL1006.Contig20_All	0.503	5.44	3.04997459745291	1.05843678182788e-05	1.79130221557628e-06
CL1006.Contig5_All	0.0	0.946	4.33222043918858	7.0714807015339e-05	1.34364165564043e-05
CL10062.Contig2_All	0.0	0.6459999999999999	4.42459515439797	2.4003393193721397e-05	4.2692008083017e-06
CL10065.Contig11_All	1.1159999999999999	2.7760000000000002	1.20386681728275	3.8652566140104295e-05	7.07969528767544e-06
CL10065.Contig17_All	0.0	0.846	5.0953646275545	3.5203431532922396e-07	4.96454701127577e-08
CL10065.Contig23_All	13.45	19.79	0.456010512610632	2.11794714346933e-05	3.73382050708957e-06
CL10065.Contig2_All	0.903	1.86	0.9325053094944409	0.0299177543088369	0.00984356217744654
CL10065.Contig6_All	1.796	4.456	1.20464654613077	1.11912795191501e-09	1.2370159244520899e-10
CL10067.Contig1_All	9.8	13.333	0.34235691329693496	0.000847393687035817	0.0001930958120593
CL10067.Contig2_All	0.39	1.5730000000000002	1.7958042580085	0.00937753262868687	0.00267599858789919
CL1007.Contig1_All	3.036	7.45	1.18078637424881	3.66998129363098e-06	5.83982893570844e-07
CL1007.Contig3_All	0.39299999999999996	1.3630000000000002	1.60730782043574	0.00538298868966172	0.00144797556607668
CL10072.Contig2_All	3.656	5.956	0.602991442509567	4.5990376137e-10	4.9009189295361605e-11
CL10073.Contig7_All	2.1959999999999997	3.196	0.43837407847578	0.014510144043686002	0.00435599481615062
CL10075.Contig1_All	0.0	2.68	6.32851338369676	1.57884952890195e-12	1.3739261249669502e-13
CL10076.Contig2_All	2.7460000000000004	4.336	0.5612046069242379	0.00708128983650043	0.00196118226360525
CL10077.Contig2_All	1.383	5.556	1.88187513455881	1.1209799263443901e-17	7.00014805597944e-19
CL10079.Contig1_All	5.16	9.656	0.8032617359957349	7.07369235434706e-11	7.01505307084791e-12
CL10081.Contig3_All	1.72	4.513	1.29151773311872	4.50301675767676e-22	2.24269322540519e-23
CL10082.Contig2_All	6.473	14.383	1.04917327444351	3.56131746732129e-22	1.76278165063717e-23
CL10087.Contig1_All	25.93	31.873	0.194331241995857	0.0136187593980741	0.00405592921901565
CL10088.Contig2_All	8.18	11.923	0.444692869608447	3.7083869121695596e-05	6.77290201373954e-06
CL10089.Contig2_All	82.52	132.833	0.584029785334557	7.37289962209086e-23	3.52849020607074e-24
CL1009.Contig8_All	2.213	5.656000000000001	1.24524139020128	7.69046520212379e-09	9.16234991884236e-10
CL10093.Contig2_All	1.8630000000000002	5.973	1.54516050588285	2.2546242541441396e-05	3.99277439875719e-06
CL10096.Contig2_All	12.763	23.52	0.78108627737438	1.4302525904694398e-55	2.4479377327639296e-57
CL1010.Contig5_All	0.253	1.413	2.2741475544415497	0.000192806322519753	3.9266380913436894e-05
CL1010.Contig6_All	1.473	2.7260000000000004	0.7860595444043129	0.009987535063882771	0.0028684207694025
CL10106.Contig3_All	0.653	1.39	0.9798217354315171	0.0236118079482558	0.00752862333746798
CL1011.Contig5_All	0.0	0.41	4.23155783513338	7.757076787071991e-05	1.4822245196058701e-05
CL10110.Contig1_All	0.9129999999999999	2.9130000000000003	1.57620291197209	7.61356091500994e-05	1.4528863755332401e-05
CL10110.Contig2_All	11.85	16.503	0.37229948121633905	0.00181459874656313	0.000441573926701987
CL10111.Contig3_All	1.443	2.66	0.782691760846245	0.0304716743407864	0.0100514735828299
CL10116.Contig1_All	0.0	2.103	3.62305713083178	0.00143980239633729	0.000343708378434026
CL10117.Contig2_All	2.043	3.7060000000000004	0.7453779472703299	0.0470148871677761	0.016477679838423
CL10118.Contig1_All	7.79	11.06	0.40541731537415004	4.12644775167306e-05	7.59014028471634e-06
CL10120.Contig3_All	2.6060000000000003	5.426	0.9566002378280741	4.48995397925447e-07	6.41099314870693e-08
CL1013.Contig11_All	37.306	52.11600000000001	0.380249252170255	1.69801815096086e-07	2.31662727019803e-08
CL1013.Contig2_All	22.433000000000003	53.986000000000004	1.16307165874732	3.8925493083158195e-28	1.5014568790251197e-29
CL1013.Contig3_All	4.706	21.506	2.0822842359369	2.42803332897628e-31	8.199836960430849e-33
CL10136.Contig2_All	5.65	10.843	0.829274053946463	0.00011918874715495601	2.34615614956807e-05
CL10137.Contig1_All	19.23	41.62	1.01158051831272	3.96736036964668e-20	2.16682316826872e-21
CL10139.Contig1_All	5.166	8.086	0.546068784145813	6.503427466323471e-06	1.06885001819713e-06
CL1014.Contig2_All	27.793000000000003	32.4	0.12017406055531599	0.0104501982025262	0.00301821216923506
CL10140.Contig1_All	1.05	3.9560000000000004	1.79329116912611	3.33160396122114e-13	2.75745081678532e-14
CL10142.Contig1_All	1.993	5.85	1.4459816193874402	2.4081192081064394e-13	1.97257298592678e-14
CL10143.Contig3_All	1.23	3.1630000000000003	1.24183932135862	0.000930415223525748	0.00021378446429576298
CL10145.Contig2_All	3.133	24.56	2.85532533526708	8.537583064430439e-51	1.6367793599976596e-52
CL10146.Contig11_All	0.726	4.053	2.3537726981281297	6.3674737989861494e-18	3.92195940811151e-19
CL10146.Contig2_All	1.5930000000000002	2.8160000000000003	0.7146315103916171	0.0274346147246948	0.008919445159952409
CL10147.Contig1_All	5.67	8.043	0.402189514867964	0.0134423784226854	0.00399854820445131
CL10149.Contig6_All	69.266	84.196	0.179568870050663	0.00028947831265636203	6.0714528753075404e-05
CL10151.Contig2_All	1.8730000000000002	3.486	0.7888896101795609	0.0307641130129746	0.010162405493961999
CL10152.Contig2_All	0.86	9.04	3.2794854212478297	1.5193366292612395e-103	1.2478639171626596e-105
CL10157.Contig2_All	3.383	6.582999999999999	0.8530009460930692	0.000283431070304882	5.934080371308051e-05
CL10159.Contig2_All	0.106	3.39	3.84975768225927	9.75018779106926e-06	1.64255443834763e-06
CL1016.Contig1_All	4.433	6.636	0.48109497355738595	9.90835080054293e-06	1.6703911676805e-06
CL1016.Contig6_All	0.653	1.5	1.08510387786342	0.00487861630900653	0.00129944552818144
CL10161.Contig1_All	0.83	3.9560000000000004	2.09499888673687	9.15867967779251e-09	1.09888530747678e-09
CL10164.Contig4_All	11.86	19.936	0.6476994635691539	4.24122685731125e-06	6.803551646256639e-07
CL10166.Contig3_All	0.976	2.086	0.9910108716590931	0.0260743366632075	0.00842387168756766
CL10167.Contig2_All	6.563	14.823	1.07487403318875	2.2469357056839103e-05	3.977929876376471e-06
CL10168.Contig2_All	15.725999999999999	33.046	0.9583809436869208	5.0866243244898e-08	6.570923086777221e-09
CL10169.Contig2_All	2.033	3.763	0.772858398568836	0.0191987534877435	0.00596068825612493
CL1017.Contig5_All	1.263	2.986	1.13562457146009	1.00103652167628e-06	1.49436213837586e-07
CL10177.Contig3_All	1.02	4.26	1.9498752427072799	5.519863557782089e-11	5.42339664068706e-12
CL10178.Contig2_All	0.8759999999999999	2.58	1.4502703895808997	2.1519370203201803e-06	3.3249377964395e-07
CL1018.Contig12_All	0.35	4.266	3.2665376813703	2.1302500672219102e-07	2.9340503233439797e-08
CL1018.Contig16_All	7.736000000000001	12.866	0.632076083483285	3.67501786285252e-10	3.88288759301583e-11
CL1018.Contig2_All	11.41	17.896	0.543151825675287	0.00221078021450243	0.0005480408049402491
CL10180.Contig4_All	2.366	4.41	0.798118051073269	6.69712363847435e-05	1.26855553947348e-05
CL10183.Contig1_All	0.28300000000000003	2.063	2.67672458722353	5.91295863423249e-06	9.65985433607089e-07
CL10185.Contig1_All	12.47	15.603	0.22141163519678198	0.010397530800065	0.0030016230700412897
CL10186.Contig1_All	34.653	56.68600000000001	0.597363683852975	9.09587454889583e-06	1.52536298183216e-06
CL10186.Contig2_All	26.796	56.346000000000004	0.967751874513272	7.77799492079568e-25	3.4271901765005594e-26
CL10187.Contig2_All	3.75	7.916	0.976227700662335	0.000708941168023689	0.000159174109008578
CL1019.Contig1_All	0.07	0.39	2.2145651540482403	0.0117580349511041	0.0034421037158638
CL1019.Contig5_All	1.67	4.676	1.35579505088603	0.00117485941709675	0.000275681704031452
CL1019.Contig7_All	0.183	1.216	2.52612368022291	2.4360694511927202e-08	3.0411571540677696e-09
CL10191.Contig1_All	3.8760000000000003	8.226	0.953482316610902	0.0111314666052345	0.00323859233687365
CL10192.Contig2_All	1.256	8.41	2.54200780284046	1.20117139545805e-07	1.61381379658371e-08
CL10193.Contig2_All	1.996	3.63	0.7320267777229258	0.0470082815379388	0.0164743365108953
CL10193.Contig3_All	1.913	4.62	1.14819081534319	0.000189875107168364	3.86237340419909e-05
CL10194.Contig1_All	4.776	8.23	0.681592006492558	0.0005041982787153179	0.000110452937738649
CL10194.Contig2_All	1.046	8.016	2.7965178244911497	4.58882585941194e-15	3.3543725851735e-16
CL10194.Contig3_All	14.283	21.62	0.49601858411457894	1.47298740516589e-07	1.99882190372693e-08
CL10195.Contig2_All	9.883	17.36	0.711112672628796	1.3396767531273098e-14	1.0132772397283901e-15
CL10196.Contig1_All	0.0	1.2429999999999999	3.31156232338283	0.00480768288660016	0.00127850146624565
CL10197.Contig1_All	2.253	3.82	0.658585631531452	0.00681366218583563	0.00187879070727131
CL10198.Contig2_All	2.28	7.926	1.6928726740813402	3.4154841264990398e-18	2.0701035706224699e-19
CL10199.Contig2_All	1.74	2.82	0.6003503829287039	0.0372323611670661	0.012613837619298001
CL1020.Contig11_All	0.0	1.093	5.41858847805303	1.2207091676378e-08	1.4821314091641102e-09
CL1020.Contig20_All	0.38299999999999995	2.42	2.5247864086192404	1.93112101373223e-08	2.39241221850419e-09
CL1020.Contig28_All	0.596	1.91	1.51939960474408	0.00315278395053195	0.000806280757444818
CL1020.Contig29_All	0.096	3.363	4.18065689802783	6.587908839891729e-07	9.599651937128711e-08
CL1020.Contig2_All	0.5329999999999999	3.033	2.09133284036422	0.0168536875312201	0.0051492975410627395
CL1020.Contig4_All	0.153	2.316	3.5845072992598794	2.5837728268336897e-08	3.2354380965512896e-09
CL1020.Contig5_All	0.316	1.733	2.29404827681798	9.703881532978e-07	1.44616891937587e-07
CL1020.Contig7_All	0.076	0.953	2.7221587893534602	0.007524368765524979	0.00209590840195456
CL10202.Contig2_All	3.7560000000000002	6.603	0.698373413251168	0.0059559034384809	0.00161915010907673
CL10205.Contig2_All	3.4160000000000004	5.14	0.487067046002406	0.000743948936597078	0.000167693207771412
CL10208.Contig9_All	0.34	1.733	2.01836773005527	0.0045294971831157	0.0011975887913012698
CL10209.Contig2_All	0.5329999999999999	1.64	1.52264165741639	0.0234626884887314	0.00747594467419662
CL1021.Contig13_All	0.7959999999999999	1.956	1.17827536313203	0.0162092159262243	0.00493023374680276
CL1021.Contig1_All	6.336	9.052999999999999	0.412285768126806	0.00790086135506615	0.00221434604810123
CL10210.Contig2_All	1.27	2.736	0.9988132321409251	0.00022437360445641202	4.61835955453327e-05
CL10212.Contig1_All	2.06	5.416	1.2891262020777	1.13068548478295e-05	1.9201299468174703e-06
CL10213.Contig1_All	3.44	8.543	1.2113802677089	3.03892711660839e-28	1.16621046525283e-29
CL10213.Contig2_All	2.793	5.306	0.823406975291751	4.61217110494038e-11	4.4982766370500596e-12
CL10213.Contig3_All	16.976	45.26	1.31441597333143	1.5300563457165392e-163	6.726772796627758e-166
CL10214.Contig1_All	0.513	2.353	2.05355510750372	2.42482418089062e-06	3.7707052897136604e-07
CL10214.Contig2_All	1.5030000000000001	3.386	1.06631691964636	1.47093610545089e-05	2.53796124530893e-06
CL1022.Contig12_All	11.19	16.215999999999998	0.432843486695683	0.00143590831063145	0.000342668860280067
CL10221.Contig1_All	4.913	10.32	0.962998921433309	7.8299893528215e-10	8.51178877130358e-11
CL10222.Contig2_All	2.7060000000000004	5.11	0.81577190305059	1.68459091229977e-06	2.57539495210291e-07
CL10224.Contig1_All	0.71	1.636	1.09169140463606	5.82238536656756e-05	1.0936314078479199e-05
CL10224.Contig2_All	0.58	1.8	1.52900055118855	1.0745345075999601e-10	1.08113885582796e-11
CL10224.Contig7_All	0.26	1.22	2.08703275995095	0.000662715848876926	0.000148077905339186
CL10225.Contig1_All	0.253	6.48	3.4962523186462797	0.00048835196603188	0.00010671984279237299
CL10225.Contig4_All	0.003	19.41	9.5040312131407	1.5848989319096803e-37	4.373127151958839e-39
CL10225.Contig8_All	4.063	15.453	1.8251115635673	7.299669495260748e-70	9.539912341517307e-72
CL10226.Contig1_All	7.582999999999999	11.686	0.518194693866456	0.0013157609635248198	0.000311593515870496
CL10228.Contig1_All	7.2829999999999995	10.82	0.4670421028670739	0.0054890509591714294	0.00147990774323179
CL10228.Contig2_All	12.093	16.366	0.333525009977898	0.0045603394613349104	0.0012065413968876599
CL10229.Contig11_All	6.196000000000001	11.606	0.80438135923082	1.46262604980666e-14	1.1083505653131402e-15
CL10229.Contig13_All	1.993	3.023	0.49889930744543703	0.0220745132675267	0.0069732749593441395
CL10229.Contig5_All	1.226	2.656	1.00675299640341	0.000183842720312723	3.73282874223628e-05
CL1023.Contig10_All	0.036000000000000004	0.39	2.4880405591515498	0.023912030721696	0.007637163380612121
CL1023.Contig13_All	1.5930000000000002	4.053	1.2478320568742902	4.70477387145956e-15	3.4417017461222896e-16
CL10231.Contig4_All	28.91	51.776	0.7327419095854899	4.2021422708626697e-08	5.37733400898577e-09
CL10231.Contig7_All	162.57299999999998	222.58599999999998	0.347618622225141	1.08001796321184e-09	1.1915419423960501e-10
CL10232.Contig2_All	1.47	3.42	1.10654502296232	1.17680287677042e-06	1.76923261083608e-07
CL10232.Contig4_All	0.8	3.463	2.00916349947647	1.3018584258355e-13	1.04817272151632e-14
CL10232.Contig7_All	2.35	3.8760000000000003	0.6223546767523239	0.0013528877893137401	0.000321155125383801
CL10235.Contig1_All	0.74	1.236	0.636370780258071	0.0457756110035662	0.0159672468006599
CL10236.Contig2_All	1.193	3.43	1.3867993555746299	2.29379694326286e-05	4.06791609964681e-06
CL1024.Contig6_All	0.63	2.9560000000000004	2.0803153368799903	0.000133692228277415	2.65343353833037e-05
CL10242.Contig2_All	0.47	2.423	2.0641897111650698	0.00213982573184664	0.000528743220382587
CL10245.Contig2_All	17.076	53.91	1.5532227519833401	2.5684259305192097e-54	4.5673139865529e-56
CL10246.Contig2_All	3.6830000000000003	10.773	1.4388406915542098	3.38073677064062e-08	4.281472889172821e-09
CL10247.Contig1_All	4.28	28.043000000000003	2.6055207918833903	1.5520380211130196e-67	2.1149187146556398e-69
CL10247.Contig2_All	21.223000000000003	105.306	2.20748621303401	2.5055008128558788e-288	4.6307841091520366e-291
CL10249.Contig1_All	8.156	16.34	0.897936065395025	7.592006930893579e-11	7.548167611797451e-12
CL10249.Contig2_All	2.303	5.83	1.2276855667309399	1.23688307753856e-05	2.11170210672308e-06
CL1025.Contig2_All	0.37	1.22	1.55901444508994	0.0178198065173595	0.0054826725951231895
CL10253.Contig2_All	4.083	7.396	0.75451299574412	6.153156040104239e-05	1.1593946216557199e-05
CL10257.Contig10_All	28.42	46.67	0.610416942025115	3.13061454156237e-07	4.3902830624526205e-08
CL10257.Contig2_All	130.836	153.333	0.127335212571881	0.00331912581648088	0.0008527841242978929
CL10257.Contig4_All	1.163	2.9560000000000004	1.1970824161553102	0.0242989275811761	0.0077734083399829
CL10257.Contig7_All	0.066	52.373000000000005	8.86039201418827	7.022598583711839e-63	1.0375916672056098e-64
CL10257.Contig8_All	6.306	81.893	3.50601493210635	1.0938190421323e-21	5.54218554889536e-23
CL10258.Contig1_All	1.7630000000000001	4.323	1.1414297483046498	0.007495803264914671	0.00208680382238968
CL10261.Contig2_All	0.623	1.636	1.29146384282687	0.000514747088205729	0.000112960859510665
CL10262.Contig1_All	0.1	1.696	3.4362138954676	8.17911849515495e-06	1.3637529317912901e-06
CL10266.Contig6_All	9.783	30.756	1.53939875729673	1.6128080465220402e-14	1.2265652305949701e-15
CL10266.Contig8_All	0.0	24.603	8.809453250149382	2.32556520158272e-30	8.166615479649731e-32
CL10268.Contig1_All	2160.61	2951.153	0.34366019703589096	3.79508004377413e-05	6.9424422988483905e-06
CL10268.Contig3_All	325.86	954.68	1.43445958317507	1.3211090006653001e-14	9.9865541816297e-16
CL10268.Contig5_All	83.77600000000001	142.83	0.651650617108521	0.00647950176443772	0.0017751700463803802
CL10272.Contig2_All	1.3330000000000002	4.736000000000001	1.70473689416291	1.67825234028807e-06	2.56497041224937e-07
CL10282.Contig1_All	0.35600000000000004	4.0760000000000005	3.0892831394987703	1.30894991723654e-06	1.98007341096873e-07
CL10284.Contig2_All	0.11599999999999999	1.96	3.8626931440286203	3.11061006220089e-12	2.76980983031559e-13
CL10288.Contig1_All	5.853	9.13	0.536103430984321	0.00035843400195895896	7.65648081351559e-05
CL10289.Contig2_All	1.71	3.333	0.848467818898113	0.00056325801145525	0.000124358064866452
CL1029.Contig1_All	1.5430000000000001	5.296	1.6876100483721599	3.82141785230603e-11	3.69821371585731e-12
CL10290.Contig1_All	1.07	2.363	1.05034141330865	0.00193626488579603	0.00047437833254885994
CL10294.Contig22_All	0.0	0.736	6.00042549178512	4.6384508797371495e-11	4.52441472870968e-12
CL10295.Contig2_All	0.11	2.7560000000000002	3.39148713037243	0.000558547437237887	0.000123201986719427
CL10296.Contig2_All	0.9229999999999999	1.96	0.968903229004771	0.0113191828473796	0.00329989126142959
CL10298.Contig2_All	0.736	5.55	2.8134249515650698	7.805721436446889e-58	1.2693965064848898e-59
CL10299.Contig1_All	1.466	5.34	1.73455549823589	5.5326181357867504e-09	6.52444512764808e-10
CL103.Contig1_All	8.06	18.186	1.07120522029666	2.2424568476008596e-20	1.2105215555631e-21
CL10302.Contig1_All	0.0	0.78	3.07768172152809	0.0116791134186063	0.0034155512142320602
CL10302.Contig2_All	0.273	1.63	2.09596448450228	0.0103883180270933	0.00299818367718298
CL10308.Contig3_All	0.183	9.74	5.548784435446549	4.7069234709265e-34	1.44855340746595e-35
CL10308.Contig4_All	30.68	38.983000000000004	0.24154536836310897	0.00139818051680957	0.000332916142216342
CL10309.Contig1_All	18.386	28.105999999999998	0.509514830900702	0.0014420737952466301	0.00034436100220051
CL1031.Contig1_All	0.67	4.09	2.42032724438964	9.59423121470432e-08	1.2756053453920601e-08
CL1031.Contig2_All	0.14300000000000002	1.296	2.9694456552602797	5.961327087589089e-10	6.41326085004198e-11
CL1031.Contig3_All	0.573	2.536	2.02073693574058	1.59089832421757e-14	1.2093805913992399e-15
CL1031.Contig5_All	0.28600000000000003	1.77	2.4820234334062796	8.475392302179891e-15	6.319607243844191e-16
CL10310.Contig1_All	283.126	454.39599999999996	0.580368689476607	1.1009052051480597e-94	1.0125563524240598e-96
CL10311.Contig1_All	0.163	0.726	1.84160636564217	0.0108495301741808	0.00314778523142284
CL10311.Contig3_All	1.45	3.176	1.00767507967566	0.00689239732399753	0.0019026869928513899
CL10313.Contig2_All	5.39	15.466	1.4153822287933502	3.9312738292521896e-31	1.3396891064929e-32
CL10313.Contig3_All	0.51	1.636	1.52350561875476	0.00609496595501289	0.00166115451524395
CL10315.Contig1_All	98.603	140.403	0.399157869340832	2.0719614326555103e-05	3.65003114210885e-06
CL10317.Contig1_All	6.51	10.665999999999999	0.605435400115106	0.0244320813364633	0.00782463603596965
CL10317.Contig3_All	0.376	2.496	2.4513294652634503	0.00129326109310035	0.000305911592364963
CL10318.Contig1_All	7.656000000000001	26.553	1.67645081172244	2.4668136219712998e-26	1.01922853341145e-27
CL1032.Contig9_All	1.39	2.406	0.6906163334323339	0.0049609931487161205	0.0013231232082694302
CL10320.Contig1_All	0.223	2.783	2.92539115228495	0.0007684464400225429	0.000173685804325837
CL10321.Contig1_All	17.97	23.5	0.284436433132938	0.00633203229444781	0.0017313057962060599
CL10323.Contig1_All	20.683000000000003	35.793	0.6890915177145159	4.756958969631719e-16	3.27126118255477e-17
CL10324.Contig1_All	0.69	1.85	1.30253901855438	0.0202774624918101	0.00634061558176945
CL10325.Contig5_All	10.22	15.26	0.473582730735031	0.00272932996655521	0.00068936192368154
CL10326.Contig10_All	0.036000000000000004	5.773	5.56633403697791	8.58239711989967e-12	7.897404729634929e-13
CL10329.Contig12_All	1.45	3.406	1.10767448192576	0.0030427227447423397	0.000775325164765078
CL10329.Contig13_All	4.543	9.816	1.00343618852679	3.05552684764491e-09	3.51607138070821e-10
CL10329.Contig2_All	1.5330000000000001	2.74	0.7347723870458779	0.00409660653527382	0.0010733666459468699
CL10329.Contig7_All	18.49	25.636	0.368680124814693	1.8512211176669398e-05	3.2407200978252702e-06
CL10329.Contig8_All	0.266	1.653	2.4620780785706002	3.7278241542601097e-06	5.936355509764149e-07
CL1033.Contig1_All	264.52299999999997	318.596	0.163265896772893	0.0339480364395281	0.0113660096191924
CL10330.Contig3_All	18.82	30.64	0.599881604210321	2.24327577963522e-14	1.72297357776616e-15
CL10331.Contig3_All	0.966	1.6030000000000002	0.6268261370083721	0.0132210835184225	0.0039231791936105
CL10333.Contig2_All	3.61	15.0	1.9478639158898898	9.07582132242825e-43	2.14890452143061e-44
CL10334.Contig1_All	0.243	0.96	1.7518691036083702	0.032157861501397995	0.0106910347096502
CL10335.Contig1_All	0.37	1.7930000000000001	2.0226641064202697	0.0007831448111196929	0.00017729916156290402
CL10337.Contig2_All	1.973	21.8	3.33815887780742	1.6120855179203999e-28	6.108922241949949e-30
CL10339.Contig2_All	0.91	1.91	0.9616788247780579	0.0009422666860500529	0.00021680645691951999
CL1034.Contig2_All	2.34	5.566	1.1397528124834	1.00278897671722e-08	1.2073431007546001e-09
CL10343.Contig1_All	1.8630000000000002	3.906	0.958377857623861	0.000138722545533798	2.7600989423394896e-05
CL10344.Contig1_All	1.023	2.616	1.22422663345805	0.000671849638122213	0.00015029511087064299
CL1035.Contig11_All	2.19	6.12	1.36468870113626	7.469004517209401e-07	1.09636014162585e-07
CL1035.Contig1_All	0.636	4.166	2.57771687985487	9.00839529160095e-09	1.0799670726233e-09
CL1035.Contig4_All	13.725999999999999	23.06	0.644318626317588	0.000516949961218403	0.000113486570178154
CL1035.Contig6_All	0.593	1.92	1.56616579103512	0.00084297625722396	0.000192024677505171
CL10352.Contig1_All	0.39	2.233	1.9685463783277	0.0485281794473847	0.0171009317587177
CL10353.Contig1_All	5.693	13.34	1.1140825259447902	1.10283646307779e-07	1.47530519219225e-08
CL10353.Contig3_All	3.406	6.28	0.7863172918472429	8.47755320739009e-05	1.62860845207697e-05
CL10357.Contig2_All	3.966	6.68	0.64386612663606	0.0009202604158888699	0.00021121968271681102
CL10358.Contig1_All	35.366	48.29600000000001	0.347681099033499	1.3806456898331402e-07	1.86838182877965e-08
CL10358.Contig22_All	2.653	5.962999999999999	1.0632596171798399	1.0062353263522198e-09	1.10606873128963e-10
CL10358.Contig24_All	3.63	6.7	0.759651207230573	0.0466690830551051	0.0163396402472291
CL10358.Contig3_All	33.52	44.536	0.308942782064559	2.4964214673981002e-11	2.37962439137359e-12
CL10358.Contig4_All	3.3	7.406000000000001	1.05097570029469	0.00029846050132816297	6.271593946192309e-05
CL10358.Contig9_All	0.19	16.03	4.936650713803339	6.59324666299027e-08	8.61813295523303e-09
CL1036.Contig4_All	0.05	0.526	2.4883210007386602	0.022319692755289	0.007055852476917529
CL10360.Contig1_All	14.186	18.442999999999998	0.275772888558371	0.0207720313939126	0.00651071129890785
CL10361.Contig2_All	25.706	58.22	1.07362331103137	7.64665067225639e-38	2.0856478462572898e-39
CL10364.Contig1_All	0.043	0.9129999999999999	2.7943224241481	0.0128778928163802	0.00381007496184883
CL10370.Contig1_All	3.66	6.766	0.78033861367881	0.0223741982949949	0.00707479598529262
CL10370.Contig3_All	1.09	3.036	1.3487630606343701	0.0178274652624176	0.00548541891946586
CL10371.Contig2_All	2.12	4.246	0.891588362221216	0.0121614526830359	0.0035753644111351
CL10372.Contig1_All	8.746	19.133	1.0243507448979798	5.55134197838456e-17	3.61233674964327e-18
CL10372.Contig2_All	1.183	2.56	1.01570019512887	0.000564900984117866	0.000124788763732767
CL10375.Contig1_All	9.106	14.395999999999999	0.561039603375244	1.2527281054114998e-09	1.39058053215586e-10
CL10377.Contig1_All	0.01	0.7829999999999999	4.6287824666699	1.81193577655026e-07	2.4785857841477998e-08
CL10379.Contig11_All	0.213	1.226	2.2398841370089997	0.0013272068506138901	0.00031460889878449
CL10379.Contig5_All	3.51	5.053	0.425819778739509	0.000828724445806096	0.000188551623729194
CL10379.Contig8_All	0.5	8.263	3.9127956223557003	5.330038538701419e-56	9.023490953334279e-58
CL1038.Contig1_All	34.173	64.003	0.80269571808045	5.33746371904777e-53	9.835764525247148e-55
CL1038.Contig3_All	1.8630000000000002	3.72	0.880074492505239	0.0165090326729576	0.00503027362039056
CL10380.Contig1_All	10.503	18.125999999999998	0.675298059055452	0.00258701998547664	0.000650532060260116
CL10380.Contig2_All	8.95	13.642999999999999	0.5033677787279961	0.000112757232483969	2.2091972920999e-05
CL10380.Contig3_All	7.7829999999999995	16.813	1.00710700575701	1.5766111814157e-21	8.04358271320923e-23
CL10383.Contig1_All	3.346	6.162999999999999	0.7775384275875621	3.9807717273190503e-13	3.3160762753985405e-14
CL10384.Contig3_All	1.67	3.263	0.847238197431881	0.0166205760639152	0.0050682596118697704
CL10384.Contig4_All	1.203	7.62	2.5575628965440296	2.21436952482957e-30	7.76644618881474e-32
CL10386.Contig10_All	14.595999999999998	23.893	0.607629446745993	2.8474283299327996e-07	3.97571222995386e-08
CL10386.Contig11_All	0.0	2.023	4.148808972229769	0.000115055132776955	2.2572388141536398e-05
CL10386.Contig1_All	10.37	39.27	1.8172258058195099	1.3486469701762197e-70	1.7374681542330196e-72
CL10386.Contig2_All	0.0	39.455999999999996	9.90475593413709	5.72430846596056e-42	1.3841560421530198e-43
CL10386.Contig4_All	1.27	2.573	0.9260998392158051	0.0018913722693106301	0.000462035284888029
CL10386.Contig5_All	18.676	46.033	1.19838786294614	8.497464169796128e-51	1.6281586676745798e-52
CL10387.Contig1_All	1.3030000000000002	3.2460000000000004	1.21797105777806	0.000175658994475237	3.5539834617903794e-05
CL1039.Contig12_All	3.23	14.453	2.05960992993217	8.143479886718591e-41	2.0287896915882798e-42
CL1039.Contig3_All	8.73	29.62	1.6609896318905601	1.0172380245230798e-119	7.086557247765697e-122
CL1039.Contig4_All	0.496	7.36	2.60840185085553	0.0250443745142373	0.00804729726812493
CL1039.Contig5_All	0.043	9.273	7.019429810100981	5.85397072370355e-26	2.4590543920192198e-27
CL1039.Contig8_All	0.556	2.003	1.64108199464324	0.00569402046671113	0.0015416038263512
CL1039.Contig9_All	0.0	1.03	5.73833289242695	8.70009868051839e-10	9.49572221959946e-11
CL10392.Contig2_All	10.472999999999999	14.45	0.362657989224998	0.00553975479168468	0.00149529394796003
CL10395.Contig1_All	160.376	192.703	0.159376506666926	0.00922002333677805	0.0026257071205592897
CL10395.Contig2_All	193.986	246.18	0.23607183990082897	0.00182511746483863	0.00044429939090852
CL10398.Contig4_All	26.223000000000003	32.253	0.19737332917003897	0.0487653544762021	0.017197637105086004
CL10399.Contig12_All	0.0	2.113	6.90616214422313	2.0135787518956e-15	1.43886825662043e-16
CL10399.Contig13_All	0.013000000000000001	0.7559999999999999	4.81785630583828	9.74319631149277e-10	1.06885542335335e-10
CL10399.Contig14_All	0.0	4.76	8.11583581412171	1.40369624554935e-24	6.251067512278229e-26
CL10399.Contig15_All	1.133	2.64	1.09026636594664	0.0164633192646416	0.00501508448125865
CL10399.Contig2_All	0.09	1.79	3.98590378094429	1.26044753589062e-14	9.511459128201937e-16
CL104.Contig17_All	2.85	8.756	1.4968805921861699	7.77490244560094e-07	1.14372813049037e-07
CL104.Contig18_All	10.54	15.556	0.46096936162510604	4.04055809445262e-05	7.420224799541589e-06
CL104.Contig1_All	1.256	3.193	1.2448602681717902	7.966537962855421e-10	8.664583656750709e-11
CL104.Contig2_All	0.633	2.25	1.71494759467337	1.80598565865524e-08	2.22909010953685e-09
CL104.Contig4_All	0.183	1.936	3.2616227401427103	1.9278221031917e-16	1.2934653648462402e-17
CL104.Contig7_All	0.263	3.1660000000000004	3.47031255022981	3.9730323753207897e-38	1.07279434531235e-39
CL10400.Contig3_All	7.45	11.4	0.5129937277715511	9.211171290459698e-06	1.54560468415236e-06
CL10400.Contig4_All	1.01	2.1430000000000002	0.954990721695227	0.0209606918209258	0.0065760336650724895
CL10400.Contig5_All	4.673	6.973	0.475568930291975	0.0185659424235294	0.00573802503214134
CL10406.Contig2_All	2.526	7.986000000000001	1.55590274960091	4.25402238289531e-16	2.92028461880552e-17
CL1041.Contig1_All	1.69	5.636	1.5542134469867501	0.00994134108663342	0.00285374046722319
CL1041.Contig2_All	2.53	19.01	2.7927043819804798	1.8958673364089497e-71	2.41342721798379e-73
CL10410.Contig2_All	0.196	0.603	1.4652275480720902	0.006828042416772421	0.00188327861229467
CL10410.Contig3_All	0.063	9.62	3.3572293516077405	0.00565296301281535	0.00152925143906254
CL10410.Contig4_All	0.026000000000000002	0.35600000000000004	3.02305606639789	0.0010012382327884	0.00023171112933392403
CL10410.Contig8_All	11.353	16.996	0.480791182534211	1.80250329228907e-08	2.22459476951401e-09
CL10413.Contig18_All	0.4	2.356	2.41917517063751	4.4586675072857896e-10	4.74548351679885e-11
CL10413.Contig20_All	0.0	0.65	5.1203256881478705	2.6600797523336896e-07	3.7013270947463297e-08
CL10413.Contig21_All	0.0	1.486	5.84056585859149	4.0589870784285e-10	4.3054436529318294e-11
CL10413.Contig4_All	0.316	3.833	3.4554679775146604	8.19228847071967e-29	3.0659037978523898e-30
CL10416.Contig1_All	11.606	17.78	0.513692901686992	7.34666018966061e-08	9.653549091053191e-09
CL10417.Contig10_All	3.8930000000000002	23.42	2.47630895699218	1.7192623822453498e-47	3.5668329787609495e-49
CL10417.Contig4_All	0.0	0.516	3.33602382843554	0.00611705685845635	0.00166784427194575
CL10417.Contig5_All	0.04	95.59299999999999	10.5070787100495	3.8019164002245196e-105	3.056069198981849e-107
CL10417.Contig6_All	44.06	176.46	1.89973532896501	0.0	0.0
CL10417.Contig8_All	9.013	23.823	1.29635129593427	3.2059988655213395e-19	1.8361967736318897e-20
CL1042.Contig12_All	1.38	20.033	3.75011372988885	7.840279837097198e-109	6.070690658877948e-111
CL1042.Contig14_All	0.04	0.536	2.9066174750542	0.0022243455192665	0.000551695487996729
CL1042.Contig15_All	12.286	39.726	1.5868474289266399	7.180374712889049e-44	1.6388637137513298e-45
CL1042.Contig16_All	0.016	1.6030000000000002	5.62931470727403	6.96427181532619e-12	6.356636471785521e-13
CL1042.Contig20_All	0.24	3.0860000000000003	2.4271727159213903	0.0440460524424009	0.0152782064930951
CL1042.Contig24_All	0.0	3.93	7.16770849585701	1.9485792994911302e-17	1.23536321870011e-18
CL1042.Contig3_All	0.253	1.0859999999999999	1.9811963064773601	0.000317192182005569	6.704684086242409e-05
CL1042.Contig6_All	4.2860000000000005	6.903	0.5854062753118371	0.00122079139601854	0.000287407602770086
CL1042.Contig8_All	2.793	4.716	0.6504296864641539	0.00025658609331315603	5.3375227814579704e-05
CL10420.Contig1_All	134.67600000000002	164.81599999999997	0.18508375674115699	0.0023647840164299104	0.000590122724544476
CL10420.Contig3_All	98.17	136.006	0.36342864428521904	1.90198965484436e-08	2.35486612595344e-09
CL10420.Contig4_All	15.433	33.77	1.02140322148111	2.64229551605143e-12	2.33951141734863e-13
CL10420.Contig5_All	3.763	7.082999999999999	0.8004108926978579	0.0368801912858654	0.0124792003147999
CL10420.Contig6_All	67.476	113.43299999999999	0.643392705620273	9.424856198358539e-24	4.36001899856259e-25
CL10421.Contig3_All	3.8960000000000004	5.62	0.421308780419774	0.0422623387949524	0.0145707499126279
CL10423.Contig1_All	19.355999999999998	25.863000000000003	0.31468751312403104	0.00147441244650553	0.000352873444074969
CL10425.Contig5_All	3.42	5.582999999999999	0.604960363715651	2.49245844618875e-08	3.1141640294191698e-09
CL10425.Contig7_All	0.23600000000000002	4.656000000000001	4.06331483483377	9.325367262247929e-12	8.607591996038031e-13
CL1043.Contig3_All	0.0	0.376	2.79503055242935	0.027276718430110997	0.008858862914969791
CL10430.Contig2_All	2.22	4.22	0.8166269781697841	0.0009666288208904429	0.00022288766223729902
CL10431.Contig1_All	0.35	2.123	2.29987154961518	7.179567355915641e-05	1.36504274462033e-05
CL10431.Contig2_All	3.62	7.332999999999999	0.8995900175737449	0.00045598139262042	9.91122966199047e-05
CL10432.Contig1_All	0.353	1.396	1.83781389600242	3.6127774402409204e-05	6.5854217234425e-06
CL10435.Contig3_All	1.34	2.846	0.9841097034417471	1.69816851156684e-05	2.95458811987542e-06
CL10439.Contig2_All	7.096	11.165999999999999	0.553034920556554	0.00422510006229067	0.00111068407223781
CL10442.Contig2_All	1.186	5.096	1.9614049267040101	6.56354379895511e-07	9.56271249258295e-08
CL10445.Contig2_All	0.44299999999999995	4.07	2.9580740578657903	1.45671983098094e-07	1.97577342656449e-08
CL10446.Contig2_All	5.903	7.832999999999999	0.30584381568100394	0.0124949306305552	0.00368403952430664
CL10446.Contig3_All	6.002999999999999	9.126	0.50006318371574	0.000652333753461602	0.000145586899395119
CL10446.Contig6_All	14.93	22.713	0.504632958170081	3.95204707012094e-14	3.0738816206281998e-15
CL10446.Contig7_All	27.785999999999998	34.173	0.197480412367535	0.0239159945999828	0.007639214049757191
CL10447.Contig2_All	37.633	47.63	0.239259931390016	0.0012397495552924302	0.000292155596332393
CL10448.Contig10_All	5.393	17.713	1.6091682410204802	2.8905162147283597e-37	8.035709680701108e-39
CL10448.Contig8_All	0.55	1.693	1.5123516192833302	0.000542147954538057	0.00011936528161989699
CL10448.Contig9_All	12.193	21.14	0.693008749143595	2.19438925710285e-20	1.1840937678586e-21
CL10454.Contig5_All	5.126	8.65	0.6531665748925429	4.21735831578004e-07	6.00193396216514e-08
CL10456.Contig1_All	0.863	4.26	2.13788242815079	1.51384245335258e-08	1.8532724275278099e-09
CL10457.Contig1_All	5.386	14.673	1.3406166180863	8.9569084470954e-22	4.5167550525554896e-23
CL10457.Contig2_All	33.363	44.05	0.29885635666738897	5.46221805118596e-05	1.0217941721841301e-05
CL10458.Contig4_All	3.326	4.88	0.448469331321159	0.0474295012813892	0.016649965677632002
CL10461.Contig2_All	1.716	3.66	0.986903128791034	0.00121387227639516	0.000285619348921039
CL10462.Contig2_All	4.766	7.306	0.518069872245799	0.000533373099975712	0.000117281650387275
CL10467.Contig2_All	18.253	26.14	0.41725802427751	4.71048052169259e-06	7.60627363927373e-07
CL10467.Contig3_All	0.0	1.926	3.32560206671575	0.00466625160891729	0.00123706342277569
CL10468.Contig5_All	0.0	0.91	3.32960912155325	0.005220224019452171	0.0013991693854714
CL10468.Contig9_All	0.07	6.513	4.6421340022335995	3.4443037711205904e-06	5.4590029004719e-07
CL10471.Contig2_All	0.316	2.153	2.3601042020880296	0.00119420938716402	0.00028064012020582795
CL10472.Contig2_All	15.95	21.71	0.340034914935264	0.009360578439626309	0.0026700344152577
CL10473.Contig9_All	11.173	16.27	0.43953651881847206	1.85351007847975e-05	3.2455379455521e-06
CL10474.Contig2_All	154.35	268.14	0.6928116346927421	1.9898617733704297e-45	4.3371404824331893e-47
CL10476.Contig2_All	0.406	1.24	1.5166351619391	0.00234954182814365	0.0005858822723977269
CL10476.Contig6_All	0.17300000000000001	0.86	1.85371738920571	0.0469897567363494	0.0164652748948209
CL1048.Contig3_All	5.553	11.765999999999998	0.9788142210046509	4.769478319159951e-12	4.2996139225306104e-13
CL10481.Contig2_All	1.646	12.825999999999999	2.8550588872476697	7.693899816226529e-41	1.91510269053693e-42
CL10484.Contig1_All	29.633000000000003	36.946	0.21450202017491699	0.0232295346991717	0.0073853956040116795
CL10488.Contig3_All	0.523	13.0	4.44416969495204	9.769146609894339e-56	1.6666887630345297e-57
CL10490.Contig1_All	1.51	2.786	0.790942088776433	0.0133988108698036	0.00398296681035546
CL10491.Contig3_All	2.88	4.393	0.512933297773696	0.0306332597029468	0.0101131500104208
CL10492.Contig12_All	15.4	20.012999999999998	0.27766319822142704	0.000177632441102279	3.59585345786564e-05
CL10492.Contig2_All	0.0	0.73	5.48330656604601	1.37061196863927e-08	1.6719313521951999e-09
CL10494.Contig7_All	10.43	23.373	1.05349526995007	2.15433839683012e-07	2.96911267491122e-08
CL10495.Contig13_All	31.883000000000003	42.993	0.32895719234869397	2.54812857421161e-06	3.9758251895576293e-07
CL10495.Contig16_All	79.653	126.353	0.5617364798906371	6.72063241121182e-11	6.65683498636732e-12
CL10495.Contig4_All	11.86	17.605999999999998	0.469756148297357	1.68970688036788e-06	2.58377059879958e-07
CL10498.Contig10_All	3.5660000000000003	8.73	1.1857068921943301	4.57755720902117e-15	3.34563472821895e-16
CL10498.Contig14_All	1.2930000000000001	4.936	1.8139771142210002	1.0934661676622101e-10	1.1010239731474801e-11
CL10498.Contig7_All	3.966	8.696	1.02950461307157	2.3966505010604e-07	3.3195803272086e-08
CL10499.Contig3_All	0.5760000000000001	1.726	1.4241574649540099	5.24433270159844e-05	9.78688217372162e-06
CL10503.Contig11_All	0.363	2.633	2.69127469855892	4.56218015746329e-10	4.86014533496467e-11
CL10503.Contig14_All	7.186	11.6	0.584490234260377	0.0329241327461064	0.0109745908918456
CL10504.Contig4_All	0.8959999999999999	1.55	0.675084881368078	0.0236107941550821	0.00752778365671938
CL10504.Contig7_All	0.6759999999999999	2.033	1.4348075629725001	0.00858809717272601	0.0024293855201328396
CL10506.Contig2_All	1.88	4.106	1.01902749927403	1.1479029883724001e-05	1.95074963760349e-06
CL10507.Contig1_All	106.556	413.07	1.84829150509781	4.0385571948274094e-137	2.301109274595989e-139
CL10507.Contig2_All	151.17	179.64	0.144834931426323	0.0327867722941339	0.0109237846184386
CL10508.Contig3_All	1.646	3.466	0.9436061894059108	0.0346419588104478	0.0116309207931139
CL10509.Contig1_All	1.0	3.3	1.4955065096024298	0.0246152549505704	0.007889760188229391
CL1051.Contig10_All	39.256	53.783	0.352839742778153	2.62233920260358e-09	2.99321444668229e-10
CL1051.Contig13_All	8.686	19.123	1.03319830725184	5.974402410229699e-08	7.77917661105829e-09
CL1051.Contig14_All	8.07	36.633	2.08042082770402	3.9715316821966984e-152	1.9371630287842293e-154
CL10510.Contig2_All	10.21	26.953000000000003	1.29790598154788	4.15647009538083e-44	9.43681173911349e-46
CL10511.Contig1_All	31.136	42.786	0.35400510004837	0.0020973676190712397	0.000517334470138594
CL10514.Contig2_All	0.693	1.663	1.1529498822256001	0.0141029015314112	0.00421985811040716
CL10514.Contig3_All	3.24	6.87	0.9760115493008159	1.67311519139662e-09	1.8753425924258998e-10
CL10518.Contig3_All	19.3	29.923000000000002	0.530346906724833	2.24962739261516e-12	1.9797842940981e-13
CL10520.Contig1_All	3.35	15.423	2.10223600395638	2.69447022114504e-15	1.9419233532389e-16
CL10521.Contig1_All	0.016	0.99	4.22354951962141	9.31707641567915e-06	1.56449606603751e-06
CL10521.Contig2_All	0.0	1.043	5.86407330050234	1.62479099821173e-10	1.663030572876e-11
CL1053.Contig1_All	11.213	15.812999999999999	0.38846313411241495	0.0497891075843713	0.0176127919893707
CL10530.Contig1_All	5.3629999999999995	9.163	0.655651244053919	0.0152501038696581	0.0046076534876861395
CL10533.Contig1_All	0.753	1.3730000000000002	0.7671396514675699	0.0232713585109309	0.00740237519483725
CL10539.Contig15_All	0.016	2.37	5.4322248213877	1.2992441136171399e-08	1.5824582442041698e-09
CL10539.Contig5_All	0.41600000000000004	2.5	2.23150955605184	0.0109437784530989	0.00317812171136275
CL10539.Contig7_All	0.0	1.14	5.5095915595870695	5.36853104777924e-09	6.32448396144688e-10
CL1054.Contig4_All	5.87	9.596	0.6100449199108771	1.65419787543425e-06	2.5260529113670604e-07
CL10541.Contig1_All	30.633000000000003	38.79	0.23749060252375603	0.000540253498942267	0.00011893045211191101
CL10542.Contig6_All	4.243	9.213	1.01885672359883	1.80185804499349e-08	2.2236013670144303e-09
CL10542.Contig9_All	20.383	34.823	0.671232880581066	1.2524063916014e-26	5.11437855841077e-28
CL10544.Contig2_All	2.74	4.346	0.5582538490864909	0.0306911812757248	0.0101356285240607
CL10547.Contig16_All	3.0060000000000002	4.86	0.5934617041791751	0.0111155166676946	0.0032331009131215302
CL10547.Contig9_All	0.0	0.263	2.58314684209993	0.0454274067609651	0.0158308834011916
CL10549.Contig12_All	11.985999999999999	16.03	0.31756319300725394	0.00353905834197321	0.000914779893616842
CL10549.Contig4_All	593.653	697.6	0.13131205700806697	1.0393060940644199e-05	1.7574477598399e-06
CL1055.Contig13_All	2.013	4.273	0.9827429214927059	1.13008034746498e-15	7.9443518816082e-17
CL1055.Contig23_All	0.0	0.24	3.5119762525679503	0.00250939192511855	0.00062944742004986
CL1055.Contig2_All	2.7460000000000004	4.123	0.48528064400499604	0.000158976938368858	3.19282190796574e-05
CL1055.Contig7_All	0.28	1.85	2.55930093026596	2.64218852503199e-09	3.0170268804937803e-10
CL10550.Contig3_All	1.8430000000000002	3.68	0.87910776218097	0.0189030691391042	0.005856798560912579
CL10551.Contig6_All	1.81	8.363	2.08720414638215	8.711094785733102e-17	5.72940397224337e-18
CL10552.Contig1_All	0.49	3.45	2.6120923215059597	1.12256594815745e-05	1.9051136708488098e-06
CL10553.Contig3_All	21.51	32.783	0.503482495912522	1.23180512381669e-05	2.1023590588467898e-06
CL10554.Contig25_All	0.0	0.24	2.7381842900398397	0.0314262987399722	0.0104148289629845
CL10554.Contig3_All	0.8859999999999999	2.89	1.5869726417731398	0.00348208537129413	0.000898720605902814
CL10555.Contig2_All	3.4730000000000003	9.11	1.26903370591573	2.5415219905228e-05	4.53281355907236e-06
CL10558.Contig1_All	0.013000000000000001	1.63	5.13727300837605	1.36440458408771e-09	1.51827649807437e-10
CL10558.Contig2_All	0.013000000000000001	2.543	5.64629142114228	1.21587316202681e-11	1.13172821824735e-12
CL10559.Contig2_All	2.126	4.833	1.08055436257726	8.836989865448301e-08	1.1699796508138501e-08
CL1056.Contig1_All	0.493	1.5030000000000001	1.5062744389454699	0.000470520817133896	0.00010252988124623101
CL10560.Contig1_All	0.14	1.4	2.6864635181862497	0.00229033104739075	0.000569566813616146
CL10561.Contig1_All	0.57	1.35	1.1367071589291202	0.0023817611867816	0.000594854220592439
CL10561.Contig4_All	51.93600000000001	134.386	1.2654888855378799	7.792018195425518e-66	1.0933265540290598e-67
CL10567.Contig8_All	1.526	3.366	1.0209034997445101	0.00132498027618373	0.000314037627085609
CL1057.Contig18_All	9.423	12.57	0.313193338300632	0.0142795292721964	0.00427957982649742
CL1057.Contig3_All	2.653	7.002999999999999	1.28462668106833	7.32633176012118e-08	9.62443372586622e-09
CL1057.Contig8_All	1.11	2.6430000000000002	1.1481577014234	0.000121107608090566	2.38776871613195e-05
CL10572.Contig3_All	9.256	13.63	0.45638377458708396	0.00316369361293325	0.000809312947572362
CL10573.Contig2_All	0.03	0.763	3.02252090852954	0.0064102478685022606	0.00175458434844238
CL10573.Contig4_All	1.033	3.4160000000000004	1.5894609173458503	0.000574674995426904	0.000127105001285174
CL10577.Contig2_All	2.063	3.6830000000000003	0.734504506112394	4.08918300465502e-06	6.54220982251342e-07
CL10578.Contig12_All	0.28300000000000003	0.79	1.32605066178845	0.038024678778221	0.0129188594558522
CL10578.Contig8_All	3.47	6.093	0.709597567210756	0.0015827136731030199	0.000380922371486452
CL10579.Contig1_All	0.9129999999999999	4.113	2.0485505921668796	3.89349110169712e-09	4.52717659979919e-10
CL1058.Contig10_All	1.906	2.56	0.32761860011934196	0.0476967078091667	0.016759672000081997
CL10584.Contig11_All	1.6159999999999999	3.64	1.06220029118094	0.000422334168387996	9.12213721391864e-05
CL10584.Contig16_All	1.23	2.82	1.0770520638599799	0.000732547440566855	0.000164898881965786
CL10584.Contig18_All	1.2	2.6860000000000004	1.0398193140105798	0.0120253692870668	0.0035287813459456397
CL10584.Contig1_All	6.78	8.433	0.21504583368590302	0.0392093674819838	0.0133753864968398
CL10584.Contig23_All	9.67	14.315999999999999	0.46554126445978905	2.71331624840541e-09	3.10358654411428e-10
CL10587.Contig4_All	2.14	5.103	1.15870456237335	7.94907866482675e-07	1.17161063415506e-07
CL10588.Contig1_All	10.883	21.21	0.8566858189783899	1.61905286516802e-10	1.6569803268053002e-11
CL10590.Contig1_All	11.373	15.595999999999998	0.354389783313152	1.7060185976583e-06	2.61076557197582e-07
CL10591.Contig1_All	32.13	67.893	0.9776305736132379	2.2801145828200992e-107	1.7954050828216698e-109
CL10593.Contig12_All	1.263	3.906	1.51082541432244	6.321489739064401e-10	6.81801130893645e-11
CL10593.Contig15_All	0.04	0.72	3.2820186210162	0.000213315170606215	4.3767426187615706e-05
CL10593.Contig19_All	1.016	4.556	2.05488877674171	2.00711691020044e-16	1.3497410136729301e-17
CL10593.Contig8_All	0.0	0.43	4.889157909721071	1.1116039820088002e-06	1.6673208746091098e-07
CL10593.Contig9_All	1.23	4.9	1.8464963191552999	1.5621179323953197e-05	2.7055206471395197e-06
CL10594.Contig2_All	13.9	37.033	1.30850020198812	6.492690691013439e-26	2.73516968238411e-27
CL10596.Contig12_All	0.055999999999999994	0.6859999999999999	2.7613917163341	0.017241573300757998	0.00528704120584389
CL10596.Contig15_All	0.506	1.493	1.43133115565485	0.00024630677462965096	5.10106453680275e-05
CL10596.Contig17_All	0.066	4.033	5.49699441441628	2.9275777971161796e-21	1.5128070486421399e-22
CL10596.Contig3_All	0.37	1.0759999999999998	1.42378315249073	0.0140620755747873	0.0042054891693621204
CL10596.Contig7_All	0.14	0.706	2.20029627137156	0.0009074648526658289	0.00020801486594059098
CL10596.Contig8_All	0.72	1.28	0.7133100154296022	0.0487653544762021	0.0171978431920437
CL10596.Contig9_All	0.616	1.456	1.1188681308630701	0.0066102008998132	0.0018152425096164603
CL106.Contig10_All	3.003	4.49	0.4786010899569821	0.0009670134432429631	0.000222994274417302
CL106.Contig1_All	0.423	1.3530000000000002	1.5516750199847902	0.000306759702661625	6.460076592283579e-05
CL106.Contig3_All	0.6729999999999999	1.8459999999999999	1.33817912642281	0.0001276117912812	2.52591462017808e-05
CL106.Contig5_All	2.213	3.583	0.5939459226599929	0.00135706793334431	0.000322206794034262
CL106.Contig9_All	1.61	3.32	0.944787184644722	0.000340110210279479	7.234567236746059e-05
CL10600.Contig2_All	2.946	5.422999999999999	0.775819180269571	0.0005779886461244	0.000127901116228276
CL10604.Contig2_All	0.436	2.41	2.13136613836699	0.00147192382816518	0.000352229546622654
CL1061.Contig2_All	7.23	9.376	0.27481038230372695	0.0169552651391951	0.00518608079149817
CL10613.Contig12_All	0.18	1.206	2.55140778012997	4.811893736462889e-07	6.89540930782314e-08
CL10613.Contig16_All	0.02	4.623	7.134015250462719	5.37398454534218e-32	1.77020948080346e-33
CL10615.Contig2_All	1.626	2.596	0.5702746378379909	0.0128859127345747	0.0038128705237062705
CL10616.Contig5_All	1.053	2.326	1.03879995506654	9.66361881184507e-27	3.93147947024909e-28
CL10617.Contig12_All	0.0	0.713	2.7593972128556	0.0278110596892645	0.00906221180955004
CL10617.Contig15_All	0.17	1.09	2.1902856622346003	0.0363190118748213	0.0122630981935654
CL10617.Contig16_All	0.94	1.806	0.8177320624541241	0.0276638947282958	0.00900639211451079
CL10617.Contig1_All	18.78	40.22	0.9922989196224491	1.92893998011097e-21	9.88751032041394e-23
CL10617.Contig20_All	115.07600000000001	409.226	1.7273075318571498	2.977331872907558e-236	7.749567857477177e-239
CL10617.Contig29_All	26.05	48.86	0.786514309628995	0.0350289755361148	0.0117727361403393
CL10617.Contig32_All	315.876	462.88599999999997	0.44881030624426393	2.14258395463176e-31	7.214742225673342e-33
CL10617.Contig7_All	0.22	2.353	3.3294320350177697	4.7275612199221696e-55	8.215506439834999e-57
CL10619.Contig2_All	4.966	13.065999999999999	1.28867102129032	1.54601733734294e-06	2.3542449971743803e-07
CL1062.Contig1_All	7.26	10.12	0.378431379729236	0.000826404514311457	0.000187987640780401
CL1062.Contig4_All	2.22	4.176	0.8081379664624241	3.28385668324746e-05	5.9479903746740405e-06
CL10620.Contig1_All	11.485999999999999	78.923	2.67474205484874	3.0031675219128393e-133	1.7768472947295995e-135
CL10620.Contig2_All	0.243	1.25	2.06489334982611	0.0236240535882639	0.007533302943268641
CL10620.Contig4_All	0.28	1.646	2.1700162988275804	0.0058399521516164	0.0015850733010216301
CL10621.Contig13_All	1.63	2.9360000000000004	0.7373991169480021	0.019209219299797003	0.00596414768390862
CL10621.Contig14_All	1.703	5.46	1.5515020104873898	1.3560982550223e-07	1.833679523294e-08
CL10621.Contig8_All	5.193	13.593	1.28724344474222	2.0461786168726997e-24	9.179361629094919e-26
CL10622.Contig5_All	2.363	10.286	2.01303408334668	2.1650012321610505e-41	5.3202801555872704e-43
CL10626.Contig1_All	0.02	2.7960000000000003	6.18814099224579	3.77666429106443e-15	2.74541082949159e-16
CL10626.Contig2_All	0.276	3.576	3.5610185913362598	1.6742310711025697e-21	8.554438596853859e-23
CL10629.Contig1_All	1.5230000000000001	2.88	0.8133565196871372	3.3066244435252195e-05	5.99393032999744e-06
CL10630.Contig7_All	2.423	12.515999999999998	2.26915434161566	1.1148813774627098e-85	1.1266108103584397e-87
CL10633.Contig3_All	1.71	2.823	0.621773981054995	0.00196572766995155	0.000482241552662493
CL10634.Contig5_All	9.193	15.9	0.686177783770078	0.00013780338609043898	2.7401530719135997e-05
CL10637.Contig2_All	2.346	5.393	1.08265466650917	0.000600476369325896	0.000133271745657591
CL10639.Contig2_All	7.486000000000001	15.17	0.9142827021494259	4.72714806488881e-16	3.24972688990256e-17
CL10640.Contig2_All	2.246	3.72	0.635197300564719	0.0306865747453691	0.0101327648383268
CL10640.Contig4_All	3.216	12.4	1.7872981349458603	9.76578305621078e-05	1.89385737944867e-05
CL10640.Contig5_All	9.26	15.136	0.604420657296706	0.0245540494928223	0.00786853122595287
CL10642.Contig5_All	0.86	3.78	1.99907049521853	1.9809495700044598e-08	2.45739309396101e-09
CL10642.Contig9_All	7.306	14.815999999999999	0.909228830893993	9.30972381887038e-06	1.56295599579474e-06
CL10643.Contig12_All	0.086	1.493	3.9430432777221798	1.1490408439063999e-11	1.06763610422677e-12
CL10643.Contig15_All	0.256	0.77	1.43696566996195	0.00986582913705556	0.0028306615128355
CL10643.Contig1_All	0.013000000000000001	1.176	5.27189546065296	1.06254568925603e-11	9.83898855063629e-13
CL10643.Contig21_All	0.413	1.5859999999999999	1.8006649784731001	0.000258414545017869	5.37810187415522e-05
CL10643.Contig3_All	1.5959999999999999	2.4459999999999997	0.510919685176795	0.022663676303137998	0.00718020996550234
CL10643.Contig7_All	0.506	1.516	1.4458634289302799	4.566734834063221e-06	7.363171948051579e-07
CL10646.Contig2_All	31.663	40.19	0.24238777742697898	0.000824880327741837	0.000187595818099603
CL10647.Contig1_All	13.42	20.965999999999998	0.5368539082433039	0.0006283497160710009	0.000139883711589725
CL1065.Contig1_All	1.6059999999999999	4.36	1.30705635111453	0.0183089978160672	0.0056504036546250105
CL1065.Contig2_All	0.8959999999999999	2.72	1.4123621563706399	0.0283184112267744	0.00925044975756823
CL1065.Contig3_All	128.3	213.296	0.630236969614437	2.8506451787723894e-56	4.79170764865063e-58
CL10654.Contig1_All	2.2159999999999997	4.773	0.9641960898762422	0.0437322250817949	0.0151530882922473
CL10655.Contig4_All	5.47	7.93	0.43163784947180606	0.0136147247567148	0.00405442983360685
CL10656.Contig10_All	1.183	1.8230000000000002	0.53000620489319	0.033714613741512994	0.0112708973605128
CL10656.Contig15_All	0.106	0.273	1.28119833432564	0.0480539954258065	0.0169065053134167
CL10656.Contig3_All	0.0	0.623	5.75355411391463	8.27435144279607e-10	9.01113231559781e-11
CL10659.Contig2_All	1.64	3.53	0.9919932973242271	7.315887981317879e-05	1.39256141117301e-05
CL1066.Contig1_All	0.0	0.856	5.23574431757114	6.95600881891239e-08	9.11208399494003e-09
CL10660.Contig1_All	0.0	1.056	3.7099910883827	0.0010601960078638099	0.00024632936183060296
CL10662.Contig2_All	2.68	6.313	1.12940164186551	1.0180613160329802e-11	9.413710303220631e-13
CL10665.Contig2_All	5.176	16.783	1.5884713124021599	3.07108678286525e-19	1.7552330023900098e-20
CL10666.Contig2_All	7.836	11.17	0.41098468863847293	0.0191673145133471	0.00595050807203115
CL10667.Contig2_All	4.743	8.24	0.6924369830496329	1.0519217598395698e-05	1.7797009585422002e-06
CL10667.Contig5_All	1.5830000000000002	5.093	1.5649899555189801	4.865121015956239e-09	5.70695859677012e-10
CL10667.Contig6_All	0.7	2.52	1.7295388400681897	6.36902407864676e-05	1.20278557919106e-05
CL10668.Contig7_All	2.16	3.366	0.533870498687863	0.00800927431706434	0.0022495481420289802
CL10669.Contig20_All	3.793	13.21	1.5848047797962799	0.0149035428897736	0.00448990459092055
CL1067.Contig10_All	0.29	0.903	1.5106254033778101	0.0015391376662089698	0.000369643508715731
CL1067.Contig3_All	0.213	1.416	2.62212883180029	1.69043212924576e-10	1.7333593958538302e-11
CL10670.Contig5_All	1.486	3.3160000000000003	1.03537758194012	0.0358511334776493	0.0120859072754056
CL10671.Contig10_All	166.05	219.33599999999998	0.29772666642512297	3.69416432333247e-05	6.74450219971043e-06
CL10671.Contig11_All	303.726	392.176	0.265281490532993	7.38149796093036e-08	9.702555173168921e-09
CL10671.Contig7_All	54.86	89.32	0.5972009635094431	1.13820126456794e-08	1.3770993011565301e-09
CL10671.Contig9_All	17.285999999999998	72.5	1.96137800698596	2.2442696598458895e-73	2.75631009865366e-75
CL10672.Contig1_All	0.0	0.95	5.09926324465019	1.85857569458746e-07	2.54502791748831e-08
CL10672.Contig2_All	1.046	2.8760000000000003	1.3058839322891	0.0199409639876923	0.00622100153888876
CL10672.Contig3_All	1.073	2.523	1.13014100001716	1.27698741464855e-05	2.18422134835662e-06
CL10675.Contig2_All	1.203	3.8560000000000003	1.57403654804741	3.4979317643604197e-13	2.8989399276365704e-14
CL10675.Contig5_All	0.0	0.21	2.72019188940331	0.0313403480143214	0.0103836024748339
CL10676.Contig13_All	0.556	1.69	1.45898281426633	0.005962151671395979	0.0016213051609753198
CL10676.Contig14_All	1.946	3.426	0.711809640345522	0.0158942006693698	0.00482138108845676
CL10676.Contig2_All	1.3530000000000002	3.0460000000000003	1.0670074454079899	0.0005514126237623331	0.00012153173305061699
CL10676.Contig3_All	1.406	3.27	1.1031692388943501	0.000797556013010203	0.00018079727288081
CL10676.Contig5_All	1.7630000000000001	3.136	0.729101764823021	0.029938320043047997	0.00985229323055357
CL1068.Contig1_All	0.0	10.03	8.113528363147731	1.7940953746167497e-24	8.02298386536002e-26
CL1068.Contig2_All	0.9159999999999999	5.412999999999999	2.43288039914116	6.1069747519348e-16	4.2263540574206996e-17
CL10681.Contig1_All	16.49	22.363000000000003	0.33687446157087103	0.00036172049337601604	7.733012756747041e-05
CL10683.Contig1_All	1.37	3.81	1.38635137745794	0.00245730369184643	0.000615091831612471
CL10685.Contig1_All	0.28	1.483	1.98312577640102	0.0241682011952061	0.00772664565650452
CL10687.Contig3_All	2.36	3.59	0.506271176025832	0.0249868103237741	0.00802716106280608
CL10689.Contig12_All	4.756	8.21	0.683378205315285	4.40500926757217e-06	7.08940663417748e-07
CL10689.Contig1_All	12.005999999999998	16.37	0.345646691758953	3.8313466457389096e-05	7.0129758754273e-06
CL1069.Contig3_All	2.366	7.07	1.4727348953731698	2.53130048943869e-06	3.94680013538435e-07
CL10691.Contig1_All	2.28	3.233	0.404761136352892	0.0154700374443141	0.00467917961457375
CL10691.Contig2_All	3.6260000000000003	5.476	0.4922329435397071	9.22728243878677e-07	1.37120577635375e-07
CL10693.Contig1_All	10.642999999999999	16.386	0.51327544063061	0.0420603027097359	0.0144914343770371
CL10695.Contig1_All	1.126	9.753	3.00348632656767	1.68892134523718e-40	4.2501017250932294e-42
CL10695.Contig2_All	0.0	0.2	2.90735755507586	0.0185099614898685	0.0057181592817948206
CL10695.Contig4_All	6.54	21.04	1.57958153641403	2.2667941273062898e-30	7.952793762329219e-32
CL10695.Contig5_All	2.716	4.883	0.7406609906182049	0.000225756628602301	4.64954267354768e-05
CL10695.Contig7_All	0.0	3.306	6.121530855128911	8.839901076996959e-11	8.831397058728289e-12
CL10695.Contig8_All	0.0	4.966	7.57915475864495	1.93033441684842e-20	1.03928742253164e-21
CL10697.Contig1_All	6.806	9.19	0.32992030609801193	0.0443980818784004	0.0154202887654331
CL10697.Contig2_All	21.276	56.163000000000004	1.2964751425153602	3.059991059068799e-92	2.89808641610007e-94
CL10697.Contig4_All	3.753	7.55	0.90392906528245	0.00137416482050203	0.000326701907663045
CL10698.Contig2_All	15.585999999999999	22.8	0.44647650094940106	0.00015857115863139799	3.1831116348556394e-05
CL10698.Contig3_All	0.0	0.86	4.80166918266051	2.73209091035627e-06	4.28078768921831e-07
CL10698.Contig4_All	1.1059999999999999	3.3560000000000003	1.50489831685011	2.2520807098504702e-07	3.1099786875568e-08
CL10698.Contig8_All	2.4659999999999997	11.735999999999999	2.14203443998026	1.2354569970854498e-50	2.3834140541774097e-52
CL107.Contig1_All	32.243	41.946000000000005	0.27707515426812795	8.91879050248251e-05	1.7179581478184602e-05
CL107.Contig6_All	17.166	21.436	0.21948797119514604	0.0417836355288496	0.0143769192349862
CL10700.Contig5_All	0.0	1.983	5.8318776741941	2.8667327027746e-10	2.99690477764413e-11
CL10700.Contig7_All	0.0	3.23	6.5902854536873905	4.8482511049088304e-14	3.792683583784949e-15
CL10702.Contig3_All	4.506	6.09	0.334649056156702	0.00631849688118798	0.0017273285345158
CL10702.Contig6_All	4.11	6.303	0.5112994672217821	0.0176648186820953	0.00543073687058314
CL10704.Contig1_All	0.33299999999999996	2.62	2.55935712298166	0.00052962980485564	0.00011640062729258
CL10704.Contig2_All	4.226	8.413	0.8684705390908499	0.008275991811046459	0.00233170127338939
CL10706.Contig10_All	0.01	0.276	3.60359020785778	0.000327058642414732	6.927971789552421e-05
CL10706.Contig13_All	0.0	0.606	5.175689980844231	1.12810072107114e-07	1.51033585898127e-08
CL10706.Contig5_All	1.643	3.193	0.8563786146655992	4.88887352193925e-06	7.907166661121159e-07
CL10706.Contig7_All	0.426	1.02	1.1265135061675502	0.0176108219527109	0.00541207798212707
CL10709.Contig5_All	0.0	2.13	5.1591541557796505	1.23125773561721e-07	1.6558516563009798e-08
CL1071.Contig2_All	36.346	48.563	0.315774563010314	5.1730459802794703e-05	9.640836036433699e-06
CL1071.Contig3_All	21.14	27.733	0.290885378717096	0.0044186713495835105	0.00116640204690498
CL1071.Contig5_All	1.673	2.853	0.6574025056072679	0.0327661780180531	0.0109154897155222
CL1071.Contig7_All	2.133	7.17	1.6436076039246599	1.8466694472659897e-15	1.3163664403508099e-16
CL10712.Contig1_All	44.653	84.87299999999999	0.820704918737856	1.2377493063705998e-37	3.40713380009931e-39
CL10714.Contig1_All	0.14	1.266	2.7682730428704	0.000422982231192239	9.1379852960164e-05
CL10716.Contig1_All	8.256	14.413	0.7015793396275111	2.82991660408287e-13	2.3295328286852e-14
CL10718.Contig1_All	1.123	2.853	1.2348284080593	3.40338803222177e-09	3.9323688795055703e-10
CL10718.Contig5_All	0.24600000000000002	0.73	1.3985964690498	0.0489528893247091	0.0172757582801356
CL10720.Contig2_All	1.633	4.093	1.18837663665965	0.0171304157503594	0.00524845903504362
CL10720.Contig3_All	2.016	9.19	2.00517103078369	7.7652476806805e-06	1.2905845381931102e-06
CL10720.Contig4_All	0.426	1.036	1.1695338588319	0.00393293642783528	0.00102605260926541
CL10720.Contig9_All	0.12300000000000001	0.9259999999999999	2.8461634113645697	4.58085406671643e-06	7.38643806291334e-07
CL10721.Contig5_All	9.482999999999999	15.85	0.640101802538202	4.847697109128639e-28	1.8735932089132103e-29
CL10722.Contig17_All	7.2	10.402999999999999	0.42572125692007706	0.0193334310135026	0.0060075764494701206
CL10722.Contig20_All	2.2430000000000003	3.133	0.38280990126736897	0.007187687533194829	0.00199481557481447
CL10722.Contig21_All	1.036	2.16	0.946652605524503	0.0026517549253508	0.000668202336391957
CL10722.Contig25_All	3.8160000000000003	6.056	0.5634219831061971	0.0004010559484154	8.63271635065497e-05
CL10722.Contig3_All	2.316	3.17	0.35314835137134404	0.0169319135403092	0.0051769013631797
CL10722.Contig50_All	1.1159999999999999	2.116	0.818970801627433	0.000274076872717755	5.725646255008371e-05
CL10722.Contig52_All	0.23	3.8760000000000003	3.9512919307129706	6.12201701701435e-31	2.10030483851069e-32
CL10722.Contig57_All	1.08	3.573	1.6079333665488798	4.2586945434805e-08	5.45389368798056e-09
CL10722.Contig5_All	1.3559999999999999	2.32	0.67269656205596	0.00361850831078786	0.0009371332614738071
CL10722.Contig60_All	0.606	1.636	1.29381099057477	0.009166885667836829	0.00260907062168304
CL10722.Contig61_All	59.733000000000004	72.986	0.18628263434373002	0.000938551348412544	0.000215859214518207
CL10722.Contig64_All	2.4459999999999997	3.233	0.30187588598217996	0.0361277489313797	0.0121891969089821
CL10723.Contig2_All	0.0	7.702999999999999	7.77743066090214	9.79158404949606e-22	4.9494413128864095e-23
CL10724.Contig1_All	4.303	6.51	0.49659889054611295	1.8121752985204602e-05	3.1658269230042e-06
CL10724.Contig2_All	1.506	2.44	0.597939509254884	0.0442997757607595	0.0153810695025515
CL10724.Contig4_All	1.536	2.3	0.47818437982863704	0.03307882100082	0.0110330265631686
CL10726.Contig2_All	0.0	4.763	5.710338426392339	1.04037355309129e-09	1.14530066114929e-10
CL10729.Contig2_All	3.74	6.24	0.629598627248394	0.00854380826454924	0.00241565951861799
CL1073.Contig6_All	6.64	14.24	0.9962387104039471	1.29932674581199e-05	2.2244210152169602e-06
CL10731.Contig2_All	10.433	28.693	1.3538597290033	4.7882497264717e-43	1.1242997618861697e-44
CL10733.Contig1_All	3.8560000000000003	9.713	1.19831372910768	0.000811914310994745	0.000184398439340623
CL10734.Contig1_All	2.543	5.5760000000000005	1.0099030233675401	0.00377127117906995	0.000980494211815983
CL10736.Contig2_All	2.553	3.576	0.385341613696118	0.011173025123393	0.00325288284750152
CL10737.Contig4_All	1.4	9.64	2.65799873738355	1.7862547149808602e-21	9.13854147802934e-23
CL10739.Contig1_All	12.745999999999999	21.74	0.664752843777929	7.597143322750669e-08	9.997640543609742e-09
CL1074.Contig1_All	0.08	0.746	2.4189164848745297	0.0233502917911841	0.00743297392875935
CL1074.Contig5_All	0.0	1.2830000000000001	5.903180398818249	1.4086041372168799e-10	1.43205057629958e-11
CL10742.Contig18_All	0.0	0.563	3.0126468549882297	0.015473549449895001	0.0046804111057240395
CL10742.Contig4_All	0.0	0.303	2.64274638916033	0.0394935650707622	0.0134897933130992
CL10742.Contig5_All	4.05	6.86	0.658960087018318	0.0002205180439253	4.533211215975711e-05
CL10742.Contig6_All	0.6729999999999999	2.66	1.8601033025196	1.3147180264007199e-05	2.25249596465295e-06
CL10743.Contig3_All	0.21600000000000003	0.84	1.8041103079567302	0.000994202140075546	0.00022986534529776602
CL10748.Contig3_All	0.8759999999999999	1.54	0.7074313306789921	1.3007754717447e-05	2.22704346225456e-06
CL10748.Contig5_All	3.36	4.68	0.379117478494715	0.0021284070636447897	0.000525688938136813
CL10748.Contig7_All	4.83	6.962999999999999	0.42808336154915505	7.604193436712829e-06	1.26298569219972e-06
CL10749.Contig2_All	0.85	1.69	0.8948155612524878	0.0312745934980689	0.010359080615018
CL10749.Contig3_All	1.5230000000000001	2.873	0.8135244446565708	5.42974730727268e-06	8.828282903959291e-07
CL1075.Contig2_All	24.79	55.783	1.0635518294812298	1.8570255646194197e-14	1.41879531424914e-15
CL10754.Contig2_All	0.266	1.536	2.2032957980763	0.00830213747690331	0.00233943080808735
CL10758.Contig2_All	1.5030000000000001	3.016	0.8993537761558679	0.00014625297414643302	2.9212847173062104e-05
CL10759.Contig2_All	6.186	12.35	0.860594626419924	0.0381423908005117	0.0129659434070332
CL1076.Contig13_All	3.42	4.696000000000001	0.35743672526306103	0.00428777030358334	0.00112833098979442
CL1076.Contig2_All	3.17	4.753	0.48081052966929294	0.0008463502676554401	0.000192839535820265
CL1076.Contig4_All	0.966	1.8259999999999998	0.8136164870019871	0.00364170536006915	0.000944060279698585
CL10761.Contig4_All	11.09	15.265999999999998	0.358380133639059	0.00208892844969298	0.000514933039393686
CL10762.Contig1_All	0.096	1.213	3.31681756404073	0.000200785247606112	4.1018705847483204e-05
CL10762.Contig2_All	0.0	0.423	2.68549033209875	0.0336974567362177	0.0112620779699157
CL10763.Contig3_All	8.433	11.54	0.351949946711695	0.000298766012966592	6.27834044833992e-05
CL10763.Contig5_All	8.113	11.48	0.396181450707897	0.000816715149356576	0.000185587035732747
CL10763.Contig9_All	2.1630000000000003	3.266	0.49936567460281794	0.010899160709609	0.00316385335107013
CL10764.Contig1_All	0.91	2.173	1.1375506279689098	0.000511216090357763	0.00011211889450813201
CL10765.Contig13_All	1.736	5.223	1.47014604867979	4.903862985851211e-07	7.034708850304071e-08
CL10765.Contig17_All	3.65	8.732999999999999	1.15148656615315	8.84573868864659e-12	8.146499868445609e-13
CL10765.Contig20_All	0.0	0.363	3.27980488974306	0.00559168898182484	0.0015109020284121099
CL10765.Contig23_All	0.0	1.446	3.5738202564706802	0.00279829765314569	0.0007080751680781299
CL10765.Contig5_All	1.47	5.726	1.83884527952923	3.34479420139386e-11	3.2199563454438596e-12
CL10765.Contig6_All	1.506	3.31	1.01741109425622	0.0300887526955569	0.00991002511187242
CL10767.Contig4_All	45.793	56.16	0.19136497576059197	0.00830677129042565	0.00234100909231368
CL10768.Contig1_All	0.0	2.14	6.0050317132982896	4.89897141394633e-11	4.788174230236701e-12
CL10768.Contig2_All	0.0	2.863	6.3329189279922105	1.21239244703201e-12	1.0458837269175301e-13
CL1077.Contig2_All	5.066	11.253	1.0274864865611701	9.61370584670246e-05	1.8623282624580702e-05
CL10773.Contig3_All	76.446	104.723	0.349140922935331	4.98022149070466e-08	6.4291142059404e-09
CL10775.Contig10_All	0.836	1.61	0.8273848899751141	0.0224299463238373	0.00709634853345753
CL10775.Contig11_All	0.0	0.6	3.92400740557487	0.000374078821125432	8.015624075669409e-05
CL10775.Contig14_All	0.0	0.77	4.314946257564721	4.53562799650716e-05	8.38643261411519e-06
CL10775.Contig17_All	0.133	1.02	2.54687916281619	0.00204331446781613	0.000502683336835057
CL10775.Contig18_All	2.073	5.81	1.39493293868884	1.56343849815823e-15	1.1079727758771298e-16
CL10775.Contig1_All	0.036000000000000004	0.9259999999999999	3.88191810677513	2.06371136566685e-06	3.1823016968768603e-07
CL10775.Contig21_All	4.353	6.446000000000001	0.46865837464517207	0.0101712602201422	0.00292783411283738
CL10775.Contig22_All	0.36	0.983	1.320906607251	0.00435800444147192	0.00114856773448647
CL10775.Contig24_All	0.433	3.76	2.69506427072438	0.00036453258793895803	7.7983135596513e-05
CL10775.Contig7_All	0.023	0.66	3.7818126590305603	0.0007133997663503799	0.000160245388143556
CL10776.Contig5_All	0.28600000000000003	1.51	2.23864887458178	0.00020854769933692198	4.27071422175012e-05
CL1078.Contig1_All	0.0	1.32	4.31044201242218	5.95045911633464e-05	1.1194448448039999e-05
CL1078.Contig3_All	8.81	20.213	1.09473979646784	2.0808619797289e-12	1.82625575661371e-13
CL1078.Contig4_All	7.42	15.8	0.964249291349933	0.0160955836622181	0.0048909183496438
CL10780.Contig5_All	77.053	106.786	0.368450541024942	7.847907673061709e-20	4.3548944129481295e-21
CL10780.Contig8_All	3.05	7.0360000000000005	1.09208096828818	7.28705845018675e-05	1.38667531040978e-05
CL10781.Contig3_All	0.85	1.95	1.1233658467627199	0.0056775229944565795	0.00153666791249971
CL10782.Contig2_All	0.0	29.993000000000002	8.952960482871939	5.741418221620329e-32	1.89563875096478e-33
CL10783.Contig8_All	0.096	1.063	2.84243475452072	0.00157323944526264	0.000378452884336894
CL10785.Contig6_All	0.7659999999999999	1.86	1.16679324803418	0.0013919924974401	0.000331305723241856
CL10786.Contig10_All	0.53	1.3730000000000002	1.25557108442062	0.0119441467547616	0.00350220388287052
CL10786.Contig12_All	0.0	0.4	4.09596324344355	0.000154952423075882	3.1067420243773305e-05
CL10786.Contig2_All	0.0	0.623	3.8713918261273803	0.000639437381517445	0.000142540870835649
CL10787.Contig13_All	0.0	0.38	3.16892167538038	0.00993000830688287	0.00285027010676576
CL10787.Contig20_All	3.11	10.675999999999998	1.6582945691385298	6.09618467132546e-10	6.56593872610694e-11
CL10787.Contig21_All	2.1830000000000003	8.41	1.8405127012673301	2.83703899163246e-28	1.0868728086450399e-29
CL10787.Contig22_All	6.15	9.146	0.47055589383099494	0.00975227009345244	0.00279413342273745
CL1079.Contig5_All	6.343	9.533	0.48430180495631703	0.0005713248223489349	0.000126301537205116
CL10790.Contig1_All	1.31	3.633	1.3452722792088898	0.00034749447284659	7.40465958966463e-05
CL10790.Contig3_All	1.536	2.863	0.7933788052582601	0.000226445698552341	4.66546787443683e-05
CL10790.Contig5_All	4.1	8.796	0.9943299067967201	7.78610540237344e-06	1.2942213960352801e-06
CL10790.Contig9_All	8.03	12.936	0.586788040523522	0.000127117654053561	2.51488261098112e-05
CL10791.Contig3_All	0.733	2.306	1.5119452608656	4.39889681632234e-05	8.12014472787077e-06
CL10794.Contig1_All	5.476	11.222999999999999	0.9334200827716759	3.2137169974584704e-16	2.1871607947663e-17
CL10795.Contig4_All	2.126	6.242999999999999	1.44983504714804	3.79296009224399e-22	1.8807586625073e-23
CL10796.Contig18_All	10.925999999999998	19.87	0.7484727102750569	0.00155295569282996	0.00037321683927840095
CL10799.Contig1_All	6.76	15.245999999999999	1.06819526895976	2.19374959168012e-20	1.18350868739015e-21
CL108.Contig1_All	3.4330000000000003	5.016	0.44699833938223205	0.0167745957986524	0.00512093237684907
CL10800.Contig10_All	0.0	1.22	4.79668897156896	2.20377231326925e-06	3.40936625292622e-07
CL10800.Contig15_All	0.0	0.903	6.445237694750791	2.39230388443816e-13	1.95883321844184e-14
CL10800.Contig20_All	1.986	2.98	0.482191362550842	0.0254183282658052	0.00818330177266315
CL10800.Contig26_All	0.6629999999999999	1.8	1.32565167381327	1.66177319588258e-06	2.53887569134054e-07
CL10800.Contig31_All	0.32	4.066	2.4807572051094504	0.0339052798647813	0.0113479864496355
CL10800.Contig40_All	5.903	7.756	0.2933658602266189	0.00662395489282323	0.0018201785979251102
CL10800.Contig49_All	0.873	2.846	1.5514367678334702	0.0009481775478204491	0.00021827018530668502
CL10800.Contig6_All	0.086	1.7730000000000001	4.10651412420391	2.71921165859975e-18	1.63977045490048e-19
CL10801.Contig2_All	12.853	19.146	0.4699974405420271	0.000251770261636514	5.22522830232083e-05
CL10803.Contig1_All	2.7760000000000002	6.492999999999999	1.12406579283829	2.80664171629982e-17	1.79777560011899e-18
CL10803.Contig2_All	5.912999999999999	7.746	0.28924142213881393	0.0159343000452603	0.0048354618173613
CL10804.Contig4_All	1.666	3.083	0.780079172049146	0.00103300443767726	0.00023962747574938597
CL10804.Contig5_All	2.8160000000000003	4.2860000000000005	0.506127527108431	0.000163215168815907	3.28455213809194e-05
CL10805.Contig2_All	4.78	8.166	0.665573685255892	0.00292038136504524	0.0007412897425873269
CL10806.Contig2_All	1.876	3.2060000000000004	0.6696338701939629	3.9518250545466295e-05	7.2490607449759e-06
CL1081.Contig10_All	0.0	0.843	5.4092285623601795	1.5755078664311102e-08	1.93221037360381e-09
CL1081.Contig18_All	0.873	1.5730000000000002	0.7298605129054029	0.0242012237208261	0.007738261750320371
CL1081.Contig24_All	0.836	3.113	1.77476421568005	2.3475760712185996e-13	1.9209261100262e-14
CL1081.Contig28_All	5.096	12.55	1.19677254254945	9.30213772092392e-19	5.46807566328726e-20
CL1081.Contig30_All	1.103	5.13	2.10882030989787	2.83365714647022e-35	8.41066678571291e-37
CL10810.Contig3_All	5.38	9.683	0.7451760193281899	3.60597215765472e-12	3.2235193701382e-13
CL10810.Contig5_All	7.716	13.036	0.655197953687651	1.5855163364597401e-09	1.77507499467819e-10
CL10811.Contig2_All	0.61	1.5230000000000001	1.19922029334211	0.0243705702948124	0.00780013900400248
CL10812.Contig1_All	3.85	7.45	0.851818388420539	0.000423498021841251	9.150517747017221e-05
CL10817.Contig25_All	7.252999999999999	11.35	0.543282710596858	1.1307056423806801e-05	1.92028783662477e-06
CL10817.Contig28_All	0.493	1.86	1.71098067321979	0.0066379940007009796	0.00182418155744455
CL10817.Contig43_All	0.303	1.213	1.7635986019586203	0.0117921697575205	0.00345325717532237
CL10817.Contig55_All	0.0	0.233	3.78427856028878	0.00077264979087066	0.00017473725393615802
CL10818.Contig1_All	28.526	37.473	0.291074344870165	2.69105622917462e-05	4.81863816359458e-06
CL10819.Contig5_All	0.643	1.526	1.1089250732298899	0.0154862317980869	0.00468492469212667
CL1082.Contig1_All	40.79	77.04	0.813901967841088	5.7511902158043e-35	1.72589798028905e-36
CL1082.Contig9_All	149.226	197.96	0.305026876371783	3.59904770372168e-15	2.61353887363152e-16
CL10820.Contig4_All	0.0	4.8260000000000005	6.33280995619391	8.39117285866764e-13	7.15522810855788e-14
CL10821.Contig11_All	16.67	24.9	0.475480901160287	0.00046841011838224405	0.000102034085806093
CL10821.Contig12_All	6.193	9.673	0.540189889814004	0.000649525674184725	0.000144903368705508
CL10821.Contig2_All	13.41	17.8	0.307324432824605	3.60989341282373e-05	6.57959312519088e-06
CL10821.Contig6_All	4.843	7.172999999999999	0.466767746941501	6.50282127997485e-06	1.06867927310508e-06
CL10821.Contig8_All	9.76	16.653	0.6689528744844739	4.01025028895139e-14	3.1209060845795e-15
CL10822.Contig2_All	7.336	9.843	0.320076455221168	0.0238677215877717	0.0076214455141162
CL10823.Contig1_All	1.9	8.296	2.01084815311862	4.16762370082913e-21	2.17091271539723e-22
CL10824.Contig12_All	2.076	3.463	0.630663336660907	0.0496370039769974	0.0175535571709813
CL10824.Contig5_All	3.84	6.093	0.563805695655923	0.0185612518424729	0.00573637235959275
CL10824.Contig6_All	0.9359999999999999	2.063	1.02600040983221	0.00153867386816697	0.000369498024580915
CL10828.Contig12_All	1.526	2.636	0.6773654800674389	0.0169316509907128	0.005176528843489479
CL10828.Contig13_All	0.0	0.133	2.63719512472698	0.0400728774692074	0.0137168462992271
CL10828.Contig1_All	1.923	3.846	0.899530724655965	7.594411505708149e-09	9.043062236067091e-10
CL10828.Contig4_All	0.0	0.5660000000000001	4.97137783994029	1.0970423435559901e-06	1.64463969525421e-07
CL10829.Contig11_All	0.976	2.97	1.46100936080931	0.000154151805232801	3.0893412267231e-05
CL10829.Contig12_All	0.106	0.81	2.3970888865815403	0.0115800873248349	0.0033831716878719898
CL10829.Contig13_All	0.153	6.19	5.20242860511273	2.40929051982046e-59	3.80741573649967e-61
CL10829.Contig14_All	0.086	4.25	3.50912239269988	0.00208323876368357	0.000513385088001706
CL10829.Contig2_All	0.163	8.163	2.67035526388464	0.0362884974084557	0.0122513749085384
CL10829.Contig3_All	0.006	3.003	6.934137762054269	3.87043724949849e-16	2.6501900324930604e-17
CL10829.Contig6_All	0.213	2.693	3.4203459115797696	4.77305017614714e-10	5.0931396759189504e-11
CL10829.Contig9_All	0.24600000000000002	2.4659999999999997	2.89789559083566	0.00012958870503975	2.5673127056530898e-05
CL10830.Contig3_All	0.0	1.053	4.05441537258215	0.000193180210960375	3.93594274830134e-05
CL10830.Contig6_All	0.426	2.59	2.32966847057978	0.00011499900449699199	2.25588611262555e-05
CL10838.Contig1_All	0.09300000000000001	2.083	3.41316735368038	0.000225280204509423	4.63849866608948e-05
CL10838.Contig2_All	3.62	7.372999999999999	0.88687297685582	0.0311799956450109	0.0103226320366343
CL10839.Contig1_All	0.0	0.37	3.11120842898869	0.0116121128067406	0.0033936710178977
CL1084.Contig1_All	9.453	13.366	0.393358375389645	0.0256761899756887	0.00827727041179134
CL1084.Contig5_All	0.046	1.163	3.3735004682347296	0.0010735058781910802	0.000249715326550497
CL1084.Contig7_All	1.91	4.07	0.9725441010661671	0.00348844284747053	0.0009005522147744039
CL10840.Contig11_All	0.0	0.196	3.3927677742575697	0.00491462162162055	0.00130951946881125
CL10840.Contig16_All	0.39	1.006	1.27689512551128	0.00028050808005801496	5.8682813091163095e-05
CL10840.Contig1_All	0.7759999999999999	1.226	0.5595275314434761	0.0408346866901873	0.0140097657008887
CL10840.Contig27_All	0.22	0.58	1.28035170482233	0.00320745056286013	0.000821804411586946
CL10840.Contig4_All	0.11	0.35600000000000004	1.5115452440735	0.0301857488501698	0.00994428260256857
CL10841.Contig21_All	0.5529999999999999	11.386	4.24048903548651	1.7150284814125298e-58	2.7496574222432396e-60
CL10841.Contig29_All	0.17600000000000002	4.556	4.06255976901699	1.67614542815476e-05	2.91443777884823e-06
CL10841.Contig3_All	0.033	4.273	6.100204106704671	4.30426663759551e-18	2.62479393372915e-19
CL10843.Contig13_All	0.20600000000000002	1.0759999999999998	2.06861836960638	0.0137409047627964	0.0040966644583061
CL10843.Contig4_All	0.34299999999999997	1.3130000000000002	1.7730288964717702	0.0020426688342454103	0.0005025021627498
CL10845.Contig1_All	15.62	20.83	0.30622239293285397	0.0435174505441499	0.0150672617945468
CL10847.Contig2_All	9.283	12.02	0.269485363817401	0.0452983960355661	0.0157809707748743
CL1085.Contig3_All	2.096	4.39	0.9641734263185621	2.36469160833846e-05	4.201531911590239e-06
CL1085.Contig4_All	2.693	6.233	1.10814536198481	2.01067939119289e-07	2.7632053664482795e-08
CL10850.Contig2_All	2.513	5.353	0.9699429135860459	0.00239966046884714	0.000599718290361719
CL10852.Contig4_All	0.29	2.863	3.14751550051239	5.7301966904544e-09	6.76621685369717e-10
CL10854.Contig2_All	1.3630000000000002	3.81	1.38747178755741	1.8592150806254399e-09	2.09166271510683e-10
CL10856.Contig1_All	0.023	0.48	2.65548527323229	0.0365157084607485	0.0123412490769681
CL10856.Contig3_All	0.956	1.956	0.9322079397697571	0.00565008150027465	0.00152834834344357
CL10858.Contig2_All	0.39	2.2159999999999997	2.30803826256642	4.66374671393218e-06	7.526219570723691e-07
CL10858.Contig5_All	2.093	2.9960000000000004	0.416197091003449	0.0495999233234559	0.0175377318070239
CL10859.Contig13_All	10.1	14.773	0.448524231297628	5.34183684968701e-08	6.915797001967989e-09
CL10859.Contig20_All	5.28	9.03	0.6697996915491949	0.0011329344233974	0.000264865145442445
CL10859.Contig34_All	4.046	5.64	0.378579340653646	0.0108088895012862	0.0031344573811337303
CL10859.Contig36_All	0.89	1.756	0.880751513311563	0.0228408840599947	0.0072428468833477
CL10859.Contig41_All	2.103	3.23	0.513510689691926	0.0382859359834582	0.0130206014050789
CL10859.Contig48_All	1.16	2.19	0.8109633453244591	0.0163525173718369	0.00497721856313121
CL10859.Contig9_All	5.18	6.8260000000000005	0.296239751302295	0.0263203069411873	0.0085151394380258
CL1086.Contig1_All	0.573	2.12	1.7282781328243797	0.0019358778542889101	0.000474262339661038
CL1086.Contig3_All	4.04	15.363	1.8251878666831598	3.948954079873019e-81	4.26689847865717e-83
CL10860.Contig4_All	2.593	4.156000000000001	0.578663861167201	0.000215166208828992	4.41754548256378e-05
CL10863.Contig1_All	0.23600000000000002	2.276	2.82746225533747	4.4438813501616795e-05	8.20707193510141e-06
CL10863.Contig2_All	4.933	9.45	0.8202792213602289	0.005420113963190879	0.00145879180028137
CL10864.Contig1_All	7.796	12.74	0.60377225526066	0.000767474293962422	0.000173432504387077
CL10865.Contig5_All	6.87	10.126	0.457651130109407	6.37667319068732e-08	8.32319107273269e-09
CL10866.Contig2_All	0.586	1.416	1.11877585948996	0.0462467982316643	0.0161771237498609
CL10867.Contig1_All	4.543	6.026	0.307391084757889	0.0153103586029423	0.00462719832008913
CL10869.Contig2_All	5.3629999999999995	7.7860000000000005	0.43108425773413106	0.00522867392129995	0.00140177729725877
CL10871.Contig5_All	0.6659999999999999	1.99	1.4101171839542401	0.00746520497239778	0.00207755059092069
CL10873.Contig20_All	0.59	1.406	1.1368832255565	0.00012693356431931	2.51096296004689e-05
CL10873.Contig21_All	0.623	2.19	1.70138352728038	1.0933341651986e-06	1.63848269490981e-07
CL10873.Contig6_All	0.033	0.583	3.38080433439601	9.45594524497675e-05	1.8291821725447697e-05
CL10874.Contig2_All	17.0	45.026	1.3026757607313102	2.2199706563049897e-77	2.5662295585143695e-79
CL10876.Contig2_All	9.71	17.36	0.731975065541606	1.44997508622736e-08	1.7719133854091897e-09
CL10876.Contig3_All	6.966	14.87	0.9906760578130458	8.03488592708592e-09	9.58337517452252e-10
CL10876.Contig4_All	36.58	69.363	0.821020717905132	7.198610158713889e-70	9.39996558269471e-72
CL10876.Contig5_All	5.912999999999999	16.586	1.38083602398302	6.65650385252316e-10	7.193898715045591e-11
CL10876.Contig6_All	11.206	20.352999999999998	0.758653663081606	3.12402145912773e-13	2.58017564462616e-14
CL10876.Contig7_All	44.89	99.93299999999999	1.05022153403081	4.6956427422687196e-67	6.439703404279369e-69
CL10876.Contig8_All	10.493	25.21	1.1563334777023602	5.18597213374077e-14	4.06481575302611e-15
CL10876.Contig9_All	0.86	2.116	1.17297856071858	0.00432075213112816	0.00113743547046508
CL10877.Contig3_All	1.43	2.886	0.890679668200291	0.027051950488231	0.00877817125195545
CL1088.Contig1_All	22.855999999999998	30.035999999999998	0.291876992001913	0.000587742860890226	0.00013022028717573798
CL10881.Contig24_All	1.376	3.33	1.17485372696773	0.000225636375961169	4.6468192608377005e-05
CL10881.Contig27_All	1.67	3.593	1.0056926955382	2.08167044972632e-06	3.2113610713094604e-07
CL10881.Contig33_All	1.11	3.093	1.3462065967518002	0.011652028182168999	0.0034062284095165898
CL10883.Contig1_All	0.31	2.94	2.91095497355554	6.50525113841116e-07	9.47493762564359e-08
CL10884.Contig5_All	0.0	0.196	2.7668708435997798	0.0294745109171232	0.009681286345773941
CL10885.Contig3_All	0.95	1.8159999999999998	0.828404379739975	0.0225677712850807	0.0071443959337390405
CL10886.Contig4_All	0.0	0.45	3.8224945106555404	0.000572053651749199	0.000126475170320456
CL10886.Contig5_All	0.56	2.5860000000000003	2.00484536518356	3.37525184989181e-05	6.12792886546664e-06
CL10887.Contig10_All	1.23	2.173	0.7198465913021072	0.0035176235923089698	0.0009086238940784539
CL10887.Contig11_All	11.963	15.47	0.271061069671214	9.230754477120559e-05	1.78168360820119e-05
CL10887.Contig12_All	1.463	2.966	0.913008202997664	9.59423121470432e-08	1.27569132208026e-08
CL10887.Contig16_All	6.136	9.506	0.529256349676575	1.38732033074136e-05	2.38492620999185e-06
CL10887.Contig1_All	0.983	3.733	1.7905252670995802	3.9457104153445e-06	6.30231420373437e-07
CL10887.Contig20_All	1.536	2.9760000000000004	0.8487720634690501	0.00014663630569986598	2.9294225554140003e-05
CL10887.Contig27_All	0.613	1.06	0.676127479402806	0.0218412656385706	0.0068878883610077
CL10887.Contig3_All	1.48	2.983	0.910465436448583	1.14641226744877e-05	1.94784017444434e-06
CL10887.Contig6_All	0.12	0.76	2.2700946112978397	0.00790785786234942	0.00221656638391058
CL10888.Contig2_All	4.04	14.222999999999999	1.71380484180129	1.2886274257419296e-128	8.004772390269008e-131
CL10889.Contig13_All	0.24	2.1430000000000002	3.01921072637148	1.40189465467726e-16	9.32163815966857e-18
CL10889.Contig16_All	0.016	6.44	8.00418468047545	1.4189505842399896e-45	3.0788052660077194e-47
CL10889.Contig17_All	0.526	1.95	1.75707191552419	1.05958140058294e-09	1.1676045180640098e-10
CL10889.Contig23_All	0.0	14.902999999999999	9.91435004563628	4.87770155583782e-42	1.17784346062796e-43
CL10891.Contig13_All	0.376	1.5030000000000001	1.89003994604388	5.112357670156579e-05	9.51878752098862e-06
CL10891.Contig18_All	10.86	19.88	0.7709156995389169	5.61442064448783e-15	4.1329278153555e-16
CL10891.Contig21_All	2.9160000000000004	6.466	1.04452086468897	3.18148273963773e-08	4.02008481963455e-09
CL10891.Contig23_All	4.0760000000000005	7.166	0.7097885520042769	0.000907241182000131	0.000207953672800594
CL10891.Contig4_All	0.28300000000000003	4.756	3.96460211788354	1.8930531262360097e-72	2.3622275389173897e-74
CL10891.Contig6_All	0.023	0.71	4.47900384832496	6.2257480427945e-11	6.1482649255708e-12
CL10891.Contig8_All	0.0	7.8260000000000005	7.476979203169099	1.35011132961449e-19	7.5849448809353e-21
CL10891.Contig9_All	3.0860000000000003	4.986000000000001	0.5866650383944361	1.39357206016406e-06	2.1141791835556102e-07
CL10892.Contig5_All	0.016	0.89	4.93165438694574	1.35701233371076e-11	1.2679972636349e-12
CL10892.Contig6_All	5.513	6.936	0.23221966152821302	0.00436224271355675	0.0011497413482000698
CL10894.Contig2_All	8.552999999999999	14.716	0.6812015795363531	1.8594154542124e-08	2.29890108159312e-09
CL10894.Contig4_All	14.845999999999998	24.103	0.597481251042833	7.497052612571371e-09	8.92057267490283e-10
CL10894.Contig5_All	23.023000000000003	35.263000000000005	0.5129343392581239	9.981935240275159e-11	1.0018178405039998e-11
CL10895.Contig7_All	0.0	1.81	7.42135466775677	3.6331967429817297e-19	2.0868292497801897e-20
CL10896.Contig14_All	1.32	2.01	0.5073633465551571	0.00031049801756946003	6.54932879641087e-05
CL10896.Contig15_All	0.086	0.503	2.13001094699171	0.0131099029287875	0.0038866034755087797
CL10896.Contig6_All	1.133	3.0460000000000003	1.31306098722362	4.07478370973583e-08	5.20856449172034e-09
CL10898.Contig1_All	0.546	2.8360000000000003	2.19169808278002	4.86176563947098e-06	7.861727809577841e-07
CL10898.Contig5_All	1.67	2.943	0.714678433264012	0.000135911886907031	2.7007578742981697e-05
CL10898.Contig6_All	0.726	2.78	1.7366077126973798	0.00956173222798312	0.00273389539762889
CL109.Contig11_All	108.38600000000001	145.1	0.31569318433653004	8.84031948244204e-06	1.48028316012675e-06
CL109.Contig3_All	131.933	165.07299999999998	0.21953806777236398	0.00071052503164459	0.00015956080622706102
CL109.Contig4_All	153.89	202.60299999999998	0.29234464508859304	1.2441368438201699e-09	1.38077174600134e-10
CL109.Contig9_All	84.86	101.99	0.161020960893195	0.046015670331522006	0.0160736292393623
CL1090.Contig11_All	0.603	1.18	0.845172198758402	0.0319039178190333	0.0105919555680614
CL10900.Contig11_All	0.09	2.516	4.49436555937344	3.03970386274578e-19	1.73629927110405e-20
CL10900.Contig1_All	0.943	3.576	1.81754737632582	3.5977331094529704e-12	3.21576070162942e-13
CL10900.Contig3_All	0.233	3.01	3.5149901320813797	9.210890039586759e-20	5.12835376884186e-21
CL10900.Contig7_All	0.17300000000000001	0.893	2.2259114466367005	4.8330838375028295e-05	8.96656031621404e-06
CL10902.Contig1_All	14.32	20.496	0.416310992275935	0.00163122575054755	0.000393579283324002
CL10902.Contig3_All	15.52	24.903000000000002	0.579254712694585	1.4963882660897101e-05	2.58453377002501e-06
CL10904.Contig10_All	10.023	16.336	0.600778379951021	0.00019603180214350501	3.99682942251728e-05
CL10904.Contig13_All	3.196	4.8	0.48222709820447796	0.0350481207353709	0.0117798411318484
CL10904.Contig7_All	1.246	2.786	1.05800096524743	5.829223897663989e-05	1.09517090638432e-05
CL10905.Contig1_All	7.736000000000001	11.696	0.496269580411563	0.00809403961769025	0.00227574601950172
CL10906.Contig2_All	0.8059999999999999	2.346	1.4250187667452698	1.6939574770919099e-07	2.3107167273745398e-08
CL10908.Contig10_All	0.0	0.243	3.00287123077821	0.0158194238764174	0.00479610302830381
CL10908.Contig2_All	0.0	0.8959999999999999	5.76075983478809	1.04175449424803e-09	1.1469348075849099e-10
CL10909.Contig8_All	2.463	9.993	1.9076007292705301	7.629612602828729e-17	4.99807295554847e-18
CL10909.Contig9_All	0.75	2.403	1.4590090712111599	0.0180105331706399	0.0055482479751371
CL1091.Contig2_All	0.09300000000000001	7.0329999999999995	5.59349721197857	1.2863257900560702e-16	8.53770994537315e-18
CL1091.Contig5_All	1.136	18.136	2.4970851969315095	0.0411886644726692	0.0141442733266455
CL1091.Contig7_All	0.556	8.616	3.81621733791865	1.52142954682482e-16	1.0144749389740501e-17
CL10910.Contig1_All	0.67	1.51	1.0631740412301802	0.0149999074336484	0.00452270880756017
CL10911.Contig11_All	3.563	6.053	0.664558337863717	4.66940799100956e-05	8.64656008484152e-06
CL10911.Contig3_All	6.056	9.243	0.500011510013999	0.0314253321819522	0.0104141649618049
CL10911.Contig7_All	0.24600000000000002	0.816	1.63330836577667	0.00749588231987975	0.0020869357187973
CL10911.Contig8_All	1.736	7.3629999999999995	1.96635975924862	1.8573525288021898e-22	9.05743227753116e-24
CL10912.Contig16_All	0.0	5.22	7.91749397605139	5.48763967298991e-23	2.61424773240273e-24
CL10912.Contig23_All	0.083	3.7960000000000003	3.35710649841828	0.00385849538463391	0.0010050705731885
CL10912.Contig24_All	11.526	26.206	1.08094476080972	2.05384051914512e-33	6.45545358824895e-35
CL10912.Contig4_All	9.37	11.585999999999999	0.20248579270446804	0.0399581313696787	0.0136675180638036
CL10912.Contig6_All	7.756	13.402999999999999	0.6850833256405179	3.81898735675233e-14	2.96788251679631e-15
CL10912.Contig9_All	3.24	10.806	1.6382411924551898	6.14233077011521e-41	1.52621180578116e-42
CL10916.Contig2_All	4.243	6.09	0.41620382679438106	0.0223996062037423	0.00708405490277369
CL10916.Contig6_All	2.2	3.273	0.47062780129768	0.0275730612903802	0.00897229669977442
CL10917.Contig1_All	5.023	19.262999999999998	1.83633630153977	3.07233484709098e-36	8.850291987180001e-38
CL1092.Contig4_All	1.643	3.01	0.769722077499695	0.000548090726434752	0.000120745637407879
CL10921.Contig6_All	0.653	3.363	2.28966135270568	1.58299325965796e-13	1.2809299337484699e-14
CL10921.Contig8_All	0.653	2.64	1.92011687558314	3.0497908751548697e-21	1.57862816466983e-22
CL10924.Contig1_All	5.3229999999999995	7.143	0.32209563920773304	0.022602407402749002	0.00715684399846663
CL10932.Contig14_All	1.306	6.57	2.23029492014155	4.801660391201789e-61	7.34128177223922e-63
CL10932.Contig24_All	0.14300000000000002	0.986	2.62388142910786	2.7013463389704802e-11	2.58441542611537e-12
CL10932.Contig3_All	0.44	1.25	1.3570441444051102	0.000595785048080482	0.000132151975602795
CL10932.Contig41_All	1.153	2.086	0.750295205526489	0.0031119711023465	0.000794754360134687
CL10932.Contig42_All	3.423	5.05	0.45953157324898997	0.0011188857015029699	0.00026110351384184104
CL10933.Contig1_All	0.0	1.52	6.4038464571642	6.0154886112718e-13	5.0765084423899004e-14
CL10933.Contig4_All	2.22	3.926	0.7149156761361529	0.0119439760988804	0.00350202322022556
CL10933.Contig5_All	0.0	0.18	3.23221955477499	0.00656896786486549	0.0018024825972732899
CL10933.Contig7_All	2.88	4.1930000000000005	0.441900415979055	0.00671061763977438	0.0018467078421405
CL10934.Contig2_All	0.823	8.096	3.16032552006861	5.37753202450913e-19	3.11873097902097e-20
CL10934.Contig6_All	0.77	5.97	2.81395881579356	5.559296496707339e-16	3.8363875953349005e-17
CL10934.Contig7_All	4.08	9.266	1.07663372611586	2.6024896388816603e-09	2.9691344859701103e-10
CL10935.Contig5_All	17.526	22.656	0.268844154049351	0.00312695372043773	0.0007989910838415889
CL10936.Contig4_All	1.0	11.16	3.3471313063739996	3.9594135081082105e-41	9.78616606697932e-43
CL10936.Contig5_All	0.0	2.056	6.3631368351376	1.23289306826721e-12	1.06417740391709e-13
CL10937.Contig3_All	63.766000000000005	78.57600000000001	0.19606662925703	0.0144571776693623	0.0043381968207087205
CL10940.Contig1_All	30.396	37.166	0.18833090477040898	0.00765864024261171	0.0021380838324673397
CL10940.Contig2_All	38.78	46.166000000000004	0.150293805445703	0.0401216143992393	0.013734845183895
CL10940.Contig4_All	2.396	6.66	1.34617414492744	0.000535535834238417	0.000117804174028997
CL10941.Contig2_All	1.8130000000000002	3.96	1.0222052572938398	2.56583195628526e-07	3.5640140506987407e-08
CL10944.Contig6_All	1.146	3.346	1.40236019029381	0.0019615210219033	0.000481102298368571
CL10944.Contig8_All	0.426	2.806	2.59830854893438	2.96037823135213e-13	2.4388688747321298e-14
CL10945.Contig2_All	15.3	31.903000000000002	0.956671733261105	2.3190093389461698e-23	1.09029300161088e-24
CL10947.Contig1_All	13.273	22.36	0.646903087268498	1.01554579922352e-07	1.3529800439796298e-08
CL10948.Contig2_All	50.486000000000004	65.96300000000001	0.282168753755601	2.0259622450161604e-05	3.5643446527236902e-06
CL10949.Contig3_All	7.22	11.843	0.6087157054012521	0.0007548885122706009	0.000170398509298817
CL1095.Contig11_All	22.253	26.093000000000004	0.128635967429122	0.0463215277744206	0.0162057970811229
CL1095.Contig1_All	53.223	63.18	0.146336796834422	0.00217654835780031	0.000538697979892155
CL1095.Contig20_All	0.0	0.71	5.230947475008941	6.377963115972849e-08	8.32557227326187e-09
CL1095.Contig5_All	1.76	3.99	1.07253829088186	4.36309085057241e-06	7.015262985314161e-07
CL10950.Contig1_All	1.453	2.73	0.7972931366521271	0.0039010707261711297	0.00101705663992206
CL10951.Contig14_All	1.5430000000000001	2.39	0.532362315803315	0.000159367249423979	3.201183610938811e-05
CL10951.Contig16_All	1.0	1.806	0.7464134596649659	0.000252414060149033	5.2402459631762396e-05
CL10951.Contig19_All	1.52	2.873	0.817925299761994	1.21666527850335e-09	1.34895257917572e-10
CL10951.Contig1_All	0.45	1.276	1.34966145721737	0.0159149558377693	0.00482854726537539
CL10951.Contig21_All	1.926	2.7560000000000002	0.416833555846943	0.00571854484045763	0.00154874389672885
CL10951.Contig22_All	1.0659999999999998	1.8559999999999999	0.700009718150551	0.000906395388390858	0.000207749891181955
CL10951.Contig26_All	0.79	1.2930000000000001	0.612049093133536	0.0108032595233743	0.00313223400800734
CL10951.Contig27_All	2.34	6.106	1.2821566152005601	4.53963946272287e-14	3.54778796568359e-15
CL10951.Contig31_All	0.163	2.16	3.46774473107912	3.12550489982979e-09	3.60076577891472e-10
CL10951.Contig33_All	0.426	0.98	1.08634748985871	0.0428066284852652	0.0147907064936183
CL10951.Contig35_All	0.256	3.1860000000000004	3.27008219810259	1.02437025523042e-08	1.2339988146463198e-09
CL10951.Contig36_All	0.09	0.693	2.88327229964039	9.04052844806771e-06	1.51538943900275e-06
CL10951.Contig3_All	1.486	3.61	1.17586676222739	3.01630203499548e-18	1.8225539429285397e-19
CL10951.Contig41_All	0.9059999999999999	1.8459999999999999	0.9229827186125809	0.000696253670782075	0.000156127488196545
CL10951.Contig44_All	0.626	1.31	0.97024335364378	1.11127365600215e-05	1.8850987202529998e-06
CL10951.Contig50_All	0.76	1.743	1.08306093909197	0.000375289851433495	8.0432153137013e-05
CL10951.Contig51_All	0.993	2.08	0.975932599246867	0.0012026970874263198	0.000282766267694951
CL10951.Contig6_All	0.746	2.2230000000000003	1.4468679703225902	0.00896557571903039	0.0025460870173895102
CL10951.Contig7_All	1.683	2.903	0.683972807654711	5.886531294574399e-05	1.10683886948115e-05
CL10951.Contig8_All	0.633	1.916	1.48067249635613	9.569406445278169e-10	1.04884830589665e-10
CL10951.Contig9_All	1.3359999999999999	5.296	1.8793530288508302	1.9661971572054294e-52	3.651220250809089e-54
CL10953.Contig10_All	0.0	0.843	4.50970649051897	2.6191104478949103e-05	4.6812180985964895e-06
CL10953.Contig16_All	0.65	1.93	1.44957217003302	2.22903040606716e-05	3.94330539256571e-06
CL10953.Contig2_All	3.483	6.223	0.7338668227268911	3.47768488718003e-07	4.8990637406511505e-08
CL10953.Contig4_All	0.0	2.67	6.50696767046816	1.6651431071116902e-13	1.3492251887169999e-14
CL10953.Contig6_All	0.40299999999999997	2.036	2.21036950495313	2.42811473944101e-10	2.5234994607174103e-11
CL10953.Contig9_All	2.87	5.546	0.849434224018293	1.8003376628699102e-07	2.4623266926060298e-08
CL10956.Contig10_All	12.14	24.61	0.9170585898925251	1.60074197230548e-35	4.71269864765891e-37
CL10956.Contig11_All	0.716	3.153	2.00639878505324	7.11382575601187e-10	7.70525714555672e-11
CL10956.Contig13_All	3.793	6.662999999999999	0.712364686021566	0.00166635874665459	0.000402621052405343
CL10956.Contig16_All	3.5	7.086	0.90536096384356	0.00305469502360404	0.000778750567080729
CL10956.Contig1_All	8.736	20.41	1.1171375612236398	2.54991114889804e-09	2.90719654052605e-10
CL10956.Contig3_All	2.616	8.626	1.61985146206801	1.62181097116101e-26	6.65127314885911e-28
CL10956.Contig4_All	39.173	245.48	2.54510895524177	0.0	0.0
CL10956.Contig5_All	105.303	170.58	0.5929070510232191	8.157568465323809e-34	2.52743842409746e-35
CL10956.Contig7_All	9.926	18.01	0.753327255173188	2.55664837619516e-12	2.2622806723457397e-13
CL10956.Contig9_All	0.28	8.98	4.87512270161384	5.348187512622009e-36	1.5540731666305802e-37
CL10957.Contig1_All	0.013000000000000001	0.8059999999999999	4.49707445628162	1.50064996639855e-05	2.59238684892841e-06
CL10957.Contig6_All	4.753	14.005999999999998	1.456582975872	4.0283888627190504e-21	2.0961825727615698e-22
CL10958.Contig2_All	103.68299999999999	124.83	0.159904837732287	0.0169563408252544	0.0051867806916420294
CL10959.Contig9_All	21.743000000000002	26.393	0.17818176921405499	0.0217925957261793	0.0068713480979622705
CL1096.Contig2_All	0.0	1.736	4.80876141110571	1.7248096419853298e-06	2.6419742170264603e-07
CL10960.Contig2_All	0.036000000000000004	1.91	5.32873564242938	8.73029772909557e-18	5.41836431381016e-19
CL10960.Contig3_All	0.043	0.626	3.43106988601749	3.34706202192919e-06	5.29487216990811e-07
CL10960.Contig6_All	0.0	1.3530000000000002	5.84729437371615	1.99368866499542e-10	2.05805325016862e-11
CL10964.Contig2_All	1.3630000000000002	3.103	1.0920041781533298	4.59566714745526e-07	6.56997757513672e-08
CL10964.Contig3_All	2.213	6.002999999999999	1.3367621825621498	2.1521703049776e-11	2.0422998902306103e-12
CL10966.Contig2_All	16.62	28.826	0.692756836823505	2.4058981910194697e-23	1.1321966705261298e-24
CL10967.Contig6_All	1.0959999999999999	2.58	1.1371085860910701	0.000212904174285677	4.36714570846055e-05
CL10968.Contig8_All	4.713	8.853	0.8052829240354159	2.60333108893788e-07	3.61866380940095e-08
CL10971.Contig7_All	0.12300000000000001	1.06	2.3299799063819	0.0329480849236701	0.0109850971913538
CL10972.Contig1_All	109.64	130.32299999999998	0.148154774284425	0.0257974363979106	0.00832030662099763
CL10972.Contig4_All	14.613	19.762999999999998	0.33440710072311497	4.68620496440318e-05	8.679713825448081e-06
CL10973.Contig4_All	8.306000000000001	14.15	0.6657515298363679	3.0882544283173e-06	4.86518789123895e-07
CL10976.Contig4_All	2.81	4.05	0.426690681739567	0.0170225560442684	0.00521094475201903
CL10976.Contig7_All	0.34600000000000003	0.696	0.910946634358309	0.033900251294839	0.0113448204206355
CL10979.Contig3_All	5.143	16.596	1.5869231405745199	3.2880442077839595e-45	7.227814319698321e-47
CL10979.Contig4_All	3.116	9.052999999999999	1.43415277336788	7.24220779355505e-22	3.6409839702282e-23
CL10979.Contig5_All	6.08	12.743	0.9625725492298292	1.27966397645259e-13	1.0294876659740601e-14
CL10980.Contig7_All	0.87	1.76	0.918655884361473	6.92761722104929e-07	1.01311569728271e-07
CL10980.Contig8_All	20.223	25.355999999999998	0.22553106560345804	0.000461211674859321	0.000100370208425661
CL10981.Contig10_All	0.6659999999999999	3.0060000000000002	2.0543725609526002	5.951153306672529e-07	8.62298280365979e-08
CL10981.Contig11_All	26.965999999999998	35.733000000000004	0.303696602753302	0.029607765345665	0.00973347433551357
CL10981.Contig15_All	99.126	126.2	0.245633866388319	0.000599390833940887	0.000132998205057573
CL10982.Contig1_All	0.38	1.686	2.0474944828397	1.6026330139051401e-13	1.29717261268969e-14
CL10985.Contig7_All	0.003	0.7929999999999999	3.4415053462867404	0.004173596316780471	0.00109559299625628
CL10985.Contig9_All	15.173	22.38	0.459895046638989	7.352277512835361e-08	9.66173435488853e-09
CL10986.Contig1_All	46.88	68.426	0.44235169180145706	6.494804012769979e-11	6.42269546329979e-12
CL10986.Contig7_All	9.993	33.053000000000004	1.62362188016573	1.2547602168530497e-62	1.8607743542648995e-64
CL10987.Contig1_All	0.45	1.446	1.5618629037065401	0.00085741241181853	0.000195585074976606
CL10988.Contig10_All	0.45299999999999996	2.4730000000000003	2.3204631488162004	5.34161161266813e-09	6.29160273282834e-10
CL10988.Contig1_All	0.513	1.383	1.30828768780775	0.00019694631557525	4.016336694297439e-05
CL10988.Contig4_All	0.736	1.5630000000000002	0.9782742451943629	0.0021620066770699697	0.0005347678756675731
CL10988.Contig6_All	0.483	1.27	1.2712442519937401	0.01219792431288	0.00358688716862483
CL10988.Contig7_All	0.94	2.076	1.04389068731691	0.0187502149810893	0.0058015385533911204
CL1099.Contig1_All	0.0	0.376	2.62675498917404	0.0389297005587905	0.0132672119776573
CL1099.Contig2_All	0.316	1.686	2.03399929105955	0.00522392134872357	0.0014002175062432
CL10991.Contig1_All	0.0	15.366	8.5636510155942	2.1798099983036e-28	8.30081411895835e-30
CL10991.Contig3_All	0.46299999999999997	2.22	2.11309740310979	4.8957594090346596e-08	6.3141900206419395e-09
CL10995.Contig11_All	0.8059999999999999	2.1959999999999997	1.3338794594485	1.7859069273683602e-06	2.73809895391161e-07
CL10995.Contig9_All	0.47	1.653	1.69705455350765	2.4926474835984902e-06	3.88271595057781e-07
CL110.Contig3_All	0.0	2.3930000000000002	6.75024447985757	5.230203206995279e-15	3.8386550145612697e-16
CL110.Contig7_All	0.183	0.7	1.75846550767957	0.00329664950650529	0.000846353235692071
CL110.Contig9_All	0.09	2.92	4.7816315784882	1.65057069885349e-29	6.01106807583514e-31
CL1100.Contig1_All	0.693	3.923	2.39010170092228	1.4976903124878498e-18	8.9005109014403e-20
CL1100.Contig4_All	2.506	3.886	0.534980108062323	0.00328698839606484	0.000843693187248646
CL1100.Contig5_All	0.223	0.726	1.4964741144666898	0.0280932130724834	0.0091660157689992
CL1100.Contig6_All	0.5	3.71	2.7686577801716803	2.1208183814473597e-22	1.0379341473978999e-23
CL1100.Contig8_All	0.84	4.283	2.21890398902688	1.1091703655653601e-12	9.544119989794501e-14
CL11000.Contig33_All	0.0	0.603	4.7087707142162305	4.0371019162918406e-06	6.454029595174229e-07
CL11001.Contig2_All	7.433	9.552999999999999	0.263053254586944	0.00396904339155526	0.0010370785090557302
CL11001.Contig8_All	3.266	6.12	0.8026202329349409	2.30111753294718e-06	3.5712897165350794e-07
CL11003.Contig2_All	70.52600000000001	91.68	0.275101803868155	8.073009698007429e-05	1.54691925587598e-05
CL11004.Contig2_All	0.843	4.62	2.29884843772927	5.3487215131128304e-06	8.69069265735441e-07
CL11005.Contig11_All	1.5659999999999998	4.123	1.28645315877538	7.810888280621199e-08	1.02908824686283e-08
CL11005.Contig7_All	4.056	5.81	0.416976185803165	0.0179662291241057	0.00553302597382262
CL11006.Contig2_All	1.296	4.16	1.57325959467222	2.5482421671295602e-08	3.1884379179476e-09
CL11008.Contig3_All	3.8360000000000003	5.85	0.500597527222638	0.00286020721487148	0.000725039303164705
CL11008.Contig4_All	0.556	2.266	1.85089640628197	0.000443775527156372	9.625053319807041e-05
CL11009.Contig3_All	2.986	5.43	0.7558023422945401	0.00011710851448686201	2.3017500627287198e-05
CL11009.Contig8_All	0.24	1.683	2.6386931355093197	1.4277149214179598e-11	1.33546728087752e-12
CL11009.Contig9_All	0.01	0.12	2.35591290980754	0.0485732927730575	0.0171200166177092
CL1101.Contig5_All	1.653	3.22	0.8422797528373129	0.0279337696177777	0.009106578270937691
CL11012.Contig4_All	1.296	2.003	0.5266216908609871	0.0219945865997969	0.0069420128313189
CL11012.Contig5_All	0.74	1.8259999999999998	1.18283344887244	0.00662146758192059	0.0018191208117015398
CL11013.Contig1_All	1.84	3.406	0.790420179866571	0.0006363813058883661	0.000141803944831202
CL11014.Contig3_All	0.303	1.5659999999999998	2.13814895460144	0.000254103273114506	5.2786496563901704e-05
CL11015.Contig2_All	1.556	3.91	1.22907964940256	2.12057539182346e-10	2.1941385181261398e-11
CL11018.Contig11_All	0.0	0.75	5.17008725320223	1.71993466816557e-07	2.34803303470229e-08
CL11018.Contig14_All	0.073	2.313	4.80032278958697	6.88204404960573e-17	4.4985648509912095e-18
CL11018.Contig15_All	11.093	24.346	1.03355496607627	4.2804419442492796e-26	1.7844927373169e-27
CL11018.Contig16_All	0.0	0.256	2.9677736642485297	0.0173445477944852	0.0053205146775685795
CL11018.Contig1_All	11.573	18.1	0.541996282737623	0.00450015287170682	0.00118923963769903
CL11018.Contig25_All	1.213	4.25	1.68966839457582	3.858653223156939e-06	6.15524354349036e-07
CL11018.Contig26_All	0.8759999999999999	4.476	2.1722742589856003	8.36035017934923e-07	1.235062121029e-07
CL11018.Contig6_All	6.216	10.073	0.5943102988485379	4.88544304817497e-06	7.900549700711221e-07
CL11018.Contig7_All	0.0	0.42	4.93308057897525	9.009585827285749e-07	1.33698320272141e-07
CL11019.Contig10_All	37.676	49.9	0.301430780706872	0.00206182678001655	0.000507598401594005
CL11019.Contig14_All	151.12	201.78599999999997	0.31277253824198703	9.50735180321282e-07	1.4153204657290498e-07
CL11019.Contig15_All	0.0	19.423	8.104621169516179	2.3031241469386097e-24	1.03622703258005e-25
CL11019.Contig3_All	12.943	40.546	1.54214514032747	1.0942828298184998e-54	1.9315519667173997e-56
CL11019.Contig6_All	4.006	16.183	1.91448859564935	9.713830088817389e-31	3.35699633420054e-32
CL11019.Contig7_All	165.333	206.31599999999997	0.214152432552548	0.0068332361286812205	0.00188501004079108
CL11019.Contig8_All	7.396	10.773	0.4354235512853529	0.0442522277962983	0.0153618212855716
CL1102.Contig2_All	3.716	5.77	0.53479174965939	0.00229183425942213	0.000570036543068135
CL11020.Contig1_All	7.513	12.503	0.634614068168405	1.36499290362979e-05	2.3437070569115297e-06
CL11022.Contig15_All	2.2430000000000003	3.736	0.636049222639207	0.0047561761016378795	0.00126319185271196
CL11022.Contig22_All	2.986	3.983	0.317001916535362	0.00826418010028527	0.00232801188808972
CL11022.Contig4_All	2.71	4.49	0.626528672964049	5.46221805118596e-05	1.02179881193307e-05
CL11025.Contig3_All	0.593	1.6230000000000002	1.3458455568648502	3.5745281558826704e-07	5.0479977773915596e-08
CL11025.Contig4_All	0.93	2.69	1.43140610097099	1.50292956622766e-14	1.1400423753095e-15
CL11029.Contig1_All	3.4160000000000004	6.25	0.774054778031227	1.52393596249953e-10	1.55446868066155e-11
CL11029.Contig2_All	0.05	2.4	5.20404030925871	1.52908452899963e-21	7.79274908149594e-23
CL11029.Contig3_All	1.986	7.832999999999999	1.8711943164387301	8.0483515100386e-35	2.4258247951252597e-36
CL11029.Contig5_All	0.026000000000000002	1.043	3.85324059952972	0.000114834035843674	2.25214764625713e-05
CL1103.Contig7_All	16.546	25.83	0.541002114171682	8.319195751667911e-10	9.06178937494394e-11
CL11030.Contig1_All	4.706	9.323	0.857941828710177	0.0108143841048953	0.0031361690250170603
CL11030.Contig2_All	8.816	13.985999999999999	0.5599150515288289	0.000273892391274952	5.72149277733859e-05
CL11030.Contig3_All	7.622999999999999	15.392999999999999	0.914002343306284	3.60098846060187e-20	1.96081733473356e-21
CL11030.Contig4_All	16.846	30.613000000000003	0.7599375807978991	1.69517344547676e-34	5.150147456784309e-36
CL11030.Contig5_All	4.43	5.88	0.30926610614275607	0.0345565947534692	0.0115988587849551
CL11030.Contig6_All	20.105999999999998	39.69	0.8805383175670349	6.505558380674139e-52	1.2201746126179598e-53
CL11031.Contig10_All	1.673	2.9	0.691562587568523	1.04872250933557e-07	1.4002770310459599e-08
CL11031.Contig116_All	0.073	0.45299999999999996	2.4366993355963196	0.0006609864855397669	0.000147669808248281
CL11031.Contig11_All	5.752999999999999	10.253	0.732933537000068	9.067518481690441e-05	1.7487340866552402e-05
CL11031.Contig120_All	0.81	1.8359999999999999	1.0693530575235901	0.0105767441930577	0.00305776846325904
CL11031.Contig122_All	1.14	2.766	1.1717294792443702	0.00197968027033838	0.00048590262590175
CL11031.Contig123_All	12.22	21.653000000000002	0.71107213496804	0.000395149494735014	8.495208521075391e-05
CL11031.Contig127_All	1.443	3.793	1.29625584713926	1.4702562408192302e-31	4.928296089274629e-33
CL11031.Contig12_All	0.413	1.093	1.28275536419382	0.0008557963088360519	0.00019516962781511202
CL11031.Contig14_All	3.58	5.67	0.562812785937054	1.82207661275474e-05	3.18511697306063e-06
CL11031.Contig150_All	9.44	13.95	0.461394713339915	3.7201781795060103e-07	5.2638580553433696e-08
CL11031.Contig152_All	7.986000000000001	11.046	0.367574743427984	0.00018413975990446798	3.73946411958492e-05
CL11031.Contig153_All	0.9259999999999999	1.6	0.6747997483167951	0.00559868161291399	0.00151291393046099
CL11031.Contig157_All	2.3	3.863	0.648115651153515	4.65728887999703e-10	4.9650311689025394e-11
CL11031.Contig159_All	3.9760000000000004	5.196000000000001	0.28378178662281106	0.0236522219384638	0.007543320021976441
CL11031.Contig16_All	6.01	7.5360000000000005	0.22735456534751003	0.0164539545602824	0.00501169194928175
CL11031.Contig18_All	0.023	0.27	2.5905772115553702	0.0275049128941242	0.008945609096418979
CL11031.Contig20_All	3.176	5.556	0.7066829903129479	1.8768665118578997e-20	1.00967938623209e-21
CL11031.Contig21_All	3.673	6.962999999999999	0.8212083742630121	2.66752604574813e-08	3.34498279058466e-09
CL11031.Contig23_All	4.223	5.726	0.34017967649844294	0.0018545063186763398	0.000452258063331508
CL11031.Contig25_All	0.28300000000000003	0.493	0.693925876461338	0.0385162278459236	0.0131065030887149
CL11031.Contig30_All	0.85	1.8559999999999999	1.02406795373891	3.71783675210835e-13	3.0909463231400204e-14
CL11031.Contig31_All	1.33	3.1660000000000004	1.1430253635149599	9.26646328421268e-05	1.78908268793599e-05
CL11031.Contig32_All	0.28	1.33	2.11856679450255	8.419769344836201e-15	6.27629080408622e-16
CL11031.Contig35_All	3.016	4.143	0.35814867546978896	6.44992139283392e-05	1.21905052069113e-05
CL11031.Contig36_All	1.403	2.2430000000000003	0.5747839573400091	0.00101364491885846	0.000234870566896194
CL11031.Contig3_All	1.3130000000000002	1.8	0.357620174120281	0.0216675885477586	0.00682695625517757
CL11031.Contig40_All	1.376	2.276	0.6235410015137121	0.0035781536877059796	0.0009256679442101211
CL11031.Contig41_All	0.396	0.97	1.1713555459936298	8.058033361302199e-05	1.54360891923018e-05
CL11031.Contig42_All	2.86	3.946	0.3650226920255771	0.00082530852350922	0.000187711250939667
CL11031.Contig45_All	3.1660000000000004	6.46	0.928093305851199	1.9362774397170998e-19	1.09479148311834e-20
CL11031.Contig48_All	5.01	6.542999999999999	0.285902914909726	0.00195134769144598	0.000478329656773663
CL11031.Contig49_All	4.633	6.2829999999999995	0.338962797886779	1.4050370701411497e-08	1.7156148306093697e-09
CL11031.Contig50_All	10.423	13.472999999999999	0.27017320290991803	0.0024482732659060003	0.0006126975343262861
CL11031.Contig51_All	0.226	1.07	1.98710101311021	0.00197739709885258	0.000485298981772904
CL11031.Contig52_All	2.08	3.076	0.46297317516735204	0.0033302644493233	0.000856148717275562
CL11031.Contig54_All	1.216	2.133	0.708675703329738	6.48979635998563e-07	9.451717899115099e-08
CL11031.Contig55_All	1.33	2.4930000000000003	0.8007204718541541	0.0151912086965097	0.004587533035901079
CL11031.Contig56_All	5.886	9.42	0.578339864527069	1.5866194284512898e-10	1.62181598079939e-11
CL11031.Contig57_All	1.8430000000000002	3.213	0.702454575597533	5.11097897013628e-05	9.51566153979747e-06
CL11031.Contig58_All	4.31	7.096	0.619340777795048	1.37007005062709e-13	1.1051900406204599e-14
CL11031.Contig59_All	1.686	2.426	0.42647264338855295	0.00123591443881936	0.000291170725967831
CL11031.Contig61_All	1.75	2.2230000000000003	0.24534343622555901	0.0408046885613771	0.0139976887738655
CL11031.Contig64_All	0.92	2.2030000000000003	1.13874936901026	0.000197407352891317	4.02617043687544e-05
CL11031.Contig80_All	0.046	0.34299999999999997	2.29902735948103	0.0426512938785346	0.0147281721408466
CL11031.Contig82_All	0.55	1.556	1.38985866872643	0.0161411847358317	0.00490618722372504
CL11031.Contig84_All	0.5529999999999999	1.3430000000000002	1.17484240097951	0.00025083970988278996	5.204269708640179e-05
CL11031.Contig87_All	0.053	1.126	3.8468040238891805	1.2046861018628e-06	1.81339262735838e-07
CL11031.Contig88_All	2.86	5.853	0.920119231626076	0.00361850831078786	0.00093706758982031
CL11031.Contig8_All	0.753	2.133	1.38252561534825	2.28639246483202e-05	4.05328439542936e-06
CL11031.Contig91_All	2.2430000000000003	3.85	0.677152892259451	5.2053434042931e-06	8.44235905046771e-07
CL11031.Contig96_All	0.573	5.01	3.00952380581937	6.2096499584669196e-34	1.91848696741716e-35
CL11031.Contig97_All	1.276	2.513	0.87530371617151	3.8729266046206705e-09	4.50157089546014e-10
CL11031.Contig98_All	0.05	0.313	2.34614451212432	0.0130525534872602	0.00386731751653418
CL11031.Contig9_All	3.8760000000000003	5.5	0.40357317866499	0.0019611257360777103	0.000480983899005651
CL11033.Contig1_All	0.486	0.883	0.764745758462622	0.00144041550992276	0.00034387049329714
CL11033.Contig2_All	8.966000000000001	13.98	0.54080107474775	1.9072671841178398e-25	8.18699413554815e-27
CL11033.Contig5_All	2.32	3.3160000000000003	0.412826491796775	0.0041132740988055	0.00107822860161278
CL11035.Contig2_All	2.623	4.2	0.5681660972867371	0.0484974502853397	0.0170879815097998
CL11035.Contig3_All	3.273	8.663	1.2899130358136202	2.6570534807110898e-09	3.03487243296514e-10
CL11036.Contig2_All	13.633	33.3	1.1824495195598799	2.51784968365776e-12	2.22684774292311e-13
CL11036.Contig4_All	12.46	16.44	0.297834523932323	0.00980001337902097	0.00280964536532828
CL1104.Contig16_All	0.0	3.68	7.48550251674649	8.1803519166717e-20	4.5447393574544696e-21
CL1104.Contig1_All	20.076	30.373	0.492780213276326	0.00029901979916958	6.284654629848621e-05
CL11040.Contig1_All	9.536	13.363	0.385544661502996	0.000357507819805487	7.6355237570609e-05
CL11041.Contig10_All	0.37	2.39	2.07849006919698	0.0452557659281045	0.0157641396419
CL11041.Contig13_All	0.0	0.33	3.5317582271987997	0.00208254196932478	0.000513108204760798
CL11041.Contig5_All	3.6060000000000003	9.686	1.31292832736779	9.75576873585404e-07	1.45486190076452e-07
CL11042.Contig1_All	0.0	0.166	3.75453585685605	0.0008227321711262059	0.000187044296390686
CL11042.Contig5_All	1.253	5.8629999999999995	2.12254333608475	6.793414124526888e-84	7.0506244714189e-86
CL11043.Contig3_All	1.443	3.39	1.1280466428271299	5.8086232371912504e-09	6.86326969691094e-10
CL11044.Contig1_All	3.05	4.54	0.472171607456373	0.011475304444591999	0.00335055095323299
CL11045.Contig1_All	7.853	11.253	0.414595078987643	0.00513511451693265	0.00137427970147924
CL11047.Contig10_All	9.133	14.183	0.532094128856043	0.00738380800083385	0.0020531214420831698
CL11047.Contig14_All	2.1	3.45	0.608953996022353	0.0462384140860558	0.016172168254841003
CL11047.Contig28_All	1.32	2.09	0.556827441510279	0.0243764491429914	0.00780255379073332
CL11047.Contig30_All	21.646	32.24	0.470487768120266	0.000402861947554524	8.67643685687705e-05
CL11047.Contig32_All	19.44	29.105999999999998	0.4808611682212561	1.9369622768517e-16	1.3000215985737701e-17
CL11048.Contig3_All	25.945999999999998	36.496	0.387926591293805	5.85305910151864e-07	8.4718866563791e-08
CL11048.Contig4_All	21.16	37.41	0.718100198668593	9.89277745843005e-22	5.003838201321e-23
CL11049.Contig7_All	2.87	4.816	0.642708862312602	0.0383598234685273	0.0130490858175872
CL11052.Contig1_All	2.5860000000000003	5.81	1.0362666141108299	0.00551278194329914	0.0014872296526313301
CL11052.Contig3_All	2.436	4.673	0.8239792395521071	0.0470097106499768	0.0164753514675426
CL11053.Contig1_All	0.0	0.483	2.63033166293116	0.0393932836561394	0.0134484649993443
CL11053.Contig2_All	0.0	0.09300000000000001	2.8952193819152003	0.0188898765609309	0.00585136227511326
CL11053.Contig3_All	4.46	7.156000000000001	0.577964266252889	8.043628519611079e-08	1.06124734203053e-08
CL11054.Contig1_All	0.16	2.066	3.4967294771479	7.222063597094349e-16	5.01938080005409e-17
CL11054.Contig6_All	12.696	17.57	0.35889477859685204	0.0326430053483786	0.0108691019142669
CL1106.Contig2_All	0.0	0.753	3.53889348528675	0.00300720311299337	0.0007655314733606
CL1107.Contig12_All	0.903	2.4	1.28713766018198	0.0267205464663207	0.008657774996803109
CL1108.Contig5_All	9.982999999999999	12.853	0.262315254869063	0.0116030849994514	0.00339065193010939
CL1109.Contig2_All	83.51	148.77	0.731226216342425	1.4550986133610997e-71	1.8475573504584898e-73
CL111.Contig3_All	9.236	13.783	0.477584874665415	0.0017723596585483398	0.000430539302430891
CL1110.Contig5_All	14.993	21.543000000000003	0.42132952858699607	1.2024162952100698e-07	1.61561786160577e-08
CL1110.Contig7_All	20.866	46.213	1.04335519423212	1.4976082356015398e-30	5.21160721547288e-32
CL1110.Contig8_All	0.226	2.386	3.26803034929335	1.59659698606334e-20	8.561117940756099e-22
CL1110.Contig9_All	10.482999999999999	17.136	0.607338143706565	8.147703379845579e-06	1.3578911590965098e-06
CL1111.Contig10_All	3.003	4.5760000000000005	0.505379261439421	0.00873276681856629	0.0024739560321544803
CL1111.Contig24_All	0.0	0.32299999999999995	3.64421003230731	0.00211400031230172	0.000521739910763358
CL1111.Contig7_All	0.0	0.39299999999999996	5.25369876592911	5.675412022716369e-08	7.370624660399059e-09
CL1114.Contig1_All	11.11	14.325999999999999	0.26388739010712503	0.0499412930674734	0.017672089049314
CL1114.Contig2_All	7.676	14.075999999999999	0.771206330714701	6.18167217947556e-06	1.01299433427308e-06
CL1115.Contig1_All	1.04	2.9130000000000003	1.3572078597660602	0.0013872028106335901	0.00033008988335009104
CL1118.Contig3_All	0.0	1.06	2.90843985281689	0.0181170209518106	0.0055856092396213
CL112.Contig10_All	0.166	0.563	1.5332757496947198	0.0449562629395603	0.0156406377724064
CL112.Contig3_All	0.0	0.33299999999999996	4.13404597820252	0.00012151307716260801	2.3968261113593802e-05
CL1120.Contig2_All	6.516	14.845999999999998	1.08749219772115	8.64636357835376e-30	3.11763825956739e-31
CL1120.Contig3_All	1.0759999999999998	2.383	1.03134857588592	0.00765527204543845	0.00213672491900173
CL1120.Contig4_All	3.286	5.516	0.645790128906503	2.2014916747918104e-05	3.889531486500319e-06
CL1121.Contig1_All	40.71	69.033	0.6580346586734611	6.154247797341449e-22	3.0839217182592097e-23
CL1121.Contig2_All	25.29	37.716	0.470339987698368	3.3009435246164e-05	5.982549496920649e-06
CL1122.Contig12_All	7.896	13.113	0.622692715685682	0.007122088805937409	0.0019741173340021
CL1123.Contig19_All	2.406	4.18	0.69631558264095	0.00028358317815625403	5.93788526540349e-05
CL1123.Contig26_All	3.99	6.976	0.702075448401026	2.82795365429916e-07	3.94728367744485e-08
CL1123.Contig6_All	10.583	13.213	0.21862894922079001	0.0211994261564936	0.00666043783354565
CL1123.Contig7_All	6.046	11.13	0.777166426169596	8.17113338933147e-10	8.89336156637577e-11
CL1124.Contig1_All	10.812999999999999	53.013000000000005	2.19081765075699	1.3676601431031892e-268	2.856832906807989e-271
CL1124.Contig2_All	0.11	11.395999999999999	6.499340323291731	3.32430072715123e-28	1.27826957683498e-29
CL1124.Contig3_All	0.8029999999999999	2.8360000000000003	1.70361270699291	7.73799425022852e-07	1.1381294939885302e-07
CL1124.Contig4_All	0.253	13.106	5.5781891386112905	7.819440753019447e-73	9.688998417693998e-75
CL1124.Contig5_All	1.0659999999999998	5.89	2.3501822354552795	5.680739477626929e-32	1.87498323929636e-33
CL1124.Contig6_All	4.49	9.556000000000001	0.987041938884117	6.47978210427689e-14	5.1136406816052506e-15
CL1124.Contig8_All	0.0	0.306	3.71422524958265	0.00103868170488725	0.000241001236366586
CL1127.Contig10_All	1.673	2.806	0.6478945060489251	0.00778377021645567	0.00217744327704805
CL1127.Contig12_All	0.633	3.0660000000000003	2.14252444049341	6.59456431222542e-08	8.620576480678759e-09
CL1127.Contig51_All	0.0	0.326	3.2236121670725697	0.00662293621845212	0.00181975381736686
CL1129.Contig1_All	0.0	1.56	6.44754646142398	2.48208414707639e-13	2.03614615228023e-14
CL1133.Contig10_All	7.776	11.825999999999999	0.501699268988016	0.0058050175185973205	0.00157444863690384
CL1133.Contig15_All	0.0	2.693	6.72241245225857	8.10449679354032e-15	6.0350749871187e-16
CL1134.Contig1_All	10.79	22.403000000000002	0.9511829385812428	2.21508606283379e-40	5.6105112989381395e-42
CL1135.Contig17_All	4.87	7.72	0.56327695465869	0.0005595637666325111	0.000123450642668012
CL1137.Contig3_All	4.93	13.472999999999999	1.3308458849709899	3.96160095295875e-09	4.60983771949092e-10
CL1138.Contig12_All	7.486000000000001	14.296	0.829196803781364	2.6315306978389695e-07	3.660451775609029e-08
CL1138.Contig16_All	235.22	300.76599999999996	0.252388870559754	9.86750517194102e-11	9.90009541409337e-12
CL1138.Contig7_All	1.926	3.46	0.732085083147451	0.00795499918397646	0.00223152003618841
CL1140.Contig11_All	0.38299999999999995	0.92	1.16456534384125	0.000526803253932391	0.000115750608879849
CL1140.Contig1_All	0.386	1.0	1.22374555564085	0.0317082064901287	0.0105200448423088
CL1140.Contig6_All	0.0	0.41600000000000004	3.9018674931438304	0.000798642190294899	0.000181078434449505
CL1140.Contig8_All	0.38	1.5730000000000002	1.90119823058639	1.03891195217876e-08	1.25174358331912e-09
CL1141.Contig10_All	5.492999999999999	9.88	0.7409858137023551	0.0282220673968034	0.00921218799178013
CL1141.Contig12_All	1.203	4.066	1.65149177868526	2.91032970746372e-11	2.79071839662306e-12
CL1141.Contig3_All	1.0959999999999999	2.09	0.811254839820465	0.0371954136761301	0.0126009135091043
CL1141.Contig4_All	7.303	11.046	0.4951630592547271	0.000563739711136381	0.000124476746733782
CL1141.Contig5_All	2.2230000000000003	4.24	0.8260749842895458	0.0035281404501526295	0.000911610558797285
CL1143.Contig2_All	2.4130000000000003	10.222999999999999	1.9717320340983897	2.4085980507298503e-16	1.6284206948546498e-17
CL1143.Contig5_All	4.15	10.56	1.24372978382128	6.231403869903731e-14	4.9108134786988205e-15
CL1143.Contig6_All	5.992999999999999	10.802999999999999	0.745288218814654	3.29649570592579e-05	5.97304631069998e-06
CL1144.Contig12_All	32.62	65.166	0.8961665473185949	3.8079969947642396e-61	5.813735869869068e-63
CL1144.Contig7_All	0.7929999999999999	5.792999999999999	2.75393465175928	4.5798620418642696e-30	1.6293325775043702e-31
CL1144.Contig8_All	7.13	14.14	0.888317604409421	1.2083289204939498e-15	8.50764626319475e-17
CL1145.Contig2_All	2.54	3.46	0.34676119252795196	0.0154928116477069	0.00468793143659972
CL1147.Contig10_All	12.892999999999999	22.71	0.7131599670096821	4.872863576937539e-13	4.0831908754014097e-14
CL1149.Contig1_All	11.966	14.235999999999999	0.15099519899085098	0.00151460016581665	0.000363303281314733
CL115.Contig10_All	0.856	1.62	0.8112132776489109	0.00699034339173853	0.00193301289026563
CL115.Contig11_All	1.24	4.893	1.8722162109032399	8.41506087508568e-21	4.45518380720158e-22
CL115.Contig1_All	0.0	0.7959999999999999	5.353043165426059	3.71073265205228e-08	4.7200869962182e-09
CL115.Contig3_All	1.196	1.8630000000000002	0.527223435620734	0.04363491734649601	0.0151136449537487
CL115.Contig5_All	0.0	0.23	2.64937008534908	0.0375058120975592	0.0127180527733991
CL115.Contig8_All	0.39	1.946	2.17102177661822	2.6367802069172e-08	3.30441002548877e-09
CL1150.Contig2_All	0.0	0.39299999999999996	3.64550342450953	0.0014080172025847301	0.000335504700561212
CL1151.Contig11_All	1.146	6.106	2.2809575138181604	8.655925842289599e-12	7.96695814526884e-13
CL1151.Contig7_All	0.0	0.633	3.03858282316661	0.0142676567248431	0.0042756897592673
CL1152.Contig3_All	1.736	7.11	1.90605176634002	6.41594407232347e-12	5.83650372860152e-13
CL1157.Contig5_All	4.18	7.446000000000001	0.718899431132324	0.0272815574144564	0.008860732869206741
CL1158.Contig1_All	0.386	0.986	1.20875709395785	0.0169402690184065	0.0051805676257322
CL1158.Contig7_All	3.556	6.09	0.675856349923837	5.1625923720005994e-14	4.04592586646212e-15
CL1159.Contig11_All	5.66	22.566	1.89531393561731	2.094000500941739e-115	1.5274812814455095e-117
CL1159.Contig12_All	0.02	1.516	5.50838029030138	3.3285225436473495e-13	2.75419412694831e-14
CL1159.Contig13_All	0.0	0.373	3.60110894003542	0.0017328836046705302	0.000419850646097586
CL1159.Contig1_All	14.763	31.866	1.00782418947376	1.48336536737655e-39	3.8382756175910496e-41
CL116.Contig13_All	1.6	2.9	0.755527344189287	0.0107957830445756	0.00312947598787727
CL116.Contig14_All	0.34299999999999997	2.076	2.3649135338209	4.2534606135196996e-05	7.83632597993754e-06
CL116.Contig20_All	0.8	1.8459999999999999	1.08189668463414	0.0132620225270373	0.0039369227178405
CL116.Contig7_All	0.3	1.286	1.8405524078671598	0.00505813954103579	0.00135224109320654
CL116.Contig8_All	0.46299999999999997	1.786	1.7829939451463601	0.00022581422659706803	4.65146980244076e-05
CL1160.Contig10_All	12.493	21.543000000000003	0.682339320772634	6.92493842779085e-14	5.47403212625739e-15
CL1160.Contig3_All	0.0	0.23600000000000002	2.6275088089430003	0.0407496823765975	0.0139765911185158
CL1160.Contig5_All	13.683	21.823	0.569733168374079	4.5440631276618793e-08	5.83873200276684e-09
CL1160.Contig8_All	0.003	0.9059999999999999	5.3412314614217005	2.83962092816123e-08	3.5707213009905896e-09
CL1163.Contig2_All	0.266	1.3030000000000002	2.10141488706965	0.00013484014414574298	2.67783872956818e-05
CL1163.Contig3_All	0.856	4.923	2.41810868720125	1.75052676668689e-22	8.528835654312299e-24
CL1163.Contig4_All	0.0	2.15	5.7269303210487	1.1004249071728199e-09	1.21525959804798e-10
CL1163.Contig7_All	0.063	5.776	5.60155087977515	1.9847761312723798e-17	1.2591689403118998e-18
CL1164.Contig10_All	23.89	31.603	0.30009747069991805	0.000713264146697843	0.00016020712444367
CL1164.Contig11_All	259.26599999999996	400.656	0.5250780943940471	5.972003333358921e-57	9.89477574973071e-59
CL1164.Contig13_All	0.606	1.5630000000000002	1.2183293687346202	0.0150830738241282	0.004551413777153329
CL1164.Contig17_All	0.0	1.5530000000000002	5.59276037384729	4.48053006201084e-09	5.23719955628643e-10
CL1164.Contig1_All	0.0	0.87	4.588705189641209	8.91615330220088e-06	1.49366254660919e-06
CL1164.Contig35_All	0.0	25.383000000000003	8.89074709083891	2.86149866001571e-31	9.70126845080678e-33
CL1164.Contig36_All	0.0	3.4560000000000004	6.6977676319128205	9.634162018364642e-15	7.21524327979189e-16
CL1164.Contig8_All	0.0	51.46	9.99481477477449	4.404429926789129e-43	1.0327323173118298e-44
CL1165.Contig10_All	0.24	6.143	3.41236604640069	0.0009285478636655609	0.000213335085193094
CL1165.Contig15_All	1.166	10.485999999999999	3.0575934948342205	4.00474039235623e-47	8.38718897106473e-49
CL1165.Contig16_All	0.06	0.5429999999999999	2.3311917868758796	0.0334265059606936	0.0111581316459049
CL1165.Contig18_All	1.416	3.31	1.1121854606223	1.59552867781296e-06	2.43260627937952e-07
CL1165.Contig19_All	0.203	1.29	2.10113304316909	0.0311734830253947	0.0103199782708785
CL1165.Contig2_All	0.0	1.49	6.48503746820212	1.6029875256215198e-13	1.29763486347585e-14
CL1165.Contig4_All	1.083	4.123	1.8277513095093	1.14469998476776e-19	6.39588816704048e-21
CL1165.Contig7_All	0.263	1.02	1.83193694907742	1.85838235256263e-06	2.85368737421333e-07
CL1165.Contig8_All	2.026	3.7230000000000003	0.7710541234780219	0.000654676178527168	0.00014616695667700702
CL1166.Contig1_All	0.713	2.52	1.7154704104906398	1.15630539432721e-06	1.7376574753877199e-07
CL1166.Contig2_All	5.156000000000001	6.79	0.29495312135102103	0.046015670331522006	0.016073211330954
CL1167.Contig10_All	2.583	9.693	1.79206260693045	5.322873086676261e-13	4.4736629925312304e-14
CL1167.Contig2_All	2.8560000000000003	4.206	0.45780276979529405	0.0175847726640222	0.005403243430175279
CL1167.Contig3_All	0.006	0.773	4.92885091386302	1.62760673640077e-08	1.99877469356768e-09
CL1167.Contig7_All	1.883	4.226	1.0639910556499301	2.87399320515195e-07	4.01468921120385e-08
CL1168.Contig10_All	353.726	767.666	1.01370003205526	6.506581365797928e-66	9.108274621296778e-68
CL1168.Contig11_All	153.226	263.43	0.676722969445152	2.19752139888076e-19	1.24682746969459e-20
CL1168.Contig12_All	10.66	24.386	1.08358109321317	6.70640163773872e-05	1.2706063340425802e-05
CL1168.Contig13_All	62.523	89.24600000000001	0.407351907912242	0.00553879111822985	0.0014949732583599
CL1168.Contig4_All	87.223	379.01599999999996	2.01560999525607	0.0	0.0
CL1169.Contig5_All	10.3	40.616	1.8690094567372502	8.836848480241319e-42	2.1483753113122e-43
CL117.Contig2_All	3.516	5.01	0.405609121587185	0.0160982688058434	0.00489191033311277
CL117.Contig5_All	0.62	1.643	1.2833154380898502	0.000212062429716027	4.34872002844028e-05
CL117.Contig6_All	15.98	22.783	0.411379849070781	1.0889380430935198e-09	1.20209766256765e-10
CL1170.Contig1_All	9.72	16.055999999999997	0.622191678005591	4.42606438561582e-12	3.98035034044039e-13
CL1170.Contig3_All	1.433	2.966	0.9524537752542009	0.000117423660583751	2.30832946804713e-05
CL1172.Contig11_All	0.37	5.656000000000001	3.74077023439442	5.088065020303621e-21	2.6665070952224396e-22
CL1172.Contig1_All	11.283	16.8	0.47338549299848	2.92561735848996e-08	3.6831268931047706e-09
CL1172.Contig8_All	0.253	4.513	4.02536726919994	4.98769779977238e-40	1.28022558849338e-41
CL1173.Contig2_All	10.683	15.206	0.403112832458483	0.0370271457004766	0.0125341897336649
CL1174.Contig12_All	9.33	12.523	0.32329028146593203	0.0232588406723542	0.0073962390934845905
CL1174.Contig15_All	5.926	9.38	0.5623120226256999	4.3534423691160796e-05	8.03242920988619e-06
CL1174.Contig1_All	0.03	1.153	4.38603222645867	2.35146113711038e-06	3.6514793287069103e-07
CL1174.Contig2_All	6.492999999999999	10.093	0.535131420483833	1.77556362780504e-05	3.09769098801629e-06
CL1174.Contig4_All	0.0	2.73	7.205975779474291	6.43919564506145e-18	3.96754393843656e-19
CL1176.Contig1_All	0.44	1.163	1.2456126729041002	0.026108564841147004	0.00843749962877462
CL1176.Contig3_All	1.126	2.256	0.878488321605057	0.00345788200410168	0.000891982139053198
CL1177.Contig3_All	6.672999999999999	13.35	0.88936925217204	0.0078077345166258595	0.00218503373866145
CL1177.Contig9_All	3.4130000000000003	9.392999999999999	1.33564454162807	0.00042893563689447403	9.27879754344222e-05
CL1178.Contig1_All	1.896	4.743	1.18314782706098	0.00122175090596486	0.000287646859113404
CL1179.Contig3_All	3.07	4.673	0.5082433004807221	0.0233397614600319	0.00742879576752248
CL1179.Contig8_All	16.85	21.933000000000003	0.27899246249188103	0.000739028423794445	0.000166487089631682
CL118.Contig2_All	13.86	22.123	0.56813738714153	4.68432149457302e-05	8.67571299794332e-06
CL1183.Contig7_All	5.5360000000000005	7.15	0.26734483013307697	0.0438954093304019	0.0152211525146991
CL1183.Contig9_All	24.586	44.763000000000005	0.763079007556708	1.41289682071715e-49	2.79680575417008e-51
CL1184.Contig5_All	2.653	5.35	0.897040231095379	0.00142827446834365	0.000340753379633377
CL1185.Contig24_All	0.0	0.193	2.93648261381843	0.0188922402963565	0.00585230108263849
CL1186.Contig1_All	2.793	3.91	0.38366517234331504	0.0479807653252245	0.0168744444468227
CL1186.Contig2_All	20.403	32.56	0.5728108909760079	1.3966013077924902e-16	9.28491365741874e-18
CL1187.Contig2_All	8.52	17.78	0.955729702834716	1.5094546375551e-08	1.8472404683218699e-09
CL1188.Contig2_All	10.686	16.313	0.5093892137711911	1.14266597538966e-05	1.94110004546552e-06
CL1188.Contig3_All	0.05	3.043	5.564432369606731	1.8832169171830004e-30	6.586460444400839e-32
CL119.Contig3_All	2.03	7.276	1.70232425649265	1.1786152139232598e-06	1.77221511584143e-07
CL119.Contig5_All	0.0	0.536	2.89529509147093	0.0188898765609309	0.005850933777219121
CL119.Contig7_All	0.05	2.113	3.71765653076327	0.000165307151715243	3.32981414807274e-05
CL119.Contig9_All	0.353	1.713	1.92326817085075	0.0352929694963179	0.0118734260115677
CL1192.Contig11_All	0.15	1.5830000000000002	3.26963167465823	3.2248300266600603e-16	2.195429352781e-17
CL1192.Contig12_All	0.053	0.606	2.89657251185629	0.00112390155776317	0.00026244609529254
CL1192.Contig14_All	15.126	87.14299999999999	2.4184563803810497	5.4058638617403896e-80	5.947526241727549e-82
CL1192.Contig3_All	0.213	3.303	2.76295804043747	0.0133674043500788	0.00397156842864665
CL1192.Contig5_All	0.983	4.34	2.0272675539283203	1.66210465606356e-19	9.36862945094119e-21
CL1192.Contig6_All	0.04	14.06	7.906660839914941	2.0261312742337697e-47	4.2123357382252496e-49
CL1192.Contig8_All	0.0	1.546	6.502762668930821	1.4472647406081698e-13	1.16904321771385e-14
CL1193.Contig3_All	0.546	1.083	0.880929226010282	0.0481969966329825	0.0169639546521407
CL1194.Contig12_All	0.4	2.826	2.3868499474316898	0.0036183791537956604	0.000936973350021017
CL1194.Contig14_All	0.25	0.93	1.6802209011462501	0.0038478103138057	0.00100203481257619
CL1194.Contig20_All	1.466	7.926	2.32287410800669	1.1661348563768499e-38	3.0952222231748393e-40
CL1194.Contig8_All	3.32	6.656000000000001	0.902598429908886	1.79851852666423e-08	2.21928350755184e-09
CL1196.Contig3_All	0.573	2.4	1.7722104266532002	0.0189336015981396	0.00586718433565131
CL1196.Contig4_All	0.0	2.1630000000000003	4.05140999938281	0.000189445250069905	3.85300784744856e-05
CL1197.Contig3_All	0.35	0.6659999999999999	0.816972204095515	0.0198862374529442	0.006201753616747479
CL1197.Contig6_All	0.3	0.9359999999999999	1.4904854879861	0.0122954227212953	0.00361797768694821
CL1197.Contig8_All	5.82	8.916	0.510307704268931	0.00125088736923714	0.000295040222799465
CL1198.Contig1_All	2.926	5.006	0.6718646743648671	1.8335901123220398e-05	3.2070481272957e-06
CL1199.Contig6_All	2.29	7.126	1.5328535985681102	1.1641131259620402e-48	2.3476285617292596e-50
CL120.Contig14_All	0.0	0.34299999999999997	3.1472961425378103	0.0105369462833536	0.00304567523518783
CL120.Contig6_All	3.556	5.693	0.572264019459844	0.007389880989078859	0.00205497171754969
CL1200.Contig2_All	32.656	209.033	2.56937832388582	5.404118851217388e-88	5.3191309587869875e-90
CL1200.Contig4_All	1.17	2.08	0.72549900697373	0.0282490500814096	0.009222231391545729
CL1201.Contig10_All	0.04	0.6659999999999999	3.2745812381115003	0.00194829697419009	0.00047747530451919
CL1204.Contig1_All	17.95	23.25	0.27077820908536804	0.000250245699920877	5.1908508392564e-05
CL1205.Contig12_All	2.056	2.9560000000000004	0.42109827054209503	0.00826196516755789	0.00232720723173758
CL1205.Contig17_All	0.5429999999999999	1.176	0.9827431869430059	0.038323876048559	0.0130356000006811
CL1205.Contig1_All	0.6629999999999999	1.47	1.0336065223505	0.0101976086169451	0.00293611454820003
CL1205.Contig29_All	0.693	1.8530000000000002	1.23548368101084	0.0401998189265116	0.0137642548060022
CL1206.Contig4_All	0.7829999999999999	1.493	0.816474450189563	0.030388097986044	0.0100222431698542
CL1206.Contig6_All	0.0	0.09300000000000001	2.5833824509421497	0.0454059648052886	0.0158214248415462
CL1208.Contig2_All	0.51	2.736	2.2917856824206804	5.18985743977124e-12	4.693336596324111e-13
CL1208.Contig3_All	0.433	2.133	2.02441872928603	0.0049682916625671605	0.0013253414360915401
CL1208.Contig4_All	4.56	48.896	3.31793487166439	3.8868059565383686e-151	1.929843067727219e-153
CL1208.Contig8_All	0.073	2.0	3.8616530248213796	2.98526428510282e-05	5.38005754218261e-06
CL1209.Contig2_All	21.146	28.923000000000002	0.3489470294584361	1.4209032139173098e-05	2.44654303461515e-06
CL121.Contig3_All	0.0	0.233	3.73975175339284	0.000887315735697477	0.000203017700589765
CL1210.Contig12_All	0.0	0.306	2.79527438068197	0.0272621715257403	0.00885324396077487
CL1211.Contig12_All	0.833	8.05	3.12671208629709	9.015822725134439e-20	5.01678799027582e-21
CL1211.Contig4_All	0.17300000000000001	3.12	4.053292613542291	1.29208484358247e-19	7.24482052652871e-21
CL1212.Contig13_All	0.106	1.063	2.9413951474307503	2.68935747743996e-05	4.8153022398397904e-06
CL1212.Contig6_All	0.456	1.136	1.20955295254606	0.000433313186693853	9.379179981019641e-05
CL1213.Contig3_All	0.12300000000000001	0.61	1.9726401374811797	0.0406858957037438	0.0139502635895774
CL1216.Contig2_All	44.153	58.26	0.298712687849686	0.015880493893845	0.00481704957063457
CL1217.Contig10_All	0.276	0.863	1.4919308873977601	0.00673502076033001	0.0018544545777776102
CL1217.Contig12_All	0.3	1.66	2.03781749445757	0.0201773396345223	0.00630577721949419
CL1217.Contig13_All	0.243	1.26	2.17413250580179	0.00039124714433349	8.40318321438068e-05
CL1217.Contig14_All	0.47	1.5530000000000002	1.61305310434728	0.0008216130221810969	0.000186771892200795
CL1217.Contig3_All	0.066	2.803	3.02424815053123	0.0125644856819649	0.0037074741743786
CL1218.Contig2_All	2.463	8.2	1.6242788396489	2.6802522168116505e-17	1.7147657941280598e-18
CL1218.Contig9_All	2.116	6.8660000000000005	1.5806942338679901	2.15214803981796e-09	2.4358122513699e-10
CL1220.Contig6_All	1.5659999999999998	3.043	0.850079478803346	0.000668843032916818	0.000149571319769495
CL1220.Contig9_All	0.33299999999999996	1.8230000000000002	2.2277818018203397	0.000701002434342454	0.000157307344323725
CL1221.Contig2_All	0.97	4.213	1.8799665565231698	0.00330757662363484	0.000849457106518977
CL1223.Contig3_All	1.546	4.196000000000001	1.32490424087515	1.15092605540232e-06	1.7293218437818402e-07
CL1224.Contig2_All	2.7230000000000003	5.136	0.8061169503227029	0.000212982715409757	4.36922261604171e-05
CL1225.Contig13_All	18.17	23.776	0.286059518469488	8.16626321341659e-05	1.56568123093688e-05
CL1225.Contig16_All	4.3260000000000005	14.866	1.67207539385335	1.90076868533742e-25	8.15494165727455e-27
CL1225.Contig5_All	5.016	10.293	0.9265530917691229	0.000131160849391457	2.60018014055309e-05
CL1227.Contig26_All	0.24600000000000002	1.153	2.06082621277306	5.9879935068997106e-05	1.1267025556793599e-05
CL1227.Contig4_All	0.99	2.376	1.15429247970149	6.41597033081787e-06	1.05363427117348e-06
CL1228.Contig2_All	0.79	2.1959999999999997	1.3532873287291003	0.00610164808873416	0.00166324261917036
CL1228.Contig3_All	0.7659999999999999	2.016	1.27666823489054	0.00104060732047032	0.00024147079032502003
CL1229.Contig18_All	0.063	0.66	2.4361230514089303	0.0240647396653091	0.007690147345964809
CL123.Contig14_All	0.0	1.11	3.47684524979976	0.00258827484621216	0.000650930871291932
CL1230.Contig9_All	4.8260000000000005	7.79	0.588858447434877	6.1372348170108305e-09	7.260271333100701e-10
CL1231.Contig5_All	0.41	1.19	1.42373579887375	0.0025550631770518604	0.0006418814523508651
CL1232.Contig2_All	2.4530000000000003	7.506	1.50941765672895	2.2660380372437802e-21	1.16377377270903e-22
CL1233.Contig4_All	0.716	2.9530000000000003	1.87715607178486	2.2189327740365e-05	3.9239859747774595e-06
CL1233.Contig8_All	1.5830000000000002	3.05	0.849797019182338	0.00242337990002425	0.000605884729482867
CL1233.Contig9_All	0.0	0.2	3.29560318430262	0.00526094559111163	0.0014116949301550199
CL1234.Contig27_All	0.083	4.806	4.26032586002325	2.04994962644904e-05	3.6087883743028296e-06
CL1234.Contig3_All	0.64	1.393	1.01336334377452	0.0059534051603250294	0.0016182756103576
CL1234.Contig9_All	10.985999999999999	15.953	0.43596521996957305	2.57749675330468e-05	4.60233048526931e-06
CL1236.Contig4_All	4.353	5.986000000000001	0.356522312958652	0.019644583693171	0.00611428282234002
CL1239.Contig2_All	4.75	8.22	0.690253974509146	1.5178535542593201e-15	1.07500378588589e-16
CL124.Contig11_All	1.556	2.906	0.792337059987802	0.0011297125020376599	0.000263919353269147
CL124.Contig18_All	381.89300000000003	628.746	0.6142580333434711	1.05440701068607e-09	1.16155666338292e-10
CL124.Contig8_All	23.37	46.346000000000004	0.884016743893863	7.833253917270009e-16	5.4561554494950303e-17
CL1240.Contig1_All	31.26	46.16	0.45695744929584703	1.18635049213639e-07	1.59299321315543e-08
CL1241.Contig3_All	1.766	2.576	0.438735934187651	0.0313860233699302	0.0104004517608531
CL1242.Contig2_All	0.036000000000000004	32.676	9.2067740468914	3.187236591258879e-60	4.9531520770126895e-62
CL1242.Contig6_All	0.0	4.6530000000000005	7.663415166677161	4.722561186532489e-21	2.46875942951785e-22
CL1245.Contig10_All	3.536	6.596	0.792612220506289	0.0131024595072534	0.0038841101883638203
CL1245.Contig6_All	1.226	2.47	0.9069394090481301	0.000483891964066821	0.000105692275709689
CL1245.Contig8_All	0.306	0.9059999999999999	1.37571466586863	0.0397865362499974	0.0136005573565276
CL1245.Contig9_All	3.23	5.51	0.670599961662777	1.61472401206389e-05	2.8028718387845503e-06
CL1246.Contig11_All	0.156	2.046	3.15724069664636	2.6120169889116396e-05	4.6676827575861504e-06
CL1246.Contig5_All	11.073	24.57	1.04670252966875	3.7542119207351396e-21	1.9489975707834498e-22
CL1246.Contig6_All	2.58	4.406000000000001	0.668938003011088	0.0384478878652221	0.0130815660816611
CL1249.Contig1_All	18.512999999999998	24.133000000000003	0.27882320164766805	0.00278278825749181	0.0007038380545398309
CL125.Contig13_All	3.016	6.13	0.914504842264278	2.32890641444138e-05	4.13349178678112e-06
CL125.Contig16_All	3.6660000000000004	6.34	0.6858043581633321	0.000171094798492922	3.4539675904775396e-05
CL1250.Contig2_All	5.212999999999999	9.646	0.7863025847494269	2.1347537474904002e-13	1.74117909936606e-14
CL1250.Contig4_All	0.0	1.643	5.57582720926303	2.86003925577469e-09	3.27892030865571e-10
CL1250.Contig5_All	0.0	0.89	5.47652157520803	1.19531052551208e-08	1.4503784291603698e-09
CL1250.Contig7_All	0.0	2.513	6.96120306647174	2.77887798049926e-16	1.8839284106295897e-17
CL1250.Contig8_All	0.0	0.17	3.05149889900903	0.0124090790752269	0.0036550857054297604
CL1251.Contig2_All	0.01	1.206	5.70694385223068	2.19264594224656e-12	1.9279592046700899e-13
CL1251.Contig3_All	9.07	15.443	0.6667070901560329	6.481839900677989e-13	5.4845901388422306e-14
CL1251.Contig4_All	0.866	15.485999999999999	4.0514165100629995	1.9233791644328795e-135	1.1127404120660898e-137
CL1251.Contig5_All	1.123	18.55	3.93226377888296	6.414788874890649e-104	5.247557993851789e-106
CL1253.Contig1_All	0.253	3.66	3.7115390541612596	6.51917265337665e-31	2.2386974924651296e-32
CL1253.Contig3_All	0.006	1.3130000000000002	5.668265224749071	2.62301842585433e-12	2.32186958801209e-13
CL1254.Contig10_All	1.33	2.8	0.9706312994810121	2.7942186086433898e-08	3.5097896663570897e-09
CL1254.Contig11_All	0.053	0.606	2.7207881429731695	0.0075524742396449705	0.00210489351826497
CL1254.Contig24_All	1.636	2.356	0.41860801435494105	0.0361222364398552	0.0121867808999879
CL1254.Contig26_All	0.71	1.28	0.755994153014062	0.0116640481167852	0.00340999731247296
CL1254.Contig7_All	0.113	0.36	1.5608023335791101	0.0136714660781501	0.0040729719310886705
CL1254.Contig8_All	0.22	2.186	2.4084304135136003	0.0295409484350887	0.009706662391262291
CL1255.Contig1_All	2.9	6.54	1.07270323103418	5.39086508185465e-07	7.77105718015772e-08
CL1255.Contig2_All	2.32	4.396	0.817095811840172	5.40832470674661e-05	1.0110665427626e-05
CL1256.Contig16_All	0.696	1.5959999999999999	1.05068461574682	0.024388776645689	0.007807566547525209
CL1256.Contig22_All	17.796	30.963	0.6970073942588539	6.1902380397018505e-25	2.71878168457781e-26
CL1256.Contig4_All	8.29	14.423	0.694404677920407	5.985285784942269e-08	7.79400225741023e-09
CL1257.Contig1_All	0.0	8.12	7.18262814775946	1.0424411068205602e-17	6.49829863828737e-19
CL1257.Contig7_All	2.7560000000000002	10.693	1.841760273775	2.7808366060241e-14	2.14619347850041e-15
CL1258.Contig3_All	0.0	34.91	7.77130316339233	7.226791747347929e-22	3.6324432807816296e-23
CL1258.Contig4_All	104.476	135.716	0.26548034223531003	0.00363163582742306	0.000940893859791906
CL1259.Contig10_All	9.94	12.423	0.221688063813392	0.0322826552362341	0.0107381718651989
CL1259.Contig17_All	4.94	7.596	0.516725006216454	0.0040332027531675895	0.0010550778653926
CL1259.Contig4_All	7.252999999999999	9.836	0.339189369359616	2.76200799157607e-05	4.95353890656575e-06
CL126.Contig2_All	0.81	4.456	2.27953228974324	1.3012299717775699e-05	2.2282485288494e-06
CL1260.Contig1_All	9.9	17.555999999999997	0.7212626983351942	4.82607729785641e-08	6.21692999534665e-09
CL1260.Contig4_All	0.583	3.4930000000000003	2.4475464256875497	3.3960192220497396e-07	4.78179175877539e-08
CL1260.Contig5_All	1.72	5.273	1.50105299247657	1.0000931858371099e-06	1.49284453875749e-07
CL1261.Contig8_All	0.10300000000000001	13.815999999999999	5.411442039836481	6.66686804104506e-11	6.60066453504899e-12
CL1262.Contig10_All	10.556	13.902999999999999	0.29621910853004196	0.00243013476944359	0.0006076532882232589
CL1263.Contig11_All	0.15	0.813	2.0792082161410503	0.0168942943129217	0.0051635517308255
CL1263.Contig1_All	6.506	9.953	0.5106105229514261	1.1775033409481899e-06	1.77041448099867e-07
CL1263.Contig8_All	0.693	3.66	2.24746071215773	8.925857536360881e-08	1.18223343273985e-08
CL1265.Contig3_All	0.9	2.036	1.0773276503527098	2.0552502106989e-05	3.6190187495858297e-06
CL1266.Contig10_All	1.72	3.39	0.8562184422118659	0.013505803127315	0.00401889145968979
CL1266.Contig16_All	0.5760000000000001	2.76	2.1040814735563997	2.04437997546465e-05	3.5985362436955595e-06
CL1266.Contig1_All	0.0	0.51	3.44940847370732	0.0040818475945853605	0.0010690531966483301
CL1266.Contig5_All	1.5930000000000002	6.99	2.0230750540239	2.43825617216713e-30	8.57301515072216e-32
CL1266.Contig9_All	3.49	6.082999999999999	0.6951034814471689	9.39312269224252e-05	1.8166187109256198e-05
CL1267.Contig8_All	4.223	10.47	1.20610627510557	2.0817170753406897e-09	2.35291082193902e-10
CL1268.Contig1_All	8.616	28.17	1.5995839931236202	1.3958929505387402e-23	6.497211659805401e-25
CL127.Contig27_All	0.0	0.29	4.51611391529694	1.6303920906044902e-05	2.83149526441953e-06
CL127.Contig31_All	2.516	7.44	1.36051770016491	0.0442066872858522	0.0153416610997829
CL127.Contig33_All	0.39	1.136	1.42988666290935	1.83356681783662e-05	3.20680685829121e-06
CL1270.Contig3_All	2.013	5.2	1.2687153741275001	9.418833414052539e-08	1.2510305541860902e-08
CL1270.Contig4_All	0.266	2.623	3.15874237921082	4.1234850434095795e-15	3.00474429058357e-16
CL1270.Contig5_All	0.65	2.186	1.57662322373671	0.0074013328400205705	0.0020583181258216803
CL1272.Contig28_All	0.02	0.266	2.7097510643292404	0.0131002334485628	0.00388316375456425
CL1272.Contig41_All	2.653	4.49	0.656995603499213	0.014329449084053002	0.00429657806970276
CL1272.Contig42_All	9.963	19.73	0.876381043280787	5.34145916212001e-05	9.97865279285789e-06
CL1272.Contig47_All	5.292999999999999	8.9	0.638640295328266	0.00169448755635397	0.000409991936577518
CL1273.Contig5_All	1.2	2.763	1.08333093110154	0.00528817915867504	0.0014199279807496801
CL1275.Contig2_All	3.82	5.66	0.465763771377236	0.0104930303785305	0.00303150094610163
CL1276.Contig11_All	0.0	0.516	4.73525845871964	1.3219547973621499e-05	2.2661958320011e-06
CL1277.Contig2_All	6.416	18.43	1.41796131529104	6.75659575612433e-27	2.73181111905243e-28
CL1277.Contig3_All	9.073	74.82300000000001	2.93770799479012	2.8076709130137593e-147	1.4431695018662596e-149
CL1277.Contig4_All	4.586	14.126	1.51906652237349	1.41608523816984e-19	7.958684615755841e-21
CL1277.Contig5_All	4.52	15.6	1.67933640006392	1.77283688942955e-27	7.024418786941179e-29
CL1277.Contig6_All	11.45	21.853	0.830212624791353	9.620412714249778e-07	1.4332035039426802e-07
CL1277.Contig7_All	9.423	62.533	2.6281321301846297	2.4584790139939083e-286	4.6783104227448175e-289
CL1279.Contig5_All	2.4130000000000003	3.693	0.511614377031818	0.0162499188324781	0.00494350261557605
CL1281.Contig10_All	3.7260000000000004	11.093	1.4683744680762898	4.34747425881617e-17	2.8118465809224598e-18
CL1281.Contig2_All	2.386	4.94	0.945909544337896	2.3385792768889103e-05	4.15270584645829e-06
CL1281.Contig3_All	4.026	6.0729999999999995	0.49154952501341204	0.00382257190830183	0.000995002449632448
CL1281.Contig8_All	0.09300000000000001	0.7559999999999999	2.8673900315716203	3.23145272493482e-05	5.84847778220722e-06
CL1282.Contig4_All	1.746	3.563	0.9120499912177209	0.009363541493558029	0.00267108441039795
CL1283.Contig9_All	1.13	2.2359999999999998	0.864923341036129	0.00685274735166944	0.0018906921650508198
CL1285.Contig10_All	1.196	5.1	1.96497182288205	8.480156750880072e-09	1.0138571884842301e-09
CL1285.Contig12_All	3.2960000000000003	5.49	0.631033594332807	0.00851503617697616	0.00240696581362566
CL1285.Contig13_All	1.02	2.7460000000000004	1.3235171568380202	0.0026499880074232897	0.000667670155898181
CL1285.Contig1_All	0.366	2.4530000000000003	2.58403313296488	1.2718623855645e-07	1.71324055677048e-08
CL1285.Contig4_All	7.15	15.235999999999999	0.9866237557879292	2.53557998991364e-10	2.6385139224423397e-11
CL1285.Contig7_All	1.09	3.193	1.4463584599120802	0.00011169695754366102	2.18716562569894e-05
CL1285.Contig9_All	0.6459999999999999	3.4	2.25291296837251	3.75110665740763e-08	4.77513522739177e-09
CL1286.Contig1_All	0.34299999999999997	1.5930000000000002	1.94076209890809	0.0295667438508463	0.009716431745817709
CL1286.Contig2_All	0.58	2.2159999999999997	1.7521926677959299	0.00116529062370236	0.000273168753899474
CL1286.Contig4_All	0.05	2.233	4.85408575064012	5.454833572122049e-16	3.7625096064408395e-17
CL1287.Contig2_All	4.466	7.3660000000000005	0.616077016292717	0.000172591921944188	3.48739949456553e-05
CL1288.Contig2_All	0.0	0.303	2.5601693359875197	0.0479524817371004	0.0168623996344488
CL1288.Contig3_All	2.9530000000000003	4.083	0.36458066848795206	0.0356668064216862	0.0120155767297362
CL1290.Contig4_All	4.796	8.8	0.7729560747919629	0.0007469037773308661	0.00016842460448375
CL1292.Contig1_All	0.293	1.006	1.5513526420033703	0.0202296072051265	0.006322996718240929
CL1292.Contig6_All	0.6759999999999999	2.323	1.6354141012393102	0.000337954394183811	7.18094875718768e-05
CL1292.Contig8_All	0.46	1.396	1.51714811781282	0.000575347472217415	0.00012727261445505902
CL1293.Contig3_All	1.463	2.476	0.6558215033190339	0.0089463207351492	0.00254032537421437
CL1294.Contig1_All	1.263	1.933	0.513193527768719	0.045485870933592	0.0158557344882577
CL1294.Contig7_All	2.6060000000000003	3.843	0.456582191382923	0.0124544666566425	0.00367063389323758
CL1295.Contig14_All	0.0	6.37	7.801525874618321	4.25331088483914e-22	2.11460785258631e-23
CL1295.Contig6_All	0.973	1.87	0.830367963147772	0.013184635873433	0.00391106611508341
CL1297.Contig2_All	11.966	15.296	0.251072355160078	0.0344043873710255	0.0115413742450495
CL1297.Contig4_All	10.253	13.113	0.251861173308746	0.0212571424748948	0.00668019848439492
CL1298.Contig2_All	2.366	4.243	0.7402676786258009	0.0200083491462671	0.00624508721357055
CL1299.Contig2_All	0.883	2.543	1.41707991372686	1.37649233318755e-07	1.86246015291196e-08
CL13.Contig2_All	4.14	6.716	0.594551040309147	0.0212024695932767	0.00666185777701654
CL130.Contig2_All	0.6559999999999999	1.6059999999999999	1.18124022703341	0.0121787643834701	0.0035809866709024295
CL1300.Contig1_All	0.5529999999999999	3.7060000000000004	2.39603016461841	0.000492867489942689	0.000107771305080099
CL1301.Contig11_All	5.656000000000001	9.32	0.615629349628445	0.000269235310858062	5.6180250346374904e-05
CL1301.Contig9_All	2.003	3.6830000000000003	0.7851177607291719	0.00305662168753623	0.00077937508087009
CL1302.Contig11_All	6.7860000000000005	9.383	0.364426798752211	0.0441129919224529	0.015303837898511002
CL1302.Contig20_All	0.0	0.616	4.04819894182699	0.00020070509048903502	4.0997940464076205e-05
CL1302.Contig3_All	0.126	0.4	1.4937838012080402	0.0177671728997138	0.00546511849534493
CL1303.Contig10_All	0.503	1.84	1.743950189646	9.8880860524948e-05	1.91894056083379e-05
CL1303.Contig15_All	1.1159999999999999	1.8659999999999999	0.6388108322482221	0.0207898062330071	0.00651787413637233
CL1303.Contig2_All	0.72	2.266	1.5254374898494598	0.00021491752846595702	4.411969779341721e-05
CL1303.Contig4_All	2.786	5.07	0.7563514084428349	0.00567031545506838	0.00153437974698437
CL1303.Contig7_All	2.716	6.153	1.0741561070182901	2.51714037374188e-12	2.2259451280733202e-13
CL1304.Contig1_All	0.06	21.046	7.7697266982685	1.33529055371462e-33	4.172144088849999e-35
CL1306.Contig4_All	4.08	6.14	0.49278524917619	0.0197170032552512	0.0061414288338853705
CL1307.Contig1_All	4.2	7.143	0.662394125122963	0.0407185390248285	0.013964128116763001
CL1307.Contig3_All	36.506	81.12	1.0388431735433001	2.7056261610531197e-25	1.1693863151514599e-26
CL1308.Contig1_All	0.76	1.5030000000000001	0.8552868689821609	0.0309800809501513	0.0102463249652285
CL1308.Contig3_All	0.31	0.8759999999999999	1.33429522666986	0.0166147724182796	0.00506630814941789
CL1308.Contig6_All	0.0	0.276	2.7537398541007	0.0305938578115417	0.0100967961589153
CL1310.Contig2_All	1.696	3.116	0.770686519283432	0.00296790572851146	0.0007543267474201799
CL1311.Contig1_All	13.0	29.45	1.07873639245279	1.7759325947563097e-80	1.9383415314932497e-82
CL1311.Contig2_All	7.886	13.19	0.640640699168157	3.91884932171726e-17	2.5273359489672397e-18
CL1311.Contig3_All	1.923	2.886	0.481523674582614	0.0422084462782059	0.0145489381853988
CL1312.Contig4_All	0.32	1.8559999999999999	2.14085303178091	0.01312772460214	0.00389246122414335
CL1312.Contig8_All	3.543	11.562999999999999	1.60300671934277	3.2756815444235897e-26	1.3595235526900798e-27
CL1313.Contig1_All	12.165999999999999	26.305999999999997	1.01093951731058	5.360630194746309e-26	2.2459561972126598e-27
CL1314.Contig1_All	7.006	13.13	0.800705954006627	3.6227975159528493e-09	4.1985591632092104e-10
CL1316.Contig5_All	0.536	3.1430000000000002	2.40291367983568	3.03674189907124e-06	4.77905421461921e-07
CL1317.Contig10_All	1.6130000000000002	2.903	0.737604565261365	0.0449708166075444	0.0156481601960043
CL1317.Contig4_All	1.31	2.7030000000000003	0.94371146254135	0.000117797258222294	2.31618900848512e-05
CL1319.Contig12_All	1.886	3.94	0.956954557098749	4.9952531628738e-10	5.3417162915396295e-11
CL1319.Contig17_All	0.0	1.13	5.619153843012151	3.84232286837873e-09	4.4634783687218604e-10
CL1321.Contig3_All	2.2359999999999998	3.793	0.654518872361245	0.0147775252844443	0.00444693000422986
CL1324.Contig2_All	4.976	10.345999999999998	0.949487503772993	8.49227287381604e-09	1.0155843727463198e-09
CL1324.Contig4_All	0.04	1.036	4.020213101332	1.09148188612099e-07	1.4593995428285e-08
CL1325.Contig10_All	0.84	4.623	2.3435744255092796	5.9869129779615196e-18	3.68035585305034e-19
CL1325.Contig13_All	0.32299999999999995	5.252999999999999	3.90273681567662	3.793848940714e-35	1.1314580438468798e-36
CL1325.Contig2_All	1.08	2.96	1.3254531454368899	0.0112113358209534	0.0032648947947281
CL1325.Contig5_All	1.8330000000000002	3.423	0.791290598348143	0.0054358436393749	0.0014635603858108301
CL1325.Contig9_All	0.736	3.36	2.06881377668111	9.120900510765599e-14	7.26875063124181e-15
CL1326.Contig2_All	9.17	14.046	0.509939059035373	7.57512944971022e-05	1.445386857861e-05
CL1327.Contig10_All	0.9059999999999999	2.61	1.41228088325665	2.22992944681315e-06	3.45202774772416e-07
CL1327.Contig5_All	1.226	2.623	0.9945397876252121	0.000693449784713406	0.000155453243586424
CL1327.Contig6_All	1.88	4.396	1.12514230599833	1.0138079355746199e-15	7.10368494851875e-17
CL1327.Contig7_All	1.45	4.066	1.38800242549595	1.07000957410343e-13	8.56822120079757e-15
CL1329.Contig22_All	16.243	22.073	0.34185372289064503	4.19952377358794e-07	5.974715629235719e-08
CL133.Contig10_All	0.306	1.976	2.22779422702731	0.0113478054082844	0.00330873203690227
CL133.Contig1_All	0.0	1.0859999999999999	5.20968983511512	8.49354117130903e-08	1.1226507425407501e-08
CL133.Contig28_All	1.776	3.353	0.8035036044645479	0.0404311892086088	0.0138518762914553
CL1330.Contig1_All	5.912999999999999	8.726	0.451608644692005	0.0179345103920468	0.00552187357874495
CL1332.Contig2_All	4.646	9.796	0.973522816227461	1.61671923394396e-14	1.22971655898863e-15
CL1332.Contig7_All	8.443	11.136	0.297194843513238	0.0022219537836983398	0.000551029375086326
CL1333.Contig1_All	0.113	1.173	2.97765828824742	3.45812695775636e-06	5.482294929858071e-07
CL1333.Contig2_All	0.0	1.183	5.5303951430700895	4.946955334268e-09	5.807281278902949e-10
CL1337.Contig11_All	0.29600000000000004	2.8360000000000003	3.15945799907278	3.06888438016383e-10	3.21763321076911e-11
CL1337.Contig3_All	0.0	0.23600000000000002	3.2236167427496403	0.00662293621845212	0.00181966337337508
CL1337.Contig7_All	1.8559999999999999	3.23	0.700087059228056	0.0114579869256389	0.00334499336154557
CL1338.Contig11_All	0.483	1.196	1.18974642920052	0.00156501319802579	0.000376337083031026
CL1339.Contig1_All	6.593	10.36	0.548401292349977	0.0008967373729195039	0.000205340347928686
CL1339.Contig4_All	0.0	0.486	2.81289746807495	0.0265695458375682	0.008603328081965041
CL1339.Contig6_All	0.59	2.033	1.6201667522849097	0.000442867310582333	9.604386326087259e-05
CL134.Contig27_All	1.72	3.273	0.808622475863754	0.0445522224166089	0.0154839899842233
CL134.Contig3_All	0.35600000000000004	1.88	1.9206089148191399	0.0412891789084796	0.014181951070437
CL1344.Contig2_All	0.0	13.753	7.10636215367176	2.78410804549431e-17	1.7824283665788498e-18
CL1344.Contig5_All	6.23	14.33	1.08997850269441	4.05658193522336e-08	5.183967268869071e-09
CL135.Contig15_All	0.0	0.6829999999999999	3.39083529186445	0.0049972418464845	0.00133372000723559
CL135.Contig1_All	0.083	3.423	2.7008610007997595	0.032970208986466	0.0109928340664755
CL135.Contig23_All	5.66	12.753	1.06736096542112	1.16755999714305e-12	1.00618700950232e-13
CL135.Contig25_All	0.0	1.25	5.7689478637592995	6.44278635260677e-10	6.957995060258521e-11
CL135.Contig29_All	0.426	1.83	1.99349031058722	6.418942138226451e-08	8.380468869195228e-09
CL135.Contig30_All	0.54	2.69	2.21433320473398	9.465564167616009e-15	7.083800564207041e-16
CL135.Contig31_All	0.043	0.7659999999999999	3.24271702971115	0.0010867057154112	0.00025301163603085096
CL135.Contig34_All	0.243	1.47	2.18208378642902	0.0146300562369051	0.00439615285948079
CL135.Contig35_All	0.133	1.0859999999999999	2.4818747727917	0.0182638087985107	0.0056350595356808204
CL135.Contig6_All	0.0	4.6530000000000005	6.918942710246201	5.083595345446959e-16	3.4997739123328e-17
CL1350.Contig1_All	4.7860000000000005	7.49	0.542732874600207	0.0009346901364064061	0.000214868945813148
CL1350.Contig6_All	12.526	29.736	1.14266363718949	5.271694675296129e-28	2.0420768761235897e-29
CL1350.Contig8_All	39.833	95.53	1.15965210209884	3.893260595234028e-133	2.3077355613824093e-135
CL1351.Contig10_All	0.0	1.54	5.976035098348	6.216794324215671e-11	6.1387427495508794e-12
CL1351.Contig12_All	0.07	1.766	3.95289693127777	1.67185595755476e-06	2.55482876866431e-07
CL1351.Contig13_All	0.32299999999999995	3.253	3.0440779610937403	2.85122532885897e-06	4.4743139880353205e-07
CL1351.Contig20_All	4.1160000000000005	6.0760000000000005	0.461213273308169	0.00291032046631219	0.000738608639091413
CL1351.Contig24_All	0.0	0.28300000000000003	3.6885959733481495	0.0010779342205809199	0.00025082795349089303
CL1351.Contig38_All	0.0	0.63	4.662885738133349	5.49025961953947e-06	8.930873551590159e-07
CL1352.Contig2_All	1.92	2.823	0.457143560261849	0.00453861447998615	0.0012000986558882
CL1352.Contig3_All	0.433	1.67	1.83234748265133	6.01658379737205e-13	5.07841310484892e-14
CL1352.Contig5_All	1.043	1.97	0.8046726498349441	0.000771748568292843	0.00017449123888193402
CL1353.Contig1_All	3.3	8.293	1.1887677324141899	0.00528681605563218	0.0014194463370346
CL1353.Contig5_All	0.61	2.03	1.5913907438250199	0.000144148527559775	2.87593953090944e-05
CL1353.Contig8_All	3.2030000000000003	5.7	0.728148360941284	0.0240072101206922	0.007669662744653859
CL1354.Contig4_All	3.443	6.006	0.6999180366868621	0.000372857661629243	7.98823420385055e-05
CL1355.Contig4_All	1.26	2.376	0.8086017472694871	2.00237630907282e-06	3.08377952102664e-07
CL1357.Contig1_All	0.12300000000000001	0.696	1.98292327332117	0.0472325666298035	0.0165653358478003
CL1358.Contig1_All	0.096	0.88	2.8838010349032794	9.384296340523101e-05	1.81419329394154e-05
CL1358.Contig2_All	1.186	2.343	0.881556212071269	0.000511811628174122	0.00011226372145947
CL1358.Contig6_All	1.173	2.253	0.832523132877848	0.006402618929431	0.00175228612512315
CL1358.Contig7_All	0.643	1.6030000000000002	1.19382390991332	0.00977519146200494	0.0028013420795553
CL1359.Contig11_All	151.286	205.516	0.33544206163938395	0.0131706131419039	0.0039066183603613
CL1359.Contig2_All	123.7	166.703	0.32710184641529805	2.23462774968669e-08	2.78332590839495e-09
CL1359.Contig7_All	37.823	65.67	0.6906791354006929	1.27883977716673e-12	1.1053031298747501e-13
CL1359.Contig8_All	26.53	55.03	0.9483851657378229	2.98646114353337e-29	1.0967580786964999e-30
CL136.Contig1_All	0.023	0.573	3.8468191639884104	2.2337956142183897e-05	3.95246825635286e-06
CL136.Contig9_All	4.726	6.653	0.392286518228236	0.00174347876859347	0.000422589294913898
CL1360.Contig10_All	4.236000000000001	9.033	0.98772321304112	1.07005930493584e-09	1.17985278684607e-10
CL1360.Contig2_All	0.0	0.643	3.25932166505178	0.0076388735928588	0.0021313959401409303
CL1360.Contig9_All	2.46	4.45	0.7382322323450642	0.0460592848299826	0.0160918864496011
CL1361.Contig2_All	10.39	14.783	0.406052893405681	2.3056276742775303e-05	4.089653672336151e-06
CL1362.Contig6_All	0.466	1.453	1.4921860825013602	0.0380281189870739	0.0129208600438594
CL1363.Contig2_All	2.29	4.57	0.8874893456042321	0.0017069564388833	0.00041323287616877797
CL1364.Contig12_All	1.286	3.21	1.1897537423202702	0.00046263283283466103	0.000100704782527408
CL1364.Contig1_All	1.433	8.866	2.50625433842002	2.48594772616468e-28	9.49378754977914e-30
CL1364.Contig8_All	14.216	20.375999999999998	0.412092881830325	0.0354741053474527	0.0119444514910363
CL1365.Contig10_All	1.81	3.4530000000000003	0.830207154515956	1.06064670870386e-08	1.27909088747321e-09
CL1365.Contig16_All	0.53	1.13	0.9673818680892691	0.00738412357058843	0.002053289944069
CL1365.Contig19_All	0.156	0.46	1.38117251359185	0.010939569371256	0.0031767797361595897
CL1365.Contig25_All	0.703	1.926	1.30997939895575	0.00552864827197347	0.00149181236263262
CL1365.Contig2_All	1.153	2.786	1.1448665586306002	0.00258417719498228	0.000649704166051834
CL1365.Contig41_All	0.11599999999999999	1.11	2.81025674358652	0.00022823251408597	4.7042785198476295e-05
CL1365.Contig4_All	0.013000000000000001	0.446	4.55474349706032	9.08773349271214e-08	1.20491207631664e-08
CL1365.Contig5_All	0.19	0.873	2.0334541940868402	0.00012182691702073899	2.40341625597357e-05
CL1366.Contig11_All	5.3	7.496	0.40073562868842794	0.000270869710696585	5.6545322924556895e-05
CL1366.Contig17_All	3.253	4.62	0.40423722773131804	0.0102460286340732	0.00295128832831229
CL1366.Contig2_All	5.45	7.643	0.387879425852315	0.00236106092334839	0.0005890387123889781
CL1367.Contig2_All	7.122999999999999	17.12	1.1162461024472	0.016177524183596	0.0049190020000057
CL1367.Contig4_All	0.6759999999999999	20.816	4.8279352580320305	8.092100299989318e-125	5.3098932391277085e-127
CL1367.Contig5_All	309.18	383.853	0.20868533045216	0.00338377813129595	0.000871127290740246
CL1368.Contig2_All	1.696	2.6830000000000003	0.555480768345562	0.0371028371138287	0.0125642757758546
CL1369.Contig8_All	12.863	15.82	0.19834175383070898	0.0133375718178508	0.0039619936367321605
CL1372.Contig1_All	0.75	4.476	2.4353542952471297	5.64519592318198e-05	1.0589295530787801e-05
CL1373.Contig4_All	0.623	1.453	1.11505757017396	0.00260607648460818	0.000655751522975842
CL1375.Contig4_All	1.3130000000000002	2.066	0.5559464728753221	0.00995558685267054	0.0028585547873376397
CL1376.Contig2_All	2.226	4.346	0.8616694531419671	1.90581593175334e-09	2.14742465330111e-10
CL1377.Contig10_All	0.193	3.036	3.7909558625659705	4.930849212207129e-27	1.9806873681004398e-28
CL1377.Contig12_All	0.59	1.35	1.06902637620307	0.0346289114833227	0.011625025338394
CL1377.Contig17_All	0.7659999999999999	2.15	1.37163043511875	4.29174798768106e-07	6.11249524744312e-08
CL1377.Contig1_All	0.313	0.993	1.49454391198981	0.00268276964338563	0.000676721733028823
CL1377.Contig22_All	0.0	0.28	4.00026448229637	0.000284247459842134	5.95428142108995e-05
CL1377.Contig24_All	0.32299999999999995	1.33	1.8287323847813501	0.00528131618614961	0.00141779641310412
CL1377.Contig5_All	0.816	1.76	1.00280992622891	0.000123575210082992	2.44047457695779e-05
CL1379.Contig3_All	4.126	7.696000000000001	0.799131882541382	4.942836754163909e-10	5.2818803916244395e-11
CL138.Contig1_All	0.0	0.97	5.188290537831519	1.1694058981224199e-07	1.5685779807598e-08
CL138.Contig4_All	1.58	4.0	1.23292696690953	4.09033815279072e-05	7.517905356175861e-06
CL1380.Contig4_All	0.6659999999999999	2.483	1.7350083988111	0.0018986940950586199	0.000464090848555583
CL1382.Contig3_All	0.436	1.133	1.23682857298541	0.008611566883064671	0.00243660686365241
CL1384.Contig10_All	3.036	6.026	0.8789426895404141	0.00239451940057384	0.000598354882912046
CL1384.Contig12_All	4.346	6.013	0.367336869070258	0.0018456860197235301	0.000449784789447488
CL1384.Contig18_All	0.413	1.476	1.72686089561447	5.1197251004889206e-09	6.01793623876888e-10
CL1384.Contig3_All	0.5329999999999999	1.04	0.8468189938074558	0.0342286489427537	0.0114708161765656
CL1384.Contig6_All	1.31	3.9130000000000003	1.4567190855513898	1.23953743494187e-06	1.86883605045043e-07
CL1384.Contig9_All	4.793	7.733	0.587301497861761	9.12968905779476e-07	1.35570460887965e-07
CL1388.Contig6_All	1.18	2.02	0.667522437649775	0.0109365205997528	0.0031757747869008
CL139.Contig25_All	0.0	0.166	2.6700231040815203	0.0370380804388577	0.0125387014150008
CL139.Contig2_All	0.0	0.366	3.4300018282622005	0.0043442348067497	0.0011446149846258
CL139.Contig39_All	0.0	0.473	4.0681493098337596	0.000272228830168627	5.6843599536402794e-05
CL139.Contig49_All	0.0	0.51	3.53430448678289	0.00307260374542995	0.0007838604034388821
CL139.Contig61_All	1.756	2.656	0.489281832644415	0.0289824051887951	0.00949936222914093
CL1390.Contig2_All	3.9330000000000003	11.1	1.39694921631657	4.70586631063214e-33	1.4991785212790498e-34
CL1390.Contig3_All	6.596	9.81	0.47133575354351603	0.0043402176892358	0.00114341415949607
CL1390.Contig7_All	1.95	4.6	1.11563408731692	9.696819201529471e-05	1.8792770300127302e-05
CL1391.Contig14_All	5.18	10.2	0.8737301268960799	7.37209792799893e-10	7.99467650802045e-11
CL1391.Contig21_All	2.01	19.773	3.05293600138107	2.65698005764841e-10	2.7686198286570202e-11
CL1391.Contig24_All	2.86	32.353	3.3995907113537203	4.081670702723509e-159	1.8614325368399395e-161
CL1391.Contig31_All	0.7829999999999999	2.903	1.7870945087814798	1.04450854343886e-11	9.66511383236314e-13
CL1391.Contig39_All	2.226	12.963	2.39039990916823	1.25133416603325e-12	1.08125628795782e-13
CL1391.Contig41_All	0.20600000000000002	6.846	4.5516211988821205	7.515362252242879e-13	6.38622505959526e-14
CL1391.Contig4_All	2.7260000000000004	5.06	0.7883110684711279	2.25860578041054e-06	3.4996310830132397e-07
CL1394.Contig4_All	5.966	9.802999999999999	0.617177826784075	5.416904215010039e-09	6.38502522248718e-10
CL1395.Contig10_All	1.186	1.92	0.589621500333004	0.00815218707605134	0.00229325396410893
CL1395.Contig1_All	12.472999999999999	16.296	0.283147774425432	0.00492656467644906	0.0013132405282680001
CL1395.Contig6_All	0.773	1.91	1.20744832154672	3.07126687431693e-09	3.53485559453525e-10
CL1396.Contig10_All	0.6629999999999999	3.04	2.06578134836006	2.13252351493449e-08	2.6524191184573003e-09
CL1396.Contig13_All	0.76	1.666	0.994324636418717	0.0335019866258289	0.0111869610764797
CL1396.Contig9_All	0.14	2.086	3.6725148313247105	1.17291656923498e-15	8.254465455310831e-17
CL1397.Contig4_All	3.0860000000000003	5.096	0.616942332075267	0.0119056209680839	0.0034897267150219603
CL1399.Contig4_All	1.02	6.11	2.4547962823406	2.41784053310478e-17	1.54264984690537e-18
CL1399.Contig5_All	1.643	6.853	1.93159047553103	5.59503067313215e-11	5.50336904505245e-12
CL1399.Contig6_All	4.926	9.286	0.8007353302332769	0.0196911136555414	0.00613087477344102
CL1399.Contig9_All	0.136	0.81	2.35456351538512	0.000562248966329427	0.000124092241622675
CL14.Contig103_All	17.62	28.01	0.566918798063111	5.29704417632452e-15	3.89002948927351e-16
CL14.Contig109_All	0.07	0.856	2.7225157856871895	0.007190093867429441	0.0019955620438726197
CL14.Contig14_All	0.0	4.776	7.6165096966505805	1.2631349232973401e-20	6.73576181237324e-22
CL14.Contig17_All	0.45299999999999996	3.69	2.8909931672565903	3.6912271116329996e-20	2.01116532187445e-21
CL14.Contig37_All	0.0	1.446	5.5846484733307005	2.34001767095844e-08	2.91920006699872e-09
CL14.Contig40_All	0.0	6.952999999999999	7.834238960037481	2.9823476581712397e-22	1.4709844854822198e-23
CL14.Contig45_All	0.0	0.196	3.5126033434561497	0.0022013548884554104	0.000545415418075168
CL14.Contig55_All	0.0	1.756	6.42367479853099	3.049868577623211e-13	2.51559623049873e-14
CL14.Contig6_All	0.0	0.753	5.2610518777139195	5.46737266279903e-08	7.088486506428671e-09
CL14.Contig74_All	0.0	5.252999999999999	7.565207058447389	5.971079511554829e-20	3.2951362907440696e-21
CL14.Contig82_All	6.433	16.593	1.26370263246304	7.74913618183467e-29	2.8983623593992198e-30
CL14.Contig83_All	1.16	2.693	1.10119656150514	0.000559104325719011	0.00012333705192675
CL14.Contig92_All	0.04	0.39	2.82555846988443	0.00056867067485846	0.00012568369461509
CL14.Contig96_All	0.0	0.99	4.869157466157501	1.56895088732853e-06	2.3905404495134396e-07
CL140.Contig1_All	48.886	62.746	0.257663052517034	1.45667994732511e-06	2.21167213945127e-07
CL1400.Contig2_All	2.9960000000000004	5.27	0.711297952973437	0.00293932064511091	0.000746675779704676
CL1400.Contig4_All	1.196	5.66	2.0871569608085303	6.87051777474156e-09	8.15478569186445e-10
CL1401.Contig5_All	0.29600000000000004	1.96	2.5752131492994703	8.754766655375701e-10	9.559219393170341e-11
CL1401.Contig8_All	1.97	3.293	0.636371395768718	0.00492305257297096	0.00131198128894066
CL1402.Contig14_All	0.5760000000000001	1.22	0.984858647124626	0.0036161579864715603	0.0009362906048876211
CL1402.Contig5_All	0.87	2.286	1.28280431311919	6.56068477222783e-05	1.24127656509921e-05
CL1402.Contig9_All	0.23600000000000002	1.146	2.1742371184558	1.1673258253010201e-14	8.794710744437491e-16
CL1403.Contig1_All	0.976	5.5760000000000005	2.3969099814055	2.85911260753698e-19	1.62970481752474e-20
CL1403.Contig2_All	2.3	8.11	1.71452809419976	7.39523249639671e-31	2.54358212134645e-32
CL1405.Contig13_All	3.86	7.13	0.7771538041262521	0.00031462250886921204	6.64596093397584e-05
CL1405.Contig14_All	2.553	4.196000000000001	0.612144026571026	0.00527710474588468	0.0014165504056053199
CL1405.Contig1_All	1.113	1.99	0.7255720258719599	0.0419557998887902	0.0144467109899447
CL1406.Contig4_All	3.2960000000000003	5.376	0.6022329523097241	0.012430608419821002	0.00366237877939125
CL1408.Contig1_All	6.266	11.63	0.7881467256049691	1.16012009559505e-07	1.55523438087055e-08
CL1409.Contig1_All	0.0	0.253	3.0151933895608996	0.0130549612005118	0.0038686019892065398
CL141.Contig9_All	1.733	2.65	0.507806632329889	0.0349414224939246	0.0117410180245175
CL1410.Contig13_All	0.223	44.7	7.40451735785979	1.9829501641092995e-111	1.50502790294173e-113
CL1410.Contig14_All	0.0	1.03	5.12593944257984	2.3318629807258702e-07	3.2275484901317295e-08
CL1410.Contig16_All	0.07	86.473	9.48449504881834	7.868595549742418e-83	8.286989560578699e-85
CL1410.Contig18_All	2.676	4.33	0.593045860387683	3.14175088190552e-05	5.67891451870497e-06
CL1413.Contig1_All	3.14	4.7	0.478790808791406	0.00302607891065537	0.000770700646026184
CL1414.Contig5_All	87.85600000000001	113.273	0.263142258436892	1.1556376517171901e-05	1.96503141023413e-06
CL1416.Contig2_All	0.053	1.143	2.8918728819329798	0.009257001689320579	0.0026372503117609897
CL1417.Contig11_All	0.0	0.47600000000000003	4.2795259959832	5.80942941764334e-05	1.0910072613111801e-05
CL1417.Contig17_All	1.526	7.903	2.21054929556866	4.6766213352894005e-08	6.0157068336658604e-09
CL1417.Contig1_All	0.0	1.83	4.8129949482944605	8.55905814563739e-06	1.4303786994847299e-06
CL1417.Contig24_All	0.0	1.1	3.87232238392093	0.000891114624531278	0.00020399408692981798
CL1417.Contig2_All	0.0	1.933	6.035520353177401	4.1995048807815605e-11	4.07926708273385e-12
CL1418.Contig13_All	2.373	6.856	1.4320886788532001	9.03736915837802e-41	2.25642662662974e-42
CL1418.Contig14_All	0.7759999999999999	4.24	2.3521924730167796	2.23105951088843e-49	4.4383049173276494e-51
CL1418.Contig17_All	0.17300000000000001	3.423	4.1744174450924705	4.96813349106661e-63	7.329569850006409e-65
CL1418.Contig19_All	0.44299999999999995	1.8359999999999999	1.7930530179594901	0.0158610058190038	0.00480992399609743
CL1418.Contig1_All	0.156	0.623	1.8523098345068703	2.60095963734921e-06	4.06280829636025e-07
CL1418.Contig23_All	5.266	9.062999999999999	0.678734604056197	0.00660767316262467	0.00181447609790615
CL1418.Contig2_All	0.8059999999999999	2.1830000000000003	1.3307207301878898	2.4975164788559897e-10	2.59798544565348e-11
CL1418.Contig3_All	0.17600000000000002	2.83	3.8452937380184595	3.9464269798869397e-38	1.0651787863208899e-39
CL1418.Contig7_All	0.0	0.5	5.81862331044693	3.18684614590498e-10	3.34619193845378e-11
CL1418.Contig8_All	0.12300000000000001	1.1	2.77930172512196	0.000162555189052492	3.2703747433338897e-05
CL1418.Contig9_All	0.213	0.65	1.51757174053342	3.07600371568913e-05	5.55300786706626e-06
CL1419.Contig7_All	1.3359999999999999	2.263	0.652057337057344	0.007091999232126641	0.0019644585024968103
CL142.Contig2_All	0.736	2.083	1.40229845541099	1.21082986853149e-06	1.8231704138259302e-07
CL142.Contig5_All	2.376	4.303	0.755022567932186	3.21932004978719e-05	5.82475895182302e-06
CL1420.Contig26_All	0.0	0.34	3.2372724981634504	0.00799714928904058	0.0022448690111251802
CL1420.Contig27_All	0.0	1.123	5.41399693017444	6.66734906603083e-08	8.720826661752092e-09
CL1420.Contig30_All	0.0	1.166	5.426376273024349	4.35919628282956e-08	5.5859383238821805e-09
CL1420.Contig36_All	0.0	0.67	3.8913769684906296	0.000830193214834663	0.000188913036386019
CL1420.Contig37_All	0.0	0.44299999999999995	3.41560759832994	0.0046318033603799606	0.00122747499976735
CL1422.Contig5_All	5.14	9.812999999999999	0.8266386506973671	0.000158702404375901	3.18596345044291e-05
CL1423.Contig6_All	0.34299999999999997	1.036	1.41747639708632	0.0170527197273193	0.00522129742782824
CL1425.Contig16_All	1.916	4.046	0.970170088949459	0.000154852634941025	3.10457195448159e-05
CL1425.Contig21_All	9.14	12.472999999999999	0.348307696395794	1.35874405054483e-05	2.33253191904921e-06
CL1425.Contig23_All	0.8029999999999999	1.4	0.695741503324629	0.0134336680376656	0.00399536956499831
CL1425.Contig27_All	0.0	0.446	4.360596661693741	6.66104140459805e-05	1.26128383034636e-05
CL1425.Contig3_All	1.32	5.856	2.04442063238168	1.0619566941222601e-30	3.67581633117189e-32
CL1425.Contig8_All	0.446	2.296	2.2095656833004	9.65572872202059e-08	1.28429069661644e-08
CL1426.Contig4_All	0.0	1.06	5.41435690056451	1.28581415766202e-08	1.56469456159423e-09
CL1426.Contig5_All	0.956	1.8659999999999999	0.84945120307528	0.0283740777700566	0.00927390896821792
CL1426.Contig6_All	1.3230000000000002	4.91	1.7886080950790602	9.11226750947868e-14	7.26087415232854e-15
CL1426.Contig7_All	2.026	4.906000000000001	1.15710122438062	1.17697873176275e-08	1.42620402326508e-09
CL1428.Contig12_All	0.26	1.163	1.83742618116489	0.0335275874523067	0.0111973738010296
CL1428.Contig2_All	0.0	0.45299999999999996	2.85679950056029	0.0232925064742458	0.00741178468880177
CL143.Contig17_All	1.57	4.73	1.4720182095532701	4.87527202075932e-10	5.20648212807747e-11
CL143.Contig35_All	0.0	3.9330000000000003	7.2010869855843795	2.1353381825798702e-17	1.3570342941634399e-18
CL143.Contig37_All	0.0	0.46299999999999997	3.16208519983332	0.0100014213991337	0.0028731745807262198
CL143.Contig38_All	8.6	16.343	0.824866841481143	2.42186273793101e-16	1.6379184990228802e-17
CL143.Contig42_All	5.452999999999999	9.416	0.6814201030425749	0.0027251914272854103	0.00068813780774506
CL143.Contig6_All	12.09	19.243	0.5684504085252979	1.90670913038317e-11	1.80144580780203e-12
CL143.Contig9_All	0.023	2.15	5.6686963340410195	1.1502107697306201e-16	7.609117594545501e-18
CL1431.Contig3_All	10.395999999999999	15.72	0.49433727462419	0.0014732517164320002	0.000352563420667174
CL1432.Contig2_All	0.113	3.8360000000000003	4.8746793528135	2.0615869246408198e-19	1.1681228653911998e-20
CL1433.Contig1_All	0.64	1.34	0.949944500619753	0.0109686543008602	0.00318606551139402
CL1433.Contig3_All	4.856	6.39	0.29522413206947495	0.0344502426193545	0.011557510472575
CL1434.Contig2_All	5.906000000000001	9.203	0.5374732226625221	6.34599501462642e-06	1.04144886359592e-06
CL1438.Contig1_All	1.3459999999999999	3.013	1.05608709801421	0.0010483442694756199	0.000243403714440031
CL1438.Contig2_All	2.31	6.8229999999999995	1.4565859062459499	1.4257642239387399e-15	1.00806729234716e-16
CL1438.Contig3_All	0.13	2.67	3.58964357820723	8.93256117231177e-06	1.49651025392773e-06
CL1439.Contig1_All	0.34299999999999997	0.9059999999999999	1.25819181207486	0.0089691174944326	0.00254719091729287
CL144.Contig11_All	1.413	3.45	1.1812307270063	1.2307931352594401e-05	2.1003626591338698e-06
CL144.Contig23_All	0.0	0.163	3.7216272675714905	0.000911061993197725	0.000208909171366136
CL144.Contig27_All	0.0	1.093	3.8421855285948596	0.00100534979699753	0.000232717620718408
CL144.Contig28_All	0.54	1.95	1.74810466611568	4.63003506146575e-18	2.82598325401259e-19
CL144.Contig29_All	1.776	4.7	1.2738328012033602	0.000645160871375055	0.00014387317448116499
CL144.Contig2_All	1.656	3.4	0.911691811026215	0.0104424962130547	0.00301564508193446
CL144.Contig43_All	0.036000000000000004	3.6	5.51929469146685	1.32998831539064e-13	1.07140291029631e-14
CL144.Contig46_All	0.0	1.48	5.20145340537606	9.70658609307504e-08	1.2915859160791399e-08
CL144.Contig47_All	0.493	1.5859999999999999	1.4851764469828899	0.0305625830205555	0.0100848034175748
CL1441.Contig4_All	6.042999999999999	8.376	0.36770702950110495	0.0131862666050228	0.00391169406221969
CL1443.Contig1_All	1.5230000000000001	2.986	0.8712875068836039	0.0122652830442276	0.0036083041393044795
CL1444.Contig1_All	0.213	2.526	2.75962391715766	0.004189886119117779	0.0011003732065934801
CL1448.Contig10_All	0.0	1.056	3.95782392248154	0.000296985122636948	6.23864283515661e-05
CL1449.Contig1_All	13.776	19.28	0.38274310798695	8.75789329447299e-06	1.46552336335803e-06
CL145.Contig2_All	0.65	4.196000000000001	2.58983197471791	1.23917154210769e-05	2.11601571102489e-06
CL1450.Contig11_All	0.046	12.203	7.42160819659797	1.72760305202955e-40	4.35440800954582e-42
CL1450.Contig2_All	3.833	7.02	0.7705446555788629	1.00091587311232e-12	8.585252512981351e-14
CL1450.Contig6_All	2.9160000000000004	6.013	0.9468321598816579	4.07556815721103e-08	5.2100129256588895e-09
CL1451.Contig11_All	6.763	18.003	1.3085369339409398	4.0533367149000296e-36	1.1707235792614698e-37
CL1451.Contig12_All	0.27	1.193	2.04419377279597	2.3147237353221197e-06	3.5929125719533203e-07
CL1451.Contig1_All	8.552999999999999	19.433	1.07997911708525	2.99903032114233e-26	1.2430635968776e-27
CL1451.Contig3_All	0.23600000000000002	1.636	2.37596776638742	0.00341853141451661	0.000880971524439175
CL1451.Contig4_All	3.463	14.5	1.96722399167043	6.247424343356528e-67	8.574681807249107e-69
CL1451.Contig6_All	5.053	11.175999999999998	1.04258519497591	5.26351798651636e-20	2.8960343610056894e-21
CL1451.Contig9_All	5.922999999999999	9.24	0.539148491498668	0.000359844970307797	7.688588097840541e-05
CL1452.Contig13_All	0.066	19.316	7.475704060234901	2.8293512350656497e-30	9.97906530445406e-32
CL1452.Contig1_All	0.0	5.473	6.70678480789787	8.629357436590451e-15	6.43818504696298e-16
CL1452.Contig7_All	19.336	33.093	0.665550142139428	0.000307712389588229	6.482831506624871e-05
CL1455.Contig4_All	1.113	4.293	1.8445393452772099	1.2875372190725501e-07	1.73548155308178e-08
CL1455.Contig9_All	0.7829999999999999	3.533	2.07832576402039	1.22681428981676e-11	1.14244883722191e-12
CL1456.Contig1_All	10.0	13.37	0.318210455353775	0.007092585080533009	0.00196469834756688
CL1457.Contig7_All	4.253	7.263	0.669769016751336	0.0274097004598447	0.00890864725788102
CL1458.Contig10_All	163.1	208.77	0.251968961780905	6.86349428870976e-06	1.13155555023403e-06
CL1458.Contig1_All	22.08	33.88	0.512033845932326	2.27912111224775e-06	3.53366215450211e-07
CL1458.Contig2_All	128.99	156.196	0.17224134704569902	0.00290311250583808	0.000736684086189122
CL1458.Contig5_All	21.535999999999998	28.026	0.27494183227133195	0.0444074115951817	0.0154258909260675
CL1458.Contig6_All	29.2	55.076	0.8108621795137471	8.951145876687079e-21	4.74389782348975e-22
CL1458.Contig7_All	95.803	116.096	0.17396468038809001	0.000537141050576142	0.000118210036973071
CL1458.Contig8_All	141.833	180.18599999999998	0.24050094131861102	0.00233210179698454	0.000581048832420895
CL1458.Contig9_All	34.363	49.05	0.409929520243984	2.4228268233842504e-07	3.35689680717591e-08
CL1460.Contig1_All	0.7929999999999999	5.5729999999999995	2.6500660021419	4.75869271557879e-08	6.12544163940182e-09
CL1460.Contig2_All	0.58	3.38	2.3845590173301203	9.91050623100247e-06	1.67086292413585e-06
CL1461.Contig1_All	6.702999999999999	10.173	0.49630175338961297	0.00765814255279441	0.0021378611387238397
CL1462.Contig3_All	0.2	1.196	2.4277506933537003	5.8966198718810705e-05	1.1088003026873199e-05
CL1465.Contig11_All	6.62	16.553	1.22257049022057	6.88605454539212e-24	3.1569304506095693e-25
CL1465.Contig4_All	0.486	2.7760000000000002	2.38283965556857	1.24169864064994e-12	1.0721156158196001e-13
CL1465.Contig7_All	5.72	12.35	1.0097471069742399	6.5990475713819394e-15	4.882276167501349e-16
CL1465.Contig8_All	0.0	0.33299999999999996	2.75042402561229	0.0306181548485832	0.0101061542409621
CL1466.Contig11_All	2.82	8.546	1.4925337933307001	9.23612455077457e-10	1.0112080631444699e-10
CL1466.Contig12_All	4.46	14.703	1.59979712269636	3.31580226533898e-09	3.83008197100881e-10
CL1466.Contig17_All	3.3360000000000003	5.426	0.5982595896030121	0.0223014361171701	0.00704983716799145
CL1466.Contig4_All	1.95	3.4160000000000004	0.6951501231388161	0.0233393461579188	0.00742812515323833
CL1466.Contig7_All	1.026	6.316	2.51718581475803	3.0766041903643e-25	1.33241678447064e-26
CL1467.Contig1_All	1.226	3.9560000000000004	1.57276020650389	6.30226249165784e-05	1.1892816913488499e-05
CL1467.Contig3_All	0.0	3.133	4.00323773213575	0.000244822982847249	5.0684606676638e-05
CL1467.Contig4_All	3.39	5.882999999999999	0.6987476411753499	0.000120326763092599	2.37074733789757e-05
CL1468.Contig2_All	6.242999999999999	11.083	0.721308142141	3.22942651060017e-06	5.09818365236701e-07
CL1469.Contig13_All	0.0	1.226	4.86096182845139	1.27300268625599e-06	1.92207562353181e-07
CL1469.Contig4_All	1.38	3.19	1.07137914104077	0.03166901596539	0.0105049642735651
CL1470.Contig9_All	1.923	4.986000000000001	1.25375191253407	0.000162030599655259	3.25875754900612e-05
CL1471.Contig2_All	7.12	15.31	0.9995330879526949	3.82047685149012e-07	5.41037148121629e-08
CL1471.Contig5_All	0.0	6.973	6.69387921710404	8.9508714813211e-15	6.688827930605121e-16
CL1471.Contig7_All	0.055999999999999994	0.9329999999999999	2.9254157569094996	0.008481910445805691	0.0023956540953802303
CL1473.Contig4_All	3.21	4.3660000000000005	0.34270148603223494	0.0129700724028496	0.00384018427964684
CL1473.Contig8_All	0.36	0.8759999999999999	1.18680016975926	0.0368471476060151	0.0124672133318193
CL1476.Contig3_All	0.28	2.8	3.17644984074718	1.0298644706554e-14	7.730910263324539e-16
CL1477.Contig10_All	0.903	2.596	1.4117805328277502	1.4365560511358899e-08	1.7553578117786097e-09
CL1477.Contig12_All	0.0	0.34299999999999997	4.01846957894168	0.00025592486431256096	5.32208851342258e-05
CL1477.Contig7_All	1.526	4.72	1.5265114568475402	1.77579056537922e-13	1.4417932541585897e-14
CL1477.Contig9_All	1.55	3.2560000000000002	0.964178446951005	7.579424740951379e-06	1.25862316833927e-06
CL1478.Contig2_All	10.273	13.253	0.26435043146077103	0.033900122841727005	0.0113444066890571
CL1478.Contig7_All	0.5660000000000001	16.063	4.63157890762822	5.51495365412504e-26	2.31246203283549e-27
CL1478.Contig8_All	1.45	51.09	5.0296201335586295	2.5860028899580082e-260	5.769423976371247e-263
CL1479.Contig1_All	1.7630000000000001	3.9730000000000003	1.0643142224664899	0.00039389570463435	8.464376627179441e-05
CL1479.Contig3_All	5.593	8.076	0.421874980462895	0.0159752351641501	0.004849456489110829
CL148.Contig11_All	5.053	8.173	0.5926437709766811	7.735136345356391e-07	1.1376245496659201e-07
CL148.Contig15_All	3.676	7.403	0.9067875380997281	1.2206380259356599e-08	1.48191153851919e-09
CL148.Contig17_All	1.736	3.11	0.739289728042879	0.00302639528751977	0.000770814320644019
CL148.Contig18_All	30.28	47.526	0.5458428225292921	1.17465421218283e-11	1.09207719523242e-12
CL148.Contig22_All	0.903	1.796	0.903187335758503	0.0134935917768538	0.00401496261371488
CL148.Contig25_All	2.676	5.433	0.913739493538637	9.76335379885313e-07	1.45609982452547e-07
CL148.Contig26_All	0.326	0.846	1.2461717677986799	0.0036765315517095203	0.000953812216689485
CL148.Contig2_All	0.883	2.583	1.42251695647065	2.2988963770466e-06	3.5673396939909206e-07
CL148.Contig3_All	14.433	29.053	0.9044643971766261	4.569435609337849e-16	3.13880717669361e-17
CL148.Contig5_All	0.23	0.6629999999999999	1.3955214257084398	0.027073823393421	0.00878615712697538
CL148.Contig9_All	4.346	6.716	0.5290089827896011	0.000276366612260044	5.77620062435936e-05
CL1480.Contig10_All	1.256	2.7260000000000004	1.00526271633613	0.000268830390662283	5.60869371887439e-05
CL1480.Contig12_All	0.18	0.56	1.47750324918309	0.007755442499315441	0.00216816177748858
CL1480.Contig1_All	0.703	1.673	1.1244574992609098	0.0030672415094239397	0.000782291161675406
CL1480.Contig7_All	0.03	0.37	2.7352740918532206	0.007411767054624221	0.00206146306495334
CL1480.Contig8_All	1.413	3.513	1.21254805261146	1.67509508118566e-12	1.46079400001907e-13
CL1481.Contig1_All	5.486000000000001	12.46	1.08047378670797	3.6058359067692994e-28	1.3877093282794e-29
CL1482.Contig5_All	0.083	0.753	2.8165948618731997	0.000211226393482173	4.33088259258052e-05
CL1483.Contig20_All	0.0	1.52	6.59494302950278	1.099672526411e-13	8.81416910482102e-15
CL1483.Contig8_All	1.683	4.406000000000001	1.27756003300702	7.26604048336017e-10	7.876483876623059e-11
CL1484.Contig2_All	0.10300000000000001	1.126	2.4850060053832594	0.0202795388645294	0.00634170841764204
CL1485.Contig1_All	0.823	2.616	1.53396434819722	3.24290521857833e-05	5.870269163576261e-06
CL1485.Contig2_All	0.816	1.6230000000000002	0.8863256055820901	0.0232570925187221	0.007395428837839459
CL1485.Contig4_All	2.3	4.303	0.8053544439742629	7.95554274138049e-05	1.5222355673045499e-05
CL1485.Contig5_All	1.046	4.14	1.86596223287636	5.83588867037187e-17	3.80068647958885e-18
CL1485.Contig6_All	2.29	3.7230000000000003	0.59358530313027	0.0197069676573418	0.00613762292222603
CL1485.Contig8_All	2.136	5.76	1.32914402587504	1.6633509168414e-17	1.04871257415852e-18
CL1486.Contig5_All	7.752999999999999	10.36	0.315552294899428	0.0233499604707971	0.0074323650944087905
CL1487.Contig2_All	139.976	181.196	0.268093106464094	6.4470695424236295e-06	1.05902343147491e-06
CL149.Contig11_All	9.95	12.74	0.25550118142163103	0.0050797897075503	0.00135847347622135
CL149.Contig13_All	3.833	5.193	0.337143196029528	0.0061999170233599295	0.0016926062321369
CL149.Contig16_All	0.716	2.2230000000000003	1.5356175410331	6.85409104413125e-10	7.414933464046271e-11
CL1490.Contig4_All	0.106	1.54	3.38447637571995	5.72663397178379e-05	1.0746441558415301e-05
CL1493.Contig1_All	2.2030000000000003	4.45	0.907246269003244	0.000115877759648232	2.27515192695019e-05
CL1496.Contig5_All	2.11	4.2330000000000005	0.9084957706504608	0.000822293567124931	0.00018693558892173898
CL1497.Contig12_All	10.673	18.09	0.6583057686575029	4.1751926051320203e-07	5.937359680278619e-08
CL1497.Contig4_All	0.966	3.0060000000000002	1.4923877812172401	0.00443317573453552	0.00117042471846959
CL1497.Contig6_All	1.423	3.59	1.2357705568102801	0.00176670340366478	0.000428933436441722
CL1497.Contig8_All	0.0	0.45299999999999996	3.9928814630431098	0.000287849920925352	6.0366697474404e-05
CL1498.Contig10_All	1.05	2.24	0.9786927878507359	0.00092968355598248	0.00021360617935252198
CL1498.Contig11_All	0.98	2.94	1.4741736618738202	5.96034342358295e-07	8.63825445102924e-08
CL1498.Contig1_All	14.11	41.75	1.46118552299969	4.937283485110759e-75	5.890960303436029e-77
CL1498.Contig5_All	1.67	3.403	0.914389231307853	0.0019905553234445	0.000488746008953088
CL1499.Contig1_All	3.19	6.206	0.858722779540297	0.007517527899571409	0.0020937562394014
CL1502.Contig1_All	12.953	16.396	0.241217858802267	0.00720710687753772	0.00200059916846019
CL1502.Contig6_All	2.226	4.296	0.8434004698603609	1.03611796692502e-06	1.54922514094785e-07
CL1503.Contig18_All	1.646	2.52	0.516188440680286	0.0278015432276098	0.00905698254187583
CL1503.Contig2_All	0.91	2.68	1.44156324764899	5.31333782690265e-08	6.87657646094249e-09
CL1503.Contig3_All	7.29	19.602999999999998	1.3264010302048101	2.7400009983350794e-60	4.2491321066068195e-62
CL1504.Contig4_All	6.256	11.943	0.8312896132196079	9.84374887730657e-10	1.08031693588849e-10
CL1505.Contig10_All	7.206	9.796	0.341503126380435	0.0217719740185718	0.00686341730008676
CL1505.Contig5_All	1.25	2.3930000000000002	0.820660823526787	0.0198773637975072	0.00619813355587639
CL1506.Contig3_All	0.573	3.13	2.29615624789042	3.7790078521769404e-06	6.02158231875348e-07
CL1506.Contig5_All	6.726	9.646	0.419539432680228	0.0148230021951151	0.00446223625213519
CL1507.Contig2_All	2.7430000000000003	4.946000000000001	0.7547232661754208	1.37098577596231e-05	2.3548964978744e-06
CL1507.Contig4_All	5.47	7.702999999999999	0.391951533337311	0.00729457738413057	0.00202655514434993
CL1509.Contig2_All	5.212999999999999	9.806000000000001	0.8097200190095072	3.20540935322924e-08	4.05066876753252e-09
CL1509.Contig9_All	7.996	26.273000000000003	1.6138335729318898	1.1570349646281098e-50	2.2283280175748597e-52
CL151.Contig2_All	0.33299999999999996	3.9730000000000003	3.1058779764059197	6.09769829679861e-06	9.98166496494692e-07
CL151.Contig3_All	7.542999999999999	14.145999999999999	0.7917595834247421	0.00285881877302283	0.00072460009934138
CL1510.Contig2_All	9.136000000000001	13.975999999999999	0.513573436559423	1.9083794254448198e-05	3.34808534121326e-06
CL1510.Contig5_All	0.523	1.916	1.7061529997805902	0.0005597617584755491	0.000123506567042632
CL1511.Contig1_All	17.816	25.52	0.415817717903878	7.48066849794518e-07	1.0983177080088598e-07
CL1512.Contig3_All	0.02	6.22	6.5828888820620195	5.4295857067287595e-18	3.32705972514723e-19
CL1512.Contig5_All	0.623	4.423	2.64793068310986	3.19791124157497e-13	2.643300724406e-14
CL1518.Contig1_All	10.98	17.7	0.586280936621151	3.98361865676111e-12	3.5711325848630605e-13
CL1518.Contig7_All	3.306	6.836	0.9399117236963871	2.43460531880104e-06	3.7872466649123996e-07
CL1519.Contig5_All	2.25	5.196000000000001	1.09760390650279	7.53217399909363e-09	8.964010308420669e-10
CL152.Contig12_All	1.46	3.22	1.0391043644409301	1.5370384031708199e-09	1.71794357711299e-10
CL152.Contig13_All	1.246	1.696	0.343382252430349	0.0138247599683786	0.00412569773809504
[truncated: 13,910 more rows]
