# Supplementary material for: Leveraging Transcriptome Insights and GsHZ4 Gene Expression to Improve Alkaline Tolerance in Lupinus angustifolius
Source: Plants (Basel). 2025 Nov 7;14(22):3408. doi: 10.3390/plants14223408 (PMC12656323; doi:10.3390/plants14223408)
Supplement: Supplementary file 1 [file plants-14-03408-s001.zip › Table S4A-C-DOWN.csv]

Gene ID	a FPKM	c FPKM	log2(c/a)	Qvalue(a-vs-c)	Pvalue(a-vs-c)
CL1.Contig1_All	5.016	3.676	-0.5423225538286	0.000883897712209592	0.000202158324279175
CL10.Contig4_All	35.89	33.133	-0.21587110195422898	0.00444026979302134	0.00117249189781601
CL10.Contig9_All	14.845999999999998	11.812999999999999	-0.43074412854524796	6.85904490249833e-06	1.13074698550121e-06
CL100.Contig11_All	5.893	1.5430000000000001	-1.9661398417105902	8.67105457357045e-06	1.45042301562545e-06
CL100.Contig12_All	8.2	4.63	-0.922392871868431	2.23797865932921e-11	2.1256856729449598e-12
CL100.Contig15_All	4.923	0.19	-2.9881027641454203	0.0123384826347925	0.0036314578694583897
CL100.Contig9_All	0.7859999999999999	0.0	-5.404116843241921	5.6755941151829696e-08	7.37148184692501e-09
CL10000.Contig1_All	12.98	6.24	-1.15692608322509	7.02409787792337e-13	5.95647924773265e-14
CL10002.Contig2_All	2.7230000000000003	1.3730000000000002	-1.08898176755476	0.000166267637839874	3.34997341578336e-05
CL10004.Contig1_All	7.09	0.0	-7.9672922045597	2.1929062715292695e-23	1.02932628856752e-24
CL10008.Contig2_All	1.083	0.066	-2.46648861287135	0.0438778834598812	0.0152131557922156
CL1001.Contig10_All	6.466	2.803	-1.29859935541749	5.42031676180143e-12	4.911232132321889e-13
CL1001.Contig11_All	7.17	4.846	-0.662775326586419	4.64146586554984e-05	8.592280310829429e-06
CL1001.Contig12_All	5.22	0.0	-7.83964860652275	2.28634163386678e-22	1.12169213779024e-23
CL1001.Contig13_All	14.7	12.985999999999999	-0.28031048456104307	0.0162439625855123	0.00494151297358439
CL1001.Contig14_All	10.33	4.7860000000000005	-1.20940669319695	1.64340528365051e-18	9.807807074608829e-20
CL1001.Contig1_All	8.68	7.343	-0.340008165682552	0.00229283347076618	0.000570362323389045
CL1001.Contig4_All	3.536	2.126	-0.8252225693485709	0.008782110337389409	0.0024889913317597302
CL1001.Contig5_All	34.856	2.33	-3.9985613033458702	1.2863071558139795e-181	4.895501763197628e-184
CL10011.Contig1_All	9.536	0.086	-5.78800041734372	2.25344080570401e-15	1.61667705827099e-16
CL10013.Contig3_All	7.14	1.81	-2.07288800918985	4.5747926528007896e-21	2.3900112100471803e-22
CL10015.Contig3_All	17.613	16.066	-0.233811990095434	0.0037286893800278203	0.0009682407821625641
CL10018.Contig1_All	17.07	0.44	-5.24743453863615	8.03949515154084e-26	3.40437512049324e-27
CL10018.Contig2_All	12.325999999999999	7.816	-0.761876106820488	0.008240390274752771	0.00232022887654788
CL1002.Contig49_All	8.89	6.37	-0.5782823985483	0.0052695046025014606	0.0014142221280582
CL10022.Contig1_All	4.783	2.81	-0.86288535950519	0.000103949770237034	2.02458655936409e-05
CL10022.Contig2_All	2.2030000000000003	1.6	-0.5669313076867819	0.0415077505795697	0.0142687949032078
CL10024.Contig1_All	1.043	0.18600000000000003	-2.49849471617744	0.00224174729799933	0.000556605732065101
CL10024.Contig2_All	7.382999999999999	0.055999999999999994	-6.2501548559826	3.18886243506291e-19	1.82568460022686e-20
CL10026.Contig3_All	4.986000000000001	1.176	-2.17268357089488	5.3537622290606e-08	6.932992689506179e-09
CL10028.Contig1_All	12.7	7.0360000000000005	-0.9497805183754701	3.7783278057083705e-11	3.6536204267452705e-12
CL10028.Contig2_All	18.593	12.66	-0.657529371778125	1.5043012951198502e-12	1.3059279162559698e-13
CL10028.Contig3_All	2.966	1.5859999999999999	-0.983675182716555	0.0019015999242959	0.00046497048390611796
CL1003.Contig1_All	4.423	0.02	-6.722438169516081	4.81965971216132e-19	2.78886453520916e-20
CL1003.Contig2_All	26.263	18.573	-0.6016998838486071	1.8494936397764899e-09	2.07971451739778e-10
CL1003.Contig4_All	16.57	1.013	-4.11441434542769	4.389199676982699e-100	3.787351588113639e-102
CL10030.Contig1_All	242.726	57.37	-2.18367077000166	4.1246121736748975e-277	8.254817775788035e-280
CL10030.Contig2_All	3.23	0.44299999999999995	-2.7378148591021403	6.32407100068608e-05	1.19374204266033e-05
CL10031.Contig1_All	5.55	2.9560000000000004	-1.00232451425244	3.7005896654308e-10	3.91152465237524e-11
CL10033.Contig12_All	1.5430000000000001	0.77	-1.10278741106564	0.0011490574008968	0.000269080322353142
CL10033.Contig5_All	0.726	0.076	-2.59973256194864	0.0155093378734133	0.00469310209780916
CL10033.Contig9_All	1.1059999999999999	0.406	-1.5051122378308002	0.00129157498108626	0.000305484504428713
CL10034.Contig2_All	0.983	0.0	-3.82834540981528	0.00058650531465934	0.000129901196794341
CL10034.Contig4_All	13.083	9.453	-0.5696250574203361	0.00210157500067109	0.0005184641928425639
CL10035.Contig1_All	4.306	3.24	-0.507865500987362	0.023407245186272	0.00745571880454705
CL10036.Contig6_All	7.803	4.306	-0.9526057005219659	1.99606496588832e-10	2.0607245650589197e-11
CL10036.Contig7_All	2.21	1.3730000000000002	-0.77868065433187	0.000603488728186236	0.000133999339972059
CL10044.Contig2_All	4.28	3.013	-0.613531457330994	0.0164019200157949	0.00499404902950355
CL10047.Contig15_All	1.01	0.0	-6.04630444319444	2.55977964442192e-11	2.44281777567594e-12
CL10047.Contig25_All	3.263	0.99	-1.7974215133925602	1.9336474984335899e-10	1.99353605369031e-11
CL10047.Contig26_All	11.6	4.35	-1.50892895206528	2.5511356967305e-17	1.62909089582114e-18
CL10047.Contig39_All	27.616	1.7730000000000001	-3.60724747473993	7.54068576295966e-07	1.1075418293985901e-07
CL10048.Contig2_All	15.603	3.04	-2.45892486216331	4.690579154698239e-51	8.941227352565699e-53
CL10048.Contig6_All	17.22	5.103	-1.85350060648823	3.6704041296182796e-49	7.32170118815344e-51
CL10048.Contig7_All	564.903	257.756	-1.23475667264932	0.0	0.0
CL10048.Contig8_All	40.86	22.95	-0.9347413935060731	3.05320069181919e-16	2.0745790479092498e-17
CL10049.Contig2_All	2.05	0.623	-1.7539937871907698	0.0007062010325149871	0.000158520267201493
CL10051.Contig2_All	4.056	1.5659999999999998	-1.46231118320108	6.68863107655054e-06	1.10075155230793e-06
CL10052.Contig1_All	19.445999999999998	15.63	-0.41747003010607703	7.20949992852048e-05	1.3708914811914699e-05
CL10052.Contig2_All	47.15	28.37	-0.8342284088963349	1.0758678417153698e-24	4.76409030283421e-26
CL10053.Contig2_All	1.8559999999999999	0.14300000000000002	-3.66248418316187	2.3050779016740798e-07	3.18845833246285e-08
CL1006.Contig11_All	2.623	1.473	-0.93193883786568	4.54314520279956e-05	8.40132573264264e-06
CL1006.Contig18_All	1.033	0.0	-4.96456870707503	6.867454069819429e-07	1.00377877516062e-07
CL1006.Contig3_All	4.76	2.6830000000000003	-0.9225185771147699	5.1921216140912e-05	9.68149713688564e-06
CL1006.Contig6_All	2.47	1.6059999999999999	-0.711655166947086	0.0226171412539702	0.00716274608404022
CL1006.Contig7_All	2.426	0.32	-2.9282035947397405	2.03906864396622e-11	1.93229617882798e-12
CL10060.Contig1_All	8.086	3.9530000000000003	-1.11769584023651	3.66963260100594e-05	6.69610227124216e-06
CL10060.Contig3_All	4.94	1.246	-2.0714482045079197	2.1017051708659e-11	1.99280209884373e-12
CL10061.Contig2_All	1.393	0.693	-1.0766962905099302	0.00914462908741692	0.00260203591063249
CL10065.Contig10_All	6.46	5.356	-0.372337140615198	0.00547070894229019	0.00147432369207457
CL10065.Contig13_All	1.516	0.6659999999999999	-1.2610759898092399	0.0122438923160799	0.00360187733119964
CL10065.Contig3_All	1.37	0.05	-4.48827143843302	2.7633588632487402e-11	2.64616135595769e-12
CL10065.Contig4_All	0.59	0.166	-1.83097553405629	0.00839301294656212	0.0023675166006548397
CL10068.Contig2_All	12.323	7.23	-0.8675363901051301	5.433825368383511e-15	3.99404408461532e-16
CL1007.Contig2_All	20.693	12.133	-0.8722160134995891	1.55475584894757e-17	9.79225150822312e-19
CL10073.Contig2_All	1.93	1.023	-0.994170612711495	0.00278566737070285	0.000704688116010058
CL10075.Contig2_All	25.803	12.363	-1.16340169896676	1.21478771515227e-28	4.58478138737778e-30
CL10075.Contig3_All	3.043	0.0	-6.72013072831465	6.85496165523209e-15	5.07910991209316e-16
CL10075.Contig4_All	0.503	0.0	-4.17326101688782	0.000133328946781423	2.6459317442373e-05
CL10075.Contig7_All	2.6460000000000004	0.353	-2.88274623397735	1.17044749287664e-08	1.4177777763185598e-09
CL10075.Contig8_All	2.4659999999999997	0.0	-6.40777119266517	6.38547979414129e-13	5.40026195324642e-14
CL10078.Contig1_All	2.023	0.606	-1.7127968587462499	0.0046458915680674	0.00123141175489054
CL10079.Contig2_All	12.345999999999998	4.886	-1.43489285497807	7.28711759386616e-18	4.509919121556529e-19
CL1008.Contig1_All	288.336	67.426	-2.19756305126448	0.0	0.0
CL1008.Contig3_All	112.56299999999999	9.006	-3.73707399308711	6.2647689779783164e-288	1.1647353685079693e-290
CL1008.Contig5_All	60.21	4.996	-3.6321161116981204	4.522661388242579e-38	1.22417232834274e-39
CL1008.Contig7_All	289.48	56.49	-2.4572527178831898	0.0	0.0
CL1008.Contig8_All	25.53	0.0	-10.1862301861625	3.3143499507496094e-45	7.289264584699419e-47
CL1008.Contig9_All	18.13	7.643	-1.34471055156931	4.59548600873998e-56	7.76987835419849e-58
CL10080.Contig2_All	2.303	1.41	-0.794746218610332	0.00492164824375502	0.00131154506995698
CL10081.Contig1_All	3.8	1.3630000000000002	-1.5673672982310802	1.2992264949135201e-14	9.808351554482849e-16
CL10081.Contig2_All	1.28	0.706	-0.9524744695571441	4.61783148457748e-06	7.44707266908502e-07
CL10082.Contig1_All	9.076	6.002999999999999	-0.695863439188739	2.7441111695928996e-07	3.82245280595647e-08
CL10083.Contig1_All	165.976	153.023	-0.219423963070345	2.98225023039646e-06	4.68905833049825e-07
CL1009.Contig10_All	4.22	1.2930000000000001	-1.79516869922829	1.07455605141247e-13	8.605802800251041e-15
CL1009.Contig17_All	0.22	0.0	-3.0022545194907897	0.0157875605031066	0.00478540679918744
CL1009.Contig24_All	0.20600000000000002	0.0	-2.66459951629848	0.0375232774469571	0.0127279549385622
CL1009.Contig29_All	2.9560000000000004	1.08	-1.5347141513861102	2.8774025936607103e-09	3.30008541303614e-10
CL1009.Contig5_All	2.333	0.856	-1.55619542799948	6.92691208116519e-06	1.14269277359846e-06
CL1009.Contig7_All	2.5	1.17	-1.15651286820821	0.00761677881191352	0.00212456466237072
CL1009.Contig9_All	0.326	0.0	-3.1599700847473504	0.0101276200971928	0.00291363737479772
CL10097.Contig2_All	8.062999999999999	4.28	-1.01002660167732	0.000653260382460466	0.0001458222803036
CL101.Contig6_All	7.992999999999999	6.46	-0.40708494009508506	0.000339191852124687	7.21132308810769e-05
CL1010.Contig10_All	0.536	0.0	-3.53145029089378	0.0031008432911602	0.000791573351366624
CL1010.Contig12_All	0.46	0.0	-4.5393401185487505	1.16898948060487e-05	1.9886296037543203e-06
CL1010.Contig8_All	6.166	4.1930000000000005	-0.6559436907429089	0.00612184190563248	0.0016694836912317802
CL1010.Contig9_All	3.123	1.1	-1.59865875267499	2.70744020598549e-11	2.5905416087586198e-12
CL10100.Contig2_All	4.49	1.013	-2.17374709461428	0.000179300026766643	3.63353255319002e-05
CL10100.Contig6_All	0.293	0.0	-2.9353519805342203	0.0169066310495036	0.00516779539817134
CL10104.Contig1_All	2.023	0.523	-1.78942807951949	0.0357872414420573	0.0120624114836742
CL10104.Contig2_All	7.053	5.55	-0.451040121415531	0.00655166899154453	0.0017970481408919898
CL10105.Contig1_All	94.10600000000001	48.333	-1.06450140221773	2.4169492686713498e-67	3.29879556344391e-69
CL10105.Contig2_All	164.80599999999998	94.056	-0.913493215490037	1.73038382642785e-48	3.5142093721172e-50
CL10107.Contig1_All	44.41	39.036	-0.28898193676401696	1.52576575673377e-06	2.32223824191954e-07
CL10109.Contig8_All	6.24	4.056	-0.7178191838261541	0.00044861462769720304	9.74080231227746e-05
CL1011.Contig1_All	16.726	8.68	-1.0504726547728198	1.6806767800853198e-17	1.06070246192807e-18
CL1011.Contig2_All	67.78	53.46	-0.444050849941948	2.35220400886389e-09	2.6727837061282897e-10
CL1011.Contig4_All	3.193	1.0659999999999998	-1.63700123413103	0.000327257403113889	6.932897871474809e-05
CL1011.Contig6_All	85.67	43.486000000000004	-1.07848384348967	3.2192659908274697e-31	1.09353224780836e-32
CL1011.Contig7_All	10.286	3.593	-1.6076326653539499	3.16191706134118e-14	2.44652805277771e-15
CL1011.Contig8_All	6.593	4.88	-0.536686498305691	0.00564686718421963	0.0015273161477337301
CL10111.Contig1_All	1.886	0.0	-5.02577336503846	3.5521224312531297e-07	5.014413738556769e-08
CL10113.Contig1_All	47.543	40.243	-0.343075728430475	1.0587469692025501e-05	1.7919429663136501e-06
CL10114.Contig1_All	1.89	0.426	-2.0194432124364297	0.0073610150964357	0.00204638119547011
CL10118.Contig3_All	2.733	0.43	-2.54094361723157	0.000518118357158133	0.000113768677956878
CL1012.Contig2_All	2.47	0.083	-4.7010981412966695	1.72078050616778e-12	1.5015756751802e-13
CL1012.Contig3_All	1.426	0.193	-3.03538733177324	5.367316216313691e-07	7.73534997469125e-08
CL1012.Contig4_All	2.786	1.173	-1.34470861227368	0.000123508598546926	2.4388889251332002e-05
CL10120.Contig1_All	2.8160000000000003	2.023	-0.575326604298539	0.0490517968443713	0.0173154913552639
CL1013.Contig12_All	1.626	0.076	-4.06913877407318	6.09620601352875e-06	9.97855545883383e-07
CL1013.Contig1_All	1.163	0.053	-4.24286454412822	5.5722451915403095e-06	9.07276913445747e-07
CL10131.Contig2_All	4.173	1.8459999999999999	-1.23164651075727	0.0114566044395299	0.00334433917736533
CL10132.Contig1_All	2.8960000000000004	0.0	-5.73125017176178	6.88946170170673e-10	7.454705273156281e-11
CL10133.Contig1_All	10.583	9.456	-0.263495415955528	0.032404049422711	0.0107810318635328
CL10134.Contig1_All	8.173	2.303	-1.9139705190210101	3.25463346315386e-10	3.420572145159411e-11
CL10134.Contig2_All	5.956	2.793	-1.19060370306532	0.000114026567159277	2.2353137823771802e-05
CL10135.Contig1_All	9.54	7.79	-0.39459293112218796	0.0342143251633422	0.0114656417644211
CL10135.Contig2_All	18.855999999999998	16.843	-0.265394314888006	0.0154454601946024	0.00467090121504349
CL10137.Contig2_All	35.48	0.0	-9.149192873762198	8.97969832527094e-34	2.78608501375726e-35
CL10138.Contig1_All	11.77	8.722999999999999	-0.531732506523935	2.80085135068993e-05	5.0267039589530195e-06
CL10142.Contig2_All	3.823	2.336	-0.80391069520713	0.00154274454365218	0.000370543490317912
CL10143.Contig4_All	4.0360000000000005	1.7530000000000001	-1.28307450302907	0.00125519960363776	0.00029613969082085696
CL10144.Contig1_All	11.433	3.53	-1.79733058765334	1.3984017960857699e-36	3.9854711176967206e-38
CL10144.Contig2_All	9.463	2.133	-2.2482244825946402	1.9712277667662397e-23	9.22685846339544e-25
CL10145.Contig1_All	29.496	4.416	-2.8412142995634104	6.002564660775638e-79	6.73530845158009e-81
CL10146.Contig13_All	12.99	10.93	-0.350637915028614	0.00161567456732526	0.00038957974649912795
CL1015.Contig1_All	10.056000000000001	8.426	-0.35370676871079	0.0168551696158482	0.00514993469594224
CL1015.Contig5_All	10.876	4.853	-1.26675320761458	9.572364158758949e-24	4.43035118002011e-25
CL10150.Contig1_All	1.75	0.153	-3.11121097456191	0.00125233949066615	0.000295410119142787
CL10150.Contig2_All	11.786	6.563	-0.946399431357022	0.0006930820343657911	0.00015535564400316298
CL10151.Contig1_All	2.193	1.123	-1.04003470356852	0.0247081906927975	0.00792198021108013
CL10152.Contig1_All	10.22	4.803	-1.18778611524142	4.87648473777498e-30	1.7375256759411697e-31
CL10153.Contig1_All	8.3	3.983	-1.13516596433201	0.00524880137067481	0.0014080917957813301
CL10153.Contig2_All	127.28299999999999	59.533	-1.1978172273471799	1.4815493894247194e-177	5.768188090675647e-180
CL10156.Contig1_All	10.186	1.92	-2.5000265537936097	8.91758143730328e-32	2.9628395641338798e-33
CL10158.Contig2_All	8.946	6.676	-0.5188380624218579	0.0114342847510768	0.0033364482101914
CL1016.Contig2_All	2.62	1.08	-1.37486687264679	5.85611622036666e-11	5.7691435631863e-12
CL1016.Contig3_All	0.62	0.18	-1.7721558695571298	0.0258706019654654	0.008347865340351441
CL1016.Contig4_All	6.973	3.483	-1.10191668270201	2.4609452486029696e-33	7.745795430214299e-35
CL1016.Contig5_All	1.66	0.613	-1.4714606181291598	0.009305064439325529	0.00265246948326757
CL10165.Contig11_All	0.37	0.12	-1.659636141551	0.0148093801860487	0.00445748771277186
CL10165.Contig12_All	1.113	0.223	-2.38604796723398	1.4839951004561399e-06	2.2557413658697601e-07
CL10165.Contig5_All	6.393	5.46	-0.32841514286220097	0.0259256296828151	0.00836902394352078
CL10165.Contig6_All	3.57	2.67	-0.514371395418857	0.0491679580743507	0.0173624116697949
CL1017.Contig3_All	0.41	0.0	-3.77599897560764	0.000775257179940463	0.000175360837427641
CL1017.Contig4_All	1.77	1.26	-0.5718649716286679	0.0370701348344586	0.0125519854394199
CL1017.Contig6_All	3.5660000000000003	2.063	-0.883873262982354	5.196462985161799e-06	8.426251304817921e-07
CL10170.Contig1_All	5.686	3.216	-0.9205175055261999	0.00931669209041803	0.00265629347532971
CL10170.Contig2_All	4.876	2.403	-1.1090772574985601	0.0120723106439178	0.00354559266762629
CL10171.Contig1_All	3.906	0.0	-6.113711444954389	1.25515728639198e-11	1.1693918198968998e-12
CL10176.Contig2_All	50.266000000000005	39.836	-0.44162931067742295	1.53166770572136e-07	2.08046030152226e-08
CL10178.Contig3_All	3.2	1.79	-0.934006213847971	8.70691007680565e-05	1.6748599197372502e-05
CL10179.Contig1_All	30.013	19.953	-0.691758206269413	1.3093150484491698e-07	1.76669755110193e-08
CL10179.Contig2_All	6.4	3.7960000000000003	-0.839527301512491	0.0232634682356005	0.007397965062171009
CL1018.Contig10_All	2.9760000000000004	2.2159999999999997	-0.527682056602442	0.0201050000418692	0.00627954878362402
CL1018.Contig1_All	0.733	0.0	-4.88960208867301	1.09740056437507e-06	1.64541675644505e-07
CL1018.Contig3_All	29.833000000000002	17.26	-0.891188105006931	1.04908712201161e-22	5.06083170584789e-24
CL1018.Contig8_All	1.07	0.266	-2.10124431153299	0.000353157345190266	7.534110908622808e-05
CL10184.Contig1_All	25.033	13.645999999999999	-0.9772573955627399	9.78520184108673e-22	4.94514509368772e-23
CL10188.Contig1_All	0.8859999999999999	0.0	-2.6943079552296605	0.0338675684104585	0.0113309198890258
CL10188.Contig3_All	3.9160000000000004	2.86	-0.551282515228102	0.016027283269183998	0.00486735962184179
CL1019.Contig3_All	8.096	4.7	-0.8904122950210491	2.86193332064489e-09	3.28140476975011e-10
CL1019.Contig8_All	41.66	30.116	-0.569550290457449	2.15887936063186e-08	2.68638086629949e-09
CL10192.Contig1_All	34.53	22.85	-0.6963495875708079	4.92875671352852e-30	1.7577676286463499e-31
CL1020.Contig24_All	0.866	0.0	-4.94257069769435	9.59344976965712e-07	1.4290569217201399e-07
CL10200.Contig2_All	3.326	1.8459999999999999	-0.944163400704768	0.000574674995426904	0.00012710210135349298
CL10201.Contig3_All	47.76	33.396	-0.61642922979852	1.12560090584183e-40	2.81652581264476e-42
CL10204.Contig1_All	27.883000000000003	20.91	-0.518975493236436	0.0034211317608265	0.0008817538901484961
CL10204.Contig2_All	22.12	15.925999999999998	-0.576308725284437	0.000744448389006526	0.0001678302138168
CL10204.Contig3_All	4.746	1.993	-1.32240278552683	0.000285905571405288	5.9924542050157896e-05
CL10205.Contig1_All	7.166	2.923	-1.3942125858599999	2.4248724653532396e-21	1.24746823826217e-22
CL10209.Contig1_All	3.11	1.133	-1.5500156755864998	1.14844273915474e-05	1.95185015573832e-06
CL1021.Contig8_All	9.623	7.962999999999999	-0.37487931626922494	0.0112366670555618	0.0032730089279931103
CL10211.Contig2_All	13.306	8.086	-0.8230283532965159	6.837686332832151e-08	8.95185186578159e-09
CL10212.Contig2_All	6.186	2.593	-1.36296754150426	4.16104837069659e-07	5.9149704414263607e-08
CL10216.Contig1_All	1.386	0.0	-4.801711026677361	2.05582265267479e-06	3.16901291470189e-07
CL10217.Contig1_All	7.813	5.7860000000000005	-0.5319862828125129	0.0346254805105083	0.0116234948737948
CL10218.Contig2_All	5.726	0.0	-6.1863596765271	5.20105367940582e-12	4.70459928939451e-13
CL1022.Contig11_All	93.54	30.21	-1.73219175888597	1.0269921734922192e-220	2.9651341215024885e-223
CL1022.Contig13_All	5.412999999999999	4.176	-0.47804008704306294	0.0161752709146994	0.00491813996336831
CL1022.Contig16_All	47.396	2.986	-3.9016379124426	7.752334983326741e-16	5.3972489013165206e-17
CL1022.Contig19_All	6.483	3.283	-1.06913789643974	0.000213883076899589	4.3890964970186203e-05
CL1022.Contig1_All	4.663	0.6859999999999999	-2.69408859401167	1.53747028431548e-05	2.66057263845915e-06
CL1022.Contig2_All	34.463	1.446	-4.673871240432139	1.1015633447437495e-187	4.011686539509479e-190
CL1022.Contig3_All	23.576	8.986	-1.49661116018583	1.7592198943221597e-25	7.53610569572814e-27
CL1022.Contig7_All	6.662999999999999	2.526	-1.48059912349341	4.2378599550958295e-07	6.032037808741679e-08
CL10223.Contig1_All	4.836	0.866	-2.5781790776397697	4.86638434285171e-15	3.5652473493256197e-16
CL10223.Contig2_All	1.11	0.0	-5.1302459792847594	2.0674252220771802e-07	2.8437555328851403e-08
CL10223.Contig3_All	1.64	0.0	-5.42912497146445	2.4278906663329198e-08	3.03041581999362e-09
CL10223.Contig4_All	12.83	1.76	-2.95762233407807	1.60866787049934e-48	3.2617404491631293e-50
CL10223.Contig5_All	18.08	2.346	-3.04701461351143	2.8494376159462795e-85	2.8887647039329393e-87
CL10225.Contig2_All	7.523	5.5760000000000005	-0.533175925976367	2.2237030444372998e-08	2.76923232868255e-09
CL10225.Contig3_All	25.793000000000003	14.88	-0.8949786900337571	1.20851397124138e-26	4.928529275311269e-28
CL10225.Contig5_All	8.27	0.76	-3.5012261794934703	9.75291762843694e-42	2.37321920025287e-43
CL10225.Contig9_All	15.613	0.0	-9.27107362435341	4.0541354158151203e-35	1.21041467280291e-36
CL10227.Contig2_All	23.22	2.366	-3.37877015076194	3.28408160131196e-77	3.8070895004163204e-79
CL10227.Contig3_All	5.92	3.563	-0.833734027801465	3.38595524262996e-06	5.362323964711e-07
CL10229.Contig10_All	0.613	0.133	-2.2245340565379	1.7840395802435998e-05	3.11335763926891e-06
CL10229.Contig16_All	2.113	1.246	-0.8624120448462209	0.00031364697816324197	6.623296114694151e-05
CL10229.Contig18_All	2.713	0.146	-4.19675476143745	1.3346668653683299e-24	5.93782104630283e-26
CL10229.Contig19_All	4.246	3.15	-0.5295299104357349	0.00124328879371604	0.00029307122487101
CL10229.Contig20_All	0.753	0.35600000000000004	-1.15918223675736	0.00467456949434144	0.00123952417987929
CL10229.Contig24_All	1.92	0.17600000000000002	-3.42491233807766	1.26446538099938e-05	2.1615584735450503e-06
CL10229.Contig2_All	3.503	2.93	-0.359372315094182	0.0121514228303563	0.00357228282664546
CL1023.Contig1_All	5.09	2.36	-1.20375112459842	2.9831420577072396e-11	2.86282197296321e-12
CL1023.Contig6_All	2.12	1.6230000000000002	-0.47804899171754395	0.044672245580742995	0.0155286349852787
CL10231.Contig3_All	37.306	0.616	-5.9797553717565295	2.8442934199288494e-56	4.777920222457529e-58
CL10231.Contig6_All	126.21	122.62	-0.147619279147621	0.0337544402811668	0.0112875338532912
CL10236.Contig1_All	5.21	1.083	-2.32614598861423	1.06308323792421e-14	7.99073808947382e-16
CL10237.Contig1_All	4.15	0.7929999999999999	-2.42507492815833	1.35134377404165e-08	1.64739266489231e-09
CL10237.Contig2_All	3.753	0.966	-2.00285620675689	0.0005467780437471099	0.00012042057180799299
CL10237.Contig3_All	9.886000000000001	1.77	-2.5824958728022502	6.99728781069891e-38	1.9054711004877895e-39
CL10238.Contig2_All	5.6	4.123	-0.5403273396081599	0.000827983962344433	0.00018836503843794599
CL1024.Contig4_All	1.29	0.38299999999999995	-1.7749581535048702	0.0185141712481094	0.00571999975676512
CL10240.Contig1_All	9.36	7.046	-0.506848538786851	0.00435738922384858	0.00114831916847568
CL10243.Contig1_All	18.156	12.152999999999999	-0.680345106709987	2.76129156883223e-10	2.8821460151069304e-11
CL10245.Contig1_All	32.16	7.19	-2.26528169300333	1.02581348868933e-47	2.1158426908594698e-49
CL1025.Contig4_All	5.54	2.563	-1.20726992795829	3.92965498800814e-08	5.0144594588769395e-09
CL1025.Contig5_All	17.262999999999998	14.883	-0.314572460530736	0.006976802666436429	0.0019288682335613899
CL1025.Contig7_All	26.605999999999998	7.7829999999999995	-1.87692821768879	1.21932509781823e-71	1.5441921993848396e-73
CL1025.Contig8_All	19.893	5.75	-1.8948893210353601	2.4587210998685096e-42	5.902242846750129e-44
CL10252.Contig3_All	6.11	1.403	-2.19344471205482	2.92039680903167e-10	3.05524135208523e-11
CL10254.Contig1_All	0.66	0.34	-1.0419588872421999	0.00523462649165898	0.00140361093935587
CL10254.Contig2_All	56.63	34.0	-0.836443942902977	4.3488610031093286e-67	5.954607467237779e-69
CL10254.Contig4_All	5.99	1.8030000000000002	-1.82571269840215	7.282602300910049e-24	3.3443040160022397e-25
CL10254.Contig7_All	2.533	1.063	-1.3465137209492002	2.70849824353796e-09	3.09718690636638e-10
CL10254.Contig8_All	5.506	3.466	-0.7689742127720429	3.30067133802708e-11	3.17656857921634e-12
CL10257.Contig3_All	3.516	2.4	-0.6507554853069111	0.000108691457895556	2.12442719165925e-05
CL10257.Contig5_All	13.395999999999999	0.166	-6.333416128061921	2.20267257359048e-45	4.80821371518035e-47
CL10257.Contig6_All	55.04600000000001	6.99	-3.0561832922475602	1.0070181117064198e-50	1.9361073518448398e-52
CL1026.Contig1_All	3.653	1.7730000000000001	-1.12404904009823	0.0162077991642821	0.00492962556658991
CL1026.Contig2_All	18.71	13.133	-0.6112071177891689	9.9461376117913e-14	7.95142784643085e-15
CL1026.Contig3_All	18.623	14.866	-0.426214774509471	1.9516252457672102e-07	2.6784209200915097e-08
CL1026.Contig4_All	2.32	1.26	-0.973154874619276	0.00012454908018081699	2.4605247100617802e-05
CL1026.Contig5_All	2.116	1.26	-0.8470941011977571	0.0006132974378304309	0.00013632483676265402
CL10261.Contig3_All	2.926	1.5130000000000001	-1.04070035055368	1.92354087547222e-05	3.3753158803726798e-06
CL10264.Contig3_All	2.85	1.403	-1.11287237528648	0.00870441704044083	0.00246516310154701
CL10266.Contig3_All	4.8260000000000005	1.6230000000000002	-1.6606096542455602	1.13517104482744e-15	7.982621905816421e-17
CL10266.Contig7_All	106.0	0.703	-5.39056879451146	3.07191080485743e-08	3.87491187725295e-09
CL10266.Contig9_All	31.56	9.9	-1.7612538822326398	4.9391944810398596e-15	3.62021057021469e-16
CL10267.Contig1_All	1.5430000000000001	0.44	-1.87353467082762	3.15792791575963e-08	3.9882490399169e-09
CL10268.Contig2_All	197.75599999999997	170.36	-0.32326348029325896	8.2407365416313e-05	1.58104115520722e-05
CL1027.Contig1_All	1.646	0.72	-1.24381301657842	0.0130832480772382	0.00387769971063706
CL1027.Contig2_All	1.963	0.5760000000000001	-1.8683900650994	3.2334174901277896e-15	2.34095494046742e-16
CL1027.Contig4_All	14.735999999999999	5.33	-1.56607616544929	1.3902237286257996e-53	2.5284258849763794e-55
CL10272.Contig1_All	3.6830000000000003	1.2429999999999999	-1.66142043198509	1.24229306446374e-05	2.1217536240655e-06
CL1028.Contig1_All	19.77	14.463	-0.551310268164505	1.02901307838962e-06	1.5382641536896802e-07
CL10280.Contig2_All	1.3630000000000002	0.23600000000000002	-2.4533394709661698	0.0104686520179078	0.00302365646441244
CL10283.Contig1_All	19.102999999999998	17.105999999999998	-0.262297072712033	0.0117362469279142	0.0034343050303566698
CL10284.Contig1_All	2.166	1.183	-0.9708704152006009	0.000922892929515613	0.000211894553273811
CL10285.Contig1_All	18.323	12.32	-0.67631652373216	9.331628161413472e-07	1.3879365580527e-07
CL10287.Contig2_All	4.633	0.036000000000000004	-5.3751977147377	2.16067455573241e-10	2.2379917230628e-11
CL10288.Contig2_All	4.533	1.923	-1.3345266694708302	0.00015695410448617	3.1492781502305e-05
CL10289.Contig1_All	40.303000000000004	16.74	-1.3687679268724298	1.04106899791219e-86	1.0406363482269298e-88
CL10290.Contig2_All	2.303	1.5859999999999999	-0.631020144681163	0.0341246387690819	0.011431854751575
CL10293.Contig2_All	7.8629999999999995	4.53	-0.893480280776159	0.000683463330464179	0.000153020202774149
CL10294.Contig13_All	5.193	3.3930000000000002	-0.710290668010042	0.000336343327310194	7.14450933566559e-05
CL10294.Contig17_All	2.75	2.1959999999999997	-0.41846384806551895	0.01941879137248	0.0060366493663765895
CL10294.Contig19_All	3.2760000000000002	1.66	-1.0750937279385602	7.97931835736913e-05	1.52722118345018e-05
CL10294.Contig24_All	6.966	3.75	-0.993010053992268	9.21487614545673e-12	8.49552766969971e-13
CL10294.Contig25_All	2.356	1.76	-0.520890928830175	0.0345198280360576	0.0115834979289831
CL10294.Contig27_All	1.3630000000000002	0.073	-2.7886109696390498	0.014860570918339	0.00447452086138925
CL10294.Contig30_All	15.01	7.27	-1.1445720150215901	5.57770308075199e-35	1.6732255244540198e-36
CL10294.Contig32_All	2.966	1.3330000000000002	-1.2410401134812	6.72176772039786e-07	9.812348862821868e-08
CL10294.Contig34_All	5.466	1.8130000000000002	-1.67870686355445	3.46747666584655e-19	1.98898872595257e-20
CL10294.Contig36_All	14.113	12.05	-0.332460715755813	0.0178305794194045	0.00548657213132794
CL10294.Contig8_All	6.632999999999999	1.79	-1.9915858914060398	3.102124323455769e-33	9.79782480603279e-35
CL103.Contig3_All	2.673	1.12	-1.32919435748686	0.000181969279073459	3.69220240452534e-05
CL10305.Contig2_All	6.626	4.306	-0.725365215449649	1.38047929099302e-08	1.68457183325314e-09
CL10307.Contig1_All	2.356	0.486	-2.00483055038049	0.0252171569401773	0.00810915902216775
CL10307.Contig2_All	9.293	6.86	-0.538246667250179	1.38104049647306e-08	1.6854076970343802e-09
CL10308.Contig1_All	3.4	1.906	-0.9207809747111879	0.000181086143969318	3.67269903094009e-05
CL10309.Contig3_All	14.133	10.72	-0.506718630678378	0.0348791949497554	0.0117189639673482
CL1031.Contig6_All	8.82	4.053	-1.2205483838879199	4.651627280973799e-66	6.486170720314968e-68
CL1031.Contig7_All	5.22	3.503	-0.6770626366680041	2.3073044939679403e-16	1.55791880244079e-17
CL10312.Contig1_All	1.0659999999999998	0.0	-4.8913804992372905	9.7821687132606e-07	1.45911983070672e-07
CL10316.Contig2_All	24.303	8.823	-1.5630116686599698	1.2961536047251399e-59	2.0355613381584195e-61
CL10319.Contig1_All	2.93	1.69	-0.8803758977730559	0.00284310468132637	0.000720306251750986
CL10320.Contig2_All	5.252999999999999	2.6	-1.09122113218055	0.0412744940004726	0.0141764557249594
CL10322.Contig2_All	2.85	1.76	-0.80896969118791	0.0020390720979516198	0.00050155045555491
CL10325.Contig1_All	11.083	8.566	-0.472688607001965	0.00320685823527144	0.000821592808722089
CL10325.Contig3_All	47.68	41.963	-0.286642374094862	4.51087667275121e-06	7.26718916274395e-07
CL10327.Contig1_All	3.25	1.81	-0.951239675832464	0.000119043221773021	2.34290100289517e-05
CL10328.Contig2_All	1.073	0.0	-3.1622657757949595	0.00837016474802669	0.0023602476854603103
CL10329.Contig6_All	108.666	90.03	-0.37285097716759297	1.58569316664323e-22	7.71013344440582e-24
CL1033.Contig4_All	32.59	23.853	-0.5529454685574611	2.35142228403244e-06	3.65116183519899e-07
CL10330.Contig2_All	18.95	6.983	-1.54088394645088	2.0770399553472698e-36	5.94913235531671e-38
CL10331.Contig2_All	8.07	0.313	-4.76916181695617	1.7419416678101286e-236	4.495923287945837e-239
CL10332.Contig5_All	7.693	5.57	-0.5657322946252421	0.0038138867901355397	0.000992574902610025
CL10333.Contig1_All	8.29	3.573	-1.31503237885039	1.57131729818283e-13	1.27131010870279e-14
CL10333.Contig3_All	0.28600000000000003	0.0	-2.56760399855767	0.0469987750088311	0.0164694629019988
CL10335.Contig3_All	3.8160000000000003	0.086	-4.9436022820882	4.18821595343376e-12	3.75775100964266e-13
CL10335.Contig4_All	2.496	0.326	-2.9318922234465497	1.97009942980334e-11	1.86380562132943e-12
CL10337.Contig1_All	45.63	28.57	-0.782255645301084	3.06286215225137e-10	3.2109841194559896e-11
CL10340.Contig1_All	13.693	10.806	-0.44270546903988006	2.7942186086433898e-08	3.51026806770562e-09
CL10340.Contig2_All	7.416	5.466	-0.5390397537053889	5.42007543878096e-05	1.0133818511056599e-05
CL10342.Contig1_All	27.053	23.463	-0.306285059413938	0.000196449852320354	4.00556775811007e-05
CL10342.Contig2_All	9.306000000000001	3.193	-1.6488458191334598	2.0757586953497302e-10	2.1461780338411198e-11
CL10347.Contig1_All	3.3	2.226	-0.677308767736949	0.00943662389630199	0.00269430586912177
CL1035.Contig2_All	9.413	7.586	-0.412892849162433	0.007190903534462121	0.0019958654038924103
CL1035.Contig5_All	17.746	5.1	-1.8935126814865	6.080919504020089e-27	2.45197294465343e-28
CL1035.Contig8_All	0.97	0.316	-1.6500582771816998	0.00496319318587248	0.00132376424918587
CL10353.Contig4_All	2.116	0.56	-1.9555701705389	2.14563517085141e-05	3.78662205560371e-06
CL10354.Contig1_All	18.986	7.702999999999999	-1.4012533472775701	1.7605824223904898e-43	4.0742277890792494e-45
CL10354.Contig2_All	15.296	13.833	-0.24619007430030898	0.038646829042533	0.0131547486506682
CL10354.Contig3_All	3.7060000000000004	2.96	-0.4247867858637971	0.045706362734512	0.0159400927540066
CL10354.Contig4_All	8.66	3.483	-1.4118206679545	1.38219201104969e-10	1.4039895228055698e-11
CL10358.Contig11_All	25.736	10.176	-1.4393178005716398	1.6292046291840496e-90	1.5661660021574997e-92
CL10358.Contig14_All	21.163	11.823	-0.9357029832013659	3.21064625459716e-08	4.05798888475025e-09
CL10358.Contig16_All	30.323	21.04	-0.6280613602849139	3.01718106084746e-10	3.16078407028345e-11
CL10358.Contig5_All	2.903	1.923	-0.6876867381844279	0.0371431654648131	0.0125795571656678
CL10358.Contig6_All	20.663	6.093	-1.8612324219269698	3.1935673627165393e-85	3.2446292350703995e-87
CL10359.Contig2_All	3.463	2.353	-0.653813502540144	0.00015967190914603201	3.20800175301489e-05
CL1036.Contig17_All	3.89	1.306	-1.6589634598278302	0.000792850479734071	0.000179669883315139
CL1036.Contig2_All	17.45	16.516	-0.179967125174737	0.014207607664427	0.0042551997382638
CL10361.Contig1_All	67.63600000000001	1.176	-5.945663578660509	6.138879308465678e-157	2.8331843086818593e-159
CL10365.Contig1_All	48.673	21.246	-1.29955588662284	3.3501174898380098e-74	4.063168809718439e-76
CL10365.Contig2_All	13.026	9.246	-0.597792994622521	1.62162794587406e-06	2.47452642542277e-07
CL10365.Contig3_All	9.456	4.1930000000000005	-1.27513954938173	3.4794649448266297e-12	3.10662435853416e-13
CL10366.Contig1_All	37.716	8.95	-2.17523277836668	7.761826885705338e-206	2.5211209618041587e-208
CL10366.Contig3_All	2.443	0.423	-2.5259737798561	0.00206455238146895	0.000508337149941948
CL10366.Contig4_All	8.823	0.563	-3.9332534278890003	3.2477965206652396e-17	2.08745818499416e-18
CL1037.Contig3_All	24.54	3.07	-3.094019682088	7.873402331829589e-93	7.413766057552958e-95
CL10371.Contig1_All	3.533	0.733	-2.2902126787807204	2.84310909880025e-05	5.1086290703305e-06
CL10374.Contig2_All	0.713	0.0	-3.93636045430152	0.000360416241491167	7.7019765947827e-05
CL10376.Contig2_All	4.383	1.906	-1.29583555715396	2.25134785501743e-18	1.3534481461789198e-19
CL10379.Contig10_All	8.42	6.5360000000000005	-0.46460784793968996	0.000601670031587685	0.00013356919411183999
CL10379.Contig12_All	1.693	1.133	-0.6652956130887641	0.0416415888951433	0.0143228764395154
CL10379.Contig1_All	2.2159999999999997	0.28600000000000003	-2.9938352665653505	4.11015047382151e-14	3.20089913647313e-15
CL10379.Contig4_All	3.283	2.22	-0.6627101838829829	0.000277590262449942	5.8032934414500293e-05
CL1038.Contig2_All	51.92	20.663	-1.4305742355469	1.1556127145784799e-74	1.3889393614490098e-76
CL1038.Contig4_All	5.206	2.26	-1.2663370309858601	0.00233228570849752	0.0005811201611660241
CL10381.Contig1_All	39.93	28.293000000000003	-0.6022680061316371	0.00110511567138084	0.000257672588134468
CL10382.Contig1_All	1.063	0.58	-0.9621583418642099	0.0280803707314571	0.00916102210558078
CL10386.Contig12_All	6.962999999999999	3.36	-1.11840796862971	0.0341204283497621	0.0114296979412631
CL10386.Contig6_All	317.38599999999997	324.796	-0.069328862197734	0.0159557927431277	0.00484303103515789
CL10386.Contig7_All	19.913	16.173	-0.400863902451755	0.00016154802080473502	3.24834522902497e-05
CL10386.Contig9_All	16.293	9.34	-0.90610028167961	2.0551845859616004e-16	1.3831892585148099e-17
CL10389.Contig2_All	57.59	34.93	-0.824401047703193	3.7141753576486696e-34	1.13978609041779e-35
CL1039.Contig2_All	5.916	4.026	-0.654935022214264	0.00116527474876486	0.000273152288600209
CL10391.Contig2_All	6.31	5.202999999999999	-0.3771159298929361	0.00155310546775763	0.000373269819543753
CL10392.Contig1_All	13.003	8.193	-0.772033412761652	3.6009346798670504e-05	6.56204049537876e-06
CL10393.Contig5_All	9.89	3.8930000000000002	-1.4419816853243799	7.13230059983621e-44	1.6271111628927098e-45
CL10393.Contig6_All	5.236000000000001	3.076	-0.867391351090003	4.5928008853881896e-11	4.47838018046338e-12
CL10397.Contig1_All	42.956	29.403000000000002	-0.65275090695994	1.8953417606370904e-12	1.65763118832595e-13
CL10398.Contig6_All	32.635999999999996	30.156	-0.215007817878573	0.000249669722158086	5.1778111302563396e-05
CL10399.Contig11_All	2.043	0.256	-3.01886277983859	2.2638088494596e-16	1.52780730221737e-17
CL10399.Contig4_All	13.902999999999999	5.89	-1.33818617755214	6.155469128414209e-50	1.2117330246883799e-51
CL104.Contig13_All	4.39	3.1430000000000002	-0.585484923279052	2.87981769765141e-05	5.1805727715685e-06
CL104.Contig14_All	14.616	2.576	-2.51573277777549	3.06851209379716e-09	3.53134941304791e-10
CL104.Contig21_All	10.873	8.38	-0.477504933487247	3.34479420139386e-11	3.2201298535477702e-12
CL104.Contig24_All	18.326	14.436	-0.44461592602420597	0.0009758084903679461	0.00022524978462123198
CL104.Contig3_All	48.01	42.17	-0.28775861160102	3.7866842721561605e-12	3.3892062472195396e-13
CL104.Contig6_All	156.42	73.69	-1.18588930547138	1.0018370167750497e-106	7.976304689650248e-109
CL104.Contig8_All	34.253	6.856	-2.4126382486953197	1.5525641018237098e-54	2.7523637973886496e-56
CL104.Contig9_All	41.04600000000001	15.22	-1.5293317184943402	2.3339156333752897e-68	3.12165491329424e-70
CL10400.Contig1_All	1.916	0.6759999999999999	-1.49867161668325	0.0224268394796843	0.00709462979056133
CL10407.Contig1_All	0.946	0.0	-4.16163093268616	0.00010804562313821601	2.11085873678458e-05
CL10407.Contig2_All	6.476	3.273	-1.07682591881672	1.52165051391061e-10	1.55180461539147e-11
CL10408.Contig1_All	1.8259999999999998	0.72	-1.40610146427996	0.0121436882229744	0.0035698761940719703
CL10409.Contig1_All	4.743	0.0	-6.306377534617679	1.3080144099252e-12	1.13080490720036e-13
CL10409.Contig2_All	2.603	0.0	-6.128355161405881	1.19483476088892e-11	1.1113617578425e-12
CL10410.Contig6_All	0.16	0.0	-2.74463404160721	0.0310784245240862	0.0102839070279892
CL10410.Contig9_All	2.4330000000000003	0.7759999999999999	-1.67523606539314	0.000596924693275493	0.000132411290204366
CL10411.Contig1_All	11.13	9.743	-0.291328405833704	1.95048254281245e-09	2.1996736566287498e-10
CL10413.Contig19_All	7.002999999999999	5.146	-0.542969492383193	3.28134248363951e-05	5.94307759044969e-06
CL10413.Contig25_All	6.3260000000000005	5.5	-0.300734010156126	0.0275782927094199	0.00897430061428279
CL10413.Contig3_All	28.3	20.97	-0.533345651699375	9.089787133233301e-10	9.94291770452104e-11
CL10416.Contig2_All	3.093	0.0	-6.88635629695714	1.2717458655608698e-15	8.969453713994201e-17
CL10417.Contig11_All	56.286	2.823	-4.4165573044471	0.0	0.0
CL10417.Contig7_All	208.29	99.69	-1.16418978980107	2.195053105374819e-195	7.561864084877916e-198
CL10417.Contig9_All	0.78	0.19	-1.8726340297703998	0.0452708691864363	0.0157703908243351
CL10418.Contig1_All	36.93	18.65	-1.08778454573229	2.3310035109309197e-44	5.251500724554e-46
CL10418.Contig3_All	10.243	1.0759999999999998	-3.34344869773494	3.425268894092839e-50	6.675374755871139e-52
CL10419.Contig2_All	6.796	3.74	-0.960748168781613	5.77014507503104e-24	2.6365040927710196e-25
CL1042.Contig1_All	3.986	0.0	-7.27219273636613	1.1727631628669e-17	7.337625554760119e-19
CL1042.Contig7_All	106.616	94.946	-0.268627712907626	1.72295229460411e-10	1.7676475290012e-11
CL1042.Contig9_All	15.05	9.273	-0.801859851798122	9.54226896678039e-13	8.17330328176732e-14
CL10422.Contig10_All	11.01	3.04	-1.9557536097733401	8.860670448904499e-31	3.0563392239380497e-32
CL10422.Contig1_All	7.33	2.536	-1.62738476222952	5.955764861403079e-23	2.84181654129592e-24
CL10422.Contig2_All	65.973	49.53	-0.5140539051932029	3.76672330828682e-18	2.2904024141029697e-19
CL10422.Contig3_All	3.036	0.996	-1.6643415314570902	2.83996505974528e-05	5.102047949040419e-06
CL10422.Contig4_All	4.053	0.226	-4.19783997459277	1.4906339163400098e-19	8.3890747101705e-21
CL10422.Contig5_All	0.20600000000000002	0.0	-3.723811490268	0.000941763550886203	0.000216659791951291
CL10422.Contig6_All	3.67	0.833	-2.23156789109194	1.10593649625532e-17	6.901368848435929e-19
CL10422.Contig8_All	8.373	1.703	-2.3110924933114503	1.2361179281434697e-07	1.6627255708782e-08
CL10424.Contig1_All	33.37	27.996	-0.36254059736803496	0.0144384363792097	0.0043319414644594
CL10425.Contig2_All	23.666	13.013	-0.9643055824468599	2.4031256007626697e-19	1.36689956577863e-20
CL10432.Contig2_All	1.8530000000000002	0.8759999999999999	-1.17414802824396	0.00146295883403286	0.00034984424271049903
CL10433.Contig1_All	6.86	2.64	-1.47418554731673	1.11800883605785e-16	7.38997507068577e-18
CL10433.Contig2_All	47.596000000000004	19.886	-1.3612022126610699	1.2661684022459197e-93	1.18117374299063e-95
CL10434.Contig1_All	1.0859999999999999	0.31	-1.83664512071739	0.0110974884129133	0.0032273716821911197
CL10434.Contig2_All	8.52	3.2260000000000004	-1.49903805760403	5.81645961569655e-17	3.78676087537365e-18
CL10437.Contig1_All	1.7730000000000001	1.193	-0.6764458028454869	0.0424883473835455	0.0146644694227489
CL10437.Contig2_All	8.826	6.3660000000000005	-0.572978145748703	1.69878235277021e-05	2.9558419073660802e-06
CL10438.Contig1_All	6.176	3.036	-1.1269174166161497	0.00182651782160257	0.00044469410687587694
CL10439.Contig1_All	21.176	16.42	-0.470390533528646	9.229489053563e-08	1.2244682922720601e-08
CL1044.Contig1_All	1.746	0.043	-4.76783226726547	1.5460879023799698e-09	1.72907269294358e-10
CL1044.Contig2_All	3.543	0.0	-7.132187086189389	7.35686777694434e-17	4.8177917548877595e-18
CL1044.Contig5_All	1.93	0.016	-6.5419531533113595	7.76569269182491e-26	3.2858838802981896e-27
CL10445.Contig1_All	3.263	0.32	-3.1869001354097795	2.09538761680397e-08	2.6043964505979e-09
CL10447.Contig1_All	12.463	8.89	-0.588226769486047	3.47864947665322e-07	4.90080300949788e-08
CL10448.Contig1_All	5.13	2.396	-1.17663415783942	9.89709066178978e-05	1.92101276346207e-05
CL10448.Contig3_All	3.9130000000000003	2.5660000000000003	-0.697531156808628	0.00885052738908002	0.00251012409262027
CL10448.Contig4_All	39.12	10.3	-2.02607270552385	9.762233016238418e-153	4.718942882802969e-155
CL10448.Contig6_All	7.226	2.31	-1.75104720137779	3.5070109731629897e-29	1.2909948747420797e-30
CL1045.Contig1_All	118.443	107.38	-0.24446139235843398	2.3337284546446498e-05	4.14358160296112e-06
CL10451.Contig3_All	1.72	0.98	-0.8914535242965609	0.0394988259854951	0.0134922716029545
CL10452.Contig3_All	3.343	1.476	-1.27926593196455	5.00225678750101e-10	5.35139393855234e-11
CL10452.Contig7_All	1.956	1.273	-0.709880867571155	0.0377762868858438	0.0128264046710681
CL10453.Contig1_All	3.483	0.993	-1.8803967521428502	1.2216839232375e-05	2.08321438910727e-06
CL10453.Contig2_All	3.64	0.9229999999999999	-2.08749818270624	7.98336389668212e-08	1.05294700883644e-08
CL10453.Contig3_All	0.426	0.0	-2.647738815411	0.0393278312260052	0.0134226793772958
CL10453.Contig4_All	2.273	0.233	-3.1142392016360496	9.0526163373026e-05	1.74561704389115e-05
CL10453.Contig5_All	109.87299999999999	44.653	-1.40262314765549	6.06297773494566e-55	1.0575963480432998e-56
CL10453.Contig6_All	16.656	4.546	-1.97233160532868	2.7666884925683896e-22	1.36249680461465e-23
CL10453.Contig7_All	6.7	1.406	-2.3438085120676897	1.4453734544295899e-15	1.02224787613423e-16
CL10454.Contig4_All	4.93	2.256	-1.2194532606186899	1.74402574263498e-05	3.03818828653652e-06
CL10454.Contig7_All	3.1830000000000003	1.196	-1.4880164682152	5.93930712854899e-09	7.02027947301532e-10
CL10458.Contig5_All	3.12	2.046	-0.703095571611318	0.00342374574574043	0.000882465055399402
CL10459.Contig1_All	34.683	28.38	-0.393040812412658	1.83639621414845e-06	2.8181184711969903e-07
CL1046.Contig2_All	5.35	1.58	-1.84764371936535	7.33764322479812e-13	6.22718250885118e-14
CL10460.Contig1_All	5.132999999999999	2.6830000000000003	-1.03091404265255	6.78065102597946e-05	1.28563777463862e-05
CL10460.Contig3_All	106.88	65.25	-0.8150254951862571	1.96649793707316e-65	2.7829221227199493e-67
CL10460.Contig7_All	2.246	0.953	-1.3054209013083502	0.00966776188192082	0.0027677005488204198
CL10462.Contig1_All	4.33	3.1860000000000004	-0.542349620823961	0.00197377169553818	0.00048434446624473
CL10464.Contig3_All	37.6	18.326	-1.1398894102202501	5.8157887502896384e-55	1.0132058311874099e-56
CL10464.Contig6_All	2.226	0.753	-1.65565305941216	4.4682868301148894e-08	5.735013259063879e-09
CL10466.Contig1_All	39.98	29.805999999999997	-0.5258115895751351	5.32394986615455e-07	7.668192626397719e-08
CL10467.Contig1_All	7.0	0.45	-4.08344190959484	7.33147018869518e-45	1.6308548266372802e-46
CL10468.Contig2_All	4.07	0.616	-2.77525676416574	5.13009749228573e-06	8.315270995993659e-07
CL10468.Contig3_All	8.052999999999999	2.31	-1.8969887849247802	7.537043902807419e-26	3.1866632831266497e-27
CL10468.Contig8_All	3.46	1.1159999999999999	-1.72896418777616	1.8562158920473497e-09	2.0880855514774e-10
CL1047.Contig2_All	3.5	2.536	-0.563810523557519	0.0051951591104167	0.0013918262946245302
CL1047.Contig3_All	1.976	0.6459999999999999	-1.67528885345921	1.5207676307474e-05	2.6294687375179297e-06
CL1047.Contig5_All	32.243	23.67	-0.5464273279631311	1.5746957495323898e-40	3.95749123168204e-42
CL10473.Contig6_All	2.1630000000000003	0.66	-1.75539910116144	3.8063942771597706e-05	6.96522113841481e-06
CL10478.Contig2_All	9.89	8.626	-0.298320877733	0.0442347474583733	0.0153518829791117
CL1048.Contig5_All	4.44	1.63	-1.50994934560902	2.25503611730163e-05	3.99375039738212e-06
CL10481.Contig1_All	20.673000000000002	10.732999999999999	-1.04997804699119	9.855237579727438e-25	4.35648967576481e-26
CL10482.Contig1_All	3.13	1.23	-1.38053029136695	0.00463050457146829	0.0012270801665746
CL10483.Contig1_All	2.68	1.8359999999999999	-0.6464995151275279	0.0190428340412887	0.00590624000318192
CL10483.Contig2_All	7.736000000000001	3.9330000000000003	-1.07516002976187	4.2145113088963795e-18	2.56775547385788e-19
CL10488.Contig1_All	1.5030000000000001	0.76	-1.07338044875181	0.00697109088119808	0.0019270791596933897
CL10489.Contig2_All	2.27	1.226	-0.9430260805152808	0.0335190859216511	0.0111938013484934
CL1049.Contig1_All	1.05	0.0	-6.4639054466443	1.10019005523189e-12	9.460830731521199e-14
CL10490.Contig2_All	7.17	4.6	-0.7421951577257391	2.48675783389372e-06	3.8729979125178204e-07
CL10492.Contig10_All	5.202999999999999	0.0	-8.4352215368119	3.55549616245276e-27	1.4188855286412798e-28
CL10492.Contig13_All	3.466	0.12	-4.86199063600689	2.87590888007176e-26	1.19171665462848e-27
CL10494.Contig2_All	24.253	17.863	-0.5418056103153389	6.31361106860744e-16	4.3707384308804995e-17
CL10495.Contig11_All	1.44	0.04	-4.673242540771059	4.0381968848096604e-09	4.70161683716656e-10
CL10495.Contig12_All	18.636	1.3459999999999999	-3.8944695542760597	1.13377771852282e-81	1.2114228559207298e-83
CL10495.Contig14_All	1.706	0.266	-2.58298765763711	0.000243007075284209	5.02794336851413e-05
CL10495.Contig15_All	3.33	0.0	-6.55192642452623	1.084703337267e-13	8.693000782489321e-15
CL10495.Contig1_All	1.666	0.29600000000000004	-2.5108182646820802	6.0396459451556996e-05	1.1366857003672901e-05
CL10495.Contig2_All	23.903000000000002	3.45	-2.8849261536007704	7.604307979755149e-73	9.414112987032558e-75
CL10495.Contig3_All	12.073	3.55	-1.82676197642354	1.9078658997776398e-07	2.6162788465749304e-08
CL10495.Contig9_All	4.923	1.403	-1.8793681756902798	2.06051292141237e-09	2.3278175898630498e-10
CL10498.Contig12_All	2.48	0.82	-1.6358178577460603	0.000717546422716681	0.000161263139907126
CL10498.Contig13_All	3.6860000000000004	1.403	-1.4889923739583601	1.2814432281065302e-09	1.42371680858442e-10
CL10498.Contig1_All	15.963	3.84	-2.15212600345119	1.27128380593287e-68	1.6920234386363497e-70
CL10498.Contig5_All	2.126	0.98	-1.1831783921783798	0.00543355513847857	0.0014628848006197099
CL105.Contig1_All	17.576	9.43	-0.9981069675828309	9.87450332138781e-40	2.5464335212747894e-41
CL1050.Contig4_All	27.41	9.56	-1.61748723488824	2.51110277741245e-37	6.97269182599161e-39
CL1050.Contig5_All	1.73	0.506	-1.7585625764034298	0.00555356411092676	0.00149944651863076
CL1050.Contig6_All	5.26	1.446	-1.9580080755523703	3.06280670748912e-34	9.372179146038379e-36
CL1050.Contig7_All	54.293	25.993000000000002	-1.16469075574326	4.401753044908899e-96	3.942601264004449e-98
CL1050.Contig8_All	1.933	0.016	-6.243265556539309	5.33351229838443e-18	3.2652728456829797e-19
CL10501.Contig1_All	21.983	8.686	-1.4408517846361002	5.551585010080209e-49	1.1104627160957898e-50
CL10501.Contig2_All	4.676	1.62	-1.61764187825073	5.71571438267966e-10	6.13715127290064e-11
CL10503.Contig10_All	7.893	4.98	-0.7610156120510121	7.16064340575585e-11	7.10833134955335e-12
CL10503.Contig7_All	9.703	8.856	-0.23163860173451897	0.0470058599964601	0.0164729737934619
CL10503.Contig8_All	5.143	3.47	-0.666685251943145	0.0233815998834015	0.007445504536461891
CL10509.Contig2_All	8.683	7.8629999999999995	-0.24198805869670603	0.0467176698333124	0.0163590658701921
CL1051.Contig11_All	1.5730000000000002	0.0	-6.57426644460672	1.3359777848082401e-13	1.07637397369609e-14
CL1051.Contig12_All	26.636	13.77	-1.05143073803672	8.314446943339969e-57	1.3794063751445498e-58
CL1051.Contig15_All	104.43	66.22	-0.7578536897358531	2.1406316304280393e-71	2.7296927766126695e-73
CL1051.Contig2_All	28.816	22.9	-0.43187863102310503	0.00216336646403585	0.000535151534920131
CL1051.Contig3_All	21.706	12.505999999999998	-0.8970545633767049	2.7217007055460894e-38	7.32232084652266e-40
CL1051.Contig4_All	60.446000000000005	7.37	-3.02443669369623	7.282004078775401e-13	6.17916726604019e-14
CL1051.Contig6_All	23.206	16.296	-0.6108702963972329	2.9392117612352897e-19	1.67761173493372e-20
CL1051.Contig7_All	36.113	22.613000000000003	-0.77572444106657	3.32352464333453e-42	8.000041273845999e-44
CL1051.Contig8_All	23.663	9.062999999999999	-1.4834896143306397	1.72311802353089e-63	2.5176465795809894e-65
CL1051.Contig9_All	29.07	13.325999999999999	-1.2258422010718701	5.848864785763229e-74	7.151327490193669e-76
CL10512.Contig2_All	2.213	0.966	-1.2884100353987	0.0068069040447908	0.00187642945728157
CL10513.Contig1_All	110.646	45.066	-1.39912968687996	9.565120367456849e-104	7.835117954488479e-106
CL10513.Contig2_All	7.29	2.5860000000000003	-1.5959189594412	8.10694041007624e-17	5.31963105715976e-18
CL10519.Contig10_All	16.123	11.673	-0.56842959012035	5.56935784134822e-05	1.04403380168584e-05
CL10519.Contig1_All	0.9259999999999999	0.35600000000000004	-1.37845851155806	0.0317639285613464	0.0105406164213667
CL10519.Contig3_All	10.116	5.27	-1.0456930494607999	4.15215457335433e-11	4.0291856262574595e-12
CL10519.Contig4_All	0.763	0.43	-0.908805510466578	0.0274117697760409	0.008910518964251879
CL10519.Contig8_All	2.516	1.666	-0.685343059602508	0.0143302842274351	0.00429698520251772
CL1052.Contig3_All	0.633	0.033	-3.0162900065115297	0.007150550294342879	0.0019832575735999197
CL10520.Contig2_All	59.96	41.513000000000005	-0.637589405431653	1.98856817388001e-07	2.7310788870694e-08
CL10523.Contig2_All	0.226	0.0	-3.52435160162463	0.0023449613168633	0.00058453491212915
CL10525.Contig1_All	26.41	0.336	-6.10914500408485	6.7715631833992e-46	1.46261262136239e-47
CL10525.Contig2_All	3.013	0.0	-5.391035777166059	2.00519391975934e-08	2.48834569954605e-09
CL10526.Contig1_All	35.806	23.51	-0.708858538978702	2.9336350961573297e-22	1.4463163032303e-23
CL10533.Contig2_All	2.416	1.423	-0.861999273491126	0.0167938482071635	0.00512789258234001
CL10534.Contig1_All	3.31	2.1430000000000002	-0.7155433574770741	0.0399468682524942	0.0136632286860688
CL10538.Contig1_All	17.855999999999998	13.993	-0.452383030693553	0.000311950244390196	6.58473683476801e-05
CL10539.Contig14_All	4.22	0.81	-2.4340515420157596	2.06359065853778e-08	2.56306996095864e-09
CL10539.Contig1_All	6.96	2.623	-1.50543044952417	1.24892339772556e-18	7.38252254501043e-20
CL10540.Contig10_All	4.14	2.316	-0.922145799016723	0.0091727456852259	0.00261083881103796
CL10540.Contig11_All	27.046	9.61	-1.59383546677125	3.28334752480705e-39	8.59635378550283e-41
CL10540.Contig14_All	119.21600000000001	49.026	-1.3835898678046499	3.0003162271246696e-68	4.0293842023109584e-70
CL10540.Contig1_All	43.066	14.75	-1.646973041827	6.604388045291379e-101	5.648233175942018e-103
CL10540.Contig5_All	9.62	3.076	-1.7358993775196498	1.26660349339451e-13	1.0188180727833701e-14
CL10540.Contig7_All	3.24	1.24	-1.4641391724342	0.000712488524203214	0.000160025118895442
CL10540.Contig9_All	1.84	0.493	-1.92410364240103	9.919808391923341e-05	1.92563921954373e-05
CL10542.Contig10_All	7.76	0.0	-8.440267643488161	1.35723496971984e-26	5.5513668133076e-28
CL10542.Contig1_All	15.96	10.556	-0.6948006975581229	4.3463445974139e-11	4.22808189089839e-12
CL10542.Contig3_All	4.046	1.033	-2.0465842438265702	1.32273727153283e-15	9.334875667885691e-17
CL10542.Contig4_All	7.2	5.186	-0.5741290812819849	0.000273108893460007	5.704229803035079e-05
CL10542.Contig7_All	4.22	2.676	-0.751351992016729	0.0032403473597815897	0.000831154519743623
CL10547.Contig12_All	1.226	0.313	-1.8454135936921798	0.0332275781510212	0.0110851863721527
CL10547.Contig15_All	0.46	0.0	-3.10291771336852	0.0120626347106299	0.00354182743182255
CL10547.Contig1_All	7.8629999999999995	6.346	-0.40608974639955797	0.00795499918397646	0.00223143495958288
CL10547.Contig3_All	2.923	1.45	-1.1100899938281201	0.000970701650626141	0.000223986024700463
CL10548.Contig1_All	9.39	4.053	-1.30811380109434	9.60885458392084e-08	1.2777407957948899e-08
CL10548.Contig2_All	58.763000000000005	45.566	-0.47236738021371605	1.54861525032428e-10	1.58116668967251e-11
CL10549.Contig10_All	4.016	1.913	-1.16255192150053	5.880489884856089e-08	7.652392784170982e-09
CL10549.Contig2_All	2.123	0.386	-2.20718505878835	0.0143947626837401	0.00431773612860014
CL10549.Contig5_All	2.656	1.67	-0.7722985575184642	0.00126936841311066	0.00029978795337961
CL1055.Contig11_All	2.926	1.646	-0.9331000207210172	9.00471286151507e-07	1.33616159698415e-07
CL1055.Contig14_All	9.123	6.24	-0.6457441252675279	1.49952940745171e-09	1.67437993504691e-10
CL1055.Contig19_All	2.033	1.06	-1.02469122706901	0.0006824913716898629	0.000152787663536948
CL1055.Contig5_All	4.726	3.2960000000000003	-0.621672393147441	3.56918288990233e-08	4.531837239634079e-09
CL1055.Contig8_All	1.903	0.34	-2.56611891924848	3.28307163818843e-24	1.4832311443116e-25
CL10551.Contig3_All	22.61	9.15	-1.3995619086623001	1.32424000227224e-17	8.305645807029141e-19
CL10551.Contig5_All	5.406000000000001	3.08	-0.8957121130758069	0.040898791864248996	0.0140335483578032
CL10554.Contig11_All	1.046	0.326	-1.70283099505644	0.0249789733686517	0.00802355067707811
CL10554.Contig13_All	0.59	0.013000000000000001	-3.07712018205719	0.011270392045868	0.00328394163562262
CL10554.Contig16_All	0.376	0.0	-4.33236569425862	4.2137614298019394e-05	7.75857820951306e-06
CL10554.Contig19_All	0.956	0.233	-1.97588192228825	0.0308551199202075	0.0101952009322216
CL10554.Contig1_All	3.016	0.5529999999999999	-2.5309734316631602	3.6271707924043696e-14	2.81484765009093e-15
CL10554.Contig26_All	1.743	0.106	-3.49667051652156	6.42111605546728e-05	1.21332534839305e-05
CL10554.Contig32_All	1.796	0.46	-1.95571161757182	0.000797794051717539	0.000180868683611896
CL10554.Contig6_All	1.046	0.49	-1.19552740190114	0.038694203878734	0.0131712974444497
CL10554.Contig8_All	0.44299999999999995	0.0	-3.8272121624111097	0.00074057177259178	0.000166859070177999
CL10556.Contig1_All	259.02299999999997	145.37	-0.9362852261543051	2.2440218211782598e-151	1.1092738939746898e-153
CL10556.Contig2_All	225.483	31.51	-2.9418709111300294	0.0	0.0
CL10559.Contig1_All	15.415999999999999	13.583	-0.28579806527305	0.00683780622512828	0.00188642030485232
CL1056.Contig6_All	11.94	6.1160000000000005	-1.0668552166757799	4.8678683409766994e-23	2.31580166705841e-24
CL1056.Contig7_All	1.24	0.433	-1.5591203445914998	0.0130668371435873	0.00387254992184948
CL10562.Contig1_All	110.416	98.48	-0.271804643114213	3.5838313397604605e-05	6.5276641882320196e-06
CL10563.Contig1_All	67.75	10.665999999999999	-2.76647590256792	2.830145424164168e-271	5.849837979472746e-274
CL10563.Contig2_All	9.812999999999999	2.213	-2.23498127790086	1.81633716807385e-34	5.52620354948868e-36
CL10565.Contig2_All	12.873	9.312999999999999	-0.567201656089937	2.2452255986363e-12	1.97566494965197e-13
CL10566.Contig2_All	24.83	19.06	-0.485464913027246	6.259604040901589e-05	1.18088945192975e-05
CL1057.Contig19_All	1.056	0.5760000000000001	-0.9570130029314979	0.0257879527345634	0.00831656743705687
CL1057.Contig20_All	3.4930000000000003	1.08	-1.78704369651656	2.56354154604914e-11	2.44696850477011e-12
CL1057.Contig2_All	2.15	0.9129999999999999	-1.3399938798378899	7.277155552703629e-05	1.38463168820335e-05
CL1057.Contig9_All	6.153	1.17	-2.49281565471748	1.86037481715282e-19	1.0508580601713e-20
CL10573.Contig3_All	2.086	0.4	-2.15779549908775	0.009435409981487891	0.00269385608802383
CL10574.Contig3_All	3.92	3.196	-0.394823667038703	0.0122407901144631	0.0036006969936865896
CL10574.Contig4_All	1.966	0.95	-1.1501910181745	6.57380728377667e-27	2.6564686359669704e-28
CL10574.Contig5_All	0.953	0.44299999999999995	-1.15371388276648	0.0290578589187999	0.0095269532637055
CL10575.Contig1_All	3.7560000000000002	1.57	-1.36568004632128	4.84796270034585e-05	8.99681522585453e-06
CL10578.Contig11_All	0.8029999999999999	0.31	-1.3542446100359198	0.0457835905845296	0.0159705309092954
CL10578.Contig2_All	1.466	0.6859999999999999	-1.17566187249318	0.0187252332896685	0.00579196584714991
CL10580.Contig1_All	2.656	0.41600000000000004	-2.44378266376448	0.00144539714420494	0.000345265255405021
CL10580.Contig2_All	9.722999999999999	0.863	-3.3751510244750804	4.65846457177459e-10	4.96679401454871e-11
CL10582.Contig2_All	11.062999999999999	4.753	-1.31616459458696	2.9761703157574695e-14	2.30020293766903e-15
CL10584.Contig12_All	3.1830000000000003	1.3459999999999999	-1.3325059385696398	2.85122988095358e-09	3.26726160815325e-10
CL10584.Contig17_All	1.556	0.6459999999999999	-1.34567809748141	0.000417679028110888	9.01428064999264e-05
CL10584.Contig21_All	1.216	0.513	-1.2827694821975502	0.00790991871784453	0.00221749006335688
CL10584.Contig22_All	1.023	0.46299999999999997	-1.2354082975654	0.00104201786747995	0.000241832292545681
CL10584.Contig25_All	6.51	5.733	-0.283329481681587	0.0462151045288649	0.0161591860817944
CL10584.Contig27_All	6.6	4.896	-0.5297724855660879	0.00148307036044925	0.000355096579822107
CL10584.Contig5_All	11.043	0.873	-3.75074471460782	3.442951831667159e-69	4.541000359796359e-71
CL10588.Contig3_All	4.446000000000001	2.576	-0.8818904008608169	0.0114930762271955	0.0033564941006039898
CL10589.Contig1_All	27.27	22.26	-0.39320225591300206	7.197838677500181e-16	5.000969959771501e-17
CL10591.Contig2_All	43.63	21.456	-1.12433420038423	6.846356377098358e-87	6.821048863204138e-89
CL10593.Contig20_All	3.52	2.303	-0.706316977859762	0.00814394906460325	0.00229058030625633
CL10593.Contig2_All	0.13	0.0	-3.37536656507518	0.00396590136165433	0.00103608403210043
CL10593.Contig3_All	34.17	28.063000000000002	-0.386317872747232	5.0699264198771904e-09	5.95607401762076e-10
CL10594.Contig1_All	27.643	15.72	-0.9238018555584491	6.09880382167687e-14	4.80231277106602e-15
CL10597.Contig1_All	2.406	1.536	-0.7353221985144721	0.016532669336973	0.00503858720095681
CL106.Contig4_All	20.77	12.626	-0.81770393874604	1.42678700328373e-12	1.2369190681150202e-13
CL106.Contig7_All	3.1660000000000004	1.5930000000000002	-1.088332916115	1.76022292252949e-05	3.06813720108434e-06
CL1060.Contig5_All	0.603	0.20600000000000002	-1.6726168553626999	0.0191281076188351	0.00593687191564272
CL10601.Contig1_All	39.34	33.08	-0.35405416789139793	0.00115266988008995	0.00027001576180863
CL10601.Contig4_All	0.81	0.0	-3.36203146965514	0.005422879022247071	0.00145965461291307
CL10601.Contig6_All	57.79	52.963	-0.22792316343921804	9.3036070565939e-05	1.79706804428751e-05
CL10603.Contig2_All	33.09	26.353	-0.43312967114581896	0.000277963588118056	5.811402167646801e-05
CL1061.Contig6_All	1.483	0.62	-1.3443426755346	0.0018832386085718602	0.000459801197930474
CL10611.Contig1_All	9.76	6.792999999999999	-0.623255824543069	0.00592383045977322	0.00160945908825812
CL10612.Contig1_All	17.523	1.13	-4.03675522973454	1.4389353648765496e-108	1.1157343486269097e-110
CL10612.Contig2_All	65.683	4.553	-3.9411622927369203	6.920608583797317e-192	2.467375050108189e-194
CL10612.Contig3_All	6.6	0.21600000000000003	-4.97995592138152	6.15076003566156e-38	1.67360298439664e-39
CL10612.Contig4_All	1.736	0.07	-4.17742265718396	1.064305058094e-06	1.59323340790379e-07
CL10612.Contig5_All	72.46300000000001	6.69	-3.52816235531034	1.84668896373537e-76	2.1569411112112796e-78
CL10612.Contig7_All	61.613	10.72	-2.6211743244007004	1.6892065003935695e-145	8.885893465400686e-148
CL10612.Contig8_All	23.633000000000003	1.5230000000000001	-4.0151649992063305	3.905219101585089e-51	7.427082851392719e-53
CL10613.Contig1_All	0.106	0.0	-2.5455785632445402	0.04945591979571	0.0174765379868215
CL10613.Contig21_All	1.433	0.0	-6.576408787109691	1.76847512025906e-13	1.4356603182137697e-14
CL10613.Contig4_All	1.146	0.0	-6.649322325119551	4.8452991684315904e-14	3.78984444679704e-15
CL10613.Contig6_All	0.8029999999999999	0.326	-1.3630601591688702	0.0111261146629673	0.00323651776691187
CL10616.Contig1_All	2.766	1.06	-1.48404088412772	7.501387547698629e-13	6.37352958923759e-14
CL10616.Contig3_All	2.123	1.0859999999999999	-1.06404962201305	8.275899930652309e-11	8.25345386684075e-12
CL10617.Contig13_All	5.32	2.426	-1.17590693272338	0.0332856959391595	0.0111085795542268
CL10617.Contig22_All	61.683	54.79	-0.272615487407641	0.000246016357465888	5.09478088428669e-05
CL10617.Contig23_All	168.063	100.49	-0.843943210701217	4.82938924131147e-44	1.0985727620822699e-45
CL10617.Contig2_All	8.193	1.8630000000000002	-2.22654972088397	1.79070262016959e-30	6.260937768413749e-32
CL10621.Contig12_All	1.013	0.263	-2.06431445812978	5.1148716367630606e-05	9.52402770046674e-06
CL10621.Contig15_All	1.66	0.68	-1.38276988133952	9.2763152716674e-05	1.79118771666659e-05
CL10621.Contig16_All	1.5230000000000001	0.0	-4.55398422793164	1.3008671239807901e-05	2.2273426467161703e-06
CL10621.Contig1_All	2.126	0.613	-1.89065587381158	5.545346637173329e-07	8.00223636535162e-08
CL10621.Contig3_All	0.33	0.0	-4.53460841466368	1.15774163193215e-05	1.96873560608423e-06
CL10622.Contig1_All	3.31	1.226	-1.5189345579863403	1.3597402663742002e-07	1.83905027168679e-08
CL10622.Contig4_All	12.77	10.616	-0.36838904108880793	0.000457503372563836	9.94981524836986e-05
CL10623.Contig1_All	9.036	4.646	-1.0513859197228899	8.09193926516292e-06	1.34783215136943e-06
CL10623.Contig4_All	5.03	3.016	-0.8245968319307941	0.0262362787099646	0.00848393762873459
CL10624.Contig2_All	16.573	12.013	-0.568279501559516	0.00129532381530794	0.000306442012869282
CL1063.Contig4_All	2.08	0.86	-1.37270628506322	0.0234399916803841	0.0074674310204684
CL10630.Contig5_All	0.25	0.0	-2.5883835658623195	0.0449335960638159	0.0156307861457803
CL10635.Contig1_All	12.395999999999999	8.566	-0.633050857860883	2.22316398569917e-09	2.51886293355535e-10
CL10636.Contig1_All	4.1	2.2359999999999998	-0.953346113197729	0.00740253040948747	0.0020587321279256603
CL10636.Contig3_All	3.363	1.3159999999999998	-1.41344102941987	0.00730852935586229	0.00203059109216826
CL10639.Contig8_All	2.306	0.0	-6.31522004659155	1.11292779999796e-12	9.577668866536839e-14
CL10642.Contig1_All	1.3030000000000002	0.376	-1.8788280087805	6.10833135683905e-05	1.15028060142842e-05
CL10642.Contig2_All	4.106	1.5	-1.5485846654850302	5.35223185163085e-08	6.930425547727349e-09
CL10642.Contig4_All	3.033	1.093	-1.5310899941205702	0.00141717175966064	0.00033788754710691
CL10642.Contig8_All	15.856	14.12	-0.267806182298043	0.0108061776645415	0.00313319825720514
CL10643.Contig11_All	1.38	0.36	-1.9525783570918798	1.8258125164201103e-05	3.19224662613009e-06
CL10643.Contig14_All	2.32	0.67	-1.8571632205500201	1.32314170543437e-07	1.78680130566106e-08
CL10643.Contig4_All	4.14	1.183	-1.87060112361768	1.13630535254468e-09	1.25662413055095e-10
CL10646.Contig1_All	4.056	2.283	-0.927814059628535	1.21444716871085e-11	1.1302680948543601e-12
CL10648.Contig1_All	4.8660000000000005	2.6630000000000003	-0.961865681040412	0.000411908003679738	8.8829741732767e-05
CL10649.Contig1_All	1.34	0.1	-2.96639833723206	0.0037338852633764	0.000969753354564435
CL10649.Contig2_All	12.222999999999999	3.8	-1.7845681349278701	4.10130725581641e-59	6.512716961706759e-61
CL10650.Contig10_All	1.1159999999999999	0.6	-0.9798437446374441	0.014831458363504	0.0044652684582876
CL10650.Contig11_All	108.98299999999999	68.31	-0.775394790764672	3.29099077768486e-39	8.619964251793828e-41
CL10650.Contig12_All	8.616	6.8629999999999995	-0.42654363007858	0.0375111445892	0.0127205928762868
CL10650.Contig1_All	1.436	0.643	-1.2692548055506598	0.0021980563557766697	0.000544477968222637
CL10650.Contig4_All	2.97	1.76	-0.8549532697193871	0.00682314656051459	0.00188170439878931
CL10650.Contig9_All	1.953	0.826	-1.2955655943105702	0.0148886312411952	0.00448476093392505
CL10651.Contig1_All	370.276	304.623	-0.385434747428169	4.27384279548415e-06	6.85820942476202e-07
CL10651.Contig4_All	2.77	1.716	-0.783757386844351	0.0388304026694226	0.0132257273861687
CL10652.Contig1_All	5.196000000000001	0.28600000000000003	-4.18289565595903	1.68510431860992e-35	4.96475320362992e-37
CL10652.Contig2_All	66.043	4.146	-4.087558456866359	0.0	0.0
CL10656.Contig11_All	1.526	1.053	-0.6322001815778221	2.2651087405229102e-05	4.0130757011823505e-06
CL10656.Contig12_All	1.88	1.07	-0.910547029461478	4.29020355345068e-09	5.00628534256203e-10
CL10656.Contig13_All	0.126	0.0	-2.5681637667294104	0.0469385069335033	0.0164462902199915
CL10656.Contig4_All	5.046	2.8360000000000003	-0.929824267938257	1.7239978409783798e-50	3.3372079207022696e-52
CL10656.Contig5_All	0.23	0.083	-1.48130719069892	0.0426386813272506	0.0147233505132069
CL10656.Contig6_All	0.44	0.24	-0.973016610572364	0.000400733189610506	8.62533072106166e-05
CL10656.Contig7_All	0.193	0.055999999999999994	-1.76810509082216	0.00843027631680944	0.0023787654941053
CL10656.Contig8_All	0.82	0.086	-3.35263988965672	8.29878537185902e-13	7.074633300557871e-14
CL10662.Contig3_All	3.583	2.37	-0.693446440423113	0.00113997163133354	0.000266684892122048
CL10663.Contig1_All	3.263	1.026	-1.74316317715448	2.0454874074239802e-10	2.1144323995463e-11
CL10664.Contig2_All	3.263	0.2	-3.7743675738999998	9.33993915299823e-09	1.12155265753757e-09
CL10665.Contig1_All	19.76	0.5529999999999999	-4.043423205450059	3.89964781436206e-05	7.14908422233111e-06
CL10667.Contig3_All	1.39	0.0	-5.82434939497034	3.1529467761910704e-10	3.3092182912034e-11
CL10668.Contig8_All	5.143	0.106	-5.56186255777672	1.83143839478997e-23	8.561136684112048e-25
CL10669.Contig13_All	1.5659999999999998	0.163	-3.19446040163044	1.64802026493088e-07	2.2458912619812003e-08
CL10669.Contig14_All	0.363	0.046	-2.79412993144499	0.00022953241709818302	4.733582087557079e-05
CL10669.Contig15_All	4.55	2.35	-1.0499255830635699	0.000436491648880142	9.45370700848917e-05
CL10669.Contig17_All	6.23	5.096	-0.38930684714402297	0.00333087150242382	0.00085634120692687
CL10669.Contig1_All	9.516	5.646	-0.856620519463354	5.933944508217591e-13	5.00411711792316e-14
CL10669.Contig2_All	7.046	0.055999999999999994	-6.683393725977861	3.902071537511899e-30	1.3835075050431498e-31
CL10669.Contig3_All	4.313	3.13	-0.5617766711289921	0.00772302650923574	0.00215842365803626
CL10669.Contig9_All	5.17	2.72	-1.02257303046312	7.832735272622231e-06	1.30300024313586e-06
CL1067.Contig2_All	1.47	0.84	-0.9023776484671908	0.000988146839839295	0.0002282816098861
CL1067.Contig4_All	4.213	2.73	-0.7269066494350909	3.8761990336898104e-05	7.102281175270579e-06
CL10670.Contig1_All	2.153	0.973	-1.2223813090375	2.35544800797228e-05	4.1842059093039805e-06
CL10670.Contig8_All	15.293	11.152999999999999	-0.5610069249287111	0.000988146839839295	0.00022827838264208197
CL10671.Contig1_All	22.453000000000003	12.0	-0.9981148279716779	2.6172793662985897e-07	3.63948327199704e-08
CL10671.Contig2_All	4.133	1.31	-1.7214829030193302	0.000122396644707151	2.41545905831333e-05
CL10671.Contig3_All	104.596	86.473	-0.376645594071221	0.0040690072638292	0.0010653342581429099
CL10671.Contig5_All	5.933	4.666	-0.4442714048186721	0.0460696200456937	0.016096504967517
CL10671.Contig6_All	26.023000000000003	0.193	-5.62227209195069	5.69878146108568e-10	6.11710011598635e-11
CL10671.Contig8_All	96.116	56.516000000000005	-0.867737720780301	2.01347750074914e-16	1.35423856926083e-17
CL10672.Contig4_All	1.8530000000000002	1.043	-0.921914097645446	0.0489002647135075	0.0172545127924562
CL10673.Contig1_All	7.656000000000001	4.01	-1.0167248076086899	0.00119495056796004	0.000280827366684456
CL10673.Contig5_All	1.493	0.716	-1.1323234045561599	0.0339062886235221	0.0113490657014755
CL10673.Contig7_All	20.04	11.325999999999999	-0.918817251529498	6.238672293239239e-07	9.065513108365211e-08
CL10674.Contig1_All	10.925999999999998	9.796	-0.259014868679454	0.0018323017852954898	0.00044628265119879903
CL10674.Contig2_All	2.583	1.433	-0.9382546004328771	0.0006204848128314	0.00013806496207121398
CL10675.Contig1_All	2.923	1.45	-1.11343226143465	1.50637296349626e-06	2.2915689234489998e-07
CL10677.Contig2_All	8.39	7.273	-0.306514238917889	0.0008601406989444019	0.000196245054150114
CL10679.Contig3_All	5.983	4.046	-0.6561115535201579	0.00112661661218415	0.000263117060228707
CL10679.Contig7_All	3.7060000000000004	0.0	-6.72860113717126	1.16257887695663e-14	8.75640403945877e-16
CL10679.Contig8_All	23.293000000000003	21.853	-0.19277024967604	0.0409239581493649	0.0140430787512043
CL1068.Contig3_All	7.202999999999999	4.046	-0.9344071661302479	1.82448849318554e-08	2.25312496610284e-09
CL1068.Contig4_All	13.46	10.08	-0.521162330991368	2.96618224660107e-06	4.6628211042065297e-07
CL1068.Contig5_All	9.82	0.0	-8.13007954431418	1.5077682104072198e-24	6.72277498833117e-26
CL10686.Contig4_All	3.543	0.0	-7.67654058643381	5.43254836253735e-21	2.8506055516802895e-22
CL10689.Contig9_All	0.37	0.0	-3.1665866018786	0.00990099113339132	0.00284139972802688
CL10694.Contig1_All	0.8	0.136	-2.3504066416419302	0.0141010160631261	0.00421883130032306
CL10695.Contig3_All	10.25	8.84	-0.31870619221704305	0.04920135451208701	0.0173758190238666
CL10698.Contig10_All	6.026	1.676	-1.93046039279495	9.652167514498599e-06	1.62498596555252e-06
CL10698.Contig7_All	11.106	4.563	-1.38409671183726	2.8968894825812696e-30	1.02236076470283e-31
CL1070.Contig2_All	7.1	1.126	-2.74184902886388	3.63794499418724e-34	1.1159950686470799e-35
CL1070.Contig3_All	133.07299999999998	23.37	-2.60977244361409	0.0	0.0
CL10700.Contig2_All	24.11	16.723	-0.628651173981282	5.24993084319385e-12	4.75053345398914e-13
CL10705.Contig1_All	7.196000000000001	6.09	-0.341207852862223	0.00514674295860302	0.00137750432452472
CL10705.Contig5_All	77.843	61.743	-0.435581557284373	1.85219237683367e-15	1.3205059280144699e-16
CL10706.Contig12_All	2.026	0.496	-2.10772538996895	3.58655552857858e-10	3.78510694140109e-11
CL10706.Contig2_All	0.626	0.12300000000000001	-2.28024550632171	0.00161119324297606	0.00038839346291124504
CL10706.Contig8_All	1.98	0.0	-6.87214361910537	2.08456964704769e-15	1.49142092248146e-16
CL10707.Contig1_All	11.966	5.403	-1.24786108718428	1.32865912441067e-19	7.46006687014633e-21
CL10707.Contig2_All	21.47	11.206	-1.03996938951358	1.2358770872810698e-29	4.47920631165322e-31
CL10707.Contig5_All	2.69	1.74	-0.7214710937679809	0.0499816258669991	0.0176896408091584
CL10708.Contig1_All	12.1	1.933	-2.66602477946832	6.4636052712481905e-12	5.88056740649551e-13
CL10708.Contig2_All	7.9	1.27	-2.6753926784037403	1.0905099595019101e-15	7.65782765366892e-17
CL10712.Contig2_All	31.623	15.196	-1.16128220642572	1.2832055668500602e-08	1.56123952090017e-09
CL10713.Contig1_All	4.85	0.14300000000000002	-5.09093008015281	3.1415656136524996e-62	4.710390052623179e-64
CL10715.Contig7_All	5.2829999999999995	2.92	-0.945147161307506	0.0022818626535971898	0.000567283862743842
CL10715.Contig9_All	3.843	0.0	-6.4228860185414005	3.7010198942662395e-13	3.07534604394616e-14
CL10716.Contig2_All	3.51	0.7559999999999999	-2.3064210129730003	2.92947303385508e-11	2.81003608783469e-12
CL10716.Contig3_All	1.81	0.433	-2.0765194376123404	0.00011554676236621	2.26776853980184e-05
CL10716.Contig6_All	22.146	5.2	-2.1889509514557	8.677221697152917e-96	7.810049931928578e-98
CL10718.Contig3_All	0.486	0.0	-5.027199150328519	3.87899746578712e-07	5.49748771398491e-08
CL10718.Contig6_All	2.81	2.05	-0.5583093260866371	0.0332819110238876	0.0111065884313186
CL10718.Contig7_All	1.5959999999999999	0.363	-2.18863292242002	3.4974427705243203e-06	5.54997863036242e-07
CL1072.Contig10_All	17.51	4.12	-2.18690418041305	2.49847601883436e-43	5.80640602377898e-45
CL1072.Contig11_All	33.705999999999996	1.266	-4.82111480108623	3.6546875202630696e-123	2.4221227906115795e-125
CL1072.Contig12_All	140.003	7.56	-4.31183279473608	0.0	0.0
CL1072.Contig13_All	65.7	27.875999999999998	-1.34286097207748	3.850875905659459e-64	5.567551726067729e-66
CL1072.Contig1_All	1.2329999999999999	0.076	-3.3377096781087405	0.000200613437171707	4.09770244980859e-05
CL1072.Contig2_All	0.14300000000000002	0.0	-2.7358523750642503	0.0295351533547772	0.00970411220977682
CL1072.Contig3_All	33.653	1.59	-4.49285690583607	1.735408302704279e-160	7.819377290778069e-163
CL1072.Contig5_All	1.653	0.073	-3.9298068175697405	6.20524952268319e-07	9.015588694945882e-08
CL1072.Contig6_All	2.7960000000000003	0.873	-1.75777069862168	6.038351348909639e-08	7.86574541403603e-09
CL1072.Contig7_All	13.97	5.21	-1.51882022494597	8.035551013311999e-13	6.843198204319921e-14
CL10720.Contig5_All	2.503	1.663	-0.6827066520699281	0.000253440272106019	5.26265933908986e-05
CL10722.Contig10_All	1.75	1.183	-0.666489983939829	0.00011588532127043999	2.2754271288627e-05
CL10722.Contig16_All	1.376	0.713	-1.0421981782619	1.5854377290047597e-05	2.7495629787417197e-06
CL10722.Contig1_All	1.12	0.51	-1.21867334857954	0.00541401239017522	0.0014569127591663401
CL10722.Contig46_All	2.04	1.0759999999999998	-1.00209211115177	0.0458798385040221	0.0160111293626648
CL10722.Contig53_All	4.3	2.59	-0.8289502926694681	1.51620475228159e-10	1.54608511890828e-11
CL10722.Contig65_All	3.44	1.766	-1.06012926197508	0.000244393757049049	5.05823820747748e-05
CL10723.Contig1_All	46.85	41.053000000000004	-0.293637810756342	6.67561641539973e-06	1.09846370859057e-06
CL10724.Contig3_All	10.665999999999999	8.25	-0.47095584356006304	1.63559765923374e-08	2.00912453340114e-09
CL10725.Contig1_All	2.083	0.773	-1.4954664316233799	0.00840266902942413	0.00237051609049875
CL10725.Contig2_All	3.7060000000000004	1.506	-1.37468702948693	0.0011697809935237	0.000274362116265767
CL10728.Contig1_All	119.15	41.213	-1.6333722622414801	1.8603262228685895e-123	1.2308858076899098e-125
CL10728.Contig2_All	2.773	1.273	-1.23156355804329	0.0018627329050851	0.000454448321776925
CL1073.Contig1_All	6.832999999999999	2.266	-1.68875723688934	6.5785668680008e-18	4.05701552622067e-19
CL1073.Contig3_All	6.91	5.143	-0.527049305158487	0.00375944528789443	0.000977049561686862
CL1073.Contig5_All	19.14	15.35	-0.42163012835308394	6.19432924337094e-05	1.1676267945355498e-05
CL10730.Contig2_All	2.676	1.026	-1.4626686398499098	6.08524797515925e-06	9.959287817784531e-07
CL10731.Contig1_All	10.895999999999999	4.623	-1.3357312356100601	3.20562481609139e-13	2.6507282786660898e-14
CL10731.Contig3_All	1.946	0.993	-1.05698775037192	0.0345478732018419	0.0115951757550616
CL10736.Contig1_All	2.366	1.643	-0.623825668371886	0.007715786172305641	0.00215597822242841
CL10737.Contig3_All	23.53	19.273	-0.39115710586346397	0.00238032796694759	0.00059439213969372
CL10738.Contig1_All	6.416	2.363	-1.5256697152837602	6.64401129012778e-05	1.2579138154234801e-05
CL1074.Contig8_All	6.73	5.023	-0.52153553330802	3.88603880161948e-05	7.12243534158017e-06
CL10740.Contig1_All	16.55	11.5	-0.624667829257204	1.84205053320358e-08	2.2760216675926897e-09
CL10742.Contig10_All	1.876	1.143	-0.8091910318260609	0.0315775362918387	0.0104712066254545
CL10742.Contig1_All	3.0	1.713	-0.8948929299930171	0.0249230555508762	0.00799986526846845
CL10744.Contig1_All	1.97	0.826	-1.28714531112171	0.0204210298915129	0.0063908680349038
CL10745.Contig3_All	7.412999999999999	6.0360000000000005	-0.394989700660039	0.000410976153324812	8.8606600549429e-05
CL10746.Contig5_All	2.516	0.406	-2.73382765692096	3.38479597692035e-06	5.36011786629265e-07
CL10747.Contig1_All	21.58	14.48	-0.67536187713525	4.34201910026132e-09	5.07102320388576e-10
CL10747.Contig2_All	4.283	1.403	-1.68830745623258	4.7560483083933103e-07	6.80862139995061e-08
CL10747.Contig4_All	3.286	0.0	-7.488697167277611	3.99666199845221e-19	2.3004037815627997e-20
CL10748.Contig8_All	2.263	1.76	-0.46139216896464	7.40927762514121e-05	1.4118774835457998e-05
CL1075.Contig3_All	17.283	7.086	-1.37521286917954	3.0305081825218996e-06	4.76858108555799e-07
CL1075.Contig7_All	15.645999999999999	0.15	-4.92940735926092	8.51807789922723e-07	1.25993620560624e-07
CL10752.Contig1_All	4.203	3.25	-0.46622989730439096	0.045890795074969	0.0160159567404406
CL10753.Contig1_All	6.586	4.7860000000000005	-0.5617773712064411	0.013030165715001998	0.0038599717701859205
CL10754.Contig1_All	14.765999999999998	6.38	-1.3132485414411101	9.441837323635419e-29	3.543864224361509e-30
CL10755.Contig2_All	152.7	95.223	-0.7851688134544641	9.496009117120141e-33	3.0605151980744397e-34
CL10756.Contig3_All	9.35	6.106	-0.715390554072731	1.20345514533542e-14	9.07217602834382e-16
CL10756.Contig7_All	1.7830000000000001	0.613	-1.6028584933645	1.3999169103594198e-05	2.40780564417667e-06
CL1076.Contig11_All	1.77	0.29600000000000004	-2.48009508180193	0.000318630239126321	6.738284885917979e-05
CL1076.Contig17_All	0.11599999999999999	0.0	-2.70642154526658	0.0339189053562064	0.0113540306562126
CL1076.Contig18_All	0.943	0.353	-1.4890090686162099	0.000240232615704836	4.9684365314137895e-05
CL1076.Contig20_All	0.956	0.0	-5.8967029684762196	2.6400876218908697e-10	2.7501514248464002e-11
CL1076.Contig3_All	0.126	0.0	-3.53852567335047	0.00219931955616683	0.0005448149266905991
CL10760.Contig1_All	22.883000000000003	21.21	-0.21114077663158898	0.00250853915031854	0.000629123775619598
CL10765.Contig16_All	5.803	3.05	-1.01828142877765	0.0169316509907128	0.00517663591828745
CL10765.Contig3_All	463.226	82.723	-2.58498401903964	0.0	0.0
CL10767.Contig3_All	7.683	0.0	-7.90539436980649	7.13855442185159e-23	3.41399620363055e-24
CL10768.Contig10_All	4.663	2.9530000000000003	-0.757468896735425	7.02057657245994e-05	1.33327842014006e-05
CL10768.Contig3_All	1.796	0.32	-2.51759877054667	1.81094784508447e-06	2.7780753541197197e-07
CL10768.Contig4_All	2.116	0.736	-1.59579514189085	0.0009670134432429631	0.00022301445224461099
CL10768.Contig5_All	2.05	0.6759999999999999	-1.67867837624706	0.00011996286295869199	2.36283729071726e-05
CL10768.Contig6_All	9.052999999999999	4.463	-1.12097909166682	5.867503563594921e-13	4.9461621501115096e-14
CL10768.Contig8_All	25.763	21.66	-0.35250871776974396	0.000600759517443497	0.000133353922062498
CL10768.Contig9_All	3.056	2.293	-0.513230681182562	0.0043669130144944395	0.00115106779976974
CL1077.Contig1_All	7.893	4.58	-0.8891752497139591	0.000187489928076585	3.8107792310673104e-05
CL1077.Contig6_All	163.696	116.073	-0.598364215703433	2.1282642854737997e-59	3.358653255690949e-61
CL10770.Contig1_All	7.676	4.746	-0.7896586861690241	0.00237441475535673	0.000592681843175288
CL10770.Contig4_All	9.443	6.17	-0.714859717332018	3.77124673768688e-05	6.89678120120738e-06
CL10770.Contig7_All	10.83	6.74	-0.7837523780197829	6.244015870100131e-10	6.731037908919379e-11
CL10771.Contig2_All	1.1	0.0	-2.83015049258738	0.0232831021194693	0.0074077736483694
CL10775.Contig19_All	2.21	0.703	-1.70283337099624	0.00016238628627180302	3.2664438891897e-05
CL10775.Contig20_All	1.743	0.57	-1.6808464510096202	2.66208899282508e-06	4.1638265026995703e-07
CL10775.Contig3_All	7.51	2.036	-1.9802490869165301	2.25344080570401e-15	1.6165584535239199e-16
CL10775.Contig5_All	0.726	0.256	-1.53461594542544	0.0160785579883693	0.00488504144310776
CL10776.Contig3_All	1.99	0.8859999999999999	-1.2209463409408798	0.00415356911171001	0.0010897906402046699
CL10777.Contig1_All	4.373	1.726	-1.42746889079256	4.37017689596484e-06	7.02904608685173e-07
CL10777.Contig2_All	2.966	0.0	-6.328471976213111	1.3338857817602901e-12	1.1536088674468402e-13
CL10780.Contig2_All	5.09	3.47	-0.653663630615519	0.000103213717892742	2.0093477462419298e-05
CL10780.Contig6_All	28.58	18.373	-0.7394784564796228	2.8572696863184996e-21	1.47522585676739e-22
CL10780.Contig7_All	35.466	15.433	-1.30310397735234	1.4350857569244999e-39	3.711780457934829e-41
CL10781.Contig4_All	6.69	5.39	-0.41469301561525396	0.0036068076862342704	0.000933554075002805
CL10782.Contig1_All	64.13	14.533	-2.23396739210488	2.44614937725077e-46	5.232691202675579e-48
CL10782.Contig4_All	16.973	7.496	-1.28256540767511	3.5671158991655994e-27	1.42391270937186e-28
CL10783.Contig4_All	2.056	1.41	-0.640663439441828	0.0341413078826296	0.0114380767337345
CL10785.Contig7_All	0.733	0.20600000000000002	-1.9341731277886298	0.0009649808036355141	0.00022243378462155497
CL10786.Contig5_All	3.2060000000000004	0.73	-2.15149742981051	1.64172336576047e-05	2.85189242347157e-06
CL10787.Contig28_All	12.126	8.943	-0.54023910789701	0.0019278752655339801	0.00047209098045201503
CL10787.Contig4_All	7.62	5.103	-0.6771326461189909	1.86789136283908e-07	2.5586013823092698e-08
CL1079.Contig4_All	3.716	0.313	-3.6320006339480297	8.88469544111119e-19	5.21783224903947e-20
CL1079.Contig6_All	2.07	1.22	-0.852347592397605	0.00185607629432155	0.000452661927900551
CL10790.Contig10_All	25.826	18.96	-0.546347243405403	9.9747775294129e-21	5.29839830927606e-22
CL10790.Contig2_All	27.44	23.206	-0.34239787414523104	1.96924392819582e-12	1.7248490366062602e-13
CL10790.Contig4_All	5.7860000000000005	1.463	-2.08092826754046	8.709763048407889e-36	2.54516578067607e-37
CL10790.Contig6_All	51.77	28.945999999999998	-0.9406137379632821	3.14427992033054e-22	1.55326148867353e-23
CL10790.Contig7_All	10.72	7.766	-0.564533453314056	9.34472499695934e-06	1.5694453266509e-06
CL10790.Contig8_All	1.86	0.55	-1.76962870439401	0.00544009091218927	0.0014648229220784801
CL10791.Contig12_All	1.393	0.19	-2.78698598650215	4.3938909742948e-06	7.07007129473517e-07
CL10791.Contig17_All	4.31	2.333	-0.97967667109317	1.2372343050133999e-08	1.50314266436207e-09
CL10791.Contig1_All	13.96	6.872999999999999	-1.1218335173568799	8.189472040750099e-15	6.10014371153666e-16
CL10791.Contig6_All	1.063	0.32299999999999995	-1.8214984167230701	0.00043343517547765	9.382768502596959e-05
CL10794.Contig4_All	24.153000000000002	9.603	-1.42928315943941	3.6361927813603394e-50	7.09836623146636e-52
CL10794.Contig7_All	39.506	15.216	-1.4765651266734199	1.0376094563486996e-132	6.195835026645278e-135
CL10794.Contig8_All	7.6129999999999995	3.813	-1.09388752068069	1.63839402368307e-06	2.50100655991692e-07
CL10794.Contig9_All	3.89	2.103	-0.9766803094517159	0.000213934286150536	4.39039442159764e-05
CL10795.Contig1_All	6.36	4.146	-0.7190986859930341	6.011688870570719e-08	7.83035657478261e-09
CL10795.Contig2_All	2.156	0.86	-1.40221919394351	0.0027152068484382	0.000685289963125361
CL10796.Contig10_All	4.4430000000000005	1.22	-1.96110207459528	3.14980442194915e-08	3.976956194514639e-09
CL10796.Contig12_All	29.873	21.41	-0.5818183411090201	2.5086742794231698e-05	4.47230904316335e-06
CL10796.Contig14_All	2.01	0.823	-1.3414957525673799	0.00207590310276191	0.000511313564168111
CL10796.Contig15_All	2.09	0.9159999999999999	-1.2724994068971398	0.0240502359629294	0.007684723464302691
CL10796.Contig17_All	6.65	2.5860000000000003	-1.4531049778018401	9.60923558278073e-05	1.8613572108118302e-05
CL10796.Contig19_All	13.456	4.573	-1.65917954834066	2.06304195664784e-08	2.5621628272373497e-09
CL10796.Contig1_All	12.405999999999999	6.433	-1.04894704112454	2.8162304478217696e-19	1.60495383359208e-20
CL10796.Contig3_All	46.12	26.733	-0.8883162768480609	2.6231763920423e-25	1.13289043638039e-26
CL10796.Contig4_All	19.636	15.245999999999999	-0.4679772940382271	0.000294465196260695	6.181843333647171e-05
CL10796.Contig6_All	7.566	5.226	-0.634194872062624	1.84502250461455e-07	2.52606539242651e-08
CL10797.Contig1_All	2.013	0.08	-3.22511387030836	0.0023399661020595897	0.000583238559811458
CL10797.Contig3_All	1.57	0.163	-3.0939505133263396	1.7707537683364102e-05	3.08842943824548e-06
CL108.Contig13_All	30.43	21.81	-0.5799971324285981	2.3704360838336602e-09	2.69505605191876e-10
CL108.Contig17_All	36.043	17.375999999999998	-1.15155991928069	2.36918000868083e-30	8.32236727387171e-32
CL108.Contig21_All	5.216	3.79	-0.558071381611417	0.000354794390501854	7.57175106219861e-05
CL108.Contig24_All	193.253	67.87	-1.6085898340602698	3.9042873778202785e-94	3.6165832684592594e-96
CL108.Contig25_All	142.233	39.333	-1.9542391218214	8.856004305766886e-237	2.2760351405927694e-239
CL108.Contig9_All	0.45	0.12	-1.8690098688734298	0.00523846306130722	0.00140503189678864
CL10800.Contig13_All	5.856	4.666	-0.425307018475317	0.00210728576465452	0.000519988283950872
CL10800.Contig17_All	18.066	16.92	-0.19442000671759402	0.0189274871316365	0.00586508257385102
CL10800.Contig21_All	11.722999999999999	7.372999999999999	-0.770463623499535	8.4235362331478e-08	1.1129370855952499e-08
CL10800.Contig24_All	4.783	3.096	-0.7264710565478579	4.911461466700729e-07	7.047220460105599e-08
CL10800.Contig27_All	0.493	0.06	-2.6102391154074103	0.0094515606287314	0.00269898400639565
CL10800.Contig32_All	5.81	4.4030000000000005	-0.49442311549010604	0.0289914431555262	0.0095029586633285
CL10800.Contig34_All	4.55	3.153	-0.6220784639142729	0.0188965400027582	0.00585425299326468
CL10801.Contig1_All	5.452999999999999	3.9960000000000004	-0.5452333766505411	0.0273799006577489	0.00889680414459201
CL10802.Contig1_All	11.276	5.26	-1.2007943479033	1.04473946974084e-11	9.668393220484889e-13
CL10804.Contig2_All	1.2830000000000001	0.0	-6.755576428689491	6.08948383421163e-15	4.492624285919599e-16
CL10807.Contig1_All	19.526	16.003	-0.39065474862493604	0.007639823827670391	0.0021319952714335803
CL10807.Contig2_All	6.06	3.66	-0.8202619908653729	0.00388006442133561	0.00101094353303768
CL10808.Contig1_All	5.486000000000001	2.25	-1.38528397531091	3.8523560109715196e-20	2.10190556866258e-21
CL10808.Contig3_All	16.383	8.656	-1.0205529411757	5.33383992479197e-35	1.59773699709149e-36
CL1081.Contig21_All	1.986	0.0	-6.5046076886052795	2.9395469481915e-12	2.61202333319363e-13
CL1081.Contig23_All	0.953	0.35	-1.4664710763919198	0.0070614705929706	0.00195468932149302
CL1081.Contig26_All	8.873	4.21	-1.17407725759006	4.3947715627389e-11	4.27903620191435e-12
CL1081.Contig33_All	27.91	11.69	-1.3566364067922199	4.62847448356469e-56	7.830715923439458e-58
CL1081.Contig35_All	13.31	0.0	-9.44147133004768	7.107357202201879e-37	2.00306869245546e-38
CL1081.Contig3_All	1.16	0.133	-2.82716773509119	0.000356460642112442	7.61120931844891e-05
CL10810.Contig1_All	0.25	0.0	-3.25121484631119	0.00765643548799886	0.00213721712412436
CL10810.Contig4_All	11.536	8.676	-0.51110616695488	3.4928516400206e-07	4.922721306781139e-08
CL10811.Contig5_All	29.193	15.28	-1.03668887565661	1.73461892119121e-44	3.898425034502e-46
CL10812.Contig2_All	9.846	4.35	-1.27027022982245	1.9698203100642397e-09	2.22234369940535e-10
CL10816.Contig1_All	15.686	12.8	-0.394350423402641	0.0025546241808660102	0.0006417432296692
CL10816.Contig2_All	17.2	9.866	-0.9021415067266411	2.56473589316249e-13	2.10731432941772e-14
CL10817.Contig10_All	4.243	2.76	-0.719941287954019	9.484374370238279e-07	1.4117961848828002e-07
CL10817.Contig11_All	6.23	2.73	-1.28732633697671	1.00287629838926e-09	1.10204740329133e-10
CL10817.Contig12_All	1.61	0.813	-1.0679404444051601	0.00188412403493061	0.000460058589731793
CL10817.Contig14_All	18.81	10.675999999999998	-0.918856825856178	1.8863877765531698e-28	7.173134035166299e-30
CL10817.Contig15_All	3.6860000000000004	2.506	-0.656160113217197	0.00889496305353504	0.00252418580145156
CL10817.Contig23_All	25.723000000000003	19.576	-0.49526637760628	6.8826531978558e-14	5.4398537436190504e-15
CL10817.Contig26_All	6.28	4.47	-0.588852135069145	0.000586917294280196	0.000130011699683341
CL10817.Contig27_All	13.42	9.206	-0.64319713891742	3.85252640175657e-09	4.4765954000156906e-10
CL10817.Contig31_All	2.246	1.15	-1.04947919791865	0.00826196516755789	0.00232716687546338
CL10817.Contig39_All	3.73	1.473	-1.43308665926528	2.2832175303923197e-06	3.54126194973905e-07
CL10817.Contig49_All	12.65	4.363	-1.63383913651499	1.0443217275946699e-50	2.0089699237067997e-52
CL10817.Contig50_All	2.803	1.396	-1.07318419903313	0.0138375458840224	0.00413016800746668
CL10817.Contig51_All	0.71	0.36	-1.04502656218281	0.0172364847562511	0.00528510382019524
CL10817.Contig52_All	9.003	6.946000000000001	-0.475271764413623	6.65136137609161e-07	9.700114170277301e-08
CL10817.Contig62_All	13.57	8.463	-0.78301555686766	6.77768070522076e-24	3.1050224714199497e-25
CL10817.Contig66_All	9.24	5.353	-0.8886454004072081	9.19290537347257e-10	1.00617464268371e-10
CL10817.Contig6_All	8.83	4.293	-1.13369792852167	2.83291517621461e-11	2.7149364256839197e-12
CL1082.Contig4_All	102.62299999999999	97.91	-0.169763677801814	0.0393689069733655	0.0134392819425909
CL1082.Contig5_All	2.066	0.423	-2.34070288285502	5.99075463660632e-06	9.79677531017458e-07
CL10820.Contig1_All	3.7	1.8559999999999999	-1.08742419767403	2.1135231814773e-05	3.7253278851100897e-06
CL10824.Contig2_All	7.6160000000000005	5.763	-0.500399821988905	0.00107133558477423	0.000249150144437222
CL10826.Contig4_All	4.1930000000000005	0.066	-5.07271274685321	4.03355408886194e-11	3.90968633277011e-12
CL10828.Contig3_All	6.2	4.926	-0.431782492016225	0.00018156633820431699	3.68331591616073e-05
CL10829.Contig4_All	9.36	3.016	-1.72884920554684	7.22489997167211e-22	3.6307022649044495e-23
CL10830.Contig5_All	1.183	0.14300000000000002	-2.7828238744819	0.0018686320813038398	0.0004560510239329
CL10833.Contig10_All	6.03	1.253	-2.33224354140317	1.20417569992352e-13	9.67681165712073e-15
CL10833.Contig11_All	0.8859999999999999	0.086	-3.11202405858036	7.93043621741005e-05	1.5172581551146301e-05
CL10833.Contig3_All	0.98	0.086	-2.94249607498926	0.0025349809180380397	0.0006364482702530599
CL10833.Contig7_All	0.633	0.13	-2.07281398286473	0.0220604447944082	0.00696738320192604
CL10835.Contig4_All	2.26	0.29600000000000004	-2.7128296098366405	0.000251770261636514	5.2250965407099e-05
CL10836.Contig4_All	2.803	1.49	-1.00508892462514	1.12756444554805e-05	1.91445985445149e-06
CL10839.Contig10_All	2.886	0.25	-3.27773628781411	4.37931630500238e-06	7.04518283936493e-07
CL10839.Contig11_All	163.803	125.163	-0.490494987761382	1.8485969996650898e-47	3.84121951416662e-49
CL10839.Contig12_All	116.17299999999999	90.35600000000001	-0.46453410687042207	7.12192050444046e-22	3.57661573485756e-23
CL10839.Contig2_All	9.526	2.1830000000000003	-2.22608246322056	8.29989589270253e-38	2.2665456423016894e-39
CL10839.Contig3_All	39.25	31.56	-0.41738135519428404	0.0007089499733934161	0.000159183839363724
CL10839.Contig4_All	4.186	1.25	-1.8371383962602401	1.19987621894024e-13	9.63963637036568e-15
CL10839.Contig5_All	1.25	0.703	-0.925477148654221	0.0138742352092502	0.00414309141044835
CL10839.Contig6_All	3.553	0.0	-7.29710523674951	4.88986128845416e-18	2.98617483264376e-19
CL10839.Contig8_All	44.15	14.91	-1.66910702694184	3.1185490228159394e-81	3.352581737820229e-83
CL10839.Contig9_All	13.845999999999998	8.086	-0.875660849862313	6.283755243259299e-12	5.7114427072692e-13
CL10840.Contig19_All	1.946	1.286	-0.6907377075091259	0.00012053146322436599	2.3757503026014898e-05
CL10840.Contig35_All	1.6230000000000002	0.52	-1.7129318111802199	9.49877538633819e-10	1.04058742585085e-10
CL10840.Contig8_All	2.52	1.71	-0.6534680974024389	0.000467062700725896	0.00010170992909790301
CL10841.Contig13_All	1.486	0.19	-2.2437494596048997	0.0418460495807895	0.0144016209602838
CL10841.Contig1_All	2.48	1.45	-0.869687042848693	0.048149681103364005	0.0169417494929737
CL10841.Contig27_All	5.206	2.88	-0.970470421520904	0.0431343294838437	0.0149223325593564
CL10841.Contig5_All	9.806000000000001	6.78	-0.640102264096847	0.00953778999356597	0.00272600673343526
CL10842.Contig2_All	7.502999999999999	6.186	-0.379401181266204	0.00461655652820185	0.00122277808522191
CL10843.Contig1_All	1.8359999999999999	0.66	-1.55479047366376	1.3388541898749699e-05	2.29648385944564e-06
CL10843.Contig9_All	2.05	0.49	-1.8855010745941299	0.0356090193206928	0.0119933831450751
CL10846.Contig2_All	13.133	10.245999999999999	-0.458816842284872	1.61688574408347e-05	2.8069778758919798e-06
CL10848.Contig1_All	2.21	0.44299999999999995	-2.39475484374375	2.15374469322295e-06	3.32820189803367e-07
CL10848.Contig2_All	4.17	1.89	-1.23967447861074	6.73968467684926e-06	1.10989054729977e-06
CL10848.Contig3_All	16.06	6.242999999999999	-1.46176647699171	4.19438414923695e-37	1.17338903450952e-38
CL1085.Contig1_All	9.543	3.966	-1.36472361654328	2.80450599664802e-28	1.07348924826309e-29
CL10851.Contig1_All	5.943	2.9160000000000004	-1.1252672845632399	3.25055129590859e-09	3.75115567646137e-10
CL10851.Contig2_All	7.7829999999999995	0.9229999999999999	-3.1090770797692002	7.53631820575902e-15	5.598789296760759e-16
CL10851.Contig5_All	10.033	3.303	-1.70290559231559	5.631182681856589e-27	2.26754900966731e-28
CL10854.Contig1_All	9.24	6.723	-0.559241577729857	0.000426232730627221	9.21566644556986e-05
CL10858.Contig1_All	2.133	1.123	-1.0112934721295699	0.00126972971891013	0.000299901055789737
CL10859.Contig15_All	3.793	2.576	-0.660846754947436	0.00760680458592665	0.0021215329573077
CL10859.Contig32_All	1.416	0.963	-0.6403113433264189	0.0257879527345634	0.008316683853425691
CL10862.Contig2_All	9.226	4.663	-1.09400174662581	3.03780813592899e-06	4.781064424435579e-07
CL10864.Contig2_All	14.103	3.176	-2.24550688639594	9.78416502400795e-22	4.9429591367630205e-23
CL10865.Contig6_All	0.56	0.19	-1.6523818024111399	0.00141824540908803	0.00033817455165627205
CL10865.Contig7_All	13.22	8.802999999999999	-0.686368621618968	5.991052841941769e-18	3.6836623817832394e-19
CL10868.Contig1_All	1.5430000000000001	0.623	-1.3504844766392499	0.016187432003218	0.0049223686743966
CL10870.Contig1_All	1.3430000000000002	0.20600000000000002	-2.74899405209682	7.813926874373421e-07	1.1500670167251899e-07
CL10870.Contig2_All	4.82	0.203	-3.70965408078031	2.92433695070932e-05	5.26609639650689e-06
CL10871.Contig2_All	6.246	3.386	-0.9732522311193679	0.000740724739848741	0.000166901636246458
CL10873.Contig12_All	0.733	0.23	-1.70962762068484	0.0009403257904493381	0.000216308456837544
CL10873.Contig5_All	0.466	0.14	-1.7802355216358199	0.0199841538964748	0.00623622396905021
CL10873.Contig8_All	1.5730000000000002	0.0	-6.33206976870386	3.99854031349389e-12	3.5849464653670204e-13
CL10874.Contig1_All	75.376	30.546	-1.40572736818468	3.040994631180929e-114	2.2415520696165092e-116
CL10878.Contig2_All	4.81	1.126	-2.1245724526785903	8.492068606784481e-08	1.1223632309651398e-08
CL10881.Contig15_All	4.226	2.29	-0.9851508173367192	2.95238576077714e-10	3.09032176079945e-11
CL10881.Contig23_All	1.66	1.196	-0.556517140434107	0.0375841268373533	0.0127534642443064
CL10881.Contig29_All	1.33	0.59	-1.22942577094803	0.0240547789699596	0.0076864381542059
CL10881.Contig9_All	4.26	2.166	-1.0610182091471	3.7871368585638706e-05	6.9270832651065e-06
CL10884.Contig7_All	1.81	1.013	-0.915654942485903	0.0008881228995223391	0.00020322180523093102
CL10887.Contig21_All	8.843	1.34	-2.79840202486426	1.3700004517649698e-35	4.02438943704008e-37
CL10887.Contig25_All	3.1460000000000004	1.8630000000000002	-0.8467166670075391	0.00790086135506615	0.0022142268758531198
CL10887.Contig2_All	0.733	0.0	-5.776250573649301	4.94995750953369e-10	5.2900309262192095e-11
CL10887.Contig30_All	4.973	0.85	-2.5969106448271604	3.16307644468915e-11	3.04068789221304e-12
CL10887.Contig7_All	6.5360000000000005	5.87	-0.25562488023981306	0.0311820065163364	0.0103236387855055
CL10889.Contig10_All	16.74	8.956	-1.00007893973335	1.8092466411276e-33	5.678752663046229e-35
CL10889.Contig11_All	1.716	0.81	-1.1233652195353798	0.0465967337884509	0.0163127807399779
CL10889.Contig18_All	11.696	5.003	-1.3239006406220901	3.38055041759297e-28	1.30063828704609e-29
CL10889.Contig19_All	12.87	6.712999999999999	-1.0349925444862098	4.25282286920716e-07	6.054265763519501e-08
CL10889.Contig1_All	76.046	41.586000000000006	-0.9696231803393119	7.04508894281752e-29	2.6304089821276697e-30
CL10889.Contig22_All	8.616	5.513	-0.745647748351694	4.5467070281141495e-09	5.32213496398787e-10
CL10889.Contig3_All	1.8659999999999999	1.1159999999999999	-0.828090981388114	0.00163840356618233	0.000395454479599773
CL10889.Contig4_All	7.372999999999999	3.1	-1.3494675701944	5.407271883277919e-46	1.1637952564897498e-47
CL10889.Contig5_All	8.986	2.75	-1.80936912691461	1.2587905805287697e-71	1.5969258660659395e-73
CL10889.Contig6_All	24.093000000000004	9.206	-1.48726706527526	6.377602102552749e-93	5.998313401644138e-95
CL10889.Contig7_All	6.24	1.21	-2.35050255522278	5.070630613219339e-06	8.21555507938106e-07
CL1089.Contig1_All	141.266	126.463	-0.26469554374989396	8.56664003650267e-08	1.13296854657174e-08
CL10891.Contig10_All	18.32	11.003	-0.8356424806290258	1.8202804057598e-29	6.6450447236665395e-31
CL10891.Contig11_All	19.413	11.79	-0.819390480877037	6.795773121496429e-66	9.527965552350679e-68
CL10891.Contig16_All	150.953	68.933	-1.23326316024164	1.1264199645274899e-139	6.2703445169895775e-142
CL10891.Contig22_All	49.883	26.24	-1.02594252084377	1.9854233697054403e-14	1.5192816244700198e-15
CL10891.Contig2_All	54.18600000000001	25.406	-1.1926696402553	2.0901138769805198e-79	2.3292570273224995e-81
CL10891.Contig3_All	60.19	45.506	-0.504698650807359	1.1841490201363101e-10	1.19531217391655e-11
CL10891.Contig5_All	79.903	59.226000000000006	-0.533915231832022	1.0404603560902802e-13	8.328188877955259e-15
CL10891.Contig7_All	0.85	0.313	-1.4686283660286599	0.039719360517265996	0.013576725354526002
CL10892.Contig3_All	3.2260000000000004	2.416	-0.5135190438182411	0.0348268824695394	0.0117002450029723
CL10892.Contig7_All	0.8029999999999999	0.0	-6.331440862326599	7.50879087213345e-12	6.878281714931401e-13
CL10895.Contig3_All	19.0	16.442999999999998	-0.308895836165849	0.00687804667088615	0.0018984245267812602
CL10896.Contig10_All	1.033	0.6459999999999999	-0.7638698589949809	0.0199039834389777	0.00620794094026778
CL10896.Contig18_All	0.306	0.0	-4.02845787298524	0.000253367544368009	5.26087206344301e-05
CL10898.Contig12_All	1.646	0.6859999999999999	-1.3609680310401202	3.4039655803314495e-11	3.27932946883569e-12
CL10898.Contig13_All	26.24	13.54	-1.05604262351703	1.0596152223991898e-28	3.9875500123314494e-30
CL10898.Contig4_All	1.43	0.44299999999999995	-1.7514407454824499	0.000423712710834113	9.15608330603385e-05
CL10899.Contig1_All	38.65	32.54	-0.35248068875845595	7.94592187186924e-06	1.32261128731873e-06
CL1090.Contig1_All	0.33299999999999996	0.003	-3.23964998564719	0.00817577914402581	0.00230035573488191
CL1090.Contig5_All	6.0329999999999995	5.183	-0.31985738390276697	0.00465586219942873	0.0012341054280228599
CL10900.Contig4_All	7.16	1.253	-2.5850878895214002	7.583275722956939e-24	3.48569608517116e-25
CL10900.Contig9_All	20.81	15.173	-0.557461790831354	0.000159446490399484	3.20294968793906e-05
CL10904.Contig2_All	20.713	16.355999999999998	-0.440191036081992	0.000482796538489836	0.00010543189134238499
CL10907.Contig5_All	33.666	18.87	-0.935443378385451	3.8207837948155496e-32	1.25147613305984e-33
CL10908.Contig24_All	3.056	1.29	-1.32121587834848	9.554014989323621e-05	1.85003378683878e-05
CL10909.Contig2_All	10.325999999999999	6.11	-0.8549194843782849	1.04146594624133e-05	1.76132782789168e-06
CL1091.Contig1_All	29.26	7.88	-1.9931792262493602	1.3080327118404693e-276	2.6321443926884386e-279
CL1091.Contig4_All	6.242999999999999	4.333	-0.625609380942991	3.87745360220181e-06	6.186929729010299e-07
CL1091.Contig6_All	8.61	1.62	-2.49209811362678	1.76592515517988e-25	7.56676081934727e-27
CL10912.Contig11_All	2.516	0.583	-2.2093820643774302	2.54161591408887e-16	1.72029800436317e-17
CL10912.Contig13_All	2.1	0.67	-1.7301013509722099	1.08888747043385e-07	1.4555916100201398e-08
CL10912.Contig18_All	16.97	9.696	-0.908233892362494	5.555363917376209e-31	1.90043289808972e-32
CL10912.Contig21_All	1.506	0.28300000000000003	-2.4190479422141	1.10480840330137e-05	1.87388979710852e-06
CL10912.Contig25_All	28.346	26.473000000000003	-0.201323363307149	0.00272382237065709	0.000687643163720206
CL10912.Contig27_All	1.8230000000000002	0.24	-2.9601215011118995	5.239562019223889e-13	4.40135128389277e-14
CL10912.Contig2_All	1.906	0.5760000000000001	-1.8137495923946798	1.3880465053630302e-09	1.54549546918142e-10
CL10912.Contig7_All	31.936	10.755999999999998	-1.67059223747442	2.2801780444194994e-143	1.2268942866799298e-145
CL10912.Contig8_All	8.386000000000001	6.436	-0.47986208364389293	0.0378965281124193	0.0128711758465768
CL10915.Contig2_All	0.9	0.0	-5.19606380094554	9.24921038408743e-08	1.22728700966921e-08
CL10915.Contig7_All	0.86	0.17600000000000002	-2.27578496811064	9.49604038155302e-05	1.83735368698392e-05
CL10915.Contig8_All	0.32	0.0	-3.4737583691490097	0.00322296482299011	0.00082616715682829
CL10915.Contig9_All	4.486000000000001	1.446	-1.7164002793528799	6.38366177205158e-10	6.88716106884325e-11
CL10916.Contig10_All	1.963	1.08	-0.95142908963267	0.00026076126462543797	5.43007856660575e-05
CL10916.Contig1_All	3.02	1.883	-0.7730167266172869	0.000542451486151066	0.000119438042943628
CL10917.Contig10_All	36.663000000000004	13.123	-1.58184840978331	1.83071345358248e-40	4.6209307409046094e-42
CL10917.Contig12_All	9.056000000000001	4.553	-1.0938724580436001	3.53589767963489e-17	2.27572320530319e-18
CL10917.Contig5_All	1.06	0.06	-3.5203873611682797	7.21484055754604e-05	1.37206481391947e-05
CL10917.Contig6_All	1.71	0.63	-1.5338325483947302	1.61896403675763e-08	1.98762989967422e-09
CL10917.Contig8_All	13.543	5.8629999999999995	-1.30790759853209	1.2960496627226298e-28	4.89572774453067e-30
CL10918.Contig1_All	3.766	3.03	-0.416113085914243	0.00262135462926867	0.000659911220839645
CL10920.Contig1_All	3.08	1.3730000000000002	-1.2615483298216699	1.99022125078089e-11	1.88383001875681e-12
CL10920.Contig2_All	1.59	0.85	-1.00283611046003	0.0004966593198476781	0.000108649318389653
CL10921.Contig1_All	48.636	41.276	-0.341892313745395	0.000105827884827156	2.06429072571268e-05
CL10921.Contig7_All	0.8859999999999999	0.34600000000000003	-1.48574949843482	0.0198056812616867	0.00617316559808909
CL10923.Contig1_All	3.016	1.953	-0.72592534354948	0.000115240914857267	2.26100965959379e-05
CL10924.Contig2_All	12.402999999999999	10.815999999999999	-0.297960269220424	0.00149954400973878	0.000359396607246718
CL10932.Contig12_All	0.83	0.313	-1.45558619993765	0.00776012828462387	0.00217006583956159
CL10932.Contig15_All	11.97	8.19	-0.647095286676973	3.89100963589102e-19	2.23746458425545e-20
CL10932.Contig16_All	5.336	3.2030000000000003	-0.825296272012188	0.00469785975649312	0.00124611092252656
CL10932.Contig19_All	9.13	6.622999999999999	-0.562507456118705	0.00035938646335605297	7.6780053825111e-05
CL10932.Contig1_All	7.53	4.81	-0.7443067269127759	1.0225163960561699e-07	1.36282588406751e-08
CL10932.Contig20_All	1.5659999999999998	0.433	-1.90333472442821	3.84978960566722e-05	7.04907350474614e-06
CL10932.Contig21_All	11.753	4.56	-1.4632728111526698	2.48144816992761e-45	5.42760814962622e-47
CL10932.Contig32_All	11.623	9.966000000000001	-0.322342497552018	4.33944867509756e-06	6.97494901371719e-07
CL10932.Contig43_All	1.973	1.3730000000000002	-0.625135648243885	0.00280528150543913	0.000710021283107236
CL10932.Contig6_All	5.523	4.3660000000000005	-0.44178573278203703	0.014207607664427	0.00425522806161548
CL10934.Contig3_All	7.19	4.736000000000001	-0.702457548983409	1.2665609140119e-05	2.16541774412696e-06
CL10934.Contig5_All	24.66	16.016	-0.7227689483628019	1.1988472094601799e-08	1.45493202862919e-09
CL10935.Contig4_All	3.08	1.94	-0.751145920603168	0.039719360517265996	0.0135759832224934
CL10936.Contig1_All	2.283	0.603	-1.9475004001435399	2.35469705222212e-05	4.1820993600130405e-06
CL10936.Contig2_All	22.596	15.085999999999999	-0.6829867332231441	1.09075796821287e-09	1.2042259989401501e-10
CL10936.Contig7_All	21.766	14.55	-0.681486979272474	1.1441091843614599e-11	1.06255333598695e-12
CL10941.Contig1_All	14.623	10.12	-0.6312008516065971	3.21445429963745e-13	2.65873246004485e-14
CL10944.Contig2_All	5.07	3.7560000000000002	-0.5337807131242801	0.0004974081838360559	0.000108824019747154
CL10944.Contig4_All	12.0	10.985999999999999	-0.228861248149059	0.0300327045522108	0.00988926596559979
CL10945.Contig1_All	11.56	8.01	-0.633143795515086	9.07994117851287e-06	1.52229377574534e-06
CL10945.Contig3_All	12.495999999999999	5.906000000000001	-1.18063081947626	2.6905017413362004e-14	2.0755921261822803e-15
CL10945.Contig5_All	7.206	4.73	-0.710178315833463	0.000604441884296599	0.00013424403187181798
CL10945.Contig6_All	2.003	0.61	-1.80813018732609	0.00019910244431094298	4.06433175606177e-05
CL1095.Contig16_All	15.145999999999999	6.916	-1.22932985961445	1.9153009406943e-40	4.83653390501011e-42
CL1095.Contig17_All	4.816	2.013	-1.3621348225709098	3.59417506247221e-16	2.45473689988177e-17
CL1095.Contig19_All	14.232999999999999	10.126	-0.59072755300661	8.34213956056095e-10	9.088456272153708e-11
CL1095.Contig4_All	0.326	0.0	-3.2652470187883997	0.007357381579927121	0.00204529060543939
CL1095.Contig6_All	1.7930000000000001	0.873	-1.10928780015553	0.0342529074385567	0.0114813329738611
CL1095.Contig9_All	3.073	2.496	-0.400247509819593	0.0361494328392432	0.0121983283782984
CL10951.Contig11_All	2.176	1.3259999999999998	-0.8084312211063391	0.000131789648650508	2.6132222048627e-05
CL10951.Contig17_All	1.083	0.706	-0.71091367043328	0.0465639629785497	0.0163007989560508
CL10951.Contig32_All	2.016	1.463	-0.559174473185827	0.0339033132091921	0.0113465866579288
CL10951.Contig38_All	0.693	0.273	-1.40369420803329	0.0114127130975478	0.00332928004947603
CL10951.Contig46_All	1.986	1.07	-0.9805238288671569	0.000248213235599113	5.14434811329948e-05
CL10951.Contig49_All	3.266	2.396	-0.542282520325522	0.010631983091016	0.00307524977352076
CL10951.Contig5_All	2.79	2.026	-0.567437954150619	0.0233664842485703	0.00743941347628314
CL10952.Contig1_All	1.68	0.39	-2.15136777463487	2.2814319295282995e-06	3.53799347762541e-07
CL10952.Contig3_All	1.3730000000000002	0.483	-1.5693210331311598	0.00312585317234785	0.0007986756891616491
CL10953.Contig11_All	2.616	1.52	-0.8812846252374391	2.31561084558216e-05	4.10812125560859e-06
CL10953.Contig12_All	1.5030000000000001	0.34299999999999997	-1.9328205368089801	0.0264754789539303	0.00856867631819393
CL10953.Contig5_All	22.406	16.643	-0.528631938544433	0.0017618788557497399	0.00042768502244385496
CL10953.Contig8_All	2.1630000000000003	0.37	-2.59663300439446	1.56787490929869e-14	1.1911926108289799e-15
CL10955.Contig1_All	8.146	1.58	-2.4609102999881602	1.2255083418819398e-44	2.7421750995105397e-46
CL10955.Contig2_All	0.523	0.026000000000000002	-3.56604851285933	0.000173041655763901	3.4970545690644105e-05
CL10956.Contig14_All	6.156000000000001	4.106	-0.678006292631121	0.00901296857657607	0.00256132011267011
CL10957.Contig4_All	20.355999999999998	13.136	-0.7321747087688449	1.0430971616534198e-11	9.650913173503293e-13
CL10957.Contig5_All	11.255999999999998	6.206	-0.9619127330956991	2.1160926731843103e-08	2.63105684741928e-09
CL10959.Contig11_All	2.1630000000000003	0.34600000000000003	-2.15856741369881	0.0290379735321147	0.00951979847079115
CL10959.Contig5_All	0.65	0.0	-3.51261546661746	0.00340010066095305	0.0008759243549663151
CL10959.Contig6_All	8.506	4.986000000000001	-0.87332007611631	1.18173459215081e-08	1.4326131317386401e-09
CL1096.Contig3_All	4.956	0.63	-2.9861986361748905	1.8586671409450902e-16	1.2456431942640402e-17
CL10960.Contig4_All	5.952999999999999	2.293	-1.4702362964094902	2.44423774277788e-18	1.47234863921133e-19
CL10960.Contig5_All	4.773	2.6460000000000004	-0.9357961825906821	3.06407952004979e-05	5.5304762132703905e-06
CL10962.Contig1_All	1.686	0.89	-1.01415080238817	0.00190883180054769	0.000467010173123344
CL10963.Contig11_All	126.14299999999999	107.116	-0.33891538652467496	4.3241933092898104e-11	4.205114602922741e-12
CL10963.Contig1_All	7.452999999999999	2.443	-1.7074417868150402	6.52075738287843e-16	4.5198451729787996e-17
CL10963.Contig6_All	38.423	16.516	-1.32057666022433	4.05730275694245e-37	1.1345964642163899e-38
CL10964.Contig5_All	3.9530000000000003	2.4459999999999997	-0.786017482583423	0.0311433854349668	0.010309149263386998
CL10967.Contig5_All	1.006	0.256	-1.94567044673796	0.00262124093698666	0.000659853932583379
CL10968.Contig1_All	7.946000000000001	0.0	-7.34319208677342	8.218649647057609e-19	4.81229359897925e-20
CL10968.Contig2_All	4.026	0.88	-2.25457673986551	9.08773349271214e-08	1.20496599734948e-08
CL10968.Contig6_All	11.436	1.93	-2.65849973656189	2.2439515181607102e-38	6.022285073565009e-40
CL10968.Contig7_All	6.893	1.8030000000000002	-2.02691628538819	3.2442914235307894e-15	2.34918234379551e-16
CL1097.Contig7_All	1.78	1.13	-0.742996203414616	0.0451295777609536	0.0157130045422819
CL10970.Contig2_All	0.11599999999999999	0.0	-3.702809847302	0.0010478269075463	0.000243272134345681
CL10971.Contig1_All	11.005999999999998	9.156	-0.36718274830026704	0.0005898641392003379	0.000130722532390862
CL10974.Contig4_All	7.36	5.2860000000000005	-0.5828965741441321	0.0037383555005820897	0.0009710778872003519
CL10977.Contig2_All	21.17	13.263	-0.7751154794432059	3.23006400535904e-10	3.39263049360968e-11
CL10977.Contig3_All	120.89299999999999	110.516	-0.232661176209957	9.71135403443152e-07	1.44770737377607e-07
CL10977.Contig4_All	42.61	33.553000000000004	-0.44858835343071707	3.3883828219653e-07	4.77066869900712e-08
CL10977.Contig7_All	89.91	58.58	-0.7220846328337801	4.58251594288979e-28	1.77010064855823e-29
CL10977.Contig9_All	9.163	7.412999999999999	-0.40982634183991296	0.0421578623911288	0.0145283905236946
CL10979.Contig1_All	41.886	30.12	-0.576312308475616	6.092453082775159e-29	2.26539737105312e-30
CL1098.Contig11_All	11.14	7.09	-0.7566747876700529	1.192972789219e-06	1.7951084458173102e-07
CL10980.Contig1_All	3.023	1.73	-0.8933193278653381	0.00575421724581711	0.00155966359960116
CL10981.Contig12_All	9.333	7.0329999999999995	-0.5084379478916771	0.006947646379761921	0.00191953444401589
CL10981.Contig18_All	11.08	7.856	-0.5998938612208249	0.0006148879224275821	0.000136698546415144
CL10981.Contig19_All	613.613	589.35	-0.160846397750966	2.4135462627457897e-13	1.977282426806e-14
CL10981.Contig27_All	31.56	28.173000000000002	-0.26640255900497	0.013742555370770002	0.00409730685839512
CL10981.Contig6_All	5.516	0.16	-4.99373363910426	1.36586563049804e-23	6.355955136561569e-25
CL10981.Contig8_All	2.44	1.386	-0.930722692107915	0.0214267631211437	0.00673959550872956
CL10987.Contig12_All	16.816	6.89	-1.38046152713622	3.14495193779209e-14	2.4330573730769798e-15
CL10987.Contig14_All	19.75	13.753	-0.6252754601932989	6.56068477222783e-05	1.2412142507033e-05
CL10987.Contig2_All	1.72	0.596	-1.58856433582639	0.00012007601307345701	2.36545990014237e-05
CL10987.Contig3_All	2.323	1.016	-1.2658940797223799	0.000520226936448399	0.00011424874899735701
CL10987.Contig8_All	8.743	4.163	-1.1675500985192	4.11409686427686e-11	3.98910549210161e-12
CL10988.Contig11_All	3.2030000000000003	1.673	-1.0325810627963101	6.19819622197837e-08	8.08142078330958e-09
CL10988.Contig18_All	4.706	2.5660000000000003	-0.9693816219295691	3.22163512596308e-06	5.08428454512982e-07
CL10991.Contig2_All	22.756	4.57	-2.41477666280173	3.3771625050991695e-102	2.8254438159199296e-104
CL10992.Contig13_All	0.856	0.0	-3.2410300463828903	0.0079485218993768	0.00222926840164393
CL10992.Contig4_All	1.94	0.373	-2.4162734048926096	3.48434470552127e-06	5.52801212817119e-07
CL10992.Contig5_All	8.982999999999999	2.4730000000000003	-1.9586450920503997	3.17345928132213e-17	2.0386381830843004e-18
CL10992.Contig8_All	3.503	0.396	-3.0370419187499906	3.7450425357976e-08	4.76659649506906e-09
CL10992.Contig9_All	1.953	0.56	-1.90518022856318	2.5398285501436802e-05	4.52951553699699e-06
CL10994.Contig11_All	3.823	1.62	-1.30488631069287	0.00318217371497893	0.0008145629145314531
CL10994.Contig1_All	1.896	0.256	-2.5945418573468597	0.00211573909847381	0.000522213037396437
CL10994.Contig4_All	2.116	0.6729999999999999	-1.6724152503097298	0.0013774656082949901	0.000327622236369992
CL10994.Contig5_All	6.79	3.443	-1.0727269349389699	0.000255374619085514	5.3084115848535296e-05
CL10995.Contig14_All	3.176	1.5930000000000002	-1.0865373794955	0.000855858629103909	0.00019519320032517
CL10995.Contig15_All	2.363	1.133	-1.16718995628555	0.00439578210682965	0.0011598792065823699
CL10995.Contig3_All	1.263	0.693	-0.952021712614567	0.0024834065218892	0.000622141704727967
CL10995.Contig4_All	1.1059999999999999	0.71	-0.723325471863211	0.0498895734852915	0.0176510596450345
CL10997.Contig3_All	0.32	0.0	-2.9933387334294506	0.0162345183600478	0.00493828488884675
CL10997.Contig5_All	0.21	0.0	-3.51319836398676	0.00232324953936621	0.000578665415462558
CL10998.Contig1_All	13.745999999999999	11.243	-0.39096453015335997	3.5439051712268796e-05	6.45079263215514e-06
CL10998.Contig2_All	14.343	9.16	-0.75096695426344	0.000323149172016376	6.84127132252783e-05
CL10998.Contig3_All	7.523	3.81	-1.06260791333591	0.000181640246617845	3.68512895624099e-05
CL11.Contig1_All	1.146	0.24600000000000002	-2.0167626005899297	0.018846110506803	0.00583430138581413
CL11.Contig3_All	15.036	2.786	-2.52534533785877	5.337355842728949e-58	8.650628140296479e-60
CL110.Contig12_All	0.843	0.203	-2.09884509094327	0.016044744851161998	0.00487318898058216
CL110.Contig13_All	4.173	2.146	-1.05551475662209	8.660444813132771e-07	1.28204664352419e-07
CL110.Contig19_All	4.18	3.0060000000000002	-0.5693165302303951	0.0404972062013974	0.013875822637084999
CL110.Contig22_All	0.446	0.0	-2.83062762780829	0.0232682872987939	0.0073997976680206905
CL110.Contig6_All	4.37	2.69	-0.7971455492810279	0.000430170594977236	9.305982785324158e-05
CL1100.Contig10_All	10.845999999999998	1.91	-2.56517142780223	2.61045696165749e-16	1.7674641888078798e-17
CL1100.Contig11_All	5.5329999999999995	2.84	-1.06126605551716	0.00036330354588401604	7.770034496935441e-05
CL1100.Contig13_All	1.56	0.513	-1.69991745412624	0.00101134872804778	0.000234272156092435
CL1100.Contig9_All	22.23	19.02	-0.32882561607378097	0.0405382956161813	0.0138916747395768
CL11000.Contig11_All	9.43	0.0	-8.53835733237782	4.13489107708931e-27	1.65643452562153e-28
CL11000.Contig13_All	3.31	1.453	-1.27245028622356	1.59604799162159e-06	2.4335725955498e-07
CL11000.Contig17_All	0.813	0.16	-2.3853186481815403	8.13519645581403e-05	1.559191122817e-05
CL11000.Contig22_All	1.5	0.583	-1.4662759900901599	1.39222175062279e-06	2.11197837910811e-07
CL11000.Contig24_All	13.415999999999999	11.11	-0.374858715343664	0.00130161942082475	0.000308016809508147
CL11000.Contig29_All	7.026	1.5730000000000002	-2.2254487671509	7.40831173437192e-13	6.29039702373888e-14
CL11000.Contig2_All	5.37	1.11	-2.37468074160798	1.6414779236891e-34	4.98162824890883e-36
CL11000.Contig30_All	5.603	2.9960000000000004	-0.9979164378446421	0.00492164824375502	0.0013115532137139801
CL11000.Contig31_All	0.8759999999999999	0.046	-3.2717944274507795	0.00201197137104863	0.000494356403173184
CL11000.Contig34_All	0.5760000000000001	0.09	-2.28746870177822	0.036766414145291	0.0124354742040663
CL11000.Contig4_All	5.843	1.8030000000000002	-1.7875194391742701	2.23298978156363e-19	1.2679283170977499e-20
CL11000.Contig6_All	6.542999999999999	2.81	-1.31917653762185	3.4092797355588004e-15	2.47237843418386e-16
CL11000.Contig7_All	73.1	27.583000000000002	-1.5063858981199398	1.4009831265918199e-61	2.1205195293019098e-63
CL11000.Contig8_All	7.2860000000000005	1.08	-2.57643595748773	0.00029765778335148	6.253749727646359e-05
CL11001.Contig5_All	7.07	4.486000000000001	-0.7552707219381541	1.1078129898499499e-12	9.53122858237229e-14
CL11001.Contig6_All	2.4930000000000003	1.62	-0.723470360782581	0.000586827212358128	0.00012998532731579298
CL11002.Contig1_All	3.03	0.006	-7.411258709441871	1.37215983856436e-24	6.10762543248641e-26
CL11003.Contig4_All	37.483000000000004	22.21	-0.8628304518622429	3.47146794462745e-11	3.3477813206672296e-12
CL11004.Contig1_All	13.49	0.09	-7.19261454990901	4.546473832694019e-74	5.534050805779269e-76
CL11009.Contig1_All	20.215999999999998	19.336	-0.16521126143038598	0.013256781342137	0.00393507687381923
CL11009.Contig6_All	4.096	2.483	-0.819706987589751	8.518638584835401e-05	1.63687394666942e-05
CL11009.Contig7_All	4.53	3.4160000000000004	-0.505083943010378	0.000384259655542299	8.24470152680982e-05
CL11011.Contig5_All	60.25	57.79600000000001	-0.162913356160126	0.00637999752516138	0.00174546707156146
CL11013.Contig4_All	5.193	2.6060000000000003	-1.08906678812461	8.1173357391119e-07	1.1972977002275e-07
CL11016.Contig4_All	3.5460000000000003	1.666	-1.1687823360791	0.0038076159673199397	0.0009908179785910731
CL11017.Contig1_All	11.773	10.1	-0.321541764199815	0.0150731171524713	0.00454774990706685
CL11017.Contig2_All	4.466	3.2560000000000002	-0.54721188153844	0.0308022777660669	0.0101766969018666
CL11018.Contig13_All	3.483	0.6729999999999999	-2.4562921510800697	1.99096445981355e-17	1.26354106173561e-18
CL11018.Contig17_All	0.743	0.436	-0.8769304194062341	0.0367302861887308	0.0124215056437493
CL11019.Contig11_All	68.133	52.083	-0.490585838917745	2.5153237928467395e-13	2.06561455417728e-14
CL11019.Contig1_All	5.73	2.2030000000000003	-1.4958911052464	1.46119936178776e-05	2.52024050556167e-06
CL11019.Contig9_All	75.71600000000001	65.766	-0.30727763276950104	3.50800057617461e-05	6.3816008206750506e-06
CL11020.Contig4_All	2.043	0.0	-5.7973873838779495	8.813301846819781e-10	9.62602479758844e-11
CL11021.Contig2_All	1.426	0.256	-2.25053878550018	0.00940992259251967	0.00268606476068326
CL11021.Contig5_All	6.622999999999999	1.936	-1.86956161356786	1.4539794287094197e-28	5.5018360236822695e-30
CL11022.Contig11_All	26.98	20.27	-0.513893429179229	3.6378850737582e-18	2.2096736258068896e-19
CL11022.Contig14_All	0.32	0.0	-3.1265077966039003	0.0111236666385168	0.0032355930967937897
CL11022.Contig16_All	8.99	6.51	-0.5647947113069539	0.000159103336208763	3.19553442712432e-05
CL11022.Contig20_All	9.863	7.246	-0.543794730078754	3.9222673478200297e-13	3.26519598543342e-14
CL11022.Contig21_All	2.36	1.5930000000000002	-0.659845284016342	1.9335044146054502e-05	3.39343367588838e-06
CL11024.Contig4_All	1.62	0.63	-1.38735390202416	0.0350801020858583	0.0117926045835988
CL11025.Contig12_All	2.87	2.06	-0.5739297587923909	0.0184824087015016	0.00570833137972667
CL11025.Contig8_All	3.4330000000000003	1.38	-1.41303361071873	2.1791152864395604e-17	1.38554425400313e-18
CL11025.Contig9_All	0.55	0.013000000000000001	-4.56111508916075	4.4082545520533095e-08	5.65362334389741e-09
CL11026.Contig1_All	17.445999999999998	15.222999999999999	-0.29825014335712896	0.000108433969326366	2.11913802944471e-05
CL11026.Contig2_All	2.096	0.87	-1.32711233939073	0.0048618120498524296	0.0012945974298410599
CL1103.Contig3_All	26.086	21.965999999999998	-0.34947906069074497	2.9264450344034098e-06	4.59683392343841e-07
CL1103.Contig5_All	80.593	79.616	-0.119503739625114	0.0185420885331586	0.00572907875408667
CL11031.Contig105_All	3.88	1.5	-1.46767874617317	3.7671635712872703e-13	3.13277978477967e-14
CL11031.Contig126_All	0.973	0.266	-1.94980490659821	4.04239503169231e-07	5.738788020997599e-08
CL11031.Contig129_All	3.513	2.34	-0.688015909057295	4.9372920386696e-06	7.98871756951342e-07
CL11031.Contig130_All	1.236	0.276	-1.8922845885603299	0.0488058454519267	0.0172137242265211
CL11031.Contig134_All	1.906	0.96	-1.0807455588644301	5.82657113492878e-07	8.43036113159822e-08
CL11031.Contig137_All	6.523	0.256	-4.76745526759356	9.359375188555477e-87	9.345249838306997e-89
CL11031.Contig138_All	4.513	2.056	-1.2354734239771201	1.79069878339755e-15	1.2752936938127299e-16
CL11031.Contig142_All	4.316	3.283	-0.495296000343327	0.0177480856044692	0.0054588591126237705
CL11031.Contig146_All	1.97	1.1	-0.9326053954264321	0.00817931187081316	0.00230177883439887
CL11031.Contig148_All	1.396	0.106	-3.54537454449713	1.00009048403564e-08	1.2036566609956698e-09
CL11031.Contig26_All	1.57	1.0959999999999999	-0.608789429067654	0.0127650231794969	0.0037727722765797896
CL11031.Contig33_All	2.366	1.146	-1.1446535506134699	6.93232554524994e-13	5.875623151828241e-14
CL11031.Contig39_All	2.4459999999999997	1.2830000000000001	-1.02969954998178	1.04789741278988e-10	1.05296281947478e-11
CL11031.Contig72_All	3.83	2.263	-0.8522144845377131	0.0008561020391795821	0.000195258076807128
CL11031.Contig79_All	1.546	0.0	-5.92411243774171	1.06039146370728e-10	1.06632904359111e-11
CL11031.Contig92_All	0.556	0.0	-5.30961272113198	4.43898239867394e-08	5.69594484608602e-09
CL11036.Contig10_All	7.69	5.05	-0.7029021912070871	0.00649927240447207	0.00178122625665555
CL11036.Contig7_All	50.283	25.805999999999997	-1.06413140080561	1.76127098684336e-35	5.191086101558289e-37
CL11036.Contig8_All	67.87	63.956	-0.18745866412991002	0.000311040274602342	6.56178710938469e-05
CL11036.Contig9_All	39.88	18.916	-1.17543715382389	6.551122716696689e-46	1.4142824911698898e-47
CL11038.Contig2_All	6.0729999999999995	2.19	-1.57039350820412	1.80327349311816e-28	6.85314135106368e-30
CL11038.Contig3_All	3.73	0.9229999999999999	-2.0981428395886104	3.1153451086493903e-16	2.1182559704688103e-17
CL11038.Contig4_All	6.206	2.156	-1.62492750106483	4.65380922545521e-11	4.54041340583629e-12
CL11038.Contig5_All	48.53	17.65	-1.5614109130464098	7.898308510146019e-50	1.5574105124557898e-51
CL1104.Contig12_All	1.1159999999999999	0.086	-3.61101335413958	2.5227248762826398e-11	2.4060766471336805e-12
CL1104.Contig15_All	3.426	0.0	-7.476345937975099	1.2251704643477e-19	6.85890724534209e-21
CL1104.Contig17_All	6.17	4.316	-0.611853591869134	1.33635863806987e-05	2.2919110394159698e-06
CL1104.Contig4_All	2.516	0.0	-6.973747639720219	2.54292212143927e-16	1.7214602169458098e-17
CL11041.Contig12_All	0.183	0.0	-2.8305376290997897	0.0232691575974834	0.00740130120480771
CL11041.Contig7_All	3.113	1.2429999999999999	-1.34412400707499	0.0250953697958717	0.00806505541264557
CL11042.Contig6_All	2.193	0.0	-7.53025208298042	5.22688197253636e-20	2.8753052693472998e-21
CL11043.Contig5_All	6.88	4.303	-0.7755263782944081	2.44318606966524e-24	1.0997784140884698e-25
CL11047.Contig24_All	2.74	0.426	-2.72040397353667	1.54398654589575e-11	1.4474491007687601e-12
CL11049.Contig22_All	34.64	31.156	-0.254392320828682	0.0129154292981641	0.0038227928896831602
CL11049.Contig5_All	0.946	0.0	-3.59705840459054	0.00246829602329873	0.000618140276881795
CL11049.Contig8_All	2.19	1.62	-0.530714508874521	0.0252795977518373	0.00813145004349436
CL1105.Contig1_All	2.353	0.0	-4.92326751520739	8.411202435397191e-07	1.24303438952648e-07
CL11052.Contig2_All	1.98	0.0	-5.26308156385811	5.6418573285018206e-08	7.3264303592194304e-09
CL11054.Contig5_All	1.516	0.473	-1.7420382130880503	0.00041599491164385295	8.97565958553509e-05
CL11054.Contig8_All	1.433	0.063	-3.96445975780467	3.7763562865667802e-06	6.016944239702471e-07
CL1106.Contig11_All	4.02	2.226	-0.93251978791205	0.0185455383903305	0.0057309076396813
CL1106.Contig5_All	1.95	0.996	-1.04967665162853	0.00364986744455954	0.0009465354307054
CL1108.Contig1_All	4.013	3.2260000000000004	-0.414971071547216	0.0116560567109327	0.00340753354119669
CL1108.Contig8_All	5.806	4.5760000000000005	-0.441164018841845	0.0217593228802488	0.0068589532073909205
CL1109.Contig1_All	51.63	36.993	-0.5816417056495351	1.5350629851937e-22	7.46059614842931e-24
CL1109.Contig4_All	7.933	6.62	-0.362722914108286	0.0025112362131835602	0.0006299924264990231
CL1109.Contig6_All	54.45	39.88	-0.552678358329638	8.17102539778343e-11	8.14707654931118e-12
CL1111.Contig15_All	0.5529999999999999	0.266	-1.15819783142971	0.00498608776141344	0.0013304159015175901
CL1111.Contig19_All	1.9	1.2229999999999999	-0.7305253825386301	0.0007377166307165241	0.000166159299302334
CL1111.Contig2_All	0.34600000000000003	0.0	-4.64645931295072	6.46681553642212e-06	1.06240844056227e-06
CL1111.Contig4_All	0.59	0.01	-5.13186847006854	1.6864979832589e-11	1.58638303046981e-12
CL1111.Contig5_All	0.6859999999999999	0.3	-1.2721045432628102	0.0005457793669544981	0.000120188688871101
CL1113.Contig3_All	3.866	2.476	-0.746027255701442	0.0201291180380571	0.00628879817962131
CL1114.Contig3_All	8.703	1.736	-2.4138374196512498	1.20853519754901e-25	5.1466961867668295e-27
CL1116.Contig11_All	6.202999999999999	0.0	-9.370809995920169	1.2251536361103998e-35	3.5935410355083096e-37
CL1116.Contig15_All	0.473	0.03	-3.54857550767473	0.00016265770663085902	3.27279302543204e-05
CL1116.Contig16_All	1.1	0.25	-2.16898069954261	0.000305152303068761	6.42455760884613e-05
CL1116.Contig17_All	2.806	0.15	-4.20151879325231	2.85623388619169e-23	1.34818187764423e-24
CL1116.Contig18_All	0.513	0.063	-2.27950394424902	0.0459849072659022	0.0160558427499638
CL1116.Contig19_All	1.97	0.166	-3.5168687920329305	5.6510753161964995e-18	3.46648892676417e-19
CL1116.Contig33_All	0.883	0.02	-4.64978650595049	1.2786955776724099e-08	1.5551929743973902e-09
CL1116.Contig45_All	2.59	0.0	-5.17518224850446	1.1689658407369199e-07	1.56785986906948e-08
CL1116.Contig46_All	1.5659999999999998	0.363	-2.12809576560962	7.982118671355329e-05	1.52784445182595e-05
CL1116.Contig47_All	77.176	53.163000000000004	-0.639465349273798	4.438811461759229e-15	3.2408304335948504e-16
CL1116.Contig5_All	16.206	8.04	-1.10814344376955	7.665438635552879e-14	6.076988196277571e-15
CL1116.Contig6_All	1.2429999999999999	0.406	-1.68580629069388	9.82001532850381e-11	9.84707895481653e-12
CL1118.Contig1_All	3.34	0.946	-1.6205218931561598	0.0394935650707622	0.0134900426283943
CL1119.Contig1_All	20.483	17.846	-0.298369816415007	0.010852522497684999	0.0031489781829779897
CL112.Contig4_All	3.37	2.593	-0.48141684430356396	0.00266120677538458	0.000670787787999123
CL112.Contig8_All	1.046	0.473	-1.1998199587325	0.0300295866070605	0.009887888483178809
CL1120.Contig1_All	0.873	0.136	-2.34196796497753	0.008048658801599759	0.00226166625744553
CL1120.Contig5_All	2.376	0.563	-2.17212982491324	4.62708611764141e-18	2.823677304451e-19
CL1122.Contig5_All	54.083	49.57	-0.22925146891653697	0.0150204804373378	0.00453006177979029
CL1122.Contig7_All	51.696000000000005	33.616	-0.7230125083153001	5.603978836305549e-20	3.08887479330038e-21
CL1123.Contig14_All	45.756	39.296	-0.320649089862103	4.6640832998380396e-11	4.55094722119414e-12
CL1123.Contig1_All	12.763	11.673	-0.229732272896614	0.0406782454037321	0.0139465513991357
CL1123.Contig27_All	15.495999999999999	14.79	-0.168299133435012	0.0343358110541858	0.0115157409129543
CL1123.Contig5_All	18.703	17.266	-0.21618630249825302	0.0244509225180914	0.00783147233958903
CL1124.Contig9_All	0.266	0.0	-2.87146365305993	0.0224540000658546	0.00710469531163525
CL1128.Contig1_All	0.623	0.036000000000000004	-3.41807629425048	0.00036284656116762	7.75946724236275e-05
CL1130.Contig1_All	14.18	10.673	-0.5138561866873279	0.00848751854162337	0.00239807346532995
CL1133.Contig12_All	3.033	0.0	-7.06046417636	6.05910680334603e-17	3.9500356148150295e-18
CL1133.Contig18_All	14.905999999999999	13.57	-0.23819123977821105	0.0167557558497806	0.00511424560917263
CL1134.Contig3_All	10.472999999999999	3.53	-1.67037092812011	1.7955685720871496e-14	1.37046666206569e-15
CL1134.Contig4_All	4.23	0.063	-5.47358327932144	4.0033003876221706e-11	3.87817262336854e-12
CL1135.Contig14_All	18.66	14.36	-0.4786070326291	3.5887078292263795e-11	3.4643719250837997e-12
CL1135.Contig1_All	18.293	1.88	-3.38273258868757	3.1401950216893786e-144	1.6690377966939794e-146
CL1135.Contig5_All	5.19	0.06	-6.18171015639432	1.1278509204435e-28	4.2492688170430705e-30
CL1137.Contig2_All	14.845999999999998	12.825999999999999	-0.316663067830402	0.0471541875761505	0.0165357840791494
CL1138.Contig15_All	6.646	1.3330000000000002	-2.4144127476854904	8.220447910033099e-32	2.7276229750257496e-33
CL1138.Contig6_All	194.106	158.85299999999998	-0.391126469090276	1.19226688689306e-24	5.29386421486235e-26
CL1141.Contig13_All	10.04	6.32	-0.766062225026029	2.4913130432168e-05	4.4397237515275595e-06
CL1141.Contig1_All	13.526	7.54	-0.9444430559414159	2.2349770635903394e-23	1.04931828495739e-24
CL1141.Contig6_All	7.832999999999999	3.363	-1.31704638310914	1.55365596791655e-10	1.58699301606996e-11
CL1142.Contig3_All	1.28	0.603	-1.1786324227843201	0.00010916176978378101	2.13505226581196e-05
CL1143.Contig1_All	11.265999999999998	9.663	-0.32442050815482004	0.0388851760260382	0.0132465096353274
CL1143.Contig3_All	1.82	0.0	-5.66045930912379	1.5764473763653e-09	1.76423215756536e-10
CL1144.Contig11_All	1.25	0.66	-1.0017026270826601	0.009831370913644041	0.0028191621137355
CL1144.Contig3_All	2.076	1.1159999999999999	-0.97050439909576	0.0326421731498017	0.0108684678311611
CL1146.Contig1_All	1.456	0.6759999999999999	-1.19208631164197	0.0122815256593206	0.0036133511591137603
CL1146.Contig2_All	4.2860000000000005	0.9059999999999999	-2.00186143799036	0.0269835547723672	0.00875273118996929
CL1146.Contig5_All	4.87	1.063	-2.28221920768152	3.6757546014901704e-25	1.5979269604456998e-26
CL1146.Contig6_All	7.91	5.07	-0.74209628337954	0.000203285354842822	4.15761436264531e-05
CL1147.Contig1_All	1.61	0.33299999999999996	-2.2156708493713797	0.0022396868400785	0.000556063897323455
CL115.Contig2_All	0.14300000000000002	0.0	-2.7056351978925	0.0339772333503866	0.0113768996860035
CL115.Contig9_All	2.9130000000000003	1.99	-0.6421806774678871	0.00409694502250545	0.0010735449456378198
CL1150.Contig1_All	3.3	0.7959999999999999	-2.1130475640815	3.01924560048093e-10	3.1632770678063e-11
CL1150.Contig3_All	3.75	1.0659999999999998	-1.9054247280628003	3.1265220724889703e-12	2.78466236776287e-13
CL1150.Contig4_All	37.19	4.753	-3.0698317017909598	4.628477715605138e-219	1.3413970063161493e-221
CL1151.Contig10_All	9.24	2.506	-1.9691870464802301	4.14623108153826e-11	4.02253066824798e-12
CL1151.Contig1_All	1.686	0.59	-1.6103708315282699	3.35778081897517e-10	3.53448679789978e-11
CL1151.Contig3_All	1.786	0.6759999999999999	-1.48465184234033	1.0148941986841698e-07	1.35188995165831e-08
CL1151.Contig9_All	0.87	0.326	-1.44089067818037	0.0228322799698042	0.0072398688230768705
CL1152.Contig2_All	20.035999999999998	13.373	-0.6833478686781139	8.312482783698499e-09	9.92719788249827e-10
CL1155.Contig14_All	20.66	18.035999999999998	-0.297677680098213	0.0461212181822956	0.0161195770978128
CL1155.Contig9_All	9.47	4.81	-1.05859118394306	0.00231648091919658	0.000576802178178304
CL1156.Contig3_All	24.723000000000003	17.936	-0.566610973108932	2.58633743913718e-11	2.4692934932596496e-12
CL1156.Contig4_All	10.515999999999998	8.052999999999999	-0.485591896235485	5.4626213974392893e-05	1.02193400582467e-05
CL1156.Contig5_All	26.316	21.073	-0.421883615806318	1.53157622913486e-06	2.3314168653435302e-07
CL1157.Contig3_All	2.7	1.5330000000000001	-0.899660610509475	0.0109007758117569	0.0031645606194698897
CL1157.Contig4_All	14.936	10.585999999999999	-0.597258422455501	1.8241016155052398e-06	2.79905179106652e-07
CL1158.Contig2_All	1.943	0.013000000000000001	-6.564843326092651	4.3708675171145394e-30	1.5525905745519397e-31
CL1159.Contig15_All	1.3030000000000002	0.26	-2.42074438390392	4.60441750675204e-12	4.1452749311645904e-13
CL1159.Contig5_All	1.983	0.9229999999999999	-1.18674102229086	1.89882885541768e-05	3.3302913837062598e-06
CL1159.Contig6_All	5.8629999999999995	2.06	-1.59683339458355	2.01026302071886e-12	1.76231636454017e-13
CL1159.Contig8_All	27.285999999999998	12.696	-1.20452558037747	7.549310073615788e-82	8.049801309931748e-84
CL116.Contig10_All	1.08	0.0	-6.26915362096057	7.0051737155421795e-12	6.39550188951487e-13
CL116.Contig11_All	2.55	1.3459999999999999	-1.02864567392678	4.36384603550072e-08	5.592373831885811e-09
CL116.Contig21_All	0.5660000000000001	0.016	-4.604969042701559	1.69714675983347e-08	2.08881314499069e-09
CL116.Contig6_All	6.702999999999999	0.8759999999999999	-3.0152473270188302	1.1238750424276799e-36	3.1883154269093896e-38
CL1160.Contig13_All	27.003	4.546	-2.67084088164063	9.593409453840468e-154	4.5638936901732386e-156
CL1160.Contig14_All	68.71600000000001	20.723000000000003	-1.82880288339782	4.4929365715142394e-120	3.1250767290219095e-122
CL1160.Contig16_All	10.85	4.4030000000000005	-1.3884303176038302	1.09452081737061e-07	1.46358254051821e-08
CL1160.Contig1_All	179.34599999999998	127.816	-0.5903971809975479	1.099726471789e-33	3.42529472610411e-35
CL1160.Contig20_All	0.5529999999999999	0.05	-2.7730027641336	0.00789906349196922	0.0022134966190722398
CL1160.Contig22_All	30.986	23.373	-0.50724200794429	6.17933369580431e-08	8.05479979005355e-09
CL1160.Contig24_All	19.933	4.54	-2.2346969167560498	5.145375975608318e-110	3.961530968337299e-112
CL1160.Contig2_All	56.89	11.71	-2.38101807793395	2.6847672335327586e-232	7.134872129185457e-235
CL1160.Contig7_All	6.76	2.883	-1.32068851050678	9.674215425641129e-11	9.69770320779398e-12
CL1160.Contig9_All	88.436	56.04600000000001	-0.7592227456030899	1.0024116723116699e-37	2.7461681567190297e-39
CL1163.Contig1_All	5.396	1.54	-1.9055165174128201	2.68306575163268e-22	1.32014182468945e-23
CL1163.Contig9_All	5.926	4.183	-0.5981023961807371	0.00281876205790346	0.0007136149399418981
CL1164.Contig18_All	40.766	12.203	-1.8412706847079	8.977190905996719e-75	1.0740662362650599e-76
CL1164.Contig21_All	0.85	0.0	-4.71742375887103	3.903434678559771e-06	6.23009314496175e-07
CL1164.Contig24_All	4.373	1.643	-1.5135276513926297	2.5068641524096495e-51	4.745709494762679e-53
CL1164.Contig25_All	0.366	0.063	-2.43948607944412	0.0119093552402768	0.0034910907703622103
CL1164.Contig26_All	4.9030000000000005	1.0959999999999999	-2.16625411984477	1.30986000923767e-05	2.2438862600558702e-06
CL1164.Contig27_All	36.38	9.506	-2.03723010156465	1.6498447584724595e-140	9.147961378699647e-143
CL1164.Contig2_All	79.43	26.756	-1.6713654069550499	3.3544100364578486e-218	9.831600535561846e-221
CL1164.Contig30_All	4.876	1.883	-1.4645947791103	2.85567199598084e-09	3.27360111352733e-10
CL1164.Contig31_All	1.0959999999999999	0.516	-1.1775848799576298	7.57030441770385e-06	1.25694308350554e-06
CL1164.Contig5_All	1.056	0.046	-3.6663921812639098	0.000276490970434346	5.77940453412329e-05
CL1164.Contig6_All	4.296	0.0	-6.844574237364191	1.48627058041365e-15	1.05198530112613e-16
CL1164.Contig7_All	14.82	0.0	-8.49025121970304	1.1283363546224199e-27	4.43249435224276e-29
CL1164.Contig9_All	110.536	90.656	-0.38849923642718004	1.4228683327366198e-13	1.14840310326082e-14
CL1165.Contig11_All	0.986	0.34	-1.6339614719104099	3.50415153410668e-09	4.05415900165298e-10
CL1165.Contig12_All	5.113	0.49	-3.46353137162404	1.82035854350279e-38	4.8675349842126095e-40
CL1165.Contig14_All	1.216	0.0	-4.95182757758391	8.042611296407021e-07	1.18601205976456e-07
CL1165.Contig6_All	0.6459999999999999	0.0	-5.5068206838769695	1.16228095132463e-08	1.40775843040314e-09
CL1167.Contig5_All	10.613	9.353	-0.28403841663565804	0.003169671031975	0.0008110500353804651
CL1167.Contig6_All	8.696	6.053	-0.623324131947912	3.8285300415488194e-08	4.87662562544228e-09
CL1167.Contig8_All	13.003	10.232999999999999	-0.44665983007131005	4.69469817623001e-08	6.03998658601126e-09
CL1167.Contig9_All	6.52	3.533	-0.983276943696581	3.2774518805547003e-10	3.44634613962832e-11
CL1168.Contig15_All	846.803	590.406	-0.624862012299592	1.1041097244784e-48	2.2242066892202396e-50
CL1168.Contig1_All	902.0260000000001	661.8430000000001	-0.548870568778259	1.2411551411109199e-17	7.7723204116463e-19
CL1168.Contig2_All	1.003	0.0	-5.09631856219489	2.7852078199219603e-07	3.88457264238771e-08
CL1168.Contig9_All	36.103	12.126	-1.67196067010653	1.0503720175089e-43	2.41117573082436e-45
CL1169.Contig2_All	3.3960000000000004	0.0	-6.00049398836447	4.14926390585945e-11	4.025926788948259e-12
CL1169.Contig4_All	2.636	0.336	-2.8786519247525195	2.71186456132538e-05	4.8588636133985496e-06
CL1169.Contig6_All	9.846	1.8230000000000002	-2.49464581029783	8.33483975881653e-20	4.6314793427838295e-21
CL1170.Contig8_All	11.29	8.976	-0.429449792368854	0.0035823461641006	0.0009267917152383461
CL1170.Contig9_All	0.32	0.0	-3.62227079588386	0.00158639565504405	0.000381929984799971
CL1172.Contig10_All	1.77	0.446	-1.9827509616720802	0.0007099600287404009	0.00015941839618209
CL1172.Contig12_All	1.996	0.6829999999999999	-1.52567282152506	0.0252925743054849	0.00813673052527554
CL1172.Contig13_All	0.483	0.053	-2.6728376026941003	0.0112366670555618	0.00327298166472696
CL1172.Contig2_All	61.423	1.2	-5.775102422838531	0.0	0.0
CL1172.Contig4_All	3.2060000000000004	0.68	-2.34669415479826	1.02925782529748e-35	3.01332399912657e-37
CL1173.Contig1_All	21.293000000000003	18.65	-0.295186999511124	0.009862458656936041	0.00282958660957217
CL1174.Contig10_All	3.176	1.5	-1.16285768234823	0.000170878034383845	3.4494047974113694e-05
CL1174.Contig16_All	10.146	5.38	-1.01200950498937	4.25669830397574e-06	6.828835650497621e-07
CL1174.Contig8_All	35.586	25.156	-0.6017182556480319	4.16673412916229e-31	1.42084002435837e-32
CL1175.Contig1_All	11.472999999999999	0.21600000000000003	-5.374138568375161	6.26916254248485e-13	5.29777761606558e-14
CL1175.Contig3_All	8.496	0.053	-6.5686348211044	5.46928390772812e-18	3.35198353189138e-19
CL1175.Contig4_All	16.852999999999998	8.636000000000001	-1.06214185244899	1.47615696173926e-13	1.1928655253058201e-14
CL1175.Contig5_All	38.31	18.413	-1.15910468202415	2.41050654508321e-16	1.6299746241441698e-17
CL1175.Contig6_All	9.472999999999999	0.516	-4.18934019331895	5.1728231799349e-25	2.2679682548129898e-26
CL1177.Contig12_All	17.543	14.835999999999999	-0.347019392209158	0.0014587411492903099	0.000348660161177406
CL1177.Contig2_All	33.263000000000005	24.153000000000002	-0.56355957372786	6.37857791812142e-19	3.71254748356724e-20
CL1177.Contig6_All	3.74	0.47	-2.70180778286077	0.0009224966161566641	0.000211773294141872
CL1178.Contig2_All	4.353	0.0	-6.5995674314757	4.03329504200622e-14	3.13962589022543e-15
CL1179.Contig1_All	22.153000000000002	7.44	-1.67424054050843	3.1899580705349997e-113	2.3757753297691695e-115
CL1179.Contig2_All	3.08	1.2	-1.4487482001299798	9.184099389399858e-07	1.36408554219733e-07
CL1179.Contig4_All	3.043	0.623	-2.37367549576937	2.03261881920978e-22	9.93435278882796e-24
CL1181.Contig1_All	51.49	47.55	-0.21694457200786102	9.69036586344949e-06	1.6316287848998001e-06
CL1181.Contig2_All	13.222999999999999	9.03	-0.652244491263499	2.07884844366779e-11	1.97067502676266e-12
CL1181.Contig3_All	3.563	2.126	-0.8405420024570079	0.000363693616040701	7.7791724912225e-05
CL1183.Contig3_All	35.736	6.672999999999999	-2.5179541613071	6.367953520856029e-100	5.501742471922249e-102
CL1183.Contig4_All	36.205999999999996	29.875999999999998	-0.378117747804192	4.5467070281141495e-09	5.32250836948904e-10
CL1184.Contig2_All	23.073	18.535999999999998	-0.41771786977116204	1.4602893342676e-06	2.21779106990246e-07
CL1185.Contig1_All	16.6	12.075999999999999	-0.559633092396389	1.47093610545089e-05	2.53775941766828e-06
CL1185.Contig22_All	4.543	3.1060000000000003	-0.6486006351162651	3.298927437008e-05	5.97817402296884e-06
CL1185.Contig4_All	17.046	11.085999999999999	-0.724076848660386	9.3628216547301e-14	7.470761258219871e-15
CL1186.Contig4_All	12.716	5.733	-1.24739809122828	1.5470192709447999e-19	8.71147906351275e-21
CL1187.Contig3_All	5.666	1.693	-1.8193110091468	1.6511549736087499e-06	2.52120844085887e-07
CL1187.Contig4_All	5.96	2.57	-1.30640431954179	1.4503018620295598e-07	1.9662932460881e-08
CL1189.Contig2_All	123.896	92.48	-0.531721507253641	2.3576598579674597e-14	1.81185894507068e-15
CL1189.Contig3_All	3.886	2.62	-0.6625028361300229	0.00864447203640765	0.0024467592857226102
CL119.Contig12_All	0.953	0.0	-2.9861477684134603	0.0151613695329366	0.00457702973148125
CL1192.Contig13_All	11.16	1.25	-3.2354458672830897	3.809971500918379e-53	7.000100747547928e-55
CL1192.Contig2_All	0.593	0.28600000000000003	-1.14229023541354	0.0187535724735713	0.00580278249737255
CL1192.Contig4_All	145.496	107.27600000000001	-0.541636674631276	5.67430932008758e-38	1.54210051186789e-39
CL1192.Contig7_All	0.20600000000000002	0.0	-3.1796515593325902	0.00802728411523805	0.0022550454632441603
CL1194.Contig10_All	47.086000000000006	8.626	-2.54927355874314	7.983546856134347e-185	2.977306456770509e-187
CL1194.Contig11_All	24.456	7.603	-1.78502669574429	6.130116063872979e-108	4.7934480037502783e-110
CL1194.Contig13_All	17.95	8.626	-1.15644043718624	7.807334264755159e-19	4.5671855226684e-20
CL1194.Contig15_All	6.386	3.406	-1.0011782008014	1.2982427687831299e-08	1.5810966417866598e-09
CL1194.Contig17_All	2.823	1.7630000000000001	-0.7737076989299629	0.0109624195103132	0.00318401471330189
CL1194.Contig18_All	5.58	0.97	-2.6016086754645	2.2246290948779997e-26	9.17947196458221e-28
CL1194.Contig19_All	16.616	3.113	-2.5127821734149705	7.033904077886699e-81	7.646384056321639e-83
CL1194.Contig21_All	7.263	3.1	-1.32204891006382	1.00718265593018e-14	7.558441113096201e-16
CL1194.Contig22_All	6.43	1.44	-2.2503364502166803	7.07240622575984e-34	2.1889050087381998e-35
CL1194.Contig23_All	22.436	2.6060000000000003	-3.0548856393870496	2.80662935659947e-10	2.93161672224694e-11
CL1194.Contig24_All	101.85600000000001	19.605999999999998	-2.47648320854913	0.0	0.0
CL1194.Contig25_All	47.68	10.363	-2.3018385977617997	5.525626087893899e-144	2.955041839257329e-146
CL1194.Contig27_All	46.323	13.575999999999999	-1.8689612835042302	6.237852047661169e-149	3.151739589688599e-151
CL1194.Contig28_All	11.843	1.36	-3.198515446339	1.5976017313263799e-46	3.3930560185435195e-48
CL1194.Contig29_All	13.902999999999999	2.21	-2.75010233004117	3.1215737410679094e-154	1.4713776355566294e-156
CL1194.Contig30_All	4.583	1.96	-1.32107963053062	1.35178042890174e-10	1.3720634922720401e-11
CL1194.Contig31_All	10.85	2.07	-2.48057095737542	4.54708660546853e-36	1.31631687533358e-37
CL1194.Contig3_All	0.5329999999999999	0.12	-2.00048965765576	0.0313313256772881	0.0103795852645116
CL1194.Contig4_All	12.283	2.693	-2.2635593449434905	3.6505490663769e-19	2.09719528485727e-20
CL1194.Contig5_All	43.483000000000004	19.206	-1.28101348059923	1.0103648772667798e-90	9.668510549316828e-93
CL1194.Contig7_All	43.183	12.613	-1.87541464222857	9.43672284131916e-94	8.792939325886306e-96
CL1194.Contig9_All	8.696	2.033	-2.19183070550791	1.2163406713101402e-31	4.0612087638726396e-33
CL1195.Contig1_All	38.536	28.426	-0.54120786966058	1.79860658996989e-15	1.28112215058005e-16
CL1195.Contig2_All	1.236	0.49	-1.3826543397122402	0.0102643879499153	0.00295758688200112
CL1197.Contig1_All	9.26	6.886	-0.5280174817576729	1.5534529449997597e-09	1.73798897912766e-10
CL1197.Contig2_All	8.976	6.443	-0.575852296953286	0.00328187553168054	0.000842220667139636
CL1197.Contig4_All	9.196	7.406000000000001	-0.412957561228675	6.005339345731889e-09	7.100300057602689e-10
CL1197.Contig9_All	23.846	13.686	-0.900455109788509	2.73634498665146e-23	1.29069488915197e-24
CL1198.Contig3_All	2.29	0.0	-6.396250977064611	4.43532481626959e-13	3.70831144823608e-14
CL12.Contig2_All	5.806	3.9130000000000003	-0.6717739023890761	6.79768651510939e-09	8.06313654529588e-10
CL120.Contig15_All	0.7829999999999999	0.42	-0.9708789926077859	0.0357253700428513	0.0120384315247527
CL120.Contig1_All	13.373	9.266	-0.6268274225146129	5.398301444892651e-08	6.99539292422549e-09
CL1200.Contig1_All	605.99	393.713	-0.7260229031242199	1.9587708314147395e-59	3.0847459450526292e-61
CL1200.Contig3_All	3.553	2.01	-0.91397919565412	0.00117443509631033	0.000275556448700123
CL1202.Contig2_All	2.92	0.0	-4.9151127620421295	8.21048773590693e-07	1.21175585638426e-07
CL1203.Contig1_All	1.63	0.5429999999999999	-1.62856889271409	0.00022833125190280698	4.70681310518166e-05
CL1205.Contig27_All	0.26	0.0	-2.7258963971895405	0.0323707055638362	0.010768876096878
CL1205.Contig5_All	2.33	0.426	-2.2452467009195	0.009343282278081691	0.00266469208915127
CL1205.Contig7_All	3.7	1.44	-1.4229282987327099	0.0007297968280697089	0.000164223246278049
CL1205.Contig9_All	2.126	1.3730000000000002	-0.725789684666669	0.0201271343363982	0.00628788599328015
CL1206.Contig7_All	1.883	1.3359999999999999	-0.590614804863992	0.0328714018978562	0.0109555761591151
CL1207.Contig13_All	10.093	8.97	-0.273071455424184	0.0272212546728045	0.00883876562518391
CL1207.Contig16_All	16.746	13.043	-0.45984937504293	0.005447618175130379	0.00146702847770522
CL1207.Contig7_All	17.42	16.035999999999998	-0.219551383506988	0.0163044246737019	0.00496151071267695
CL1208.Contig5_All	0.563	0.033	-2.71580582044608	0.0176473502937415	0.005424980526769829
CL1209.Contig1_All	20.98	16.616	-0.43909485184214897	1.29173915132595e-06	1.95220185614005e-07
CL1209.Contig3_All	0.61	0.0	-4.0873208893639505	0.000203642806208134	4.1653704198590705e-05
CL121.Contig7_All	1.07	0.066	-3.38874564509835	0.00020319864291128899	4.1553964695183505e-05
CL121.Contig8_All	4.3	1.8559999999999999	-1.30560752455126	1.7696906307457697e-11	1.6673467031075498e-12
CL121.Contig9_All	4.52	1.453	-1.73400259856911	1.9228782004262302e-17	1.21822802500811e-18
CL1210.Contig10_All	73.206	68.21600000000001	-0.20541365109719	0.00014226728684716398	2.8359940160807398e-05
CL1210.Contig16_All	7.172999999999999	0.0	-6.841746511438281	2.6221556784552005e-15	1.88894545527947e-16
CL1210.Contig8_All	0.6829999999999999	0.12300000000000001	-2.47278836984757	0.00120670394443347	0.00028382709303496
CL1211.Contig1_All	8.846	1.946	-2.27631962452537	1.9043526013981302e-39	4.94658384179716e-41
CL1211.Contig3_All	0.5529999999999999	0.0	-4.84471029734396	1.5908408234622801e-06	2.42528501050593e-07
CL1214.Contig1_All	32.853	29.736	-0.24794862971718803	0.0148037767501939	0.00445557567644088
CL1217.Contig1_All	6.433	4.396	-0.64732562542949	1.20360574430239e-05	2.05041303167155e-06
CL1217.Contig5_All	5.81	5.0	-0.31972085287405605	0.009591912882534479	0.00274346877246795
CL1217.Contig8_All	6.3229999999999995	1.92	-1.81481419549543	4.3775775315549603e-35	1.3079400048347699e-36
CL1218.Contig10_All	1.736	0.833	-1.1322883438647802	0.00425751250063581	0.00111985643991329
CL1218.Contig12_All	13.116	0.473	-4.85918758206077	1.31237775865934e-72	1.6304612238205298e-74
CL1218.Contig15_All	5.256	1.86	-1.58346713345078	5.82474899215372e-07	8.427087689713419e-08
CL1218.Contig16_All	8.163	1.446	-2.5998316285877903	1.6710424057722897e-40	4.20328258850398e-42
CL1218.Contig17_All	21.44	10.18	-1.1772172885059	2.0809763101880898e-27	8.25217098005427e-29
CL1218.Contig1_All	39.313	14.175999999999998	-1.5722608997204899	1.03378733061704e-64	1.4878542040421197e-66
CL1218.Contig3_All	10.076	6.066	-0.833544763150218	9.16646588799296e-10	1.0029800652832499e-10
CL1219.Contig2_All	2.733	0.22	-3.30027427734436	4.1992507095345595e-06	6.731623274826391e-07
CL122.Contig1_All	15.683	12.17	-0.467405637554747	4.1524361392056394e-05	7.63930540188076e-06
CL122.Contig4_All	12.556	10.982999999999999	-0.29529621818721	0.0249305039933156	0.00800334668540198
CL1222.Contig3_All	2.023	0.746	-1.49569687951489	0.0014947405991848199	0.0003581799828161
CL1223.Contig7_All	1.403	0.26	-2.2178646613395	0.00678884449784238	0.0018709823196660898
CL1225.Contig12_All	6.92	0.003	-7.875362558325289	1.27319595178017e-22	6.16282648633942e-24
CL1225.Contig17_All	2.983	0.25	-3.42806281718526	1.35995721029829e-08	1.6583393003812302e-09
CL1225.Contig1_All	1.806	0.0	-6.26587425305027	2.1132626582175197e-12	1.85515424194668e-13
CL1225.Contig2_All	13.75	2.4659999999999997	-2.57795098946956	9.952142785968779e-49	2.0026622111356896e-50
CL1225.Contig4_All	5.046	1.3230000000000002	-2.0222214277351003	7.020867956529111e-16	4.874941562151761e-17
CL1225.Contig7_All	21.43	20.19	-0.188530508799061	0.0303011000913258	0.00998758563892985
CL1227.Contig11_All	1.156	0.61	-0.987429697163862	0.0259928148562327	0.00839327031917941
CL1228.Contig4_All	2.633	0.9229999999999999	-1.59799285141045	3.3716451654516603e-06	5.33597379527669e-07
CL1230.Contig12_All	1.713	0.0	-7.368367448821879	1.90041723566794e-18	1.1381137801042999e-19
CL1230.Contig3_All	1.96	0.24	-3.11191662120906	9.31732504909522e-35	2.8123774727687398e-36
CL1230.Contig4_All	6.443	4.123	-0.7417623081443121	1.52924207872139e-05	2.6451248624267298e-06
CL1230.Contig6_All	0.546	0.09	-2.56385506016701	7.147886635200299e-06	1.18164717489105e-06
CL1231.Contig1_All	2.063	0.856	-1.33363985005494	0.00395988738286892	0.0010342963578059302
CL1231.Contig6_All	2.986	1.08	-1.53846370908677	7.00577269278701e-08	9.18033732200769e-09
CL1232.Contig1_All	9.666	7.06	-0.552688964324158	1.39060743412206e-06	2.1090732404913303e-07
CL1233.Contig6_All	2.03	0.12	-3.9532079843281003	3.06404554150243e-12	2.7270065636548e-13
CL1233.Contig7_All	2.57	0.8959999999999999	-1.5888239465445801	6.217889316355639e-05	1.17240785781937e-05
CL1234.Contig17_All	1.43	0.563	-1.44463052434613	8.070270515383249e-15	6.00870553475898e-16
CL1234.Contig20_All	11.966	9.216000000000001	-0.4759054900625	0.00897083728377245	0.00254777743850792
CL1234.Contig21_All	3.24	2.22	-0.648486921227761	9.90884999653521e-15	7.427465372848519e-16
CL1234.Contig30_All	5.376	4.466	-0.36755649720014	0.00636832743630369	0.00174185644023224
CL1234.Contig7_All	0.38299999999999995	0.0	-3.6689415355738197	0.0018997458930791699	0.000464392486735335
CL1235.Contig3_All	5.5729999999999995	4.283	-0.476715246371185	0.0259162492625702	0.008365145571157459
CL1237.Contig2_All	3.003	2.27	-0.5038602864336529	0.0139106987055546	0.00415555423245955
CL1237.Contig3_All	4.04	2.9360000000000004	-0.558405960951604	0.0055236801634612	0.00149029057539084
CL1239.Contig7_All	2.823	1.2930000000000001	-1.22577239260919	1.0455885016845501e-14	7.85237673731687e-16
CL124.Contig10_All	0.866	0.45299999999999996	-1.01492253031441	0.00168802892523215	0.00040822616006101
CL124.Contig16_All	11.716	8.716000000000001	-0.5269695161139389	4.35037571307904e-07	6.20075315170488e-08
CL124.Contig3_All	200.88	178.78599999999997	-0.269857922540679	3.0211452838356897e-12	2.686842827725e-13
CL1240.Contig6_All	1.693	0.0	-5.04599602032379	3.69006182453057e-07	5.2196307485376396e-08
CL1240.Contig8_All	2.323	0.32	-2.74969834495991	0.000145267051493966	2.9001618856737298e-05
CL1242.Contig4_All	15.472999999999999	8.253	-1.007033056727	8.722272306760379e-18	5.41242952257906e-19
CL1242.Contig5_All	28.076	0.07	-5.9340259754692495	3.4724313985648104e-09	4.0151815631385003e-10
CL1245.Contig2_All	14.963	11.126	-0.528510329305186	6.94499018312536e-08	9.09613097761426e-09
CL1245.Contig7_All	3.76	2.966	-0.44017885072559104	0.00455852504081856	0.0012060114969973301
CL1246.Contig2_All	8.676	5.162999999999999	-0.847873065713391	5.76246849987042e-09	6.80558381964836e-10
CL1248.Contig2_All	25.953000000000003	22.06	-0.336664990589625	2.88475947759412e-06	4.52851522795621e-07
CL1248.Contig3_All	18.463	16.136	-0.296535816298481	0.000155196339603411	3.1121416511386405e-05
CL1248.Contig6_All	11.43	9.896	-0.308393781590532	0.00330757662363484	0.000849519309317347
CL1249.Contig2_All	63.95	56.4	-0.284168707872668	1.24335681902096e-05	2.12370642396699e-06
CL1249.Contig6_All	7.483	1.55	-2.353707398441	7.43715386110223e-18	4.604401671919739e-19
CL1249.Contig7_All	4.063	0.10300000000000001	-5.10793013346968	2.2604341561529505e-17	1.43900645497128e-18
CL125.Contig12_All	0.76	0.26	-1.63757543279324	0.00322176446869498	0.000825824226440571
CL125.Contig15_All	10.013	8.28	-0.377438757242674	0.00534278260365122	0.00143593344654005
CL125.Contig20_All	57.013000000000005	54.92	-0.15497281181212802	0.0063581319078128105	0.00173885916816504
CL1250.Contig10_All	4.513	2.076	-1.22436744706099	8.230449447479441e-13	7.01367725614732e-14
CL1250.Contig1_All	17.69	7.433	-1.3511350846462802	9.628666325820599e-55	1.6953731254589096e-56
CL1250.Contig3_All	13.32	5.146	-1.47249164401784	3.69958141285431e-27	1.4800267731382e-28
CL1251.Contig7_All	25.52	11.68	-1.2274704344998402	1.7534463598837599e-43	4.0557963332029795e-45
CL1252.Contig11_All	0.623	0.153	-2.07798980938855	0.00018352050879586398	3.7258849988915205e-05
CL1252.Contig5_All	2.003	0.8059999999999999	-1.39003776242535	5.6174857671575e-05	1.0534859241805e-05
CL1252.Contig9_All	2.286	0.0	-6.55410119171841	6.46494835699281e-14	5.100520292148349e-15
CL1253.Contig2_All	11.31	8.94	-0.441806958306485	0.00019201701373229699	3.90972326786227e-05
CL1254.Contig16_All	0.38	0.0	-3.7574557126119306	0.0013762219875999599	0.000327297158888664
CL1254.Contig18_All	2.166	1.056	-1.1018037824762	0.0106960850711756	0.00309683234732063
CL1254.Contig19_All	2.49	0.6759999999999999	-1.97171756691217	1.0343928662572501e-17	6.44699681182887e-19
CL1254.Contig22_All	1.68	1.1159999999999999	-0.689930787479164	0.0130414430291507	0.00386374036680256
CL1254.Contig3_All	0.7	0.09	-2.65718087891326	0.0020030621989800897	0.000492035915607208
CL1254.Contig5_All	0.83	0.34600000000000003	-1.33467631314873	0.000830074820902153	0.00018887701747293502
CL1254.Contig9_All	2.2159999999999997	1.036	-1.1882344089949899	7.21402282322358e-07	1.05705748728665e-07
CL1256.Contig20_All	7.426	2.11	-1.89936267250817	1.13654320440035e-19	6.3478271012845894e-21
CL1256.Contig23_All	9.383	2.673	-1.9165812740727999	2.76997572604361e-31	9.384921804154829e-33
CL1256.Contig6_All	5.58	1.41	-2.03085096252601	6.249700819499839e-08	8.150624715384809e-09
CL1257.Contig2_All	9.7	5.113	-1.02331253814997	9.206946604828511e-07	1.36778103939271e-07
CL1257.Contig6_All	3.616	1.63	-1.2068075769651299	0.0413878822875954	0.0142208325391158
CL1258.Contig2_All	213.793	156.32299999999998	-0.5585701946194879	3.07360437379914e-13	2.5365185814090803e-14
CL1259.Contig11_All	4.383	2.426	-0.9497476838069729	1.5297225219833e-05	2.64629047581222e-06
CL1259.Contig14_All	12.883	2.53	-2.4435289497141	5.774234120783719e-76	6.782221227194068e-78
CL1259.Contig15_All	0.55	0.23600000000000002	-1.2886579632068502	0.00800927431706434	0.00224949220936543
CL1259.Contig16_All	20.436	15.29	-0.518123486995646	0.0047226488929959995	0.00125335769249474
CL1259.Contig2_All	9.193	6.01	-0.710586299329264	0.000189899334190254	3.8630739028335206e-05
CL1259.Contig5_All	5.643	1.756	-1.7819855847169799	2.0508846554177197e-58	3.2903692004394196e-60
CL1259.Contig7_All	1.136	0.363	-1.6805427005414297	0.00126987244119409	0.00029994865356755296
CL1261.Contig1_All	276.186	77.17	-1.94142035231767	4.671140461372199e-152	2.2835142787827492e-154
CL1261.Contig2_All	3.0060000000000002	0.32	-3.07073212855272	1.11832138926736e-06	1.67813029398472e-07
CL1261.Contig3_All	75.093	69.2	-0.22056416089137398	0.0190055287624405	0.00589259104983911
CL1261.Contig5_All	250.183	74.986	-1.83979832989082	2.2924783826801293e-159	1.0404629681448097e-161
CL1263.Contig15_All	5.316	1.5659999999999998	-1.76884505404942	0.000954775766447599	0.000219862185724979
CL1263.Contig16_All	4.6	2.573	-0.9320728596945359	3.0830770914695703e-07	4.31889744577022e-08
CL1263.Contig2_All	7.5	2.826	-1.50605689000617	3.83454277468083e-24	1.7378272991838599e-25
CL1263.Contig6_All	3.863	1.403	-1.54895470466467	1.5253577457590402e-06	2.32145042432936e-07
CL1265.Contig5_All	2.72	1.3730000000000002	-1.08932207733865	4.18090387930058e-06	6.70084060796934e-07
CL1265.Contig6_All	10.546	9.786	-0.20831239394498002	0.0377425943306852	0.0128131150420299
CL1266.Contig2_All	3.14	2.23	-0.5829453613990699	0.0399642994856738	0.0136709390364224
CL1266.Contig3_All	8.046	5.563	-0.633141345067763	1.22916622978154e-05	2.09731747381303e-06
CL1266.Contig6_All	16.576	11.675999999999998	-0.604280153337459	4.75788941017148e-09	5.57700941602156e-10
CL1266.Contig7_All	0.713	0.0	-5.064880252313941	3.3614975580336497e-07	4.73097750107559e-08
CL1266.Contig8_All	14.41	10.593	-0.543768745658022	0.00076433426514467	0.000172689489967232
CL1267.Contig10_All	1.8159999999999998	0.26	-2.6415319960430197	0.000488433415699362	0.00010674298372580699
CL1267.Contig14_All	4.086	1.883	-1.18981256314482	0.00531164728131617	0.00142663603296052
CL1267.Contig15_All	22.746	10.873	-1.16440245995119	7.54773216136188e-12	6.91560402107327e-13
CL1267.Contig16_All	41.653	32.073	-0.477903172854344	6.85715762073056e-07	1.0019738289396199e-07
CL1267.Contig17_All	15.023	6.212999999999999	-1.3713408129478801	5.700031263093309e-16	3.9391169482585605e-17
CL1267.Contig1_All	34.916	12.2	-1.6165315637099702	1.3926255642887999e-47	2.8815673654655595e-49
CL1267.Contig3_All	1.36	0.716	-1.01095667250742	0.0100827845485486	0.00289908450060032
CL1267.Contig4_All	0.92	0.053	-3.60815278140822	1.8688364625832e-05	3.27462300176164e-06
CL1267.Contig6_All	2.63	0.23600000000000002	-3.20267521405896	3.80393633106624e-06	6.0646637112387e-07
CL1267.Contig9_All	16.26	5.646	-1.6158206672241797	5.5645223883140396e-18	3.4121784193963998e-19
CL1268.Contig2_All	4.8	0.306	-3.74620959184708	1.56856045630486e-08	1.9233469494182003e-09
CL1268.Contig7_All	56.833	52.016000000000005	-0.23091331820380498	0.0062753527673474	0.00171436724478158
CL1269.Contig2_All	30.246	28.266	-0.19823387989709199	0.00681082947506443	0.00187786064760657
CL1269.Contig3_All	2.546	1.17	-1.2158287207518301	3.71373706779456e-13	3.08672561902476e-14
CL127.Contig12_All	3.1260000000000003	1.153	-1.53160387229547	8.2064109568553e-14	6.519321200222771e-15
CL127.Contig17_All	3.9330000000000003	2.526	-0.738322704388928	1.53706078441543e-06	2.3399337386057e-07
CL127.Contig20_All	0.3	0.043	-2.85530011468526	0.0005547759820425701	0.000122327624728694
CL127.Contig21_All	4.796	0.036000000000000004	-6.326770002069559	7.139332515524239e-20	3.95857475597759e-21
CL127.Contig22_All	1.186	0.35600000000000004	-1.8459901992923102	3.0427865968845e-08	3.83551240356206e-09
CL127.Contig28_All	0.24	0.0	-3.9499459776143504	0.000448175632651768	9.72979995600325e-05
CL1270.Contig1_All	1.383	0.17600000000000002	-2.3009720885901896	0.0400254866918456	0.013697125588081002
CL1270.Contig6_All	0.976	0.03	-4.21812055324777	2.7335730673340303e-07	3.80627882207582e-08
CL1272.Contig48_All	0.37	0.0	-4.389270213921121	3.71476916742885e-05	6.78618344372488e-06
CL1276.Contig12_All	0.843	0.5329999999999999	-0.7581286878891541	0.0483334253352042	0.0170212015706698
CL1276.Contig8_All	0.7759999999999999	0.21	-1.9095689124742299	0.000389189908026168	8.35686985081235e-05
CL1278.Contig1_All	42.836000000000006	40.43	-0.18516690196125798	0.00332712412312677	0.000855195851460535
CL1281.Contig1_All	17.39	5.106	-1.85188189595947	2.23200158811677e-16	1.50487650547255e-17
CL1281.Contig5_All	7.79	1.976	-2.07608796935052	2.4489594613953197e-23	1.1535322732594398e-24
CL1281.Contig6_All	2.46	0.386	-2.7173859823973596	5.75417515459011e-13	4.84874117611024e-14
CL1281.Contig7_All	1.6159999999999999	0.946	-0.867129605538925	0.00407488551625976	0.00106705424973731
CL1283.Contig4_All	1.6	0.773	-1.13780618458421	0.00122566937010474	0.000288636437219378
CL1283.Contig7_All	6.933	4.876	-0.608764160315912	1.1877993510299402e-07	1.5950685963490598e-08
CL1285.Contig8_All	0.563	0.0	-3.0084061280397796	0.0155531531850788	0.0047070409248965
CL1287.Contig1_All	5.153	2.396	-1.21277281065389	5.15704289971021e-08	6.6658380576647494e-09
CL1287.Contig3_All	11.71	4.963	-1.34204317425228	7.00553387430275e-20	3.8805561225468e-21
CL1287.Contig5_All	0.89	0.24600000000000002	-1.7927345870646398	0.0163191254684799	0.00496651964759574
CL1287.Contig7_All	7.506	1.08	-2.87292765698581	1.0013521542446699e-22	4.82836637728816e-24
CL1289.Contig1_All	5.716	4.83	-0.340210849571958	0.03224652811357	0.0107229809687571
CL129.Contig3_All	4.073	2.103	-1.0439017660709	0.0446753369735178	0.0155301981784405
CL129.Contig7_All	8.946	5.94	-0.6944112673583039	0.00176449838923855	0.000428372724225893
CL1290.Contig2_All	9.626	7.723	-0.41623585384042205	0.0077373003958613705	0.0021627513814587
CL1291.Contig2_All	16.896	14.17	-0.35480796203167997	0.00037170378573682996	7.96229363199904e-05
CL1291.Contig6_All	2.9760000000000004	1.8230000000000002	-0.7970107980768522	0.00189553401511828	0.000463197051923738
CL1294.Contig2_All	8.43	6.296	-0.5222083864859579	0.0012741068027245699	0.000301046364453121
CL1294.Contig3_All	13.722999999999999	8.546	-0.7848141675507809	2.88891981521648e-27	1.15003260432074e-28
CL1294.Contig6_All	5.04	3.0860000000000003	-0.803245645757478	1.72473951310321e-06	2.6416781732989e-07
CL1295.Contig10_All	4.356	0.03	-6.98397140824986	4.716485759053799e-39	1.2394972854837499e-40
CL1295.Contig15_All	6.726	1.883	-1.8965349798593603	9.51973746875091e-08	1.26515903307871e-08
CL1295.Contig1_All	7.73	0.126	-5.94865727993312	5.396848871946899e-78	6.19140233455707e-80
CL1295.Contig2_All	1.85	0.59	-1.67267219796279	0.0028574150709264603	0.000724213065341769
CL1295.Contig3_All	2.326	0.643	-1.9375067891764501	3.3126779571841404e-11	3.18848604531788e-12
CL1295.Contig5_All	1.103	0.146	-2.82933922182889	2.31827627528679e-06	3.5986803573372797e-07
CL1295.Contig9_All	5.83	0.426	-2.7155237549751403	0.0174079518127456	0.00534320059030729
CL1296.Contig3_All	0.52	0.0	-2.5503475491693397	0.0488440843454047	0.0172314844245726
CL1297.Contig1_All	9.943	6.316	-0.75674530111534	2.12137256823603e-07	2.9211271032458997e-08
CL1297.Contig5_All	3.68	1.3430000000000002	-1.53879240689129	7.510198867122641e-07	1.1028176489955599e-07
CL1297.Contig8_All	6.51	3.593	-0.9542326003358459	5.00218537534583e-06	8.098640860104079e-07
CL1299.Contig10_All	0.366	0.0	-3.63941337447433	0.00212218214083805	0.000523942582180482
CL1299.Contig14_All	1.743	0.706	-1.38263289565817	6.0723324683535206e-05	1.14310307287746e-05
CL1299.Contig8_All	2.7760000000000002	0.6559999999999999	-2.11045110580948	3.46981876924249e-07	4.88760315709478e-08
CL13.Contig1_All	25.86	22.17	-0.32575744310046995	0.0011750147850545	0.000275731011646301
CL13.Contig5_All	24.84	21.035999999999998	-0.341930805406089	0.009836400886283491	0.00282092719045705
CL1301.Contig7_All	4.486000000000001	3.3760000000000003	-0.5120768552958239	0.0435070007299331	0.0150631534931672
CL1301.Contig8_All	3.463	2.496	-0.5742629104081529	0.0255068373736743	0.00821598111470973
CL1302.Contig15_All	7.86	6.053	-0.4754852171072129	0.000239891994407471	4.96086716928506e-05
CL1302.Contig17_All	38.24	34.263000000000005	-0.25995361196612804	1.1480099423772699e-06	1.7245635915586698e-07
CL1303.Contig14_All	1.78	0.746	-1.3543216261998898	4.7522782966030905e-07	6.802704633110731e-08
CL1303.Contig5_All	1.236	0.5429999999999999	-1.2702205502391002	0.0061991267384368205	0.00169225488875655
CL1304.Contig2_All	4.89	2.63	-0.981686663862842	0.0020813751576241896	0.0005127979565493299
CL1304.Contig4_All	41.7	20.686	-1.1150962883324098	8.986537030660199e-41	2.24275219317642e-42
CL1306.Contig1_All	2.8930000000000002	0.61	-2.3279723824836003	1.89072844826858e-11	1.78572703681702e-12
CL1306.Contig6_All	2.5	1.056	-1.30670856853971	0.0072466702802972596	0.00201205696839593
CL1307.Contig4_All	100.03	56.056000000000004	-0.9457173199599791	2.10731479966631e-22	1.0310949948278698e-23
CL1308.Contig2_All	3.4130000000000003	1.41	-1.36882226872246	3.8715788244954704e-07	5.48655027535732e-08
CL1309.Contig1_All	15.86	9.42	-0.8602076086243651	6.228924757072719e-08	8.122166919505892e-09
CL1309.Contig2_All	41.59	20.643	-1.11158239254875	2.3789177010477e-40	6.028076197344129e-42
CL131.Contig1_All	13.866	5.25	-1.5008731031167502	3.4132081069259494e-48	6.976624545423779e-50
CL131.Contig4_All	6.7860000000000005	2.383	-1.6110968710356497	2.6750717724951098e-20	1.4487363478417998e-21
CL131.Contig6_All	1.5659999999999998	0.52	-1.6185991710733203	0.00731890437899629	0.002033873884712
CL131.Contig7_All	6.546	4.316	-0.6987200384785539	5.29529824708864e-05	9.887205207085069e-06
CL1312.Contig10_All	16.393	3.563	-2.29932042369002	7.532786767887091e-25	3.31749735495979e-26
CL1312.Contig11_All	1.8159999999999998	0.373	-2.38035291061636	2.7965734006320103e-11	2.6788847542745696e-12
CL1312.Contig1_All	9.02	0.606	-3.9832385846235603	7.835427032215929e-72	9.84591270589482e-74
CL1312.Contig5_All	4.416	1.383	-1.7524788976346202	5.4069942722837696e-08	7.007248860054101e-09
CL1312.Contig6_All	18.125999999999998	8.94	-1.11638869652323	7.799337913181371e-16	5.431678714663371e-17
CL1312.Contig7_All	9.45	5.712999999999999	-0.82693916520559	1.0718206224488198e-05	1.8150080402018299e-06
CL1313.Contig2_All	5.186	0.0	-7.655527764881869	7.89396409210024e-21	4.1698032070740996e-22
CL1314.Contig2_All	6.273	3.54	-0.9225557853438741	2.13015017445708e-07	2.93367977721932e-08
CL1315.Contig3_All	0.606	0.11599999999999999	-2.1527963948601396	0.0132931707543004	0.0039474776951761706
CL1316.Contig3_All	2.41	0.456	-2.45758930492125	5.90770050879932e-05	1.11101312309229e-05
CL1316.Contig6_All	5.122999999999999	2.24	-1.28395882864204	5.862869303332e-07	8.48736859601103e-08
CL1317.Contig3_All	0.536	0.0	-3.36741349701725	0.00538128285336048	0.00144739900802235
CL1317.Contig9_All	0.366	0.0	-2.80912426981681	0.0265440778077096	0.008594210541539
CL1318.Contig3_All	0.863	0.0	-5.5975322374106	7.392411111959821e-09	8.792019821361261e-10
CL1318.Contig7_All	17.116	14.74	-0.314899380577472	0.00509581746255215	0.00136308401451624
CL1319.Contig1_All	17.12	10.606	-0.788859783625261	4.05210791330687e-10	4.29637417917169e-11
CL1319.Contig20_All	1.253	0.02	-5.55849675476985	7.33778449620443e-14	5.809206453337111e-15
CL1319.Contig7_All	1.113	0.12	-2.7404009782343297	0.0038883722759169397	0.0010133207524533
CL1321.Contig1_All	8.953	3.1660000000000004	-1.5971270160022601	2.37201795325776e-29	8.685137587772019e-31
CL1321.Contig4_All	3.583	1.3030000000000002	-1.53177282303958	1.89626848133602e-07	2.5993382559839104e-08
CL1324.Contig1_All	0.946	0.01	-5.62856729242579	1.73570744409988e-11	1.63475934606927e-12
CL1324.Contig5_All	3.036	1.246	-1.3834592935059602	2.37153178112256e-18	1.42751491975968e-19
CL1324.Contig6_All	2.2030000000000003	0.376	-2.56254705513799	3.04817336809601e-09	3.50694282818632e-10
CL1324.Contig7_All	12.296	10.463	-0.333901587081177	0.0321739218011752	0.0106967258990324
CL1325.Contig14_All	4.42	0.37	-2.6866072164533104	0.0150656597625517	0.004545170390972571
CL1325.Contig3_All	0.816	0.373	-1.17319013108417	0.0437293628301517	0.0151516182898233
CL1325.Contig6_All	3.826	2.5660000000000003	-0.670707008433223	0.00982103419032946	0.00281598322800212
CL1326.Contig3_All	8.16	0.0	-7.6989649459140805	3.0337878127237102e-21	1.56968111091623e-22
CL1327.Contig14_All	1.87	1.3	-0.617691412679143	0.0465379593130498	0.0162906778548536
CL1327.Contig2_All	2.01	0.856	-1.32506041650058	3.36873200487822e-07	4.7418961082687303e-08
CL1327.Contig3_All	0.816	0.05	-3.3357520476579303	0.000203663912706647	4.16610631954192e-05
CL1328.Contig2_All	7.72	5.73	-0.530773867049914	1.5449007743680803e-07	2.0989416128934e-08
CL1329.Contig10_All	21.726	15.213	-0.61445011685365	7.6432157890775e-24	3.5140837701264e-25
CL1329.Contig11_All	1.25	0.586	-1.1805254349386	0.000220694249919429	4.53731621889733e-05
CL1329.Contig13_All	6.2829999999999995	2.086	-1.68863064295117	2.11186337175383e-48	4.302807871538519e-50
CL1329.Contig15_All	13.44	10.293	-0.48613485026887104	1.71055480853538e-11	1.61032128785325e-12
CL1329.Contig16_All	1.226	0.313	-1.90537138797282	0.00297706235667757	0.000756914473939065
CL1329.Contig20_All	17.67	12.89	-0.556434476806083	3.6298888733801797e-16	2.47952556958076e-17
CL1329.Contig21_All	3.82	2.42	-0.751021488211768	0.00965560035379841	0.00276379654038765
CL1329.Contig23_All	0.64	0.166	-1.9572185678463998	0.0007380156910733151	0.000166234729252018
CL1329.Contig6_All	4.77	3.77	-0.437082300815837	0.0351148416556758	0.0118065868879689
CL1329.Contig7_All	3.826	0.893	-2.1911198370891203	1.2030788683994803e-13	9.66668173640172e-15
CL1329.Contig9_All	17.223	12.546	-0.556989612357796	2.6381248807428797e-16	1.78679586900505e-17
CL133.Contig32_All	1.136	0.0	-3.9036733858337302	0.000787721921354725	0.000178412924509026
CL133.Contig35_All	6.1129999999999995	4.106	-0.679109446058945	0.0026456446816474	0.000666402243134176
CL133.Contig9_All	0.233	0.0	-3.1193399464504905	0.00953138744571523	0.00272375985866422
CL1331.Contig1_All	10.343	7.542999999999999	-0.559319670237573	0.00164851037969655	0.000398020119125098
CL1332.Contig5_All	2.51	1.136	-1.23926028993623	9.32888206765562e-07	1.3874260946001502e-07
CL1333.Contig3_All	2.146	0.0	-4.9846860951624405	5.090463984035751e-07	7.31965052408212e-08
CL1336.Contig13_All	1.5430000000000001	0.813	-1.01849457008202	0.00115061323963025	0.000269476394132436
CL1336.Contig22_All	1.04	0.233	-1.9175603567380402	0.0419532680280505	0.0144453803735333
CL1337.Contig2_All	2.346	0.9259999999999999	-1.40602708803361	0.00032571272010130896	6.89768051799224e-05
CL1337.Contig6_All	2.296	1.396	-0.809906109368509	0.0306282210249862	0.0101111515984627
CL1338.Contig2_All	2.23	1.683	-0.501288740665592	0.00480903260425596	0.00127891298844782
CL1339.Contig10_All	1.49	0.78	-1.02288256477688	0.0182443464438951	0.005628855153532729
CL1339.Contig2_All	5.912999999999999	2.9160000000000004	-1.10328848591251	0.000176324140960621	3.5680194013368295e-05
CL134.Contig10_All	3.363	1.693	-1.08653216778924	2.18744572951799e-06	3.3829119251420604e-07
CL134.Contig14_All	2.863	0.0	-7.182771093959779	1.46100573323506e-16	9.73066440145401e-18
CL134.Contig16_All	5.122999999999999	3.906	-0.489620107320918	0.004197057094485371	0.00110244009378321
CL134.Contig17_All	17.206	12.24	-0.59238745614375	9.67627953493586e-12	8.93678565503766e-13
CL134.Contig24_All	11.513	9.546	-0.369040174046446	0.0109668138574831	0.00318541098056491
CL134.Contig37_All	6.672999999999999	3.613	-0.9970382430359571	0.000356185061770685	7.60454600481999e-05
CL134.Contig8_All	1.703	0.753	-1.23381133198007	0.00931496267125749	0.00265559665472058
CL134.Contig9_All	7.216	5.0	-0.6275577839111091	8.20937952924385e-05	1.57448641488604e-05
CL1340.Contig5_All	19.76	13.995999999999999	-0.5952860907120949	2.22958385838413e-07	3.07720513274653e-08
CL1343.Contig1_All	23.693	16.326	-0.641645643651693	5.7395715451805295e-06	9.361531313548241e-07
CL1343.Contig2_All	39.446	35.916	-0.23711664569007102	0.00413368215029857	0.00108384948876187
CL1343.Contig3_All	3.57	1.966	-0.931536749525627	0.0365031905137231	0.0123356655534247
CL1343.Contig4_All	1.93	0.08	-4.48506589952978	3.23119120387591e-08	4.08481109876974e-09
CL1344.Contig3_All	90.85600000000001	73.013	-0.42227385581063703	4.5631291853657704e-07	6.5204669760919e-08
CL1345.Contig2_All	32.513000000000005	0.966	-5.1776852098863	3.6883939806668096e-89	3.5860170266331196e-91
CL1347.Contig2_All	2.806	1.746	-0.7742968193461129	0.000972900653321323	0.00022452535692367003
CL1349.Contig3_All	4.5	3.34	-0.5217132551596599	0.0413585142879483	0.0142080278528952
CL1349.Contig5_All	1.5830000000000002	1.17	-0.535271744251922	0.00142122921621362	0.00033897928625301
CL135.Contig17_All	0.33299999999999996	0.013000000000000001	-3.59416467384655	0.00045695366075055595	9.93636085293127e-05
CL135.Contig20_All	2.593	0.71	-1.85063881087273	0.00320007590088136	0.000819669914855336
CL135.Contig24_All	10.023	1.646	-2.6902193689615204	7.02729946312103e-21	3.70047976934401e-22
CL135.Contig3_All	9.31	1.053	-2.9219460063506	3.48440676645209e-05	6.33753679355025e-06
CL1351.Contig14_All	7.313	4.42	-0.825536225994048	9.18300077729515e-09	1.1021047106239999e-09
CL1351.Contig23_All	3.233	0.0	-7.11038485765341	4.22799415862104e-17	2.7317952589878497e-18
CL1351.Contig26_All	0.636	0.0	-4.784444322307889	3.19827840716101e-06	5.046213016482411e-07
CL1351.Contig32_All	0.426	0.0	-3.1620311976626403	0.0101672219534219	0.00292625363796457
CL1351.Contig33_All	1.5930000000000002	0.0	-5.73901137474771	2.7962143079316198e-09	3.2020779127225e-10
CL1351.Contig36_All	0.903	0.0	-5.354474011415441	2.40213218927871e-08	2.99747679079487e-09
CL1351.Contig41_All	3.42	1.546	-1.2237615462947702	0.0016956438522883301	0.000410308798046016
CL1351.Contig46_All	0.513	0.0	-3.36339850798717	0.00546674931357611	0.00147307723634815
CL1351.Contig51_All	1.17	0.0	-2.59563625649976	0.0424393627987556	0.0146415291109773
CL1351.Contig52_All	10.866	4.246	-1.44885796649176	1.4075487810665199e-09	1.56813353668328e-10
CL1352.Contig4_All	7.202999999999999	5.97	-0.37100219652297206	6.482626284792871e-06	1.0652186173036699e-06
CL1352.Contig6_All	2.7060000000000004	1.933	-0.585780570842375	2.77786855270294e-06	4.35555255365407e-07
CL1354.Contig2_All	1.47	0.0	-7.120295984329291	8.26372966252113e-17	5.42522465103287e-18
CL1354.Contig5_All	3.966	3.353	-0.33841594250672496	0.0441615631282149	0.0153226202651605
CL1355.Contig5_All	7.34	6.98	-0.173701587892939	0.0220735168344382	0.00697247738061942
CL1359.Contig1_All	55.153	29.375999999999998	-1.01183908983344	1.2704336009294098e-55	2.1716219933207996e-57
CL1359.Contig6_All	44.743	36.096	-0.41213524680975	8.72610015251151e-05	1.6786467517080098e-05
CL1359.Contig9_All	93.24600000000001	84.426	-0.244647064828346	0.00525743675419357	0.00141058089514896
CL1360.Contig11_All	5.1	0.716	-2.8503376255416204	2.7924761469478103e-11	2.6746545303887795e-12
CL1360.Contig12_All	3.303	1.463	-1.27236671525582	3.84978960566722e-05	7.04806398769675e-06
CL1361.Contig6_All	5.59	4.2860000000000005	-0.47922712827510106	0.0209772970931146	0.00658216092760723
CL1363.Contig1_All	1.19	0.23	-2.24829577008	0.00437990713571974	0.00115487610230104
CL1364.Contig10_All	4.213	0.35600000000000004	-3.5910637743578304	1.4775544187788899e-09	1.64935781102781e-10
CL1364.Contig5_All	2.21	0.423	-2.20338463403256	0.007209991473673959	0.00200147874599473
CL1365.Contig22_All	1.093	0.21	-2.4052502228871204	3.74280316324139e-06	5.96225539445023e-07
CL1365.Contig24_All	1.46	1.12	-0.48607137846013104	0.0048063349137946205	0.00127803787368493
CL1365.Contig29_All	0.77	0.0	-6.4861712827347	2.19617314744551e-13	1.79343652441826e-14
CL1365.Contig35_All	0.32	0.0	-5.4139443234804405	1.6862949818545e-08	2.0747193230236e-09
CL1365.Contig3_All	5.353	4.446000000000001	-0.36736492887043	0.0489076223418105	0.0172576438117469
CL1365.Contig9_All	1.12	0.2	-2.2601621963462	0.007645946702961	0.00213395480937427
CL1366.Contig1_All	0.846	0.38299999999999995	-1.23095656754767	0.000329838972599923	6.9944417842828e-05
CL1366.Contig20_All	1.34	0.496	-1.4262814302221998	0.0244717420007276	0.00783947884561467
CL1366.Contig21_All	12.085999999999999	8.562999999999999	-0.59757149351714	4.0367615436196695e-12	3.6196557116447997e-13
CL1366.Contig23_All	0.746	0.503	-0.6912766114416851	0.0325227647324407	0.010824441688383
CL1366.Contig24_All	9.21	7.122999999999999	-0.470340231836702	1.5250250333863599e-07	2.0711040119635002e-08
CL1366.Contig25_All	26.02	25.073	-0.153674619735605	0.0423173874151018	0.0145915801724747
CL1366.Contig26_All	12.843	10.933	-0.333365560182813	1.6100538977404098e-05	2.7945892748133098e-06
CL1366.Contig27_All	14.203	12.786	-0.251848692112293	0.00786993787289939	0.0022043882062238803
CL1366.Contig28_All	6.48	4.993	-0.476126183969318	0.00547798959140066	0.00147670514926436
CL1366.Contig3_All	21.15	12.415999999999999	-0.869185395774725	8.58282894681216e-20	4.77397449894865e-21
CL1366.Contig4_All	3.2260000000000004	1.473	-1.20730975242554	0.000162479947399525	3.26850560212042e-05
CL1366.Contig5_All	9.513	5.38	-0.9220954709070041	1.6806767800853198e-17	1.0607390469905699e-18
CL1366.Contig8_All	24.05	15.77	-0.709719446717577	2.6292137356590198e-21	1.3548913058493498e-22
CL1366.Contig9_All	23.82	14.015999999999998	-0.865869747397197	1.1689204939002598e-38	3.10389439750413e-40
CL1367.Contig1_All	28.553	19.323	-0.660896732333814	0.0029294272296081897	0.000743874219080389
CL1367.Contig3_All	8.57	1.743	-2.39424600632681	8.34882418380545e-24	3.84671540129622e-25
CL1369.Contig2_All	6.303	1.64	-2.04319928024537	1.09506745096382e-18	6.45988957599557e-20
CL1369.Contig3_All	1.3559999999999999	0.59	-1.28189196160749	0.00026351067180895	5.49079029503699e-05
CL1369.Contig9_All	8.41	5.88	-0.6172906748234621	3.6127774402409204e-05	6.58563992803163e-06
CL137.Contig2_All	10.82	9.043	-0.35643273398528497	0.00934660865118173	0.00266574298447219
CL1370.Contig1_All	9.53	1.5659999999999998	-2.70078529398771	1.7662331904043695e-61	2.6791546568066496e-63
CL1370.Contig2_All	4.093	1.016	-2.11896662221199	1.8208053079083998e-15	1.2975313749569298e-16
CL1373.Contig3_All	2.01	1.016	-1.06573572470259	0.00016974414688238898	3.4250306327566997e-05
CL1376.Contig3_All	0.556	0.0	-4.8993656745839695	1.20645704292675e-06	1.81632227880418e-07
CL1377.Contig23_All	4.57	1.526	-1.6749656166138602	7.264745610282029e-19	4.2418334623784194e-20
CL1377.Contig3_All	0.17	0.0	-2.67603498667848	0.036552265121477995	0.0123550477712715
CL1377.Contig4_All	9.846	1.32	-2.99752749582105	1.6117893210135598e-96	1.4418990623035196e-98
CL1377.Contig7_All	9.69	7.332999999999999	-0.5012934836297109	0.00016274623651276398	3.27475229729253e-05
CL1379.Contig4_All	21.3	18.24	-0.324676602698172	3.66551176644317e-05	6.68818197153676e-06
CL138.Contig2_All	0.89	0.003	-5.31924128959229	3.47098130807082e-08	4.4010758421852e-09
CL1380.Contig12_All	1.183	0.36	-1.77475213863528	0.00546955413677637	0.00147395266174136
CL1380.Contig1_All	12.123	8.606	-0.595073091777062	0.000362444644548569	7.74928673081708e-05
CL1380.Contig5_All	2.1430000000000002	1.453	-0.649940023401656	0.0294798582745405	0.00968336515754745
CL1380.Contig6_All	28.38	25.715999999999998	-0.24407138221275304	0.00873579308704769	0.00247490889914445
CL1380.Contig9_All	2.64	1.626	-0.7945359279365359	0.0197414913488163	0.00615078355865645
CL1381.Contig11_All	19.186	6.143	-1.74503239673042	2.87346902498424e-38	7.736915439435689e-40
CL1381.Contig1_All	41.316	30.445999999999998	-0.5428615668019721	1.85899347150485e-10	1.91413017938036e-11
CL1381.Contig2_All	9.416	6.896	-0.546494986559816	0.0055023256640381706	0.00148381963284856
CL1381.Contig7_All	1.496	0.826	-0.932567832395673	0.0395257464562901	0.0135031963494563
CL1381.Contig8_All	2.92	1.77	-0.8183519426292271	0.00236486827256779	0.0005901696134181031
CL1382.Contig4_All	0.14300000000000002	0.0	-2.7569285949737297	0.0300061881215277	0.00987955007312837
CL1383.Contig1_All	4.0	1.57	-1.43933548519114	0.000185885910684257	3.77623594424659e-05
CL1383.Contig3_All	228.46599999999998	192.37	-0.3503898809304	9.2654209482356e-21	4.91349615892675e-22
CL1384.Contig15_All	6.086	1.88	-1.79156554938885	1.68018226287082e-29	6.1225828428941494e-31
CL1384.Contig16_All	5.566	2.8560000000000003	-1.0479581210429	0.00116337845312575	0.00027266960813817004
CL1384.Contig20_All	3.926	1.673	-1.29861807272071	0.0013214670193876599	0.00031306041879716897
CL1384.Contig21_All	11.41	8.27	-0.5648795061964499	2.0513290394196497e-08	2.54739181112996e-09
CL1384.Contig8_All	7.436	1.016	-2.8140446884631496	1.7812505158658102e-07	2.4350523248892797e-08
CL1386.Contig1_All	1.906	0.716	-1.48589527474741	2.73836558870223e-05	4.90963991570074e-06
CL1386.Contig3_All	2.71	1.57	-0.8728979046445849	0.0336381448479862	0.0112376081133821
CL1387.Contig1_All	7.52	5.403	-0.57442126755847	0.00381883427909441	0.000993987793285581
CL1388.Contig4_All	3.8	3.2030000000000003	-0.34447309553442	0.00937278256744906	0.00267413057612383
CL1389.Contig1_All	14.33	7.952999999999999	-0.950053021133414	5.438329906961529e-13	4.573673635089811e-14
CL1389.Contig2_All	4.256	2.533	-0.8310515570279939	0.00645055623216868	0.0017665344671770602
CL139.Contig15_All	1.11	0.016	-5.05773173848418	5.723390354001001e-10	6.146019148049589e-11
CL139.Contig19_All	0.40299999999999997	0.0	-3.19463553645621	0.00910254605677983	0.00258906601024443
CL139.Contig27_All	0.226	0.0	-4.06739207275048	0.000215230717950055	4.41910529407285e-05
CL139.Contig29_All	3.9760000000000004	0.95	-2.17626639446157	5.18202810360315e-26	2.16885994362183e-27
CL139.Contig34_All	0.34	0.006	-3.05942182479381	0.0114672331410262	0.00334794348009401
CL139.Contig38_All	1.8230000000000002	0.0	-6.940616829885241	4.84779434778419e-16	3.3342569449479196e-17
CL139.Contig3_All	2.87	0.043	-5.52338823394208	1.34564880135957e-13	1.08468716968328e-14
CL139.Contig50_All	1.79	0.696	-1.4440058281289399	7.039382101202341e-07	1.03052526090569e-07
CL139.Contig52_All	1.8259999999999998	0.16	-3.54957172550771	1.3186734403406898e-20	7.043462327067439e-22
CL139.Contig54_All	1.536	0.0	-6.795978123299941	5.717888781466091e-15	4.21222017453964e-16
CL139.Contig57_All	5.936	2.77	-1.19563850438173	2.94571167185336e-09	3.38358337775059e-10
CL139.Contig60_All	14.693	1.78	-3.13734578233567	1.94945888753521e-77	2.2513928402165193e-79
CL139.Contig62_All	7.25	0.483	-4.01833551675392	5.516121768864819e-58	8.958464562615399e-60
CL1390.Contig11_All	3.923	2.363	-0.821550749873063	0.0018854106299403101	0.000460413984950865
CL1390.Contig12_All	12.95	4.37	-1.66863223410996	2.87554830495826e-43	6.69843816527166e-45
CL1391.Contig12_All	2.13	0.01	-6.4323236157112005	5.42279358307495e-17	3.52631626292829e-18
CL1391.Contig16_All	0.496	0.0	-4.78075274152558	5.28203983050543e-06	8.57541517573143e-07
CL1391.Contig1_All	87.236	24.173000000000002	-1.9513928665937799	9.966982600294286e-152	4.905118408246498e-154
CL1391.Contig42_All	33.486	4.4830000000000005	-2.99551694546811	4.065993644662159e-123	2.6991602422514993e-125
CL1391.Contig43_All	5.6	2.7430000000000003	-1.12091619808288	3.03016615976386e-06	4.76704873337158e-07
CL1391.Contig8_All	40.58	1.73	-4.45818635563717	8.557415928807059e-23	4.11221653920451e-24
CL1391.Contig9_All	5.89	0.0	-8.24845686374218	1.7998746968694697e-25	7.71419862314513e-27
CL1393.Contig2_All	61.776	59.69	-0.15120817957218902	0.000158702404375901	3.18622334570853e-05
CL1394.Contig12_All	1.546	0.0	-6.1125318302824905	2.03264443595845e-11	1.92598606631204e-12
CL1394.Contig15_All	1.756	0.303	-2.5836590476066403	1.7031605535586901e-09	1.91050961283619e-10
CL1394.Contig6_All	4.213	3.013	-0.583650555731136	0.00546020630126402	0.0014711025329371
CL1394.Contig9_All	0.8759999999999999	0.0	-5.43790785268058	1.50785171675338e-08	1.84511394155095e-09
CL1395.Contig5_All	5.8	2.66	-1.2229237776943602	1.7396571571054097e-18	1.0393651489825699e-19
CL1395.Contig9_All	15.533	8.302999999999999	-1.00426892164091	8.60538768935869e-30	3.10192237626876e-31
CL1396.Contig12_All	0.446	0.0	-3.66740388201088	0.00191988306517183	0.00046998690403121397
CL1396.Contig14_All	0.966	0.063	-3.82065149470971	6.34433090381304e-10	6.8440342128231e-11
CL1396.Contig15_All	1.32	0.25	-2.21734212587011	0.00649908176208036	0.0017811029317786
CL1396.Contig16_All	13.65	9.513	-0.6227333055818629	9.74852584511852e-07	1.4536751667598902e-07
CL1396.Contig4_All	4.33	2.55	-0.8651629500986301	2.66181637011342e-05	4.76133211023592e-06
CL1396.Contig6_All	3.59	2.07	-0.890783063674244	0.00573547265290425	0.0015538929551214698
CL1396.Contig7_All	4.02	0.126	-4.92732950108818	2.9121659424828195e-24	1.31375188791767e-25
CL1396.Contig8_All	22.883000000000003	19.336	-0.345669776010841	0.00041939205124925	9.05354414970685e-05
CL1398.Contig2_All	7.146	4.206	-0.864614740836804	0.000295589826834172	6.207069560842261e-05
CL1398.Contig3_All	4.37	2.19	-1.08244624311939	0.000780601361820214	0.000176689192519444
CL1398.Contig5_All	3.963	1.94	-1.11294139100474	0.0195271790461058	0.00607440102350701
CL1399.Contig10_All	0.326	0.043	-2.27353166167334	0.0363009077589464	0.0122565883466606
CL1399.Contig11_All	14.565999999999999	12.985999999999999	-0.266633756168942	0.00127764958035129	0.00030195331734499304
CL1399.Contig1_All	8.216000000000001	7.16	-0.29968027612181203	0.0258489954463141	0.0083389145396375
CL1399.Contig3_All	7.51	5.44	-0.5629454289275899	8.12472872459636e-06	1.35379565222282e-06
CL14.Contig104_All	5.416	1.966	-1.53665780303317	6.23659031757655e-06	1.02233483092538e-06
CL14.Contig105_All	0.27	0.0	-3.27424666395827	0.00714088811713795	0.00198018722082887
CL14.Contig107_All	2.206	0.81	-1.50750322436711	0.00870056849655903	0.00246388285668868
CL14.Contig19_All	9.853	5.093	-1.06454264779014	0.00011650085065454699	2.28853242574965e-05
CL14.Contig24_All	3.71	0.35	-3.4529785575351806	5.4441166761615e-20	2.99956908664905e-21
CL14.Contig34_All	1.903	0.32	-2.1939743327525703	0.0274431189970565	0.00892281029530928
CL14.Contig36_All	7.62	1.276	-2.646193689882	7.175219506061881e-22	3.6041671068201603e-23
CL14.Contig46_All	1.72	0.0	-5.55102404318647	1.88407132806241e-08	2.33123898222818e-09
CL14.Contig4_All	0.92	0.0	-5.8025307597822495	7.70459010378765e-10	8.369572114539109e-11
CL14.Contig54_All	1.59	0.2	-2.60227902207742	0.00532625160430115	0.0014311993035464401
CL14.Contig57_All	12.72	3.303	-2.0328226100880604	2.8952595491805996e-17	1.8554890699926004e-18
CL14.Contig59_All	0.40299999999999997	0.013000000000000001	-2.7970112870844	0.0242989275811761	0.00777359969062485
CL14.Contig5_All	0.23	0.0	-2.7100909391930497	0.0337412024000615	0.0112815912654615
CL14.Contig62_All	1.5330000000000001	0.146	-3.22780539635184	1.04024519786075e-06	1.55551002759794e-07
CL14.Contig66_All	8.306000000000001	2.983	-1.57408446212319	4.0651593385955896e-19	2.34116331033535e-20
CL14.Contig72_All	0.743	0.0	-5.36736922328891	7.140405842356451e-08	9.36769269722741e-09
CL14.Contig89_All	7.756	0.493	-4.0520205663286095	3.4173076323634e-73	4.2044566661659493e-75
CL140.Contig3_All	5.742999999999999	2.006	-1.59995665083754	9.032138677282061e-08	1.1971438589563898e-08
CL1400.Contig3_All	11.18	5.54	-1.1102340249955902	4.37451831434558e-09	5.11089253397426e-10
CL1400.Contig5_All	1.053	0.14	-2.72363179305175	0.0007636087259192	0.000172508863397197
CL1400.Contig6_All	4.016	1.056	-1.9482309016429198	6.31583099236182e-05	1.19204938063147e-05
CL1400.Contig7_All	8.433	5.026	-0.8429694252200469	3.53129577670323e-07	4.9819238740427e-08
CL1401.Contig1_All	4.813	3.4	-0.6040772136622969	8.89864608502547e-05	1.71368860770373e-05
CL1401.Contig6_All	2.7460000000000004	1.36	-1.11075965278217	5.5345194318046e-06	9.007712131074181e-07
CL1401.Contig7_All	10.213	7.556	-0.536273237772607	0.00119767495830349	0.000281506924953067
CL1402.Contig6_All	5.736000000000001	3.2960000000000003	-0.8980694521503991	1.61337588173147e-12	1.4048534274968802e-13
CL1405.Contig12_All	1.706	0.99	-0.8673364791515009	0.0139068330638957	0.00415419451767589
CL1405.Contig18_All	6.586	4.126	-0.766785881896908	0.0424237740065734	0.0146333672233352
CL1406.Contig6_All	1.84	0.136	-3.74846563886675	1.5327129987691203e-12	1.33176630888915e-13
CL1406.Contig8_All	1.806	0.0	-5.8661514147646105	1.03392695573158e-09	1.1378646684668099e-10
CL1407.Contig10_All	2.983	1.14	-1.4513218020552598	0.000667460888690649	0.000149225737084176
CL1407.Contig12_All	0.273	0.0	-3.0103925758303602	0.0135349024606187	0.00402876916938316
CL1407.Contig5_All	17.186	7.36	-1.32580934363944	1.83143839478997e-23	8.562522296777192e-25
CL1407.Contig7_All	5.136	2.04	-1.4370190102286802	4.6812782353429794e-07	6.69799898871282e-08
CL1407.Contig8_All	7.256	3.293	-1.2155891850438898	0.00486135351714889	0.0012944221667361901
CL1409.Contig2_All	0.276	0.016	-2.77518251139715	0.0158152771879782	0.00479467288138348
CL1409.Contig3_All	2.28	0.97	-1.3185352146046	6.48679743642596e-05	1.2263039489715301e-05
CL1409.Contig4_All	3.68	1.53	-1.36218439360695	1.2407339330636998e-09	1.37685942592766e-10
CL141.Contig6_All	6.263	5.162999999999999	-0.379287580141145	6.953894661321961e-05	1.3200064484849302e-05
CL1410.Contig10_All	4.073	2.226	-0.965950285822784	0.00022581374552285097	4.651212934641379e-05
CL1410.Contig17_All	121.43299999999999	99.25299999999999	-0.393326313234061	8.31320948193637e-12	7.63970113921032e-13
CL1410.Contig1_All	40.436	3.07	-3.818634528999	7.062900169347628e-146	3.684467487017229e-148
CL1410.Contig3_All	2.3	0.966	-1.29933765349927	0.0231171584571525	0.00734107187515405
CL1411.Contig3_All	5.46	1.023	-2.49233385242499	2.73177084544586e-12	2.4214224613769697e-13
CL1412.Contig10_All	4.47	1.19	-1.9859761627977401	9.851819020057229e-13	8.443831411468809e-14
CL1412.Contig2_All	50.036	26.63	-1.01079389230835	1.2135628237605297e-125	7.830465080368267e-128
CL1412.Contig4_All	3.0460000000000003	1.3530000000000002	-1.2634204819599	6.78711056647902e-10	7.34024545505272e-11
CL1412.Contig5_All	1.2429999999999999	0.816	-0.693906183937624	0.0367625431535428	0.012433762872837
CL1412.Contig6_All	25.673000000000002	15.235999999999999	-0.8545660260106501	1.33790387923195e-16	8.88736429324226e-18
CL1412.Contig7_All	40.5	21.283	-1.0290204080862	1.5186186848817097e-76	1.7720927150296196e-78
CL1412.Contig9_All	34.6	19.383	-0.9364163153271559	1.8733809189658195e-63	2.7412931927385393e-65
CL1413.Contig2_All	3.293	1.5430000000000001	-1.19463958726746	9.11975161998588e-09	1.09401513068555e-09
CL1413.Contig4_All	9.523	5.15	-0.982119152015433	2.1636374576177802e-05	3.82028552169109e-06
CL1414.Contig3_All	1.476	0.75	-1.04708036384705	0.0351398669516039	0.0118165382994807
CL1415.Contig1_All	31.36	11.82	-1.51044831302956	2.8902370282033797e-38	7.78522474295689e-40
CL1415.Contig2_All	4.746	2.79	-0.878021832023602	0.00133461709491914	0.000316513830119881
CL1415.Contig4_All	4.453	2.42	-0.979621110590186	9.04180126083761e-07	1.34196160142203e-07
CL1416.Contig1_All	4.22	0.0	-5.57732240561716	3.18098154907968e-09	3.6673929318661804e-10
CL1417.Contig13_All	0.883	0.0	-3.45466521420096	0.004230802921750879	0.00111241457429881
CL1417.Contig16_All	10.892999999999999	3.29	-1.79507296591954	2.8505014639882496e-07	3.98031482449332e-08
CL1417.Contig20_All	1.09	0.0	-3.9413152734587205	0.000687049258587902	0.00015389067854873102
CL1417.Contig21_All	0.40299999999999997	0.0	-3.20439270010503	0.0088176380655769	0.00250002479111618
CL1417.Contig22_All	1.38	0.17300000000000001	-2.41116463455272	0.0262668689630145	0.00849526581774783
CL1417.Contig6_All	0.63	0.0	-3.44981987795255	0.0041534544139946	0.00108966969900169
CL1417.Contig8_All	1.39	0.306	-1.96457933448306	0.0345918595853795	0.0116110736717171
CL1418.Contig10_All	2.293	1.7830000000000001	-0.460430457403808	0.00335295873042737	0.0008626430382696889
CL1418.Contig11_All	19.616	13.626	-0.624984789634568	9.797588356384269e-16	6.8586761597165e-17
CL1418.Contig15_All	4.306	2.59	-0.832617183272932	3.3553542949892395e-15	2.4318043825208e-16
CL1418.Contig20_All	0.77	0.09300000000000001	-3.12116521434708	1.09360517910909e-15	7.680759050108909e-17
CL1419.Contig6_All	2.94	1.98	-0.6697469443989399	0.0016295021487158698	0.00039312777401815497
CL142.Contig4_All	3.8160000000000003	2.406	-0.7666517315303231	2.23974424064223e-06	3.46893610271169e-07
CL1420.Contig14_All	0.263	0.0	-3.1261447672554903	0.0111314666052345	0.0032385206750151
CL1420.Contig25_All	0.81	0.0	-5.208756736187059	2.5814371198964e-07	3.58681933203741e-08
CL1420.Contig40_All	1.683	0.72	-1.26985849599415	0.0125639764981552	0.0037070312336635702
CL1420.Contig4_All	1.5630000000000002	0.616	-1.44250071003227	4.4202809787693804e-06	7.11495170995951e-07
CL1420.Contig8_All	2.943	0.0	-7.32746381282107	1.48448714015001e-18	8.817176292301539e-20
CL1420.Contig9_All	3.3360000000000003	0.0	-7.32228954718801	1.2223262869821299e-18	7.2212937753204e-20
CL1422.Contig4_All	205.833	158.91	-0.47685056406368603	2.6855077540721103e-26	1.11046882238748e-27
CL1422.Contig6_All	1.5030000000000001	0.693	-1.17859623713992	0.0106864538171079	0.0030936932018708198
CL1423.Contig1_All	2.583	1.433	-0.9333616921230279	0.0121228657752001	0.00356335728515554
CL1423.Contig3_All	3.053	2.57	-0.3501151073903289	0.023666776309145	0.00754873828229198
CL1423.Contig7_All	5.66	3.696	-0.712389077567986	3.43487893860254e-10	3.6197744321151003e-11
CL1424.Contig1_All	37.51	33.89	-0.2520515940929	0.0151964379271855	0.0045894445783943895
CL1425.Contig11_All	5.193	3.263	-0.767299875902745	6.88297748852543e-06	1.13491821337407e-06
CL1425.Contig1_All	10.735999999999999	3.553	-1.68977570963875	4.31562659351904e-34	1.32577211894344e-35
CL1425.Contig4_All	0.22	0.0	-3.44149662964679	0.00417855244849631	0.00109703110390212
CL1425.Contig9_All	4.543	0.363	-3.7028682551537	1.2058904527571198e-37	3.31679880212182e-39
CL1428.Contig26_All	0.946	0.57	-0.830674649207762	0.0161548738084495	0.004910965289029521
CL1428.Contig36_All	1.8430000000000002	1.186	-0.731411939584955	1.42426354671117e-05	2.45326350758995e-06
CL1428.Contig6_All	1.91	0.723	-1.4726164685415	0.00011926551293453701	2.3477976692640602e-05
CL143.Contig13_All	4.083	1.3130000000000002	-1.70385981237133	5.22734980660318e-06	8.480337171761359e-07
CL143.Contig15_All	12.66	1.723	-2.96857549748173	1.64800900299943e-71	2.0961027914962494e-73
CL143.Contig21_All	19.38	13.606	-0.612104186535412	1.92926551000985e-06	2.9671756673668e-07
CL143.Contig22_All	2.17	0.853	-1.4337798329690001	4.60989296368402e-05	8.53080763342345e-06
CL143.Contig24_All	21.01	11.116	-1.01824475459085	1.6042305460362397e-24	7.16164952089933e-26
CL143.Contig27_All	6.396	1.37	-2.32384462566141	1.79665334719525e-27	7.12075037756247e-29
CL143.Contig28_All	3.59	1.143	-1.7105753078913	2.7605734664730104e-05	4.95066424279014e-06
CL143.Contig29_All	11.363	9.186	-0.40455250413055704	0.0285017960045423	0.00932157537911849
CL143.Contig3_All	67.543	7.35	-3.25326054116031	1.66556729114237e-34	5.0583787566464406e-36
CL143.Contig40_All	22.516	13.2	-0.8717434457692971	1.9186504451980601e-31	6.45439398218382e-33
CL143.Contig41_All	8.843	0.0	-8.4873460496952	1.5789771391728499e-27	6.2407569948716e-29
CL143.Contig44_All	44.573	13.645999999999999	-1.7866583698554799	5.93395273694998e-13	5.00477301639999e-14
CL143.Contig45_All	103.38	25.656	-2.11080118043091	2.1927548266118187e-299	3.812944480755048e-302
CL143.Contig5_All	19.53	10.13	-1.04567339613413	4.46693244646528e-15	3.26233894852196e-16
CL1432.Contig4_All	2.516	2.01	-0.42203933627563	0.0368247867216063	0.0124576338902803
CL1433.Contig2_All	4.58	3.043	-0.687380294613407	1.27624313143407e-08	1.5520706513207802e-09
CL1433.Contig8_All	2.9960000000000004	1.733	-0.8913714988129631	2.36469160833846e-05	4.20166064007032e-06
CL1436.Contig10_All	10.136000000000001	4.36	-1.31143025562052	2.02492450878443e-10	2.0925120500781e-11
CL1436.Contig5_All	8.513	3.1	-1.5513509411150899	3.24328560390709e-14	2.51090561802077e-15
CL1439.Contig2_All	5.14	3.923	-0.491381100358676	0.00183254451738038	0.00044636181337185705
CL144.Contig10_All	1.01	0.0	-5.408850972771639	1.93979126062565e-08	2.4040021178733e-09
CL144.Contig14_All	2.62	2.066	-0.440674906597032	0.0227432513627033	0.0072076591568977595
CL144.Contig16_All	1.1059999999999999	0.41600000000000004	-1.4092283507539498	0.0243967756477148	0.0078114229407473205
CL144.Contig1_All	0.146	0.0	-3.2503397091400896	0.00766883576084226	0.00214151722825681
CL144.Contig25_All	7.62	5.3260000000000005	-0.616800626232111	1.92584559101699e-08	2.38566602609959e-09
CL144.Contig32_All	4.31	0.0	-8.83351353666233	8.59029204756505e-31	2.96025834356367e-32
CL144.Contig34_All	9.25	7.3260000000000005	-0.436701820365957	0.0017306434775138599	0.00041925111737362405
CL144.Contig39_All	9.77	6.98	-0.586581623985135	0.000719040747243579	0.00016162256915174499
CL144.Contig41_All	1.926	0.09	-3.47706864318579	0.00039196148474790097	8.42066909423628e-05
CL144.Contig45_All	1.456	0.0	-4.77920100961956	2.39522118073078e-06	3.7217899052716496e-07
CL144.Contig8_All	2.556	0.046	-5.2242895027480705	1.67678198329168e-14	1.2765020435369699e-15
CL144.Contig9_All	0.26	0.0	-3.6374102446823002	0.00220477537924442	0.000546311115373706
CL1442.Contig4_All	1.883	0.266	-2.57651911568642	0.00191595658798457	0.00046891871809042303
CL1442.Contig5_All	4.196000000000001	0.636	-2.48979074027216	0.00146527360865729	0.00035044586001144304
CL1442.Contig6_All	5.193	2.563	-1.11462043485584	8.66439770471149e-08	1.14627637343221e-08
CL1442.Contig7_All	4.093	1.666	-1.3767462486313602	4.77482162389752e-05	8.850636683155699e-06
CL1445.Contig2_All	3.61	0.976	-1.9188428032245501	5.754701988404341e-06	9.38872725376932e-07
CL1446.Contig12_All	44.26	33.81	-0.49197046924042204	1.29537078164746e-10	1.3125407699166402e-11
CL1448.Contig12_All	9.216000000000001	6.103	-0.692270038716948	0.0275618798149677	0.00896624682272173
CL1448.Contig13_All	51.253	46.473	-0.24750691037839004	0.0196365549361677	0.0061112168225302705
CL1448.Contig2_All	8.98	4.56	-1.06969792159762	0.000127958384481961	2.53333475609369e-05
CL1448.Contig7_All	7.096	4.213	-0.85671918810838	0.00310121427147862	0.0007917019700685219
CL145.Contig1_All	6.8660000000000005	0.3	-4.14609491341547	3.3172931842332993e-10	3.49041730194324e-11
[truncated: 14,458 more rows]
