# Supplementary material for: Leveraging Transcriptome Insights and GsHZ4 Gene Expression to Improve Alkaline Tolerance in Lupinus angustifolius
Source: Plants (Basel). 2025 Nov 7;14(22):3408. doi: 10.3390/plants14223408 (PMC12656323; doi:10.3390/plants14223408)
Supplement: Supplementary file 1 [file plants-14-03408-s001.zip › Table S5A-D-UP.csv]

Gene ID	a FPKM	d FPKM	log2(d/a)	Qvalue(a-vs-d)	Pvalue(a-vs-d)
CL1.Contig5_All	0.09300000000000001	0.943	2.7249289033625095	0.009747219670516291	0.0030369573169589602
CL100.Contig10_All	0.513	3.4360000000000004	2.81505515243708	6.35485409257794e-12	6.4335034406234e-13
CL100.Contig14_All	0.5	0.976	1.10226252233105	0.00204891806772132	0.0005499625299240099
CL100.Contig1_All	3.24	6.5729999999999995	1.15749108557042	5.75467282094451e-09	7.50429797761997e-10
CL1000.Contig1_All	1.673	4.416	1.53464232143193	5.47894554949145e-12	5.518809638957521e-13
CL1000.Contig8_All	0.04	0.446	2.85900960655841	0.0103873455308159	0.00325456680812202
CL10002.Contig2_All	2.7230000000000003	4.543	0.882164716076133	0.000190027955420391	4.25545839318243e-05
CL10004.Contig2_All	3.176	17.316	2.5891437790485297	2.6915804467326792e-99	2.2721442915137796e-101
CL10009.Contig1_All	2.103	4.736000000000001	1.29128694517854	0.00228300720916313	0.000618736754119147
CL10009.Contig2_All	0.0	3.1	5.00316734080781	1.34622236222259e-06	2.2553579040472803e-07
CL1001.Contig11_All	7.17	8.27	0.34565402150638597	0.0160871006868567	0.00530029871700174
CL1001.Contig13_All	14.7	21.77	0.707190616687078	1.5861980551646202e-12	1.5363192746309302e-13
CL1001.Contig16_All	3.233	7.316	1.31968708436272	7.682704027975209e-16	5.84733497648143e-17
CL1001.Contig1_All	8.68	14.395999999999999	0.869737542075749	4.43192872429141e-27	1.80975074532327e-28
CL1001.Contig3_All	26.875999999999998	33.793	0.471923044434791	4.14198944967708e-10	4.86065400127608e-11
CL1001.Contig7_All	0.10300000000000001	4.61	4.69471647496664	6.88475728263931e-09	9.0539313121405e-10
CL1001.Contig8_All	1.173	2.306	1.08700810061653	0.00543433375927139	0.0015976446867094199
CL10010.Contig3_All	15.81	19.62	0.453328325627793	1.16753902198624e-05	2.19766274454431e-06
CL10011.Contig2_All	8.63	22.08	1.50361594427467	6.904652630625479e-15	5.60157202517877e-16
CL10015.Contig1_All	2.883	3.7060000000000004	0.500609835677479	0.0181329459796721	0.0060641964940605
CL10015.Contig3_All	17.613	20.343	0.34802679160957894	1.3436743830700701e-07	2.01430176275621e-08
CL10015.Contig4_All	0.04	0.6729999999999999	3.72640838606647	2.11234737707105e-05	4.1224095692462e-06
CL10015.Contig5_All	2.843	4.176	0.6941976199327371	0.0077155927474784	0.00234838450238902
CL10016.Contig2_All	0.55	1.1	1.1067049153146298	0.0222319134206258	0.00761458828476535
CL10017.Contig1_All	0.0	2.7960000000000003	6.35534424670874	6.10991227855473e-12	6.176626458486279e-13
CL10017.Contig2_All	0.0	1.35	5.683344806760171	9.479281927074871e-09	1.2632661938809802e-09
CL1002.Contig12_All	1.3630000000000002	4.766	1.9268330643784801	1.21186956495496e-13	1.0762530970007299e-14
CL1002.Contig14_All	9.73	12.552999999999999	0.5059490070536711	0.00055888996351435	0.00013502343114121898
CL1002.Contig17_All	2.123	6.406000000000001	1.7300549501038403	8.622501477520259e-26	3.7534012531346295e-27
CL1002.Contig18_All	1.13	2.5660000000000003	1.26928387155675	0.0148755195131811	0.00485620966256101
CL1002.Contig19_All	3.233	6.093	1.0464767933619399	2.2988012175264e-12	2.2528352429985198e-13
CL1002.Contig23_All	2.003	3.28	0.8357893192434991	0.0128053003150163	0.0041066638497117
CL1002.Contig24_All	1.09	5.742999999999999	2.49351907112193	1.684343183842e-14	1.4015300571070302e-15
CL1002.Contig28_All	7.556	8.776	0.355304807613091	0.008959819535062521	0.00276821687543302
CL1002.Contig35_All	2.206	13.9	2.7885529702604197	2.5831989420132992e-64	3.7939583299651e-66
CL1002.Contig40_All	3.48	7.306	1.21931187635364	0.00137355682534873	0.000356546305446457
CL1002.Contig41_All	5.316	8.7	0.8492891093640409	1.1070554606474e-06	1.83485589823033e-07
CL1002.Contig42_All	4.4830000000000005	9.63	1.24115251622744	2.02443458205987e-24	9.476202304049338e-26
CL1002.Contig49_All	8.89	10.953	0.440585266587074	0.00031560041889856604	7.323417200305749e-05
CL1002.Contig62_All	0.0	0.41600000000000004	4.127994313936069	0.000525978221327191	0.000126535673109617
CL1002.Contig67_All	0.0	0.433	5.005427381090651	1.18075308389101e-06	1.9627803134910102e-07
CL1002.Contig70_All	0.643	2.8160000000000003	2.26571557362117	1.30177579229693e-34	3.97154692594259e-36
CL1002.Contig72_All	744.513	699.043	0.0496349900289288	0.0383480915981723	0.0140944833959412
CL1002.Contig77_All	5.85	11.08	1.04781709142237	7.814265892295659e-05	1.6524718787967097e-05
CL1002.Contig80_All	85.47	259.073	1.73974998298749	0.0	0.0
CL10023.Contig2_All	0.0	4.626	6.565853210789619	8.294898017323859e-13	7.852055069587839e-14
CL10023.Contig3_All	0.0	0.6759999999999999	3.1144781881159402	0.0148983318960938	0.00486474244652872
CL10024.Contig1_All	1.043	3.08	1.68248394835911	8.21663498437887e-05	1.74260638284935e-05
CL10025.Contig1_All	0.0	6.806	7.44450716901168	1.06872829158949e-17	7.17743641404318e-19
CL10025.Contig2_All	0.0	31.153000000000002	9.31539449410643	9.428356072436619e-33	3.0442860526796197e-34
CL10026.Contig1_All	6.746	10.46	0.7753482924965459	5.702642878854079e-07	9.14894553942167e-08
CL10027.Contig1_All	171.90599999999998	392.37300000000005	1.3321829332567	0.0	0.0
CL10027.Contig2_All	75.21300000000001	333.07300000000004	2.2874704836400497	0.0	0.0
CL10027.Contig3_All	6.172999999999999	8.586	0.616370306231801	0.00032086663773034705	7.453968024550459e-05
CL10027.Contig5_All	1.95	2.883	0.705449091130418	0.0385943402418905	0.0141986485152583
CL10027.Contig6_All	98.486	276.89	1.6391956637018001	5.011520772482497e-184	1.7840348327684893e-186
CL10027.Contig7_All	0.556	2.78	2.4265838283336003	6.981545364578469e-10	8.36584924035633e-11
CL10028.Contig2_All	18.593	35.01	1.05497879714527	4.7060800063012195e-55	8.254046289325139e-57
CL10028.Contig3_All	2.966	6.716	1.31320245801613	7.110694756995099e-10	8.528007930603159e-11
CL1003.Contig11_All	0.11599999999999999	13.24	4.47998279786428	6.92267899181539e-05	1.45340878376322e-05
CL1003.Contig15_All	0.643	4.713	2.9886842991257407	1.27441327341405e-17	8.60123831834449e-19
CL1003.Contig17_All	0.0	10.67	8.488787393746831	1.6820645352880801e-25	7.42712968397545e-27
CL1003.Contig1_All	4.423	9.482999999999999	1.24546110821246	2.38661132314803e-16	1.7553471504786998e-17
CL1003.Contig4_All	16.57	30.6	1.0263909467158399	2.9760764462692197e-43	6.970024257169959e-45
CL10030.Contig1_All	242.726	235.946	0.10591339370183699	0.0331067421092935	0.0119330522817564
CL10031.Contig1_All	5.55	6.65	0.40036342755386406	0.00121051594067344	0.00031062067605709903
CL10031.Contig2_All	8.45	9.312999999999999	0.279987715277552	0.0219576522152601	0.0075126523957864295
CL10032.Contig2_All	6.912999999999999	7.77	0.30705512781873306	0.00101685680811484	0.000257360423950124
CL10033.Contig12_All	1.5430000000000001	2.16	0.628919315498989	0.0136692905131485	0.00441462123587199
CL10033.Contig13_All	0.35600000000000004	0.763	1.25009187094568	0.0151312453421095	0.0049497730570773205
CL10033.Contig24_All	0.28300000000000003	0.873	1.72767559012316	0.0042833875463861104	0.0012315446992982
CL10033.Contig7_All	0.003	0.36	4.189115352848	0.00019302101892744398	4.3270727428230604e-05
CL10034.Contig2_All	0.983	9.13	3.27301446787844	9.845171804350519e-19	6.23681606325293e-20
CL10035.Contig3_All	0.0	0.5660000000000001	4.27209130604589	0.000142471701696857	3.13303312404026e-05
CL10036.Contig2_All	1.0859999999999999	1.916	0.9518125878854041	0.00177657919892139	0.00047151811071080303
CL10036.Contig6_All	7.803	11.363	0.67871763524016	4.522294660697879e-29	1.69507791874479e-30
CL10036.Contig7_All	2.21	3.233	0.6902742666430749	5.3649857648221994e-05	1.10738586791461e-05
CL10045.Contig1_All	0.0	7.8629999999999995	6.227770821389151	2.4277679850443e-11	2.5755754914148298e-12
CL10045.Contig2_All	0.0	6.462999999999999	5.87611481853192	8.838096141459409e-10	1.0676073499977801e-10
CL10045.Contig3_All	0.0	2.69	5.084862696841781	6.936023809828779e-07	1.12461037030637e-07
CL10047.Contig10_All	5.936	11.222999999999999	1.0566436188622699	3.16970876531795e-36	9.195260098199389e-38
CL10047.Contig11_All	1.396	7.05	2.4675525208754	4.658579469614369e-46	1.0057034713888899e-47
CL10047.Contig12_All	1.97	7.483	2.06091180770734	4.9383950586305594e-57	8.275979269909958e-59
CL10047.Contig14_All	1.3230000000000002	1.8430000000000002	0.617827292556168	0.014136059461196998	0.00458494790810371
CL10047.Contig18_All	0.0	13.093	8.3497817790227	2.318073968086e-24	1.08796572556752e-25
CL10047.Contig19_All	0.51	1.02	1.1313660912293702	0.00236336304667027	0.0006423596701882361
CL10047.Contig1_All	0.29600000000000004	1.663	2.5918667111757903	2.7522786579358197e-09	3.48221076986915e-10
CL10047.Contig22_All	11.232999999999999	36.016	1.7936306352707498	1.55135382311449e-08	2.1102197083886103e-09
CL10047.Contig23_All	4.13	13.4	1.82682560602777	2.02961896170333e-15	1.58193281898123e-16
CL10047.Contig29_All	0.003	0.223	3.39250085425376	0.00553220286585599	0.0016293541244433302
CL10047.Contig30_All	1.94	4.606	1.3823179268177102	2.63675991444492e-09	3.32864488163837e-10
CL10047.Contig31_All	0.11	0.67	2.4540708565758	0.00109522469802915	0.000278870695248192
CL10047.Contig35_All	0.44299999999999995	1.7530000000000001	2.0891759936174	3.99712506848096e-10	4.68150131366882e-11
CL10047.Contig36_All	0.03	0.28300000000000003	2.4415084121486204	0.0433884572544068	0.0162292909560336
CL10047.Contig38_All	11.1	22.49	1.15798525841196	2.3140421878341397e-45	5.09917385230181e-47
CL10047.Contig40_All	7.89	28.26	1.98047218037291	6.936863215581999e-130	4.159041971224649e-132
CL10047.Contig42_All	2.336	5.0	1.2374256944971	1.33042269812993e-15	1.0262995717584799e-16
CL10047.Contig6_All	1.406	3.003	1.2378662463149799	2.18028474030907e-07	3.33518590871149e-08
CL10047.Contig7_All	0.93	4.45	2.3706396731473	1.59651973228369e-15	1.23771783015155e-16
CL10047.Contig8_All	1.76	4.15	1.3726197479235402	2.1362623338385098e-20	1.22366287673838e-21
CL10047.Contig9_All	3.17	10.7	1.89436830734716	2.916401761724759e-96	2.5560369761657995e-98
CL10048.Contig3_All	0.013000000000000001	10.133	8.089944523842	7.29581012280146e-29	2.76580242396175e-30
CL10048.Contig4_All	0.026000000000000002	45.456	9.968619438896711	2.03439259115901e-49	4.0170735658300995e-51
CL10048.Contig5_All	2.2030000000000003	27.355999999999998	3.7804556257680897	2.764010279162259e-170	1.1220493269282997e-172
CL10048.Contig6_All	17.22	24.006	0.621059025578211	7.937847903901221e-14	6.9413100978103895e-15
CL10048.Contig7_All	564.903	1057.086	1.0480455218843199	0.0	0.0
CL10048.Contig8_All	40.86	100.34	1.44289095513408	2.1168824311807598e-129	1.2780046112612897e-131
CL10048.Contig9_All	1.713	151.523	6.602407957708699	0.0	0.0
CL10049.Contig1_All	0.496	2.07	2.09441723335597	0.0043553476342393	0.00125404780067166
CL1005.Contig1_All	2.013	4.5760000000000005	1.3552857715812798	0.00920922665552217	0.00285428415333272
CL10051.Contig2_All	4.056	15.026	2.03234155749583	5.856155234000379e-36	1.7116594911131397e-37
CL10052.Contig1_All	19.445999999999998	20.32	0.20536887674250898	0.0496683025868871	0.0189603036199425
CL10053.Contig1_All	0.183	0.816	2.1404220170427	0.0241534184846392	0.00837529358473196
CL10055.Contig1_All	1.213	2.87	1.3717484501944899	4.211846509596629e-09	5.41173021145412e-10
CL10056.Contig4_All	0.0	0.34600000000000003	2.94482616414104	0.0208353597411232	0.007081662308849421
CL10057.Contig2_All	0.33299999999999996	4.53	3.6853991853397994	5.73424607682303e-06	1.03790743335529e-06
CL10058.Contig2_All	1.436	3.326	1.3004498461603702	0.0261318634918967	0.00915516921246015
CL10059.Contig1_All	0.036000000000000004	6.056	5.8908786089088	1.03857020473716e-12	9.902367077882421e-14
CL10059.Contig2_All	0.0	2.193	4.272461588265299	0.000137282473982273	3.01155201796213e-05
CL10059.Contig3_All	0.0	0.39	2.6836754308983304	0.0408552854378622	0.0151780036906323
CL1006.Contig12_All	0.713	1.706	1.3840425222704198	0.00015609165761081202	3.45292534432344e-05
CL1006.Contig14_All	0.5329999999999999	2.173	2.14996697092439	4.3369407732669106e-13	4.019088351781e-14
CL1006.Contig20_All	0.503	3.786	2.7806962116195204	0.000211615431537155	4.7743486364957396e-05
CL1006.Contig5_All	0.0	2.7260000000000004	6.59316512947595	4.44686159857455e-13	4.1246561090129e-14
CL10060.Contig3_All	4.94	9.35	1.0671359607839	1.07852624075271e-08	1.44595330337927e-09
CL10062.Contig2_All	0.0	1.2	5.5991662318446895	1.2733757347982399e-08	1.72070279159692e-09
CL10064.Contig1_All	5.846	10.606	1.00309203201477	1.53741140899063e-07	2.31625492955527e-08
CL10064.Contig2_All	14.76	22.456	0.7480082121284158	2.6697748251757e-20	1.53620918212273e-21
CL10065.Contig17_All	0.0	1.14	5.975257939368	4.79833118086445e-10	5.66034362843489e-11
CL10065.Contig20_All	1.3230000000000002	3.84	1.6753118880667999	3.964587505460039e-21	2.18716509445496e-22
CL10065.Contig9_All	0.08	1.1	3.22988913891786	0.000666333027012646	0.000163075455976531
CL10066.Contig1_All	0.0	11.575999999999999	8.65129178630972	7.57389109916465e-27	3.12192115754931e-28
CL10066.Contig2_All	0.0	1.3259999999999998	3.96469862886411	0.000533848721951996	0.000128640254740647
CL1007.Contig2_All	20.693	21.873	0.219876369093528	0.0223930246023158	0.007676063392735209
CL10070.Contig1_All	0.813	1.466	0.9908250245093821	0.00744104119557738	0.0022554559453559103
CL10071.Contig2_All	0.0	3.403	6.5241792055394106	9.21015469874564e-13	8.741263288938671e-14
CL10072.Contig1_All	3.093	5.0760000000000005	0.8566224677693659	0.0045761845050531	0.00132463610143562
CL10072.Contig2_All	3.656	5.14	0.629464896299619	1.13545022811356e-09	1.38410733951327e-10
CL10073.Contig4_All	1.3359999999999999	2.423	0.9873408426447751	1.16166939372086e-05	2.18571014779677e-06
CL10073.Contig7_All	2.1959999999999997	3.543	0.8266615725661609	9.13397056879661e-07	1.49942543438174e-07
CL10074.Contig1_All	4.266	7.042999999999999	0.8602991694978771	0.000657179811407171	0.00016065748301473702
CL10075.Contig1_All	0.0	3.0460000000000003	6.86941953651014	1.7246949072095e-14	1.4369753104908e-15
CL10076.Contig2_All	2.7460000000000004	3.54	0.507612514934531	0.0308484077274863	0.0110307517425897
CL10077.Contig3_All	1.22	2.083	0.8982748491353231	0.00434290979897849	0.00125015010243206
CL1008.Contig1_All	288.336	314.306	0.264268075415067	3.03384326455394e-19	1.8672768289397898e-20
CL1008.Contig9_All	18.13	45.83	1.47553921639844	3.0507956714187793e-87	3.0040831313946694e-89
CL10080.Contig1_All	0.956	2.28	1.3625982242438102	0.000672187095115448	0.00016471805844852098
CL10080.Contig2_All	2.303	12.616	2.5861818540158397	3.1203404915099196e-74	3.793608574995149e-76
CL10081.Contig3_All	1.72	3.676	1.2321885192972601	7.5095528186616e-19	4.72048687657019e-20
CL10081.Contig5_All	1.423	2.22	0.7737455134258621	1.5675718540044698e-09	1.93631534921787e-10
CL10082.Contig1_All	9.076	10.463	0.346510481271125	0.0009026426012235321	0.00022626431621056403
CL10083.Contig1_All	165.976	168.333	0.162477987119666	3.04554069250041e-07	4.73231583491856e-08
CL10084.Contig2_All	37.766	39.676	0.224226972857723	0.022334844351179	0.007653562582726991
CL10086.Contig2_All	6.183	7.936	0.50489540575727	0.0227029844576904	0.0077962565211527205
CL10089.Contig2_All	82.52	99.91	0.420205184968565	3.6664885887512796e-19	2.2654366315357997e-20
CL1009.Contig29_All	2.9560000000000004	4.236000000000001	0.661149261587603	0.0005672040875768589	0.000137191466551024
CL1009.Contig31_All	0.055999999999999994	0.32	2.54874235466865	0.00379926596640313	0.0010797759776277
CL1009.Contig7_All	2.5	4.493	0.9861276403640358	2.7774385593954802e-05	5.50827376337938e-06
CL10090.Contig1_All	0.0	5.662999999999999	6.568062487462321	5.54891196785131e-13	5.1895966557175404e-14
CL10090.Contig2_All	0.0	0.483	3.0436253299194402	0.016158438072052	0.00532884838751365
CL10090.Contig3_All	0.0	18.213	8.17435633522031	4.8874756345228095e-23	2.45312399263763e-24
CL10090.Contig4_All	0.0	47.66	9.1588999916495	2.8903517652188197e-31	9.87709594488803e-33
CL10090.Contig5_All	0.0	99.93299999999999	10.07019344916	2.0938997923569596e-40	5.28754868405448e-42
CL10095.Contig1_All	0.0	8.773	6.98381496299763	4.1500938806869894e-15	3.30854982587687e-16
CL10095.Contig2_All	0.0	7.252999999999999	6.80413751363954	3.30988910110473e-14	2.8151163041007902e-15
CL10096.Contig2_All	12.763	13.003	0.164608365767646	0.00677747897718823	0.00203674985740131
CL101.Contig4_All	0.636	1.41	1.28077679124792	0.00593322177396946	0.00175907355797246
CL1010.Contig1_All	0.946	2.966	1.75031380303983	4.30289595258975e-06	7.66469157567512e-07
CL1010.Contig5_All	0.253	2.863	3.60239141422015	3.54689997714224e-18	2.31670299638471e-19
CL1010.Contig6_All	1.473	3.66	1.4537210301024601	7.08614724766913e-11	7.78162540859462e-12
CL1010.Contig7_All	0.013000000000000001	0.316	2.71594965224897	0.0357512826872259	0.0130223275652107
CL10100.Contig1_All	33.71	36.936	0.27819562216786897	0.005326725012013971	0.00156312551694786
CL10100.Contig5_All	1.49	3.38	1.27968588859672	0.0292830807960045	0.0104048802037286
CL10101.Contig1_All	0.0	2.113	6.12395541312257	7.343477196940679e-11	8.08026328953169e-12
CL10101.Contig2_All	0.0	10.013	8.10264026692915	1.7369790362708998e-22	8.95148713823864e-24
CL10102.Contig2_All	9.61	9.876	0.17761156926751603	0.0274583764043762	0.00967421099536099
CL10104.Contig2_All	7.053	7.832999999999999	0.290928035723605	0.0430154313406061	0.0160785683446739
CL10107.Contig1_All	44.41	53.98	0.42514653572142297	1.0703798947175e-11	1.1037934045618601e-12
CL1011.Contig1_All	16.726	18.17	0.26385778455989	0.0132165686588676	0.0042513518258890295
CL1011.Contig2_All	67.78	112.12	0.871402748006449	7.045699445071841e-45	1.5775103315620297e-46
CL1011.Contig5_All	0.0	0.873	5.62800121819919	8.479404491046421e-09	1.1250484135903598e-09
CL1011.Contig8_All	6.593	7.85	0.39252787193349803	0.00198871095832721	0.000532601349489447
CL10110.Contig1_All	0.9129999999999999	4.013	2.28780340066874	3.62857468062544e-12	3.6088966569907795e-13
CL10118.Contig3_All	2.733	4.956	0.994460472840044	0.00288169126425842	0.00079745858741529
CL1012.Contig4_All	2.786	5.74	1.1773368755303402	3.59582528933975e-08	5.0656180809947e-09
CL10122.Contig2_All	8.943	12.856	0.670282852712592	2.7872447402695304e-07	4.31123407067744e-08
CL1013.Contig11_All	37.306	70.373	1.0627010233026	5.3893442677289886e-45	1.2027307002124399e-46
CL1013.Contig2_All	22.433000000000003	29.113000000000003	0.522281719904582	1.22520350575584e-05	2.31239291423686e-06
CL1013.Contig9_All	2.546	4.556	0.9730123246392521	0.000149484562223853	3.2978997786372306e-05
CL10130.Contig1_All	0.0	146.606	10.2047180075486	6.12684579194607e-42	1.4878507804238697e-43
CL10132.Contig2_All	0.0	126.76	11.431860847903302	2.86370433609791e-57	4.7842173594915695e-59
CL10133.Contig2_All	1.006	2.28	1.28998950470478	0.00237642552211252	0.000646182135234831
CL10134.Contig2_All	5.956	13.786	1.35964481961666	4.66556037289467e-14	4.01621553682578e-15
CL10142.Contig2_All	3.823	4.676	0.430621786178411	0.0463362561229599	0.0174973373820272
CL10143.Contig1_All	13.073	20.303	0.7772382948282599	1.94103912525965e-18	1.24922660443635e-19
CL10143.Contig2_All	11.013	12.41	0.31459862361398605	0.0134979854049294	0.0043522716937317105
CL10144.Contig1_All	11.433	26.805999999999997	1.37025166929629	2.9099076373269294e-54	5.182471263405589e-56
CL10144.Contig2_All	9.463	19.02	1.1455203823958702	5.34833568035592e-13	4.99365792515875e-14
CL10145.Contig2_All	3.133	14.46	2.34473246207505	4.578374432680069e-30	1.6422310889878801e-31
CL10146.Contig11_All	0.726	9.96	3.89463930104331	5.802341580250319e-66	8.238067591116399e-68
CL10146.Contig9_All	0.57	2.673	2.3285938981855496	2.0613912390034e-08	2.83875530514047e-09
CL10148.Contig2_All	5.57	6.37	0.330258719888847	0.0157655224701689	0.00518072617525822
CL10149.Contig2_All	1.7630000000000001	3.2430000000000003	0.9994059189161479	0.0038475306272767705	0.00109481471784269
CL10149.Contig6_All	69.266	78.61	0.324531171334531	3.0215313305494704e-14	2.56262943878143e-15
CL1015.Contig2_All	0.976	2.506	1.4264102975452801	0.019100414188596	0.0064243287118496
CL10150.Contig1_All	1.75	6.706	2.0859635632739497	3.28343849474966e-07	5.121112760909e-08
CL10150.Contig2_All	11.786	16.273	0.624710915398741	0.00426444115407	0.00122574219096802
CL10152.Contig2_All	0.86	5.702999999999999	2.8587030578732002	4.671279688831289e-90	4.453885350386139e-92
CL10155.Contig2_All	3.91	5.22	0.55424501612207	0.008381896158919341	0.00257334707879928
CL10156.Contig2_All	2.31	4.806	1.1880492563121101	0.0005822967643511099	0.000141108669326417
CL10157.Contig2_All	3.383	4.39	0.515661087816767	0.0115094426728896	0.00364783358086015
CL10158.Contig1_All	0.036000000000000004	8.306000000000001	6.80595033488599	1.71721539070228e-18	1.1017805236011698e-19
CL10159.Contig2_All	0.106	2.036	3.27498668396946	0.00111596472287281	0.00028455816860671097
CL1016.Contig5_All	1.66	2.423	0.6773269517416121	0.032646180730285	0.0117514153284
CL10160.Contig1_All	44.39	46.84	0.22910635516733396	0.0283635525192368	0.0100365247357835
CL10161.Contig1_All	0.83	1.676	1.1131449842407901	0.0253734222315198	0.008855005348682771
CL10162.Contig1_All	0.713	2.79	2.1089782946623	9.786075497588509e-11	1.0893223904322e-11
CL10165.Contig5_All	6.393	6.976	0.263367204842241	0.0301704055925313	0.0107490568706598
CL10166.Contig3_All	0.976	1.78	1.00508628643877	0.0233395274749189	0.00804521439205812
CL1017.Contig4_All	1.77	3.8560000000000003	1.2655045869610901	6.65205792931688e-14	5.78301337819473e-15
CL10171.Contig2_All	0.0	3.0260000000000002	6.7789181294095995	4.14262398541771e-14	3.54940974906418e-15
CL10171.Contig3_All	0.0	90.193	10.3878132560795	5.048201992047229e-44	1.15497371511901e-45
CL10176.Contig10_All	0.29	1.8559999999999999	2.72857235838881	9.823100553754449e-05	2.10744059615735e-05
CL10176.Contig2_All	50.266000000000005	51.41	0.18049524044673604	0.0356615381701903	0.0129849409991717
CL1018.Contig15_All	2.096	2.95	0.629315462516796	0.00308559995125261	0.000859186271569552
CL1018.Contig4_All	0.0	2.12	6.261268885733839	5.92894630403015e-11	6.47011825123628e-12
CL1018.Contig8_All	1.07	3.813	1.94224221159377	1.2467224612755402e-07	1.86234285494741e-08
CL10180.Contig2_All	24.426	26.873	0.277922342280643	0.000105916225291154	2.2824615255412803e-05
CL10180.Contig4_All	2.366	4.056	0.92008931543688	4.06660799761651e-06	7.217974162375409e-07
CL10182.Contig1_All	0.04	8.47	6.29064483237429	5.02452604533199e-15	4.03234022852991e-16
CL10182.Contig2_All	0.0	1.723	4.24691104655568	0.000148350296321352	3.27040514389348e-05
CL10186.Contig1_All	34.653	68.946	1.1540725477803602	1.14837897325492e-24	5.289397379701509e-26
CL10186.Contig2_All	26.796	52.256	1.1187923237648898	1.46253978906732e-29	5.37390623123276e-31
CL10187.Contig2_All	3.75	7.843	1.21731829536515	1.4717017336615899e-05	2.806575081181e-06
CL10189.Contig1_All	0.0	0.616	2.94482616414104	0.0208353597411232	0.007081662308849421
CL1019.Contig4_All	1.15	3.7	1.83638037216575	3.91950514515381e-12	3.9096728259317495e-13
CL1019.Contig5_All	1.67	3.196	1.0625567572949999	0.022671958445342002	0.0077832422009329
CL1019.Contig6_All	3.27	5.47	0.880186304524521	8.997360345165729e-11	9.97781610656657e-12
CL1019.Contig7_All	0.183	1.153	2.69352762959978	1.6624980962315e-09	2.0573783832890501e-10
CL10191.Contig1_All	3.8760000000000003	7.903	1.17123221345448	0.00133422552963256	0.000345461794397998
CL10192.Contig2_All	1.256	11.66	3.11275458641165	1.37658490102169e-06	2.3086608784400602e-07
CL10194.Contig2_All	1.046	4.726	2.27151028462988	1.9663423851949e-07	2.996865360413e-08
CL10196.Contig1_All	0.0	2.8960000000000004	4.725650395529089	8.18395142810186e-06	1.51171947875109e-06
CL102.Contig4_All	0.0	0.956	3.56718484136865	0.0030164640777566	0.0008379258761029901
CL1020.Contig17_All	0.38299999999999995	1.2830000000000001	1.77464067552875	0.0133795018609211	0.00430989001977625
CL1020.Contig24_All	0.866	2.036	1.3534675413596002	0.00305330495834778	0.000849272049806595
CL1020.Contig26_All	0.6659999999999999	1.55	1.3216199466800802	0.0029976247042647103	0.0008320685533472839
CL1020.Contig29_All	0.096	1.486	3.22452062167166	0.00127514910008691	0.000329037338959254
CL10201.Contig1_All	0.12300000000000001	5.186	2.91633841470652	0.0237161161238558	0.00819329344079663
CL10202.Contig1_All	1.253	3.353	1.56031009764403	1.56444066172659e-05	2.99564388974012e-06
CL10202.Contig2_All	3.7560000000000002	13.48	1.9840197538892201	1.6966457302067901e-31	5.7572681459276506e-33
CL10208.Contig11_All	3.806	6.742999999999999	0.9517659190020409	0.009353005462676929	0.00290400641136441
CL10208.Contig1_All	1.133	2.7	1.3729861708621298	4.76763975316398e-05	9.76941597160289e-06
CL10208.Contig4_All	0.27	0.72	1.4843224764451701	0.0280931079304536	0.0099253288648547
CL10208.Contig6_All	12.65	17.105999999999998	0.577974653016872	4.49731344981247e-06	8.033006713657809e-07
CL10208.Contig7_All	11.5	14.765999999999998	0.498144396484332	0.0233812095482637	0.00806250283555786
CL10208.Contig8_All	12.763	20.836	0.84854145069474	1.3967638007292e-06	2.3429389356570803e-07
CL10209.Contig2_All	0.5329999999999999	1.393	1.50937411055671	0.0448707517022145	0.0168771493245571
CL10211.Contig1_All	20.4	24.346	0.400714294954182	0.00245487626310984	0.000669225982147025
CL10213.Contig1_All	3.44	3.98	0.34699402713354305	0.00863578308593233	0.0026591139391496897
CL10213.Contig3_All	16.976	27.72	0.846729512419338	1.0476073528016498e-68	1.4012297658503897e-70
CL10215.Contig2_All	2.563	3.7060000000000004	0.6689073449340711	5.52934250561397e-06	9.98690043378476e-07
CL10218.Contig1_All	0.0	52.19	9.87179827685134	2.44560109607344e-38	6.5956973903949e-40
CL1022.Contig11_All	93.54	122.07600000000001	0.528652089515925	6.05209192375825e-35	1.82877484929585e-36
CL1022.Contig3_All	23.576	41.826	0.9754544301071442	2.0064802309625895e-25	8.89717582194484e-27
CL1022.Contig7_All	6.662999999999999	10.133	0.7419647605012021	0.00585839101973818	0.00173404436375236
CL10220.Contig2_All	14.1	15.26	0.25644887739495603	0.0160740277348398	0.00529548956300736
CL10221.Contig1_All	4.913	14.77	1.7253102429828502	2.7408754033477795e-48	5.546170836264929e-50
CL10221.Contig2_All	2.696	9.913	2.02539436696933	1.26779976698636e-41	3.1011746025522303e-43
CL10222.Contig2_All	2.7060000000000004	4.506	0.8758839067441809	7.45661771159217e-08	1.0858436134231401e-08
CL10224.Contig10_All	0.563	3.173	2.46061051941494	1.99042927624468e-05	3.87094692323494e-06
CL10225.Contig10_All	4.646	5.33	0.33791000986345	0.0238078314847956	0.00822968716655991
CL10225.Contig1_All	0.253	7.2860000000000005	3.83789369588165	0.000170288578874638	3.7891340265045e-05
CL10225.Contig2_All	7.523	11.763	0.783605984377975	1.11453546096915e-16	7.98856177642949e-18
CL10225.Contig4_All	0.003	9.312999999999999	8.89591279904869	6.498097257978559e-29	2.45460075873096e-30
CL10225.Contig8_All	4.063	7.492999999999999	1.02106790661798	1.41486512391157e-10	1.59570147261732e-11
CL10225.Contig9_All	15.613	23.61	0.737793253312843	8.255816861612518e-24	3.97619100651405e-25
CL10227.Contig1_All	2.7460000000000004	4.9030000000000005	0.9717722950535279	9.898068103020039e-08	1.45929819207852e-08
CL10227.Contig3_All	5.92	8.263	0.622460808587117	1.80315715806064e-05	3.4854043806337004e-06
CL10229.Contig18_All	2.713	3.4160000000000004	0.46803368820252	0.00862543678514998	0.00265449161546923
CL10229.Contig23_All	0.02	0.34	3.2254561088896097	0.0033438947262353197	0.000938278670307643
CL10229.Contig24_All	1.92	3.1660000000000004	0.854493649743234	0.0495258357091846	0.018896639295478
CL10229.Contig4_All	2.74	4.52	0.8586333126304481	5.17434330837599e-08	7.415924994330129e-09
CL10229.Contig5_All	1.226	4.323	1.9510920333721498	1.2347321398472e-18	7.86817058232407e-20
CL10229.Contig6_All	2.48	3.48	0.626115997304942	6.31156810953782e-05	1.31728879853799e-05
CL10229.Contig7_All	5.24	12.08	1.34344664773471	9.613535660945688e-64	1.4299572669683297e-65
CL1023.Contig3_All	4.333	4.993	0.34133988741336607	0.000624939848443697	0.000152138451513997
CL1023.Contig6_All	2.12	2.7	0.486452804156209	0.0306705851554749	0.0109500447069763
CL10232.Contig4_All	0.8	4.66	2.68416129124323	2.44230667813079e-32	8.00789628099217e-34
CL10237.Contig1_All	4.15	10.186	1.42602515988608	1.16743087389706e-06	1.93990553558229e-07
CL10237.Contig2_All	3.753	8.603	1.31353518863055	0.000279143770094637	6.42485978529693e-05
CL10237.Contig3_All	9.886000000000001	29.386	1.7143515216849199	5.743606559651409e-71	7.371492841804697e-73
CL1024.Contig6_All	0.63	1.51	1.37794228263849	0.0431825216525877	0.0161450697425789
CL10241.Contig1_All	1.796	3.503	1.09716725646994	0.0018195073468623198	0.00048395323494470705
CL10242.Contig2_All	0.47	14.183	4.8547571452755705	8.320556168504949e-27	3.4366215482952902e-28
CL10247.Contig1_All	4.28	7.65	0.9768314112411299	1.36051089658029e-06	2.28057035718676e-07
CL10248.Contig2_All	0.0	1.2930000000000001	2.71027229008478	0.0393035002398774	0.0145037283936269
CL1025.Contig1_All	1.0	4.11	2.15096027024134	4.15812857818001e-12	4.1559212049093293e-13
CL1025.Contig2_All	0.37	2.39	2.8169185457552004	9.93760453369215e-12	1.0217824065931599e-12
CL1025.Contig3_All	0.46	1.1	1.38413791771761	0.0301657368587155	0.0107470795085224
CL1025.Contig4_All	5.54	7.98	0.6658974636240649	0.00157510330560904	0.000413946021796558
CL1025.Contig5_All	17.262999999999998	60.933	1.9619748181801497	1.3638980946112196e-116	9.270492196199938e-119
CL1025.Contig6_All	8.916	16.78	1.0558082356482499	1.4578326111568697e-21	7.892274891098141e-23
CL1025.Contig7_All	26.605999999999998	29.1	0.273657261344436	0.00155494075597379	0.00040819400095407597
CL1025.Contig8_All	19.893	22.41	0.317999639320224	0.00276222728273807	0.000762328841945199
CL1025.Contig9_All	10.946	25.103	1.3397370145343401	3.46647664587803e-36	1.0077827098643e-37
CL10254.Contig1_All	0.66	2.313	1.94406505553439	1.00491077451907e-17	6.74257044534762e-19
CL10255.Contig1_All	0.413	5.28	3.5027227673096095	2.5109593085841e-07	3.86767868018731e-08
CL10255.Contig2_All	0.33	11.126	4.76535589267691	5.2850720823136804e-14	4.565458172718221e-15
CL10257.Contig7_All	0.066	1.296	3.94520775284115	2.3698305599561895e-07	3.64061441810519e-08
CL10259.Contig2_All	123.77	138.89	0.3148458472988	2.7164224283303896e-10	3.1351492006253e-11
CL1026.Contig3_All	18.623	26.55	0.6516770066442751	2.5072240089334498e-17	1.7211377355202e-18
CL10262.Contig1_All	0.1	1.546	3.65130654706046	5.1555638881756e-07	8.232073158873499e-08
CL10263.Contig2_All	2.9130000000000003	3.793	0.515996766922315	3.8167633578198e-05	7.723233824569001e-06
CL10265.Contig1_All	0.0	1.3430000000000002	2.8008228080021698	0.0306705851554749	0.0109531647774612
CL10266.Contig1_All	1.48	3.3960000000000004	1.3271981653862799	1.68168552617884e-07	2.5420196741128102e-08
CL10266.Contig8_All	0.0	49.603	10.047665888180001	3.32305458649144e-40	8.450231968854889e-42
CL10267.Contig1_All	1.5430000000000001	8.293	2.55409609839193	1.5698288846915598e-53	2.8383099714890395e-55
CL10268.Contig3_All	325.86	558.016	0.933301048393571	7.460481517153139e-70	9.730286289299458e-72
CL10268.Contig5_All	83.77600000000001	146.596	0.9836050197193149	3.18939018992201e-12	3.156490712679e-13
CL10269.Contig1_All	0.8759999999999999	1.42	0.820175123503048	0.0435566635940445	0.0163026356498283
CL10269.Contig2_All	1.8630000000000002	2.23	0.39617485760193294	0.0278394789247409	0.009825579122744529
CL1027.Contig4_All	14.735999999999999	15.68	0.22822750013947302	0.0191333703514279	0.00643680746279471
CL1027.Contig5_All	1.6059999999999999	2.226	0.602442010344536	0.0361645525472929	0.013192188527442
CL10270.Contig2_All	1.5930000000000002	2.906	0.9932966308422541	0.00284285479359995	0.000785853116482953
CL10272.Contig2_All	1.3330000000000002	3.093	1.3270508399508503	0.000809390998001341	0.000201347289621572
CL10275.Contig1_All	5.58	8.36	0.7244601024328171	0.000730653516894617	0.00018015551527724
CL10277.Contig2_All	10.776	19.176	0.9772427014187859	8.712573164356371e-15	7.111823417564371e-16
CL1028.Contig2_All	5.306	10.706	1.15911837114322	9.03170573674951e-16	6.90038826573487e-17
CL10283.Contig2_All	9.53	11.913	0.46551325021227896	0.0219539314735679	0.007510922335285659
CL10284.Contig2_All	0.11599999999999999	2.073	4.2067842138603195	4.7808552738922604e-15	3.8293222026002595e-16
CL10287.Contig1_All	0.0	115.84299999999999	10.417950040293599	2.2697456978782594e-44	5.143317321856719e-46
CL10288.Contig1_All	5.853	6.983	0.39291175703417	0.0139386738811868	0.00451409853613853
CL10290.Contig1_All	1.07	8.933	3.2043183085449396	1.9118328097835295e-52	3.532286785154489e-54
CL10290.Contig2_All	2.303	53.83	4.68151725852858	0.0	0.0
CL10293.Contig1_All	7.622999999999999	9.436	0.44939349184663796	0.0137714389873777	0.00445219809837477
CL10294.Contig18_All	0.743	1.103	0.707364729088302	0.0240272007292866	0.00832527461852685
CL10294.Contig1_All	1.8159999999999998	2.67	0.6865604098977091	0.0243728493238159	0.00845950037683214
CL10294.Contig22_All	0.0	0.586	6.05949259469061	1.4149352598201298e-10	1.5959278528807802e-11
CL10294.Contig24_All	6.966	9.232999999999999	0.544565042339783	0.000207568408317901	4.67742447947273e-05
CL10294.Contig25_All	2.356	4.066	0.922810943367207	1.98692620475183e-06	3.3963737375935e-07
CL10294.Contig31_All	1.7630000000000001	3.5860000000000003	1.14468733019053	0.000936795201664702	0.000235585890354209
CL10294.Contig35_All	0.023	1.473	5.5134011099368	1.94197314775387e-15	1.51180035307754e-16
CL10295.Contig2_All	0.11	2.316	3.5925922825362004	0.000136839704780302	3.0006995457595196e-05
CL10297.Contig1_All	0.526	3.593	2.79975810072819	3.98737789682239e-06	7.069874894033849e-07
CL10299.Contig1_All	1.466	3.1430000000000002	1.2178373983767299	0.000408381667021296	9.62685889918007e-05
CL1030.Contig1_All	0.0	0.44299999999999995	3.3019741295142597	0.00917095544523292	0.00284146787045834
CL10302.Contig1_All	0.0	2.206	5.14441016730234	4.3289708210116604e-07	6.85454550584769e-08
CL10302.Contig2_All	0.273	12.003	5.29468768116853	6.646912270764141e-26	2.8775081069321698e-27
CL10305.Contig1_All	2.88	7.773	1.5689957346223997	1.6748562791208498e-29	6.171468214224711e-31
CL10308.Contig2_All	0.0	2.763	6.537025845013731	9.264824167898979e-13	8.794113893586079e-14
CL10308.Contig4_All	30.68	41.263000000000005	0.5718029472479971	3.62795376441328e-18	2.37191010755377e-19
CL1031.Contig1_All	0.67	4.2330000000000005	2.74528520838811	7.16295261986841e-11	7.8726469813773e-12
CL1031.Contig2_All	0.14300000000000002	1.63	3.58799876352978	4.4441291124029204e-21	2.4600429494601598e-22
CL1031.Contig3_All	0.573	2.336	2.12281498620147	2.6886855774929395e-09	3.39783405984551e-10
CL1031.Contig5_All	0.28600000000000003	1.8530000000000002	2.77910358022269	1.9178929884505e-16	1.4004246145018002e-17
CL10311.Contig1_All	0.163	3.763	4.44307837820996	1.6284739220383099e-21	8.83811246839084e-23
CL10311.Contig2_All	0.716	3.3760000000000003	2.31663664253239	3.27577178752757e-10	3.8093620770324e-11
CL10311.Contig3_All	1.45	4.223	1.66222508851565	1.58547489695471e-08	2.1596032623319598e-09
CL10312.Contig1_All	1.0659999999999998	4.646	2.2514246139655696	9.21619671316213e-15	7.54210308614261e-16
CL10313.Contig1_All	4.183	7.306	0.942226568762889	8.415043253605979e-09	1.11592104850517e-09
CL10322.Contig1_All	9.783	12.103	0.46021586698487604	0.0194404620542568	0.00655104577390168
CL10323.Contig1_All	20.683000000000003	53.206	1.5070918089717902	1.2738042979140997e-135	7.159853867177538e-138
CL10325.Contig1_All	11.083	15.523	0.6250636279550129	1.4010405774116001e-06	2.35069615880937e-07
CL10325.Contig3_All	47.68	62.743	0.539837941469244	7.778286424141489e-18	5.1849305472205e-19
CL10325.Contig4_All	19.553	32.9	0.8931131458913331	1.93317138105568e-36	5.57187033979368e-38
CL10325.Contig5_All	10.22	30.733	1.7274792063527	3.4076264960605294e-61	5.324028448321399e-63
CL10326.Contig2_All	3.036	5.853	1.0857799864192	3.39683746739731e-09	4.3323635111552106e-10
CL10329.Contig6_All	108.666	153.64	0.640136926093526	3.673911745857999e-104	2.9063639671202294e-106
CL10329.Contig8_All	0.266	2.53	3.3543699069318396	9.64092947407581e-15	7.89670910384013e-16
CL10329.Contig9_All	0.166	0.81	2.12171135899856	0.0187711767892881	0.00630343115403425
CL10330.Contig3_All	18.82	27.055999999999997	0.6659450301564179	2.30925004447846e-12	2.26331550819802e-13
CL10333.Contig2_All	3.61	9.826	1.5815881287125801	8.68979356317195e-18	5.807909199355379e-19
CL10333.Contig5_All	1.913	3.0660000000000003	0.81308102654515	0.009652529076854741	0.00300504306356391
CL10334.Contig1_All	0.243	4.61	4.27092850479114	2.6351703147814198e-15	2.07421156440311e-16
CL10337.Contig2_All	1.973	17.56	3.29137827619871	1.72165895065719e-27	6.90663529663769e-29
CL1034.Contig2_All	2.34	3.343	0.647364471943534	0.0221665164954708	0.00758942060648398
CL10342.Contig1_All	27.053	32.72	0.419244353042624	1.09696476602983e-08	1.4722719335896e-09
CL10347.Contig1_All	3.3	4.176	0.479174019308106	0.0445378681630588	0.0167347895301402
CL10348.Contig1_All	0.0	3.713	6.53552568253242	8.680026614196581e-13	8.227282150583839e-14
CL10348.Contig2_All	0.0	2.206	5.1707938150586	3.9474248772993797e-07	6.21547565018661e-08
CL10353.Contig1_All	5.693	11.106	1.11158155696082	1.06990329688373e-05	2.0041406595871397e-06
CL10353.Contig2_All	1.8430000000000002	3.636	1.12481047640599	2.3787669905141201e-07	3.65514653891075e-08
CL10353.Contig3_All	3.406	5.132999999999999	0.7407169816862941	9.32237947231965e-05	1.99254447319807e-05
CL10357.Contig1_All	7.962999999999999	9.466000000000001	0.39150777349279403	0.00477466255982571	0.00138720718395619
CL10358.Contig15_All	1.416	3.97	1.61326503192523	1.82759245889875e-09	2.26929567113939e-10
CL10358.Contig19_All	1.69	5.1	1.7057646892941298	3.63736575424842e-08	5.12716709975249e-09
CL10358.Contig1_All	35.366	50.396	0.6497228820277919	3.6384256718186795e-25	1.63797514657033e-26
CL10358.Contig24_All	3.63	26.14	2.88643805302536	4.81612872892271e-12	4.83412573336404e-13
CL10358.Contig3_All	33.52	43.393	0.511750538287443	1.84272713950094e-16	1.3438130486144198e-17
CL10358.Contig4_All	3.3	19.553	2.6910885614524402	2.4523321862890797e-48	4.957197391276659e-50
CL10358.Contig9_All	0.19	15.825999999999999	5.20330387448819	1.78605800331056e-08	2.4467643078109198e-09
CL1036.Contig3_All	5.742999999999999	7.276	0.481902362517142	0.0187137767807271	0.006282987270480721
CL1036.Contig6_All	0.67	2.043	1.74212829521668	2.61049448188207e-07	4.02751602569517e-08
CL10360.Contig1_All	14.186	28.91	1.17117430116981	8.332639232362781e-38	2.29932306367101e-39
CL10361.Contig2_All	25.706	63.973	1.46404097524082	3.9198528867978694e-67	5.426616085438029e-69
CL10363.Contig1_All	1.97	4.68	1.4014785812283603	1.1449648584328599e-11	1.1830902301072099e-12
CL10364.Contig1_All	0.043	1.61	3.86688303109796	0.000112468191956623	2.43383925511152e-05
CL10365.Contig2_All	13.026	17.326	0.5534326359467759	9.08896081062153e-08	1.33527904238649e-08
CL10365.Contig3_All	9.456	12.513	0.545498614701266	0.00159549056714927	0.000419702486837821
CL10367.Contig2_All	2.7060000000000004	4.74	0.9578716346512299	0.0034911686802171	0.000983636621208445
CL10377.Contig1_All	0.01	3.64	6.98863803642542	7.50934496589948e-20	4.46397654862049e-21
CL10377.Contig2_All	0.243	1.886	2.57124628697636	0.0074507585251867795	0.00225893603234187
CL10378.Contig2_All	0.0	1.003	2.83037628157089	0.0282579866046487	0.009994169612606841
CL10379.Contig11_All	0.213	1.7530000000000001	3.1416851459417896	1.16970659905731e-16	8.39374763862255e-18
CL10379.Contig5_All	3.51	4.053	0.346633905267591	0.0101679899078383	0.00317948792894183
CL10379.Contig8_All	0.5	6.546	3.7985133768004	8.854421393990041e-35	2.6866211826129602e-36
CL1038.Contig2_All	51.92	63.203	0.42550359183587894	1.15208800874842e-22	5.886896186097799e-24
CL10380.Contig3_All	7.7829999999999995	10.25	0.5356334512286359	9.669056096834689e-06	1.80265078692223e-06
CL10380.Contig4_All	0.64	1.54	1.3741408085366398	0.00935384273466504	0.00290436373905818
CL10381.Contig1_All	39.93	119.163	1.7390841639976498	4.0445799360241597e-63	6.091856197423728e-65
CL10381.Contig2_All	3.873	23.266	2.71772919304968	1.18990883489214e-37	3.29460243029957e-39
CL10384.Contig4_All	1.203	5.742999999999999	2.3732732578768103	4.05548924003297e-14	3.47205702025285e-15
CL10385.Contig3_All	1.7	2.396	0.626229594510405	0.00908158403183149	0.00281160343765303
CL10386.Contig10_All	14.595999999999998	17.035999999999998	0.372319717246626	0.0196431079890934	0.00663221465210338
CL10388.Contig1_All	0.0	26.116	9.11066531633242	8.328438831815942e-31	2.89979576484312e-32
CL10388.Contig2_All	0.0	0.39299999999999996	3.1955739412072797	0.0109516311839175	0.00345097616170055
CL10389.Contig1_All	18.936	22.136	0.37160068008524105	0.00152447415288108	0.000399482016412665
CL1039.Contig10_All	5.26	9.652999999999999	1.01189943106418	1.11549405526915e-12	1.06601897777956e-13
CL1039.Contig12_All	3.23	9.126	1.6393905384904	8.87468053000617e-25	4.0636320691464795e-26
CL1039.Contig2_All	5.916	13.133	1.2881978965224798	2.38197881318957e-33	7.572069922745641e-35
CL1039.Contig5_All	0.043	5.933	6.70570419063743	5.06169145410565e-22	2.6722839415873496e-23
CL1039.Contig6_All	0.433	1.386	1.7606214039136099	0.0012598872407019802	0.000324561515130823
CL1039.Contig8_All	0.556	1.7630000000000001	1.70751052785238	0.00269460675818366	0.000741675287096529
CL1039.Contig9_All	0.0	0.306	3.32918837043174	0.00824813007136258	0.0025279100625356698
CL10398.Contig6_All	32.635999999999996	34.34	0.213477373751432	3.21693610531945e-05	6.4388279885905e-06
CL10399.Contig10_All	2.92	3.84	0.5335217857309821	0.0464751931787316	0.0175618962847008
CL10399.Contig12_All	0.0	2.25	7.397179735400949	2.1488784904540502e-17	1.46955186084074e-18
CL10399.Contig13_All	0.013000000000000001	2.416	6.6633515632734595	1.16147630783674e-20	6.55265541992395e-22
CL10399.Contig14_All	0.0	5.853	8.68398489216717	4.24374271611054e-27	1.73025577114894e-28
CL10399.Contig15_All	1.133	3.266	1.65364751920829	5.8177800044853006e-09	7.589619843263239e-10
CL10399.Contig2_All	0.09	1.756	4.18979721674867	4.88416627890795e-15	3.91512157819427e-16
CL10399.Contig9_All	1.09	1.76	0.8299764910503471	0.00145823218925993	0.00038068161366738303
CL104.Contig11_All	2.463	63.683	2.79696863472387	0.0286796824783827	0.0101633145275529
CL104.Contig18_All	10.54	23.576	1.3034750190541298	5.97708900801087e-37	1.69350129381453e-38
CL104.Contig4_All	0.183	0.47600000000000003	1.4567448045623899	0.0233215931365144	0.00803830410352138
CL104.Contig8_All	34.253	35.993	0.209993544247659	0.0046453575793879	0.0013460801496945
CL10400.Contig3_All	7.45	15.222999999999999	1.1696642338616299	4.39447666526856e-32	1.4555094408182e-33
CL10400.Contig4_All	1.01	1.723	0.8911279122773291	0.0222099028882172	0.0076061247923435
CL10400.Contig5_All	4.673	9.576	1.17260189858968	2.32235400158994e-23	1.1438809979623e-24
CL10401.Contig1_All	5.666	6.773	0.39554031650750304	0.0182836162940801	0.006120675163513539
CL10403.Contig2_All	0.0	0.816	2.63749380267263	0.046374380781245	0.01751861319816
CL1041.Contig2_All	2.53	4.01	0.787388120257364	0.00936556027310074	0.0029082944866548103
CL10410.Contig4_All	0.026000000000000002	0.38299999999999995	3.32537740369513	0.000373271609745564	8.751024207408409e-05
CL10410.Contig9_All	2.4330000000000003	6.2860000000000005	1.5066888146886	3.60275270994379e-28	1.40553519343708e-29
CL10411.Contig1_All	11.13	14.093	0.47773690146742603	4.5463397548966205e-28	1.78075345293335e-29
CL10413.Contig12_All	2.1830000000000003	3.053	0.622502607071589	8.52836942615073e-05	1.81333599387933e-05
CL10413.Contig14_All	0.0	2.53	7.435365418528839	7.2166118512849e-18	4.79850490845395e-19
CL10413.Contig15_All	6.266	8.79	0.62720197542606	1.5968659354502e-11	1.67114843345195e-12
CL10413.Contig20_All	0.0	0.35	4.568058658756651	3.03043181801722e-05	6.04470050770589e-06
CL10413.Contig21_All	0.0	1.696	6.48378516779506	1.40232953835006e-12	1.35326968076146e-13
CL10413.Contig24_All	0.0	0.12300000000000001	2.6536628631072	0.0459083616721409	0.0173156872891059
CL10413.Contig4_All	0.316	9.343	4.9893111829942995	2.4189097011057694e-83	2.5379781398284797e-85
CL10413.Contig8_All	15.356	18.166	0.38255200168274	1.76260890464755e-09	2.18438671594277e-10
CL10416.Contig1_All	11.606	12.902999999999999	0.29434084410315503	0.0017942552488185398	0.00047670197606716
CL10417.Contig10_All	3.8930000000000002	15.953	2.1637356733551	1.0549395711798498e-35	3.1119679661122496e-37
CL10417.Contig11_All	56.286	142.94	1.4841694414836397	0.0	0.0
CL10417.Contig1_All	0.02	0.263	3.1416174720307497	0.00141908498115593	0.00036972340329894505
CL10417.Contig5_All	0.04	1.893	5.13060589775481	1.13826453480696e-12	1.0894382693580801e-13
CL10417.Contig6_All	44.06	78.94	0.980758401146265	4.567064387362678e-148	2.2390599935962192e-150
CL1042.Contig12_All	1.38	9.04	2.8375395586765997	5.220729963799059e-38	1.4264883424730198e-39
CL1042.Contig15_All	12.286	22.476	1.0094232197440698	1.84622049192831e-16	1.3467449290039198e-17
CL1042.Contig16_All	0.016	1.8530000000000002	6.146824795285539	3.37036586828591e-14	2.8683069125027997e-15
CL1042.Contig20_All	0.24	1.496	2.2726956473411	0.0297432079366306	0.010579518289707998
CL1042.Contig24_All	0.0	0.67	3.8885076136268504	0.00129803254415101	0.000335369481938509
CL10420.Contig4_All	15.433	19.483	0.49067047947127507	0.00227851345680015	0.0006174002800784981
CL10422.Contig2_All	65.973	66.193	0.146133044884326	0.0289439620889836	0.0102711281816326
CL10423.Contig1_All	19.355999999999998	21.393	0.290409934418093	0.0195071988110329	0.006580235366230621
CL10425.Contig1_All	0.0	1.033	6.73932288613881	1.28875847218021e-13	1.14657778000014e-14
CL10425.Contig5_All	3.42	4.8	0.624292648683991	1.43375776196884e-11	1.49388631296729e-12
CL10425.Contig6_All	0.01	4.266	8.06515418772461	3.35977310715004e-48	6.826489893055e-50
CL10431.Contig1_All	0.35	1.276	1.85409477154647	0.0060627313492361895	0.0018013830017793802
CL10432.Contig1_All	0.353	11.18	5.1029918493657895	1.7105114322638397e-85	1.7377347564712595e-87
CL10432.Contig2_All	1.8530000000000002	8.55	2.3349668316312595	5.49642295398867e-40	1.40684535852215e-41
CL10436.Contig2_All	2.9	4.87	0.8861641504610419	4.84954293237305e-06	8.6944580016023e-07
CL10438.Contig1_All	6.176	50.496	3.1793756696417006	6.342986904871788e-100	5.308325583700509e-102
CL10438.Contig2_All	13.163	54.746	2.2065489881535	1.0659083367788598e-81	1.1472236369240898e-83
CL10439.Contig2_All	7.096	10.05	0.646713149503308	5.093423260923731e-08	7.292527084552671e-09
CL1044.Contig1_All	1.746	8.802999999999999	2.4326057552205698	2.0697169933348302e-11	2.18603099076397e-12
CL10441.Contig1_All	0.0	4.46	6.882413937648	5.97298186072293e-14	5.1782884216484e-15
CL10441.Contig2_All	0.0	3.14	6.22352167696128	8.90363911688394e-11	9.86646772057607e-12
CL10445.Contig2_All	0.44299999999999995	3.676	3.0754446581945802	6.711933544670129e-09	8.815448914462071e-10
CL10446.Contig14_All	3.783	4.923	0.5154367844559911	0.0122909167598672	0.00392451437331611
CL10448.Contig10_All	5.393	8.76	0.834612736444554	2.01596308708458e-06	3.44957554189958e-07
CL10448.Contig5_All	5.943	6.872999999999999	0.34776818772987	0.0399376243497597	0.0147689102879528
CL10448.Contig9_All	12.193	14.402999999999999	0.380035155121355	6.65125059152228e-07	1.0760139552356e-07
CL10453.Contig1_All	3.483	10.093	1.6739166375415302	2.98955364970956e-11	3.1967695395557798e-12
CL10453.Contig2_All	3.64	6.653	1.01321088802403	3.2700380280796396e-06	5.73641508376179e-07
CL10453.Contig4_All	2.273	4.206	0.9958690643856422	0.0380190777624653	0.013960498029858
CL10453.Contig5_All	109.87299999999999	365.57	1.8844509695829401	0.0	0.0
CL10453.Contig6_All	16.656	25.893	0.781055690970037	6.77982811899363e-10	8.112844048250859e-11
CL10453.Contig7_All	6.7	77.57	3.67614765167421	7.345022358089839e-159	3.3410444051641595e-161
CL10453.Contig8_All	2.306	23.8	3.50045514075298	1.82800824677774e-45	4.0129377152879205e-47
CL10454.Contig3_All	8.296	13.286	0.8185695495001641	1.97894710102143e-20	1.13107998581348e-21
CL10454.Contig9_All	3.1430000000000002	4.94	0.78669209584508	0.00081780624631344	0.000203645000370106
CL10456.Contig2_All	0.513	1.4	1.50662939697748	0.0130047806436737	0.004177134838842971
CL10457.Contig1_All	5.386	9.72	0.9907233734113441	5.778365169622378e-13	5.413815291999771e-14
CL10464.Contig1_All	1.67	6.922999999999999	1.98850330505729	0.0085882715124883	0.0026418024142254603
CL10466.Contig1_All	39.98	112.64	1.6458162498346298	2.5233294720415895e-113	1.8096761834858194e-115
CL10466.Contig2_All	3.623	5.483	0.740147605679487	0.0175820826793938	0.00585372481921848
CL10466.Contig3_All	1.666	3.286	1.10719964466131	0.009058226778189	0.0028023921506108397
CL10467.Contig3_All	0.0	1.886	3.7211241377767403	0.00147605031286105	0.00038572267644545896
CL10468.Contig1_All	0.493	3.266	2.82131146002972	5.472533042675019e-16	4.12700002021219e-17
CL10468.Contig6_All	0.0	4.98	7.674305422722889	3.5043372627058e-19	2.16196427184658e-20
CL10468.Contig7_All	0.0	1.226	4.05256256573403	0.0007080356080161161	0.00017425439431184299
CL1047.Contig4_All	1.3659999999999999	3.8	1.59314022333501	3.02400229978766e-07	4.6973930403865897e-08
CL10471.Contig1_All	0.0	2.17	4.6975156023422	9.71512088453903e-06	1.81204787219926e-06
CL10471.Contig2_All	0.316	10.376	4.87716106357121	3.0056489419147397e-21	1.64969521194912e-22
CL10473.Contig6_All	2.1630000000000003	4.03	1.04388913235604	6.42681851640315e-07	1.0380337762595099e-07
CL10473.Contig8_All	4.596	7.08	0.7618526478932109	6.77925399926251e-05	1.4217444346071302e-05
CL10479.Contig2_All	0.0	0.653	3.33653875445267	0.006254771777327	0.0018643023372688801
CL1048.Contig5_All	4.44	9.08	1.17342012087806	1.33052012664406e-11	1.38188733578858e-12
CL1048.Contig8_All	0.11	0.863	2.3274669413916	0.040812124723957	0.0151530481508837
CL1048.Contig9_All	13.982999999999999	18.953	0.578568536596393	8.479342386298659e-16	6.467781225010311e-17
CL10481.Contig2_All	1.646	6.922999999999999	2.21014801501001	1.80293212953675e-18	1.15752780495495e-19
CL10483.Contig1_All	2.68	5.273	1.1165091566013001	1.6718675319283802e-09	2.06949534091373e-10
CL10484.Contig1_All	29.633000000000003	43.716	0.7046224603562791	1.2246417750375099e-17	8.25767340684804e-19
CL10488.Contig2_All	13.79	14.9	0.25213151348948104	0.0277194206483589	0.00977685845540946
CL10488.Contig3_All	0.523	1.61	1.6971142704875002	0.000147646913224904	3.25366947349819e-05
CL10488.Contig5_All	0.556	1.8030000000000002	1.7557374423581897	0.00297576572409531	0.0008252886089745651
CL10489.Contig1_All	8.756	29.97	1.91752605402769	5.195218783979819e-79	5.867340176138589e-81
CL10489.Contig2_All	2.27	8.213	2.00776130304351	3.0292501692217e-23	1.4993166048702698e-24
CL10490.Contig1_All	1.51	4.0	1.5488520397403798	6.01138760086531e-11	6.56196165026641e-12
CL10490.Contig3_All	0.976	4.7330000000000005	2.3956104251791	9.03591646249582e-16	6.90454588285557e-17
CL10491.Contig2_All	0.016	2.61	5.86455893667796	1.640914273928e-12	1.5906813328779198e-13
CL10492.Contig14_All	36.32	74.116	1.1678892169706399	9.574830589688648e-168	4.006497170899479e-170
CL10492.Contig15_All	0.0	1.486	6.8960833666658	2.4754274140979698e-14	2.0876136304422498e-15
CL10492.Contig17_All	0.0	0.903	6.32816914151538	1.52039245231304e-11	1.58795243793747e-12
CL10492.Contig2_All	0.0	1.36	6.67625050000458	3.3977496285002196e-13	3.1229121399441004e-14
CL10492.Contig3_All	1.683	4.886	1.6673883575147	3.12009492540633e-19	1.92166227827641e-20
CL10492.Contig7_All	0.273	1.786	2.79428502996645	5.05945343555491e-13	4.71287368662561e-14
CL10494.Contig1_All	20.226	27.62	0.5907976986509079	3.44329985101238e-11	3.70024540827636e-12
CL10494.Contig7_All	10.43	41.03	2.11698047711152	2.01743193533357e-41	4.9642546607494e-43
CL10495.Contig14_All	1.706	4.793	1.60733854782163	7.278805723743199e-09	9.58955814402032e-10
CL10495.Contig2_All	23.903000000000002	26.233	0.280569157400344	0.0127874126612938	0.00410026175465183
CL10498.Contig14_All	1.2930000000000001	4.533	1.9394165615881003	2.5573492480057497e-18	1.6541274918662e-19
CL10498.Contig7_All	3.966	7.1160000000000005	0.9806796527962219	6.67917891553964e-06	1.21902263019092e-06
CL10499.Contig3_All	0.5760000000000001	1.306	1.2589652284087198	0.00128187373122077	0.000330892638366873
CL1050.Contig1_All	0.0	1.71	6.19721467458826	3.55652014518861e-11	3.82820776523565e-12
CL1050.Contig3_All	0.883	1.71	1.06734855693602	0.00171957388326292	0.00045501022875193097
CL1050.Contig9_All	0.066	0.503	2.753351309231	0.0017842536635241301	0.00047374069645547
CL10501.Contig1_All	21.983	29.973000000000003	0.5900724772920339	1.3528650101668802e-11	1.4060806202200701e-12
CL10502.Contig1_All	10.44	16.06	0.7660065785950001	2.9992300279433002e-05	5.97748096147958e-06
CL10502.Contig2_All	1.5959999999999999	2.72	0.907687026290885	0.00618312368341446	0.0018407586104999102
CL10503.Contig11_All	0.363	1.043	1.64103511215218	0.000137230154755944	3.01026145384847e-05
CL10503.Contig14_All	7.186	10.302999999999999	0.6675627913783371	0.0036204045646717397	0.00102360356241691
CL10503.Contig6_All	0.8859999999999999	1.213	0.590727901082053	0.00605317779537585	0.00179822049800879
CL10503.Contig7_All	9.703	12.61	0.5193508274550711	7.44164879502022e-08	1.08350889805189e-08
CL10505.Contig1_All	0.0	1.496	5.6478388369080195	1.4396256246412e-08	1.95254779164107e-09
CL10505.Contig2_All	0.0	2.11	6.1644306538224996	6.81877422074622e-11	7.47452522807907e-12
CL10505.Contig3_All	0.0	3.9360000000000004	7.054744906029941	1.4386864719929399e-15	1.11281023132678e-16
CL10506.Contig2_All	1.88	3.6630000000000003	1.09433905830591	6.83675686662417e-08	9.908817708868959e-09
CL10507.Contig1_All	106.556	305.156	1.66217160723388	5.497009396052358e-115	3.833619193466369e-117
CL10507.Contig2_All	151.17	173.41	0.344125315662151	6.25152765898291e-07	1.0083549937400401e-07
CL1051.Contig10_All	39.256	48.136	0.432908233552914	2.31479528034122e-15	1.814084756658e-16
CL1051.Contig13_All	8.686	34.003	2.0986035469236497	1.4841454755521799e-32	4.83072196818151e-34
CL1051.Contig14_All	8.07	47.103	2.68426873946534	0.0	0.0
CL10519.Contig11_All	0.3	2.4730000000000003	3.0091779116529502	7.05556897298414e-08	1.02494530698095e-08
CL10519.Contig12_All	0.29	6.506	4.60200856326772	8.938661325091841e-29	3.4025548256873396e-30
CL10519.Contig13_All	0.536	3.113	2.66746942510662	7.88741985374535e-26	3.4284919808517195e-27
CL10519.Contig1_All	0.9259999999999999	8.523	3.3540387687095805	6.072459187826669e-43	1.43292616698099e-44
CL10519.Contig2_All	1.516	4.953	1.81435450518798	1.51512967811902e-07	2.2817391494859e-08
CL10519.Contig3_All	10.116	30.336	1.7273849776299899	2.4212263558963794e-63	3.6215947303797203e-65
CL10519.Contig5_All	2.7430000000000003	7.056	1.5008090129314597	2.4919511281223302e-11	2.6449631682259303e-12
CL10519.Contig7_All	1.403	4.796	1.8944868802503898	2.3733689595233997e-10	2.7271101523018196e-11
CL10519.Contig8_All	2.516	3.58	0.6450413127411421	0.00147354540995569	0.000384888214272167
CL10521.Contig1_All	0.016	2.296	5.8160862563719595	1.92611540330785e-12	1.8771761011305603e-13
CL10521.Contig2_All	0.0	2.52	7.30533615661618	3.8265230585842e-17	2.6590613128944298e-18
CL10527.Contig1_All	19.47	20.566	0.21997644284415	0.0267813463076196	0.00940835879591304
CL10528.Contig1_All	17.76	30.055999999999997	0.913034773178953	1.62607737472794e-07	2.4552548009080296e-08
CL10528.Contig2_All	40.35	54.98	0.598661445071461	7.520152958672891e-05	1.58691031561216e-05
CL10530.Contig1_All	5.3629999999999995	7.643	0.6578474841997739	0.0169172045131356	0.00561127055840189
CL10531.Contig1_All	1.94	3.1660000000000004	0.839646357992885	0.0125714648372223	0.00402486822728279
CL10539.Contig4_All	1.916	4.876	1.48364613250454	7.54338786569307e-12	7.68307296330908e-13
CL10539.Contig5_All	0.41600000000000004	1.896	2.1169308840419903	0.0244337774001906	0.00848369968812812
CL10539.Contig6_All	1.273	2.65	1.1917670671116	9.15552558386641e-08	1.3457253153373798e-08
CL10539.Contig7_All	0.0	1.493	6.048717454150389	2.9207114626747204e-10	3.37974511877204e-11
CL10539.Contig8_All	3.656	5.94	0.8419737619568829	6.18169404986504e-08	8.930450574895329e-09
CL10539.Contig9_All	1.77	4.98	1.6163397992045598	3.9154428303266996e-05	7.9331010078285e-06
CL10540.Contig3_All	0.34600000000000003	2.15	2.28791397796873	0.0367772100149072	0.0134428548353143
CL10540.Contig4_All	0.93	2.16	1.31886222659312	0.005716155398774921	0.00168823259136305
CL10541.Contig1_All	30.633000000000003	33.95	0.28879613714174296	1.84685599647065e-05	3.57544677148752e-06
CL10542.Contig10_All	7.76	10.925999999999998	0.623779619267798	0.018604335895184	0.00624217675724581
CL10547.Contig12_All	1.226	2.08	0.890237736833022	0.004705098932097729	0.00136484159673262
CL10547.Contig14_All	4.073	4.803	0.377083935127697	0.0251591653951335	0.0087677744317127
CL10547.Contig8_All	6.1129999999999995	8.533	0.619894124991287	1.98025119848153e-06	3.38352087758786e-07
CL10548.Contig1_All	9.39	31.14	1.87723114004312	2.5695460736926398e-62	3.926360333691529e-64
CL10548.Contig2_All	58.763000000000005	66.72	0.333761512955844	0.000129951184778197	2.8397697257585304e-05
CL10549.Contig4_All	593.653	758.69	0.493597146465032	2.2597287166825097e-83	2.3639051953929095e-85
CL10549.Contig5_All	2.656	3.806	0.657571588799817	0.00019964229215904298	4.4869694000250395e-05
CL10549.Contig9_All	2.576	5.193	1.1453987725839299	1.6465390173780198e-06	2.7850505389131797e-07
CL1055.Contig13_All	2.013	3.15	0.7835283601510731	1.13697956036954e-12	1.0879717186744398e-13
CL1055.Contig14_All	9.123	10.745999999999999	0.374185904068479	0.0006430679666693531	0.000156939883487521
CL1055.Contig22_All	0.816	1.24	0.7350818718123711	0.00377734844219737	0.00107303573748591
CL1055.Contig3_All	1.976	2.383	0.40476554086906896	0.0371425361514295	0.0135943739042037
CL1055.Contig7_All	0.28	1.296	2.28803771095348	4.65290607734227e-07	7.39071590180628e-08
CL10551.Contig2_All	11.196	13.526	0.414323216602491	0.0113095266527619	0.0035748185806791
CL10553.Contig3_All	21.51	75.11	1.95077496158554	2.976671948031199e-143	1.5368105736626797e-145
CL10554.Contig17_All	0.503	2.2030000000000003	2.17732028089591	8.38761739605266e-05	1.78131338001751e-05
CL10554.Contig1_All	3.016	5.986000000000001	1.13003785711834	1.7766589649352102e-11	1.8667022922688503e-12
CL10554.Contig20_All	0.536	1.746	1.8485425807000402	1.6777453083327403e-05	3.2276221532622397e-06
CL10554.Contig25_All	0.0	0.753	5.1141087790577995	1.34163379739935e-06	2.24711197280688e-07
CL10554.Contig28_All	2.276	4.3	1.05155565481207	0.000409767246878921	9.66165406449533e-05
CL10554.Contig2_All	17.903	34.523	1.09028842752812	9.77598629797533e-46	2.1328462575133298e-47
CL10554.Contig31_All	1.95	5.226	1.56093307776797	2.0912518013730702e-16	1.5322336011767403e-17
CL10554.Contig34_All	1.426	4.46	1.77065635291761	3.74089675165617e-16	2.7866014704169703e-17
CL10554.Contig3_All	0.8859999999999999	2.33	1.53676092706418	0.0018103850001931399	0.000481281894691766
CL10554.Contig5_All	2.056	5.853	1.63364408381104	2.3086096148956498e-08	3.19410009276399e-09
CL10554.Contig8_All	0.44299999999999995	1.55	1.8322597958129099	0.00748669198197035	0.0022707655552938397
CL10558.Contig1_All	0.013000000000000001	4.966	6.9236037651823	3.4723504068290395e-19	2.14186887935682e-20
CL10558.Contig2_All	0.013000000000000001	5.513	7.086026557703249	1.55741333143331e-20	8.857726517837429e-22
CL10559.Contig2_All	2.126	5.716	1.5621323397993898	5.637270115466099e-14	4.878502746925201e-15
CL1056.Contig1_All	0.493	1.526	1.7686831744810603	2.71607075554176e-05	5.37949998818047e-06
CL1056.Contig6_All	11.94	17.963	0.7295165613862559	8.707534901435499e-20	5.19256252670671e-21
CL10560.Contig1_All	0.14	9.353	5.65972767432675	1.00785628975796e-19	6.037423309382729e-21
CL10561.Contig2_All	3.4	6.153	0.9891050139476941	0.00104751230989253	0.000265686132705513
CL10561.Contig3_All	3.4760000000000004	7.03	1.1610836711711299	7.5673358658048e-06	1.39183338102831e-06
CL10561.Contig4_All	51.93600000000001	64.493	0.4587620816149411	1.5427514725211698e-12	1.4932753841403e-13
CL10563.Contig1_All	67.75	103.42299999999999	0.7532499060877741	1.1885549096972399e-48	2.3840131891898496e-50
CL10563.Contig2_All	9.812999999999999	39.486	2.1493715359199803	2.471852152365379e-141	1.3044821447151096e-143
CL10566.Contig1_All	13.106	16.676	0.4934241742257439	0.0018949227738744802	0.000505373227219577
CL10566.Contig2_All	24.83	39.66	0.819514565790537	2.3424168982693295e-22	1.21569366976204e-23
CL10567.Contig8_All	1.526	2.573	0.8758818341983579	0.0262273195455184	0.009194890753844609
CL10568.Contig1_All	0.0	13.85	8.40740906798702	7.3346613621655e-25	3.34625649263268e-26
CL10568.Contig2_All	0.0	3.823	6.59168221126729	4.1641586736479205e-13	3.85333457637893e-14
CL10569.Contig1_All	0.0	21.506	8.27012744343457	8.74369993100914e-24	4.21571734242741e-25
CL10569.Contig2_All	0.0	8.152999999999999	7.29542495677485	6.765838818416821e-17	4.7706167476091195e-18
CL1057.Contig18_All	9.423	11.663	0.445426099871767	0.000203303708748287	4.57412711910382e-05
CL1057.Contig3_All	2.653	5.63	1.2220372756679199	1.96034608567494e-10	2.2374280302511396e-11
CL1057.Contig8_All	1.11	4.1160000000000005	2.02317296790175	6.83743866485915e-16	5.190477894767179e-17
CL1057.Contig9_All	6.153	11.725999999999999	1.07059160213993	4.6409600142546703e-11	5.02737255450118e-12
CL10572.Contig3_All	9.256	14.673	0.804949019428049	6.094602423989139e-07	9.81838033496892e-08
CL10573.Contig1_All	0.17300000000000001	0.88	2.38388695733293	0.00860465432171793	0.00264755838650563
CL10573.Contig2_All	0.03	2.2030000000000003	4.886771842522809	4.63066162240045e-08	6.59719016412809e-09
CL10573.Contig4_All	1.033	3.27	1.80064044305148	1.9656107755553398e-05	3.8206967370715896e-06
CL10574.Contig1_All	1.03	2.076	1.1346633205228702	0.000708073656833487	0.000174271128809191
CL10578.Contig11_All	0.8029999999999999	2.736	1.91822274462022	8.368161460057521e-10	1.00909900505633e-10
CL10578.Contig12_All	0.28300000000000003	2.08	2.97021333182864	3.66869299631409e-10	4.2819429971239894e-11
CL10578.Contig16_All	0.293	3.38	3.4463022653854	2.9173127807156198e-08	4.076968220783371e-09
CL10578.Contig2_All	1.466	3.8160000000000003	1.504445959891	1.1695362106283801e-09	1.4276057438809798e-10
CL10578.Contig7_All	0.813	3.0460000000000003	2.0421172918844	3.13443154687745e-13	2.87273680613879e-14
CL10578.Contig8_All	3.47	9.486	1.59411495595071	5.0725285769577497e-26	2.18485528946833e-27
CL10579.Contig1_All	0.9129999999999999	3.333	1.98574134888985	2.58612063780056e-08	3.5958197041500396e-09
CL10579.Contig4_All	0.6	1.8230000000000002	1.72942594404412	0.0039486731979834705	0.00112641184729044
CL1058.Contig12_All	2.783	3.1430000000000002	0.312824303544883	0.0196296044682813	0.006627042409512079
CL1058.Contig4_All	10.023	11.052999999999999	0.279760858756225	9.95349749274683e-05	2.13696994187004e-05
CL10582.Contig1_All	1.45	4.393	1.73582925060658	1.35382007551012e-10	1.52544496439061e-11
CL10584.Contig16_All	1.23	2.623	1.21979385888819	3.74703546566108e-05	7.57823891682138e-06
CL10584.Contig18_All	1.2	4.01	1.855825741597	4.003689794584759e-08	5.6681188804267e-09
CL10584.Contig19_All	1.8530000000000002	6.0729999999999995	1.82066021783603	7.06545744649333e-08	1.02645532554785e-08
CL10584.Contig1_All	6.78	7.646	0.313346994586652	0.00268482301904815	0.0007385911208421219
CL10584.Contig21_All	1.216	7.103	2.65908891584535	2.5348365697296196e-19	1.5522315308177598e-20
CL10584.Contig23_All	9.67	14.825999999999999	0.754717488220112	2.02466723883189e-12	1.9757528665309e-13
CL10584.Contig7_All	8.073	13.39	0.8684898798033969	2.4567519829734303e-25	1.0962825151197701e-26
CL10584.Contig9_All	0.0	0.266	3.1189111142197903	0.0150515329881324	0.00491805718718931
CL10587.Contig4_All	2.14	3.3760000000000003	0.8083830890975859	0.0099271062584863	0.00309868807943591
CL10588.Contig3_All	4.446000000000001	5.986000000000001	0.5789029408447071	0.0392301911212432	0.014472027540453002
CL10591.Contig2_All	43.63	54.673	0.463940324497303	1.07706728351692e-24	4.951969055484229e-26
CL10592.Contig1_All	0.043	5.202999999999999	5.5669616098865795	4.1129066602963893e-11	4.43951265910353e-12
CL10593.Contig12_All	1.263	7.76	2.74303850056948	2.19128680361585e-48	4.418110083796259e-50
CL10593.Contig14_All	1.3	5.023	2.08741717219317	6.89128424507929e-28	2.7200455764320797e-29
CL10593.Contig15_All	0.04	1.07	4.1205186257845	3.00385749578523e-07	4.6653576724101394e-08
CL10593.Contig16_All	1.73	5.622999999999999	1.8282024166293303	3.61632386899998e-18	2.3635537855805496e-19
CL10593.Contig17_All	0.726	5.3260000000000005	2.9881803872858597	1.09416839333962e-27	4.35635530443532e-29
CL10593.Contig19_All	1.016	8.073	3.1261762177557997	1.9021735590072496e-52	3.5124604653629796e-54
CL10593.Contig1_All	0.34	2.2030000000000003	2.5894650617471804	0.000672356674905121	0.00016476661216486998
CL10593.Contig3_All	34.17	73.033	1.23619400315272	3.6069540665721685e-128	2.2188900431390892e-130
CL10593.Contig8_All	0.0	1.206	6.57865495010432	6.584208051661091e-13	6.18732294765291e-14
CL10593.Contig9_All	1.23	3.7760000000000002	1.6747409076734299	0.00408323735948624	0.00116864292488299
CL10596.Contig12_All	0.055999999999999994	0.563	3.4369662851057203	5.77394306580421e-05	1.19804916232517e-05
CL10596.Contig15_All	0.506	1.48	1.6594164487175602	2.1396860586444896e-05	4.17821303620975e-06
CL10596.Contig16_All	0.336	0.8029999999999999	1.3903008108781698	0.0255460941722271	0.00892415470343928
CL10596.Contig17_All	0.066	1.806	4.59938210067303	1.5627437286244399e-12	1.5131144844609302e-13
CL10596.Contig1_All	1.35	3.38	1.45690516448358	2.35957269788779e-11	2.50077226321091e-12
CL10596.Contig2_All	0.406	1.416	1.92880773308031	2.6655018446528697e-09	3.36770319767636e-10
CL10596.Contig3_All	0.37	1.666	2.2689114248022597	2.2808419441692397e-05	4.472132038004811e-06
CL10596.Contig5_All	2.52	4.08	0.812688267440902	0.0292199805684362	0.0103803303475571
CL10596.Contig7_All	0.14	0.58	2.18181644512779	0.000265377607527589	6.08812489711573e-05
CL10596.Contig8_All	0.72	1.5730000000000002	1.25226542726408	6.490100185755009e-05	1.35759025442571e-05
CL10596.Contig9_All	0.616	1.656	1.55013348043058	5.622558679505429e-08	8.09050089886469e-09
CL1060.Contig1_All	10.993	14.633	0.554009501296734	0.0246228431273829	0.00855831601325655
CL10602.Contig1_All	8.543	13.86	0.835884080706587	1.68574883405217e-14	1.4032260958994101e-15
CL10604.Contig1_All	0.233	2.806	3.3628604566048503	1.3017145297596501e-06	2.17699902672485e-07
CL10604.Contig2_All	0.436	12.443	4.75922610468604	6.16082998962046e-26	2.6632310423430396e-27
CL10609.Contig5_All	0.68	1.706	1.45454936072157	0.000725178051965269	0.000178737507598397
CL1061.Contig2_All	7.23	8.253	0.330576804786966	0.00275485882315418	0.00076018056855677
CL10615.Contig2_All	1.626	3.946	1.4160169074268099	2.97150510226259e-14	2.51958245079484e-15
CL10616.Contig5_All	1.053	2.32	1.27247860076381	5.231474360411159e-42	1.2682395088421699e-43
CL10617.Contig12_All	0.0	1.49	3.9746405777915497	0.0005284649377402121	0.000127186002974792
CL10617.Contig1_All	18.78	23.753	0.480692061058906	8.29500068392891e-05	1.7603488455823603e-05
CL10617.Contig20_All	115.07600000000001	215.96	1.05052462673052	5.695913657495469e-125	3.634390265579339e-127
CL10617.Contig26_All	11.505999999999998	60.52	2.45362986297335	1.67141105400292e-08	2.28170373715776e-09
CL10617.Contig27_All	0.033	3.76	4.19778359537494	0.00033466663851522004	7.79162151291226e-05
CL10617.Contig28_All	0.0	8.453	8.10247561867283	2.0857621120915098e-22	1.0790184027536699e-23
CL10617.Contig30_All	0.0	29.24	10.2779415228087	1.2270438473024998e-42	2.918461545197e-44
CL10617.Contig35_All	0.0	2.266	6.350761398660059	1.7937077640819697e-11	1.88517526557813e-12
CL10617.Contig3_All	0.0	0.523	3.54519037282277	0.00446768334264901	0.00128936919942841
CL10617.Contig7_All	0.22	1.1059999999999999	2.48469178995003	1.2038705220912499e-28	4.612679572210019e-30
CL1062.Contig3_All	0.203	5.776	4.8480472324346	1.5735840332436498e-29	5.79338897855003e-31
CL1062.Contig4_All	2.22	3.73	0.883320330393287	1.9589243277903e-05	3.8072920078379996e-06
CL10620.Contig1_All	11.485999999999999	26.6	1.3659555435643798	5.326669041391789e-21	2.9585521130066896e-22
CL10621.Contig1_All	2.126	4.946000000000001	1.3555714593711001	6.46359349812565e-10	7.722322675051391e-11
CL10621.Contig3_All	0.33	0.726	1.2599034624869199	0.00527059755700657	0.00154588687492928
CL10622.Contig2_All	0.433	0.966	1.28918586682187	0.0357098160911719	0.0130032631732517
CL10622.Contig5_All	2.363	10.06	2.22489754438634	8.8712253786749e-56	1.5310022460308496e-57
CL10623.Contig1_All	9.036	28.816	1.81036798959893	7.321885723826569e-43	1.7338520491829399e-44
CL10623.Contig2_All	0.87	1.45	0.8598287489201001	0.0234517744303454	0.00809025312706755
CL10623.Contig3_All	4.7	9.64	1.17311815417165	2.1722016059857897e-25	9.65915339776967e-27
CL10623.Contig4_All	5.03	10.312999999999999	1.1605883907241499	1.01637695891902e-05	1.90038401942963e-06
CL10623.Contig6_All	0.3	1.136	2.0165437515336	0.000214652378585475	4.84599456562372e-05
CL10626.Contig1_All	0.02	1.726	5.866555301055701	1.2353578732092902e-12	1.18622439449529e-13
CL10626.Contig2_All	0.276	2.006	2.9919535177956003	1.0337027627307401e-15	7.926729453255799e-17
CL10627.Contig1_All	0.10300000000000001	4.146	5.04536080542004	6.911032822878961e-15	5.60746748283472e-16
CL10628.Contig1_All	11.312999999999999	14.913	0.536643375246623	2.22812773129118e-15	1.74407683268725e-16
CL10628.Contig2_All	11.62	15.116	0.5170024406525789	9.848864872472021e-11	1.0967217620895598e-11
CL10628.Contig3_All	4.17	4.823	0.34833506779528806	0.00783497959836789	0.00238798427850038
CL10630.Contig3_All	0.0	0.263	2.90799471151869	0.0255367971089481	0.0089203752868107
CL10630.Contig6_All	0.306	0.68	1.26961586312146	0.0247414502001309	0.00860597934171368
CL10630.Contig8_All	0.0	0.6859999999999999	3.59429375146815	0.00358502746265209	0.0010127307960666099
CL10633.Contig2_All	0.55	1.006	0.9829746009048029	0.0366293755815413	0.0133811927159057
CL10635.Contig1_All	12.395999999999999	21.316	0.9233307563103549	7.445387090296429e-31	2.58690990074107e-32
CL10635.Contig2_All	2.903	3.76	0.5106258617916409	0.0184904634004198	0.00619858365397752
CL10639.Contig2_All	7.486000000000001	16.47	1.2756443770968602	2.5920294374135896e-28	1.0069067523422801e-29
CL10639.Contig4_All	3.923	7.236000000000001	1.00667562960366	0.00047669293015120196	0.00011377594579391399
CL10640.Contig4_All	3.216	6.37	1.10168266366826	0.0195379550660591	0.00659203376160589
CL10642.Contig5_All	0.86	1.733	1.10700583287321	0.0473217111968854	0.0179393683004125
CL10643.Contig12_All	0.086	1.64	4.39239022095128	9.95644923177825e-18	6.67832736721582e-19
CL10643.Contig15_All	0.256	0.743	1.62691395983224	0.00585530598607942	0.00173286485824245
CL10643.Contig1_All	0.013000000000000001	1.013	5.399819006474861	1.9176766504048e-12	1.8685525418117101e-13
CL10643.Contig21_All	0.413	1.776	2.20757913618448	2.2430161445519297e-06	3.8619073442593005e-07
CL10649.Contig2_All	12.222999999999999	14.663	0.403182725973497	0.00027876613480169705	6.41442701327801e-05
CL10650.Contig12_All	8.616	9.953	0.35079269247949296	0.0121365748167411	0.00387047474508762
CL10650.Contig13_All	2.326	6.31	1.57228289359363	5.80918987034671e-12	5.860526925232409e-13
CL10652.Contig1_All	5.196000000000001	14.283	1.59658028028413	1.21736289274893e-45	2.6635475851799693e-47
CL10652.Contig2_All	66.043	82.333	0.459744531532863	7.855051895423951e-28	3.1094463842676e-29
CL10654.Contig1_All	2.2159999999999997	5.606	1.4610362456427801	8.859290095484351e-05	1.88720187990223e-05
CL10655.Contig1_All	2.843	3.62	0.500626336139669	0.0301860009712928	0.0107555557790418
CL10656.Contig11_All	1.526	2.2230000000000003	0.6765268207747019	0.000112180391703993	2.4273776506360998e-05
CL10656.Contig22_All	0.203	0.853	2.1980236937761597	1.42255622172439e-07	2.13788414081843e-08
CL10656.Contig4_All	5.046	5.473	0.253908922228565	0.000704208270651426	0.00017320249843576698
CL10656.Contig7_All	0.193	1.42	3.0010308546366398	3.514476452858799e-38	9.54060495784966e-40
CL10656.Contig9_All	0.0	0.21	2.9016131224022503	0.0257051026554452	0.00898505326552765
CL10657.Contig2_All	0.763	1.536	1.1252888764606699	0.0065264182086880295	0.00195274215329015
CL10658.Contig2_All	0.993	2.716	1.54265423018073	0.00218144676971102	0.000589009474308625
CL10660.Contig1_All	0.0	0.6829999999999999	3.65663452550421	0.0019132435672938	0.00051079705902425
CL10661.Contig2_All	0.87	2.773	1.7815096666776398	0.0261974249163292	0.00918309791149898
CL10662.Contig2_All	2.68	3.98	0.705139330911924	0.00022531634491807997	5.10621047096048e-05
CL10665.Contig2_All	5.176	9.26	0.9746541089520552	4.34320891938817e-06	7.74282969495073e-07
CL10668.Contig2_All	37.093	40.353	0.26315613899812096	0.00494445714805058	0.0014411190120074099
CL10668.Contig5_All	41.673	58.563	0.6324794993934879	1.32298335048095e-36	3.7952577925966196e-38
CL10669.Contig12_All	1.423	2.266	0.789602143535032	0.0423712158356648	0.0158091019311697
CL10669.Contig18_All	0.446	1.49	1.83769482595876	0.00015379055781373601	3.39786031180519e-05
CL10669.Contig24_All	0.973	2.296	1.3307257571274198	0.00906761294080638	0.00280649612796407
CL10670.Contig1_All	2.153	2.9130000000000003	0.5698105287687769	0.0121923168627813	0.0038895205338814205
CL10671.Contig1_All	22.453000000000003	30.586	0.587825576328654	0.000109419864608405	2.36354470168273e-05
CL10671.Contig3_All	104.596	170.643	0.84451171954019	8.88421598294773e-14	7.79383708968195e-15
CL10671.Contig4_All	5.502999999999999	7.45	0.5775452835281569	0.00703393964511098	0.0021201905282876602
CL10671.Contig8_All	96.116	131.336	0.595633046332548	2.39458906601313e-11	2.53888105946745e-12
CL10671.Contig9_All	17.285999999999998	30.573	0.967185288281182	1.09803283738066e-18	6.976499088561119e-20
CL10672.Contig1_All	0.0	1.2329999999999999	5.73698301223301	3.30138478689099e-09	4.20546752110127e-10
CL10672.Contig3_All	1.073	1.723	0.8148543585951249	0.00680640621492055	0.0020458586019119897
CL10675.Contig2_All	1.203	2.356	1.10527645055428	6.67839561150482e-06	1.218810153496e-06
CL10676.Contig3_All	1.406	3.82	1.57473570097765	1.2768680889416498e-09	1.56473524904602e-10
CL10679.Contig2_All	29.58	33.576	0.32323649768907303	7.809903138569699e-05	1.65146800033354e-05
CL1068.Contig1_All	0.0	13.806	8.83500605411153	2.5694640139581802e-28	9.97338562943037e-30
CL1068.Contig2_All	0.9159999999999999	4.703	2.4801558773093797	1.2318819486288499e-18	7.84872584604845e-20
CL10682.Contig1_All	1.72	3.353	1.07851735737415	0.0495825478713318	0.0189224067112293
CL10683.Contig1_All	1.37	2.886	1.25454561776965	0.00924816212323226	0.00286827698914166
CL10685.Contig1_All	0.28	1.966	2.70851133650733	8.19679513156533e-05	1.7378867716049e-05
CL10686.Contig4_All	3.543	7.186	1.15434990721248	6.054635185854721e-13	5.678327801787329e-14
CL10687.Contig3_All	2.36	2.9330000000000003	0.450842933862449	0.0473217111968854	0.0179390806926006
CL1069.Contig3_All	2.366	5.8660000000000005	1.46060388082704	4.20696381146826e-06	7.48373718791234e-07
CL10691.Contig1_All	2.28	4.766	1.20320598645435	6.3438805141664e-20	3.74672669560847e-21
CL10695.Contig5_All	2.716	3.863	0.6452918527991279	0.0007531810366618	0.00018614910362646202
CL10697.Contig4_All	3.753	6.9	1.0146461809194	0.000261573698389191	5.99377897215566e-05
CL10698.Contig2_All	15.585999999999999	17.416	0.30238698837001	0.00299603343480885	0.000831470927115088
CL10698.Contig4_All	1.1059999999999999	2.553	1.35056674082179	1.28927293773825e-05	2.44069562288782e-06
CL10698.Contig8_All	2.4659999999999997	6.08	1.43247755959994	1.89748923882492e-13	1.71082343128535e-14
CL10700.Contig2_All	24.11	25.695999999999998	0.23482786609555398	0.0038555774051202	0.0010973853563053
CL10700.Contig5_All	0.0	1.436	5.762560212231951	2.63847335638576e-09	3.33108256805933e-10
CL10700.Contig6_All	2.193	3.2230000000000003	0.689211496088555	0.033757470642848994	0.0122051785483778
CL10700.Contig7_All	0.0	0.853	5.21100962157406	2.6216997010191e-07	4.04534941531858e-08
CL10704.Contig1_All	0.33299999999999996	1.673	2.20023345512123	0.007657154408687041	0.00232804720595538
CL10706.Contig10_All	0.01	1.536	6.2885264886515495	5.236884902483229e-15	4.2103963721393996e-16
CL10706.Contig12_All	2.026	4.3660000000000005	1.23424942550758	9.37206347872314e-06	1.7432812645312598e-06
CL10706.Contig13_All	0.0	1.296	6.44073873286675	3.57896180589323e-12	3.55769017146489e-13
CL10706.Contig2_All	0.626	1.8359999999999999	1.64109110638085	5.06057877363752e-05	1.0408133150305901e-05
CL10706.Contig4_All	0.316	3.503	3.47606913448021	1.01322583760004e-13	8.933000431422951e-15
CL10706.Contig8_All	1.98	3.13	0.78869500558284	0.0204792569595762	0.00694543775183886
CL1071.Contig9_All	127.35	131.16	0.18417643619604998	0.00230401038244698	0.0006249805931713861
CL10714.Contig1_All	0.14	15.046	6.6123008600861	8.263491151647529e-38	2.2793820769916e-39
CL10715.Contig2_All	3.1430000000000002	3.9730000000000003	0.475094805943557	0.0245353893909926	0.00852510990060191
CL10715.Contig6_All	20.68	23.35	0.315191214342153	3.4006999041450105e-05	6.83106314602641e-06
CL10715.Contig9_All	3.843	6.09	0.8039343792477359	0.0007055464066529281	0.00017359036976876698
CL10718.Contig1_All	1.123	1.953	0.927782980999472	4.451669188450229e-05	9.089521583062489e-06
CL10718.Contig5_All	0.24600000000000002	0.62	1.42335239727698	0.0305370334439684	0.0108955713211307
CL10720.Contig12_All	1.74	4.306	1.4374253953701202	0.00025182464158744197	5.7528238583127005e-05
CL10720.Contig3_All	2.016	4.836	1.34450807298549	0.0090244813653406	0.0027901673761563
CL10722.Contig50_All	1.1159999999999999	1.476	0.537197546238175	0.0177856489235373	0.00593212882614844
CL10722.Contig52_All	0.23	3.573	4.07236841158219	3.5793540417350297e-31	1.2280033435228798e-32
CL10722.Contig57_All	1.08	3.46	1.8022615910653401	2.15669734198494e-10	2.46804244546038e-11
CL10722.Contig60_All	0.606	1.166	1.05787250813842	0.0229872437773832	0.007908467501431959
CL10722.Contig61_All	59.733000000000004	59.773	0.14615443509815199	0.023167281330365004	0.00797908843104702
CL10723.Contig2_All	0.0	10.58	8.49496218333412	2.3570975191435696e-25	1.0503413599789401e-26
CL10724.Contig3_All	10.665999999999999	11.595999999999998	0.259623012787809	0.000823953626326425	0.00020529585362258799
CL10731.Contig2_All	10.433	20.37	1.10486166611249	8.716561662913679e-26	3.7961605476814896e-27
CL10733.Contig1_All	3.8560000000000003	9.086	1.3751788907213798	0.000178457063201458	3.98185259525398e-05
CL10734.Contig3_All	3.533	8.793	1.46391191790065	3.85381700297193e-08	5.44831869496151e-09
CL10736.Contig1_All	2.366	3.06	0.508130125844418	0.00420665828913602	0.00120742578221238
CL10737.Contig4_All	1.4	7.132999999999999	2.4752243952375896	4.2058457514978904e-16	3.14636190067922e-17
CL1074.Contig16_All	1.296	2.9360000000000004	1.32081062915759	3.04554069250041e-07	4.732221461115929e-08
CL1074.Contig5_All	0.0	1.3330000000000002	6.25831375791633	2.56555752024204e-11	2.72656080208088e-12
CL10740.Contig1_All	16.55	19.73	0.39667943257405	0.00015501137245826598	3.42725334636469e-05
CL10740.Contig2_All	0.05	2.4930000000000003	4.9190839983564505	1.4615778451610702e-10	1.65066665486958e-11
CL10743.Contig3_All	0.21600000000000003	1.386	2.76882774190502	5.0207413167435106e-09	6.50577983139748e-10
CL10743.Contig4_All	0.0	1.996	6.45977577656904	2.2512889724944303e-12	2.20463268345573e-13
CL10745.Contig5_All	4.956	7.042999999999999	0.6437754182716809	2.0945606882543303e-13	1.89308641068713e-14
CL10747.Contig3_All	0.0	0.45	3.9025857253169702	0.00123433501304905	0.000317413647171121
CL10748.Contig7_All	4.83	6.476	0.563047441830821	8.343454374189159e-11	9.23007287203031e-12
CL1075.Contig5_All	3.446	6.41	1.04083497495132	9.95432173700439e-06	1.85956440771948e-06
CL10751.Contig1_All	16.476	26.006	0.803448218719277	3.09097474719801e-12	3.0549078519683503e-13
CL10754.Contig1_All	14.765999999999998	70.96600000000001	2.4074862534896897	0.0	0.0
CL10754.Contig2_All	0.266	33.91	5.92227580278913	1.95272707913046e-11	2.05860455886098e-12
CL10754.Contig4_All	0.0	0.55	3.19174743106619	0.0120845908781683	0.00385175815053857
CL10756.Contig3_All	9.35	17.836	1.0717521748274	2.9462587106064495e-52	5.455750690810819e-54
CL10756.Contig6_All	5.273	9.13	0.9291429247686741	8.587209366940879e-06	1.59031996186791e-06
CL1076.Contig18_All	0.943	2.52	1.5482338424795201	2.2216899457636802e-10	2.54565508040581e-11
CL1076.Contig20_All	0.956	2.32	1.3894395174073702	0.000201383773491868	4.5286247072668395e-05
CL1076.Contig3_All	0.126	0.506	1.9539104265555098	0.0110635614429661	0.0034899317122657897
CL1076.Contig8_All	1.3659999999999999	2.846	1.1919904648525	3.210365751527e-09	4.08584713846225e-10
CL10762.Contig1_All	0.096	1.643	4.06272306176137	5.76064520651498e-07	9.250995018904039e-08
CL10762.Contig2_All	0.0	0.593	3.19257604362467	0.0108968542745568	0.00343156029626466
CL10763.Contig3_All	8.433	9.466000000000001	0.307505756755987	0.0480441403807462	0.0182582836162947
CL10763.Contig6_All	1.82	2.6660000000000004	0.691518680777681	0.0132574186948168	0.0042662859382015
CL10764.Contig1_All	0.91	2.68	1.66452608297402	2.4969042591914303e-08	3.4655329279447996e-09
CL10765.Contig6_All	1.506	2.94	1.09635316308735	0.00332264804888452	0.0009315215054351019
CL10767.Contig4_All	45.793	49.663000000000004	0.258935845034149	5.3621688346722795e-05	1.1067486111596301e-05
CL10769.Contig1_All	0.0	4.33	7.29960821598658	5.963520542034549e-17	4.19062226678969e-18
CL10769.Contig2_All	0.0	4.096	7.16622911631037	4.553137358553071e-16	3.41706866329773e-17
CL1077.Contig2_All	5.066	20.66	2.16760477630976	6.945782043468679e-23	3.5137034829717405e-24
CL10770.Contig3_All	2.573	6.25	1.41704077141363	8.67060407791364e-18	5.793278676825229e-19
CL10770.Contig4_All	9.443	33.23	1.9519844071632	1.6942081128561597e-79	1.8975215511790495e-81
CL10770.Contig6_All	1.026	2.036	1.1270690714949598	1.81447110440595e-05	3.5085956955324e-06
CL10771.Contig1_All	0.0	15.642999999999999	9.15704676092701	2.8889799497852694e-31	9.86940095886924e-33
CL10773.Contig3_All	76.446	78.673	0.19016455945469699	0.00137615870606335	0.00035726467183568397
CL10774.Contig5_All	1.72	2.58	0.7059859218758481	0.0392301911212432	0.0144725924963735
CL10775.Contig11_All	0.0	0.35600000000000004	3.4853330886954903	0.00396620483916119	0.00113188618912348
CL10775.Contig14_All	0.0	0.626	4.40815028181329	5.45753190626719e-05	1.12762444795416e-05
CL10775.Contig16_All	0.0	4.03	7.77798870908113	3.25354665948489e-20	1.8815985302638698e-21
CL10775.Contig17_All	0.133	0.6559999999999999	2.18102607676793	0.0153775057222274	0.0050378534115538
CL10775.Contig18_All	2.073	5.443	1.53898648307094	9.952026660819071e-16	7.62217653301274e-17
CL10775.Contig23_All	0.15	0.5	1.68132234541892	0.0264313889444872	0.00927276215491663
CL10775.Contig7_All	0.023	0.826	4.33608639466408	8.828717838422851e-05	1.87995420908095e-05
CL10776.Contig5_All	0.28600000000000003	1.026	1.95568165025858	0.000868581845004513	0.000217165803593263
CL10778.Contig1_All	2.9930000000000003	6.096	1.18044960172823	0.0148670809233982	0.00485330007931232
CL10780.Contig2_All	5.09	7.306	0.663821653900888	4.40369678595262e-08	6.261462678239301e-09
CL10780.Contig3_All	6.91	17.026	1.43676863566124	6.74744326439557e-18	4.47671028377526e-19
CL10780.Contig4_All	0.153	4.33	2.8630798860454907	0.0244975853755657	0.00850914624567143
CL10780.Contig5_All	77.053	79.81	0.192872233212079	2.72137874389915e-06	4.7302831910120496e-07
CL10780.Contig6_All	28.58	40.52	0.6457155894985149	9.724011296832719e-13	9.24920269701131e-14
CL10780.Contig7_All	35.466	37.063	0.20722096084476999	0.0166198152317926	0.0054986502393285
CL10780.Contig8_All	3.05	10.963	1.96056608096045	4.35545847944616e-11	4.71129940548183e-12
CL10781.Contig1_All	6.773	8.956	0.538557114598302	2.89599661072618e-05	5.7563626149854896e-06
CL10782.Contig2_All	0.0	32.766	9.38501512071018	2.12434852378773e-33	6.739821903076899e-35
CL10783.Contig8_All	0.096	1.65	3.81612601576398	4.3321743356561797e-07	6.86006892489278e-08
CL10785.Contig7_All	0.733	2.45	1.84280418047117	2.55903937319449e-09	3.2273340597708404e-10
CL10786.Contig12_All	0.0	0.573	4.922895223644059	2.36301112957379e-06	4.07581868279397e-07
CL10786.Contig7_All	0.7959999999999999	1.19	0.7198297859129459	1.2727060678573401e-09	1.5593699581298e-10
CL10787.Contig10_All	0.726	1.276	0.93564949151171	0.0198537144504819	0.0067082826740337
CL10787.Contig13_All	0.0	5.242999999999999	8.1701008615355	7.52975615400257e-23	3.81695958926133e-24
CL10787.Contig14_All	0.436	1.2930000000000001	1.64105166417124	0.0034397247597306	0.0009672804916039369
CL10787.Contig20_All	3.11	5.903	1.04948114930381	0.00100729675475849	0.000254804527215713
CL10787.Contig21_All	2.1830000000000003	15.9	3.00124701431005	2.84861105698256e-111	2.1141235998673495e-113
CL10787.Contig2_All	11.523	18.855999999999998	0.8488286866575829	6.1919170542989e-20	3.6537537634479205e-21
CL10787.Contig9_All	1.923	2.783	0.6731059217853199	8.16525902721714e-06	1.5080966803607901e-06
CL10790.Contig10_All	25.826	60.63	1.36992727271004	1.0006799157681095e-202	3.093565539893719e-205
CL10790.Contig1_All	1.31	10.773	3.17642430467269	6.246205099858399e-96	5.4938985847761986e-98
CL10790.Contig2_All	27.44	36.536	0.550286757246019	2.7085795165330294e-51	5.119942960960109e-53
CL10790.Contig3_All	1.536	5.776	2.04723063521296	6.23402394200766e-31	2.1601800442322297e-32
CL10790.Contig5_All	4.1	18.723	2.3180422760931703	1.36282149864337e-32	4.43157077761434e-34
CL10790.Contig6_All	51.77	84.633	0.8505901169797421	4.6280831588994204e-30	1.66102473502776e-31
CL10790.Contig7_All	10.72	26.156	1.4241911282991102	1.8592963946284995e-86	1.8559869705204794e-88
CL10790.Contig8_All	1.86	3.423	1.00283230438888	0.0280078097066897	0.00989256910802534
CL10790.Contig9_All	8.03	28.035999999999998	1.9382094317273502	5.3114631838927e-57	8.91776927024692e-59
CL10791.Contig10_All	2.1	10.4	2.3842140731918304	7.067351963684091e-09	9.302147951076319e-10
CL10791.Contig11_All	3.91	14.17	1.99111368824201	4.1052832262702494e-46	8.85402134341472e-48
CL10791.Contig12_All	1.393	7.84	2.5968892130804	3.816303993577179e-17	2.65156281886602e-18
CL10791.Contig16_All	1.32	4.126	1.75744287133508	4.42285022172592e-08	6.290077398948821e-09
CL10791.Contig17_All	4.31	8.37	1.09921355837679	2.7793559709155e-18	1.80235322821701e-19
CL10791.Contig1_All	13.96	64.436	2.34724325064797	3.9013588051162786e-163	1.7096439684753494e-165
CL10791.Contig2_All	1.18	6.752999999999999	2.55643907473846	4.5750142201398794e-07	7.26270590202593e-08
CL10791.Contig4_All	0.106	3.76	3.20406989830615	0.00925414909422016	0.00287032647426978
CL10791.Contig6_All	1.063	6.256	2.6790636854880496	9.12136429852628e-22	4.8820200917053096e-23
CL10791.Contig7_All	2.01	8.19	2.1354827610196296	5.795268848875029e-13	5.4302557668363e-14
CL10791.Contig8_All	0.966	3.08	1.78228487662671	8.05236143241864e-06	1.4862390619401e-06
CL10792.Contig1_All	0.6459999999999999	2.92	2.31127268108746	2.46454970030291e-09	3.1014984622479397e-10
CL10794.Contig1_All	5.476	20.983	2.07757065498123	1.3603070858523397e-128	8.339882728055597e-131
CL10794.Contig3_All	5.483	13.623	1.4058641639538703	0.0031408937865461603	0.000875777748887926
CL10794.Contig4_All	24.153000000000002	28.186	0.36317289554336496	0.000317581266331367	7.372248788399771e-05
CL10794.Contig5_All	7.806	13.62	0.941660039306407	3.7623917470003596e-31	1.29236635041804e-32
CL10794.Contig7_All	39.506	58.146	0.6969494500800191	2.04482117669573e-36	5.900057563469259e-38
CL10794.Contig8_All	7.6129999999999995	17.873	1.36319003398034	1.69965775221817e-13	1.52679231002517e-14
CL10795.Contig1_All	6.36	8.06	0.481178487721261	7.188465744105429e-05	1.51295164353251e-05
CL10795.Contig4_All	2.126	3.6260000000000003	0.9019086246927049	4.8868718452920095e-06	8.764943507013219e-07
CL10796.Contig2_All	0.24600000000000002	1.1059999999999999	2.1796353313564802	0.00161018285142803	0.000423952860143769
CL108.Contig21_All	5.216	10.6	1.1598098540285502	2.1059137015608897e-25	9.35343003045699e-27
CL108.Contig29_All	0.0	0.276	3.4369570205473705	0.00595866058100153	0.0017671738326227
CL108.Contig6_All	8.556000000000001	9.753	0.329406783027076	0.025095966032181	0.00874366015789535
CL108.Contig9_All	0.45	1.01	1.2791899727401201	0.0018948315970852801	0.0005053291872565269
CL10800.Contig10_All	0.0	1.84	5.71604789524537	4.34750272898903e-09	5.59463066258198e-10
CL10800.Contig15_All	0.0	0.963	6.83362872614525	2.40387930634962e-14	2.02459150119349e-15
CL10800.Contig16_All	12.126	19.442999999999998	0.8205453163958791	2.90745791545366e-11	3.1052340876245804e-12
CL10800.Contig17_All	18.066	20.726	0.336787271323865	1.41832821282536e-07	2.1313824576157e-08
CL10800.Contig22_All	0.053	0.29600000000000004	2.2760876534234304	0.0275218817581293	0.00969916364652169
CL10800.Contig25_All	0.04	0.38	2.57921141974817	0.0170090565748434	0.0056447809513353
CL10800.Contig27_All	0.493	1.463	1.7004377728189	6.66474507430478e-06	1.21576393945302e-06
CL10800.Contig29_All	0.0	1.18	7.09370969441201	9.600359793492679e-16	7.34584264158432e-17
CL10800.Contig31_All	0.32	5.49	3.01085407567303	0.00876574762076721	0.0027028733100518103
CL10800.Contig49_All	0.873	1.806	1.14008412427147	0.0344058965257496	0.0124650689019084
CL10800.Contig6_All	0.086	2.67	4.970714321900981	9.00137049288317e-34	2.8174080702917296e-35
CL10803.Contig1_All	2.7760000000000002	5.526	1.1314785368946498	6.29070264370763e-19	3.93402186751417e-20
CL10804.Contig2_All	1.2830000000000001	3.236	1.45896063224769	3.12547363022499e-08	4.38088787507258e-09
CL10804.Contig3_All	0.036000000000000004	0.86	3.7839935540375604	0.000116751849057873	2.53346566321728e-05
CL10804.Contig5_All	2.8160000000000003	4.07	0.671055845788949	5.0737793087536405e-05	1.0438979693854e-05
CL10808.Contig4_All	0.9129999999999999	2.373	1.4622215479333	0.0352470470594154	0.0128137524848514
CL1081.Contig10_All	0.0	1.733	6.699931297132619	1.1570506893659302e-13	1.02552139771116e-14
CL1081.Contig17_All	3.076	4.453	0.664764359963849	0.0318276501980893	0.0114243079538145
CL1081.Contig18_All	0.873	3.383	2.0731348317213403	3.5320608719838397e-19	2.18017101631753e-20
CL1081.Contig25_All	0.0	0.183	3.25023914352435	0.0103761471991171	0.00325041011291053
CL1081.Contig28_All	5.096	12.273	1.4035587344001397	1.8945002075404798e-18	1.2178943991183598e-19
CL1081.Contig30_All	1.103	4.223	2.06708895927141	2.2100507420163198e-30	7.830680148872759e-32
CL1081.Contig32_All	1.226	2.2	0.9865874227623941	0.0153102145691698	0.00501293948733546
CL1081.Contig37_All	0.0	0.426	3.7836261177555603	0.00188396504337685	0.0005022154943831231
CL1081.Contig3_All	1.16	3.446	1.68726107232153	4.42285022172592e-08	6.28993052517059e-09
CL10810.Contig2_All	0.276	0.823	1.68409842281295	0.0020209692866900698	0.000541787469462196
CL10810.Contig3_All	5.38	16.213	1.7289408642768502	6.804103338452819e-115	4.752270029563389e-117
CL10810.Contig4_All	11.536	12.286	0.23097466418091603	0.0191745722661364	0.0064522246294807205
CL10812.Contig1_All	3.85	8.773	1.33462483492865	2.57245146916067e-10	2.96336255573493e-11
CL10814.Contig1_All	5.486000000000001	6.662999999999999	0.41710154360067797	1.1370311112890501e-07	1.6898471137996998e-08
CL10815.Contig4_All	1.5	5.56	2.00424892008559	1.29543566462642e-07	1.9388857638271e-08
CL10817.Contig10_All	4.243	8.746	1.18088504987191	1.5055351006331498e-28	5.801429091550959e-30
CL10817.Contig11_All	6.23	18.715999999999998	1.71696590944846	7.8835174050285305e-28	3.1231763220470895e-29
CL10817.Contig13_All	0.37	0.94	1.4534383393781698	0.000223058084799821	5.0510857957345206e-05
CL10817.Contig14_All	18.81	37.196	1.12150483844044	2.7768302057417996e-58	4.561041380500429e-60
CL10817.Contig15_All	3.6860000000000004	10.626	1.6712442712419502	1.6193343517730299e-28	6.243320000858479e-30
CL10817.Contig17_All	0.7859999999999999	2.023	1.48433794210282	0.00018520220297613702	4.14160790325836e-05
CL10817.Contig19_All	0.586	1.2830000000000001	1.30136599436084	0.00378766965151009	0.0010762042497452
CL10817.Contig23_All	25.723000000000003	58.11	1.3147174577078702	3.3972172524926287e-158	1.5523710316789295e-160
CL10817.Contig25_All	7.252999999999999	12.19	0.887159295075225	2.1223698342136797e-20	1.21548425933359e-21
CL10817.Contig26_All	6.28	7.646	0.424645231543113	0.0137563577219999	0.00444703606470372
CL10817.Contig27_All	13.42	33.1	1.44015035285934	4.648787357145799e-52	8.671323233863779e-54
CL10817.Contig39_All	3.73	8.656	1.33874959012101	8.33640480052471e-07	1.36242874304461e-07
CL10817.Contig43_All	0.303	2.9160000000000004	3.2683366380811805	1.61247577337374e-10	1.82776576850325e-11
CL10817.Contig44_All	1.21	2.603	1.22531307401949	0.000137505036471696	3.0167206063369202e-05
CL10817.Contig49_All	12.65	46.33	2.0117160287243996	6.213320983486988e-147	3.097897129300489e-149
CL10817.Contig50_All	2.803	3.793	0.573092504467222	0.0153528337440932	0.00502865192852559
CL10817.Contig51_All	0.71	1.25	0.961337405206601	0.000795661671834641	0.000197517827560704
CL10817.Contig52_All	9.003	22.15	1.4373351266955399	9.033778653879499e-73	1.12274585595363e-74
CL10817.Contig55_All	0.0	0.733	5.83493460628132	1.2503947197769598e-09	1.53086183073108e-10
CL10817.Contig57_All	2.176	4.41	1.15305036783697	9.43757798232205e-11	1.0488599069152199e-11
CL10817.Contig62_All	13.57	28.215999999999998	1.19388530354837	8.420374993691818e-113	6.117789703028888e-115
CL10817.Contig63_All	9.552999999999999	23.105999999999998	1.4019033522354098	5.894034771630361e-13	5.52525498363741e-14
CL10817.Contig66_All	9.24	16.923	1.01367876451935	1.30737452309404e-21	7.06277000849172e-23
CL10817.Contig6_All	8.83	16.78	1.06450761389147	1.0923657294161999e-14	8.98830145521026e-16
CL10819.Contig4_All	6.952999999999999	9.486	0.5897826109057179	2.98909098497739e-06	5.22082071883509e-07
CL10819.Contig5_All	0.643	1.736	1.5025688558806798	0.00252151469924008	0.00068946580793723
CL1082.Contig1_All	40.79	65.983	0.838858198936257	1.8945644002866497e-55	3.301205156686049e-57
CL1082.Contig6_All	2.353	6.162999999999999	1.5217194315657498	1.98142871377988e-09	2.47124302323391e-10
CL10820.Contig4_All	0.0	12.232999999999999	7.817867776635491	2.0541653536526698e-20	1.17578200286621e-21
CL10820.Contig6_All	8.09	13.482999999999999	0.880975913672328	1.7773434045648899e-06	3.0186957908510606e-07
CL10824.Contig10_All	0.136	0.843	2.42837381335604	0.0384665576516384	0.0141472336241461
CL10824.Contig11_All	2.4130000000000003	14.29	2.70281652188816	2.24114878880961e-38	6.034965719780639e-40
CL10824.Contig4_All	2.68	9.043	1.89577666343056	5.25113072146843e-44	1.2024947785732003e-45
CL10824.Contig6_All	0.9359999999999999	2.416	1.4899546355212803	5.2225931002418e-07	8.3477989869277e-08
CL10824.Contig8_All	0.7959999999999999	1.43	0.9797897011560279	0.0131183924511462	0.00421567517923448
CL10828.Contig11_All	0.0	0.353	4.6161362763137	2.71600025811305e-05	5.37907765206119e-06
CL10828.Contig6_All	0.036000000000000004	0.7559999999999999	3.91034627848504	4.797953228146499e-07	7.63259664058488e-08
CL10828.Contig8_All	0.0	0.196	3.45504848980632	0.00561516865987405	0.00165571814384062
CL10829.Contig11_All	0.976	1.74	0.955229892409096	0.0138946328153395	0.0044975215898514
CL10829.Contig14_All	0.086	5.78	4.09544504136617	0.000305748740850455	7.08112696227021e-05
CL10829.Contig2_All	0.163	9.32	2.9779725595201003	0.0209044886094262	0.007108801228986421
CL10829.Contig3_All	0.006	0.853	5.63329899277041	8.382381269168472e-09	1.11106622270603e-09
CL10829.Contig6_All	0.213	5.12	3.96598541986557	1.31642087608896e-05	2.49551446277567e-06
CL10830.Contig1_All	0.32	1.8559999999999999	2.53917762721758	0.000324917222481614	7.552800962266859e-05
CL10830.Contig2_All	0.7859999999999999	3.303	2.19994827267651	6.7838280271987295e-06	1.23981693228503e-06
CL10830.Contig3_All	0.0	2.136	5.26772675321792	2.2296666339714101e-07	3.41443885449171e-08
CL10830.Contig6_All	0.426	3.04	2.84229677991511	1.15949404641875e-07	1.72516242149136e-08
CL10830.Contig7_All	3.0460000000000003	11.165999999999999	2.00798245694862	8.90060163773264e-19	5.62176418875224e-20
CL10831.Contig2_All	0.966	4.743	2.37638196677364	2.69703667133975e-05	5.33899339192258e-06
CL10833.Contig10_All	6.03	22.11	1.9730092637313101	1.07789218448798e-08	1.44487884500382e-09
CL10833.Contig11_All	0.8859999999999999	6.746	3.0499266561157103	5.7742266394830195e-46	1.2525619923475999e-47
CL10833.Contig3_All	0.98	4.846	2.4419270099137003	3.4439553763488093e-26	1.47156132650975e-27
CL10833.Contig8_All	1.8259999999999998	10.933	2.3913461972862597	0.00403405232568904	0.0011528443193241698
CL10835.Contig3_All	3.423	10.405999999999999	1.7439228739093	4.093556703743509e-30	1.46449546593316e-31
CL10836.Contig3_All	2.596	3.083	0.386248470408761	0.0359466212297127	0.0131044593615995
CL10836.Contig8_All	6.196000000000001	7.382999999999999	0.389220612891414	0.00343717476222534	0.0009665276327041211
CL10838.Contig1_All	0.09300000000000001	1.62	3.3882646347272	0.000347996794783129	8.12406669379523e-05
CL1084.Contig5_All	0.046	1.766	4.27057967015343	7.74955754789787e-06	1.42793004874403e-06
CL10840.Contig11_All	0.0	0.12	3.27338167250575	0.00955365128883274	0.00297147582685317
CL10840.Contig17_All	0.12	0.426	1.85193751505907	0.0016621620204851	0.000438572983077899
CL10840.Contig19_All	1.946	2.296	0.38086777081662393	0.0225926687257773	0.00775108369020433
CL10840.Contig23_All	0.336	0.74	1.23916445363545	0.0115450530132723	0.0036606822546897703
CL10840.Contig27_All	0.22	0.593	1.55233336100806	5.78638252476338e-06	1.04806697456472e-06
CL10840.Contig29_All	0.34	1.14	1.8425198078418201	1.0834764593617401e-05	2.03024255201153e-06
CL10840.Contig4_All	0.11	0.47	2.08800805676309	0.0026019859720799398	0.000713906883846895
CL10840.Contig9_All	0.903	1.8	1.1195544079669901	5.78260424309402e-06	1.0472622458972299e-06
CL10841.Contig10_All	1.2229999999999999	4.21	1.92425152348675	4.87581444692793e-13	4.53521644385381e-14
CL10841.Contig21_All	0.5529999999999999	3.946	2.9586208567009904	3.6855912574624898e-22	1.9292854694734999e-23
CL10841.Contig29_All	0.17600000000000002	2.246	3.3952624779228997	0.00145307967761916	0.000379155014089132
CL10841.Contig3_All	0.033	1.1059999999999999	4.1631265152847705	1.5585354815587804e-05	2.9836875411757097e-06
CL10841.Contig8_All	1.6030000000000002	2.87	0.9808403036205641	0.000986686866517956	0.000249252152715432
CL10843.Contig4_All	0.34299999999999997	0.94	1.53661905007217	0.0169596082678845	0.00562695832809921
CL10844.Contig1_All	0.0	1.913	4.99435848972786	1.53943185388423e-06	2.59587139021396e-07
CL10844.Contig2_All	0.0	1.67	4.884592946901781	3.95481714751126e-06	7.00679108865205e-07
CL10847.Contig2_All	9.283	12.833	0.6063631426695361	2.84174371762723e-10	3.28600003738078e-11
CL10847.Contig3_All	5.146	7.48	0.6770546043315471	0.0215596923048879	0.00736011104832269
CL1085.Contig4_All	2.693	4.406000000000001	0.846228110857657	0.00224599919495051	0.000608028927171288
CL10852.Contig4_All	0.29	2.346	3.12149075981773	2.70961225782434e-08	3.77598743718211e-09
CL10856.Contig1_All	0.023	0.6459999999999999	3.3141815981939	0.00700670147035784	0.00211088633049065
CL10856.Contig3_All	0.956	3.373	1.96021623406583	4.49885592412451e-16	3.3753946041042e-17
CL10858.Contig3_All	0.076	1.92	3.0709358690226503	0.0114991768858828	0.00364233721046026
CL10859.Contig20_All	5.28	6.47	0.434525346250479	0.0147387522832407	0.00480680524339809
CL10859.Contig26_All	2.56	3.5460000000000003	0.604090161003669	0.0110525125741507	0.0034861012794903104
CL10859.Contig34_All	4.046	5.246	0.5164709978469679	0.000342823424027481	7.99401520236453e-05
CL10859.Contig38_All	1.273	1.8559999999999999	0.665085505098811	0.0454525650313504	0.0171201144801704
CL10859.Contig48_All	1.16	1.88	0.8225445578712169	0.0167142036945411	0.0055335321034295
CL10859.Contig6_All	7.31	7.996	0.270742113745547	0.0362849665112502	0.013242156434833998
CL10863.Contig1_All	0.23600000000000002	1.5730000000000002	2.55703793082494	0.000815272017721149	0.000202886650494709
CL10865.Contig2_All	0.16	0.963	2.3698641778547596	0.0041211640536449	0.00118009869678403
CL10865.Contig4_All	0.9159999999999999	2.8160000000000003	1.75691202335199	8.538417616174171e-13	8.091281862127969e-14
CL10865.Contig7_All	13.22	28.92	1.2682236601988601	1.1695701306546595e-112	8.521812945199528e-115
CL1087.Contig2_All	1.08	2.1630000000000003	1.13747040213072	0.00237907426525402	0.000646976655328106
CL10870.Contig1_All	1.3430000000000002	6.433	2.38331977017499	2.6206905335099398e-20	1.5074201255504698e-21
CL10871.Contig2_All	6.246	19.15	1.7642857752488101	9.792213548613929e-33	3.1658476836917297e-34
CL10871.Contig4_All	0.866	2.9360000000000004	1.9025466648835099	3.03720154814023e-06	5.310226228946451e-07
CL10873.Contig9_All	0.0	0.4	3.68104357275195	0.00268097483415072	0.000737392959556979
CL10874.Contig1_All	75.376	75.173	0.141291333729325	0.008169854219412909	0.0025016168497240397
CL10874.Contig2_All	17.0	85.54	2.4750203974502902	0.0	0.0
CL10875.Contig2_All	4.463	5.676	0.490059631791619	0.0134841435402748	0.00434682604992464
CL10876.Contig6_All	11.206	12.77	0.329509576202183	0.00551716410995212	0.0016244080317068198
CL10876.Contig7_All	44.89	49.996	0.302221149120657	9.38075093753166e-06	1.7451901354883701e-06
CL10877.Contig3_All	1.43	4.023	1.5992302831541898	4.30959881070273e-06	7.67797704239447e-07
CL10880.Contig2_All	0.8759999999999999	2.04	1.32062811711038	0.00170897996308106	0.00045202912264734297
CL10881.Contig24_All	1.376	2.44	0.968758007126549	0.0053376551522372	0.00156677743848913
CL10881.Contig27_All	1.67	2.673	0.8191195191512808	5.65024442421327e-05	1.1703969044364301e-05
CL10883.Contig1_All	0.31	17.0	5.697104096590429	5.185243678455949e-41	1.2877966729601998e-42
CL10884.Contig5_All	0.0	0.18	3.1016566471209197	0.0155612848170523	0.00510567453985391
CL10886.Contig4_All	0.0	0.35600000000000004	3.54203500361829	0.00333598242149057	0.000935715068001958
CL10886.Contig5_All	0.56	1.453	1.44726355465811	0.00813675197610574	0.00248953096156992
CL10886.Contig8_All	0.023	0.426	2.8658008360753	0.0129641181191424	0.0041633993226874
CL10887.Contig10_All	1.23	6.946000000000001	2.63282189348635	4.598866908222519e-53	8.372368584152549e-55
CL10887.Contig12_All	1.463	2.506	0.90817591985423	1.6606317524757e-06	2.81078920038382e-07
CL10887.Contig15_All	0.17	0.44	1.48548472086075	0.0218613408784168	0.00747514908615493
CL10887.Contig1_All	0.983	11.335999999999999	3.64523871242304	3.8985406424204495e-41	9.66204710016873e-43
CL10887.Contig20_All	1.536	8.633	2.62605357245015	8.104286656393008e-59	1.3193476002746597e-60
CL10887.Contig25_All	3.1460000000000004	5.77	1.01108850024684	3.54539479267927e-05	7.14164316265359e-06
CL10887.Contig26_All	0.15	1.276	2.8967977089248698	7.956419810235491e-05	1.6844377858082002e-05
CL10887.Contig27_All	0.613	0.993	0.815896355074132	0.00510094648752787	0.0014910834716953599
CL10887.Contig3_All	1.48	2.87	1.09271341044955	2.1426319034301398e-07	3.2758040821457007e-08
CL10887.Contig5_All	0.603	1.093	0.969318286282335	0.0477578917497872	0.0181325983852072
CL10889.Contig11_All	1.716	5.77	1.85518750872897	4.2695991043403605e-09	5.49082417525842e-10
CL10889.Contig14_All	1.5630000000000002	10.623	2.80183119075427	1.29781495506756e-10	1.46031369136163e-11
CL10889.Contig16_All	0.016	6.06	8.24589672004635	1.9087862584607496e-50	3.6895796670812295e-52
CL10889.Contig21_All	9.972999999999999	10.722999999999999	0.24224658226218695	0.0014206286201793599	0.000370140364852135
CL10889.Contig23_All	0.0	8.19	9.481366152987349	2.3080184686284797e-34	7.099118958683839e-36
CL10889.Contig6_All	24.093000000000004	24.426	0.15782328845804502	0.00358644746997739	0.0010132065949418302
CL1089.Contig4_All	1.493	4.073	1.5493927110706	0.000718502225523546	0.00017703225927041298
CL10891.Contig13_All	0.376	2.763	3.0139232849334103	2.01417128413884e-15	1.56926357191861e-16
CL10891.Contig18_All	10.86	14.05	0.5137368758160801	6.98816306092364e-10	8.37523388779911e-11
CL10891.Contig19_All	0.066	0.33299999999999996	2.22239748636339	0.0113685531635983	0.00359465956897113
CL10891.Contig20_All	0.073	1.053	3.8072368486157204	3.36371158154158e-14	2.8619436112376102e-15
CL10891.Contig21_All	2.9160000000000004	8.093	1.61053442446657	5.39095315591276e-30	1.9426757112729102e-31
CL10891.Contig24_All	2.846	5.6	1.09665108426491	0.0246106556125648	0.00855382375075883
CL10891.Contig4_All	0.28300000000000003	6.69	4.69741485532578	1.7758763735510695e-116	1.2107701852546097e-118
CL10891.Contig6_All	0.023	1.3130000000000002	5.63582442871099	1.02584909038638e-19	6.1494778981535994e-21
CL10891.Contig8_All	0.0	13.823	8.52573469241322	1.0958750123527499e-25	4.7988947517648395e-27
CL10892.Contig5_All	0.016	1.436	6.0083488600821395	1.81712905528178e-21	9.892251521399489e-23
CL10892.Contig6_All	5.513	17.875999999999998	1.8350827074177	3.1946737529026887e-196	1.0408269765678894e-198
CL10894.Contig3_All	0.833	4.08	2.4048511200879	1.4035271140129599e-11	1.46121911860579e-12
CL10894.Contig5_All	23.023000000000003	23.813000000000002	0.188351122501236	0.0491828883329803	0.0187488932083432
CL10895.Contig1_All	47.073	51.766000000000005	0.276447751785588	1.2452164576195801e-05	2.3527567256207e-06
CL10896.Contig8_All	0.0	0.37	3.8565759106972597	0.00147503734822114	0.000385375789159585
CL1090.Contig11_All	0.603	1.06	0.920638053610505	0.0143685259125546	0.0046705075121239
CL1090.Contig2_All	0.0	0.3	4.60168669284024	1.84008980835658e-05	3.56119846850495e-06
CL1090.Contig5_All	6.0329999999999995	8.3	0.5971518388625229	1.3362975003582802e-11	1.3881659453503798e-12
CL10900.Contig10_All	0.5529999999999999	1.82	1.82957630009366	6.300367757164e-06	1.14673762739817e-06
CL10900.Contig11_All	0.09	4.126	5.47948405685183	9.44228380682012e-35	2.8689226126622995e-36
CL10900.Contig1_All	0.943	1.8430000000000002	1.10160470596921	0.004747229746935071	0.00137869343682522
CL10900.Contig3_All	0.233	8.336	5.20328199345999	3.1132346734940198e-47	6.5362017012807595e-49
CL10900.Contig5_All	9.84	19.2	1.1012622623134098	3.59556333068497e-23	1.7893420786714898e-24
CL10900.Contig7_All	0.17300000000000001	8.213	5.648049716628	5.7369244784533596e-55	1.0073999016509499e-56
CL10900.Contig8_All	1.943	8.753	2.283931959839	2.22394119231812e-15	1.7405683114613102e-16
CL10900.Contig9_All	20.81	26.97	0.5121707207330479	0.000268729159113179	6.16971195483953e-05
CL10901.Contig1_All	0.0	6.486000000000001	8.27966804849816	1.7563600631030297e-23	8.60163222710261e-25
CL10901.Contig2_All	0.0	3.193	7.13780591264856	4.815583342030699e-15	3.85763959990718e-16
CL10904.Contig4_All	0.0	7.093	6.04928323012958	1.64591817363029e-10	1.86656519675052e-11
CL10906.Contig2_All	0.8059999999999999	1.69	1.19056801950943	0.000156977120889896	3.4741467709933e-05
CL10906.Contig5_All	3.9130000000000003	4.636	0.386994476765012	0.048121393915442005	0.0182911486464198
CL10906.Contig7_All	0.05	0.493	3.0012667620292097	0.0012724394866822	0.000328192462246653
CL10907.Contig11_All	0.7829999999999999	2.476	1.79070826329664	2.59618945728023e-06	4.5021407457285396e-07
CL10907.Contig4_All	1.386	2.38	0.9085945694213121	0.00088682466216196	0.00022197617023876802
CL10908.Contig10_All	0.0	0.516	5.13971157806468	8.54576404804272e-07	1.39788991490659e-07
CL10908.Contig11_All	1.6130000000000002	3.843	1.36288560329373	0.000530841423713113	0.000127810608528151
CL10908.Contig12_All	0.98	6.693	2.85938680259925	1.0884410153997799e-18	6.91102434026776e-20
CL10908.Contig14_All	0.0	0.12300000000000001	2.90565283357679	0.0241411216323674	0.00837002446578599
CL10908.Contig17_All	1.03	2.186	1.21215951301661	4.74051217799329e-06	8.488127581251429e-07
CL10908.Contig20_All	0.0	1.74	7.52355139495131	3.07712580763901e-18	2.0015362775380897e-19
CL10908.Contig25_All	57.963	120.416	1.1946772180008	2.404298846405029e-179	8.884326076274676e-182
CL10908.Contig2_All	0.0	4.9430000000000005	8.44110496256415	3.9712251595775e-25	1.79027762447879e-26
CL10908.Contig6_All	0.086	5.5760000000000005	3.35886253668224	0.00684743792898862	0.00205877158121427
CL10908.Contig8_All	1.203	1.676	0.6154390171195949	0.0436861293965197	0.0163592779420345
CL10909.Contig3_All	1.58	4.103	1.5007177071081002	5.87014847052992e-08	8.4638753228113e-09
CL10909.Contig8_All	2.463	4.05	0.8521226065157249	0.0070596660053620095	0.00212867988095603
CL1091.Contig1_All	29.26	46.27	0.7996167153479591	7.69945748686214e-81	8.399029307732318e-83
CL1091.Contig6_All	8.61	16.426	1.07334125284721	1.3864786426732699e-18	8.864019135117999e-20
CL1091.Contig7_All	0.556	17.743	5.14378009868234	2.0649774107287e-40	5.21021457422779e-42
CL10910.Contig1_All	0.67	1.4	1.20086578497224	0.0062248083212963	0.00185459387932325
CL10911.Contig8_All	1.736	2.6060000000000003	0.7175784886720601	0.0124825736658924	0.00399252966801583
CL10912.Contig10_All	8.366	10.513	0.46749500761045293	0.00396882254528887	0.00113267454847696
CL10912.Contig24_All	11.526	12.603	0.26799458298967604	0.00845506776421446	0.0025973078229382103
CL10912.Contig25_All	28.346	29.926	0.217944337984	0.000550511204691661	0.000132913234928574
CL10912.Contig6_All	7.756	13.863	0.976087324569463	3.68919747176189e-27	1.5010849181456698e-28
CL10915.Contig4_All	5.91	7.893	0.560876624570767	1.08438579128637e-05	2.03228509874063e-06
CL10916.Contig1_All	3.02	5.07	0.8885308368901479	5.740077292175289e-09	7.48406992347199e-10
CL10916.Contig4_All	2.3930000000000002	5.2860000000000005	1.27890786564924	1.08036176940946e-08	1.44852660550668e-09
CL10917.Contig10_All	36.663000000000004	41.3	0.313108551217148	4.50451037154782e-07	7.145156556298701e-08
CL10917.Contig11_All	0.7859999999999999	2.733	1.82657584014753	0.00105793569871703	0.00026857213681558
CL10917.Contig12_All	9.056000000000001	10.866	0.40222426542834006	0.000153450146801691	3.38944031188474e-05
CL10917.Contig1_All	5.023	88.67299999999999	4.27698022478701	0.0	0.0
CL10917.Contig3_All	0.84	6.61	3.04725404181988	8.67854619616234e-17	6.16534415055615e-18
CL10917.Contig4_All	1.08	4.093	2.05453596133369	6.65077795375907e-23	3.3616989251131e-24
CL10917.Contig5_All	1.06	2.326	1.26942769581466	2.48017584234808e-07	3.81845519294797e-08
CL10917.Contig7_All	0.6459999999999999	8.873	3.88881693469836	1.5096957388388697e-63	2.2534414021868597e-65
CL10921.Contig1_All	48.636	51.5	0.228841947694057	0.0024526800113393	0.0006685762002784759
CL10921.Contig5_All	13.722999999999999	16.413	0.40721772185533894	0.00377480184880188	0.00107223374017086
CL10921.Contig6_All	0.653	1.386	1.2483177445073002	0.0036638456804969797	0.00103720801253736
CL10921.Contig8_All	0.653	1.406	1.2407850270157599	7.259443392670799e-05	1.52864589557442e-05
CL10928.Contig1_All	1.236	2.426	1.1318311827968701	0.0151996311106274	0.00497340929065559
CL10929.Contig2_All	1.953	2.983	0.7424610016370401	0.0394153053687694	0.0145490893088164
CL10932.Contig14_All	1.306	6.8229999999999995	2.52423621828825	1.7748446808101896e-82	1.8806839577653696e-84
CL10932.Contig16_All	5.336	9.546	0.9785438338463521	7.662487209436e-16	5.830352707994829e-17
CL10932.Contig17_All	2.416	4.123	0.9111446621823279	2.2798239491155903e-10	2.61535111981793e-11
CL10932.Contig18_All	0.256	0.716	1.50933901810498	0.0272696671644654	0.00960233130191942
CL10932.Contig19_All	9.13	11.155999999999999	0.4286034629174221	0.000270110079728023	6.204004350197819e-05
CL10932.Contig24_All	0.14300000000000002	0.983	2.86502265570009	2.73346308314662e-14	2.3106300234445002e-15
CL10932.Contig27_All	3.193	3.713	0.35673219910221504	0.0281628104487738	0.00995552461877994
CL10932.Contig30_All	1.776	3.6630000000000003	1.17574829948124	1.2534494001772401e-07	1.87330479413608e-08
CL10932.Contig32_All	11.623	18.45	0.804239864228242	8.254085235619278e-38	2.27592840598677e-39
CL10932.Contig35_All	0.4	1.253	1.79193476716946	2.70147128600198e-09	3.4151168165725303e-10
CL10932.Contig36_All	4.226	6.52	0.7620162734497871	1.5782529634343998e-12	1.5282954605271303e-13
CL10932.Contig38_All	1.3359999999999999	3.286	1.4217196444468798	7.78805917869547e-08	1.13645951042595e-08
CL10932.Contig39_All	7.603	11.005999999999998	0.6730120071439398	1.60132066766949e-16	1.1624560603811501e-17
CL10932.Contig3_All	0.44	1.493	1.82919182797609	5.72083991469052e-05	1.1857206064402099e-05
CL10932.Contig40_All	1.93	3.17	0.8486407153636479	2.27230236084379e-06	3.91469604504227e-07
CL10932.Contig44_All	1.443	2.536	0.950710767254477	1.09285169587319e-06	1.8102905026622e-07
CL10932.Contig5_All	5.1160000000000005	6.1160000000000005	0.39399585438991397	0.00418848051539109	0.00120133630962102
CL10932.Contig6_All	5.523	8.6	0.772302809563979	6.6058603444606995e-12	6.69655503686885e-13
CL10932.Contig8_All	14.366	18.256	0.48347245317654103	2.46033543265631e-12	2.41600529521704e-13
CL10933.Contig1_All	0.0	0.146	2.89424125241666	0.026188785455725	0.009178110121772479
CL10933.Contig5_All	0.0	0.11	2.94482616414104	0.0208353597411232	0.007081662308849421
CL10934.Contig2_All	0.823	3.343	2.1226258790298997	4.49105628306978e-06	8.0204278761154e-07
CL10934.Contig6_All	0.77	1.51	1.08848935356761	0.0289947475825169	0.0102909608838116
CL10934.Contig7_All	4.08	5.266	0.507787961122614	0.0358441161439753	0.0130644790925195
CL10935.Contig5_All	17.526	27.886	0.8103980284213761	1.8480943299483898e-24	8.616142752588029e-26
CL10936.Contig2_All	22.596	39.346	0.9429530617213779	7.70541614317677e-19	4.8468143095437e-20
CL10936.Contig4_All	1.0	10.086	3.44516496214864	1.21783946651373e-43	2.8192430322641994e-45
CL10936.Contig5_All	0.0	1.656	6.42768012097935	4.61203441165497e-12	4.62350797000645e-13
CL10936.Contig7_All	21.766	30.763	0.6437805543169389	5.82510330704104e-13	5.458817444732599e-14
CL10936.Contig8_All	0.106	0.516	2.16514565207724	0.0171769793600893	0.005704264028731761
CL10938.Contig9_All	0.523	2.32	1.9633342564021599	0.030664506289877002	0.0109452028727313
CL10941.Contig2_All	1.8130000000000002	3.136	0.9264362881007329	0.00010582683769864599	2.28031494124103e-05
CL10944.Contig12_All	0.24	1.483	2.72420550822481	5.27397414760787e-10	6.246138569545679e-11
CL10944.Contig5_All	4.936	6.816	0.602591820326589	0.000264682180267746	6.0710688182490506e-05
CL10944.Contig7_All	1.13	1.733	0.7617208115129159	0.020871347903718	0.007096010623175991
CL10944.Contig8_All	0.426	2.043	2.39491344206577	9.17619500077687e-13	8.708077340933549e-14
CL10945.Contig2_All	15.3	20.116	0.537270576349179	1.53810414581721e-07	2.31745870353219e-08
CL10945.Contig3_All	12.495999999999999	60.84	2.42777542072377	5.329970150068948e-188	1.836371141835539e-190
CL10945.Contig5_All	7.206	9.516	0.539031018927645	0.00731459468773428	0.00221209557574535
CL10945.Contig6_All	2.003	7.696000000000001	2.07449146862588	1.4985507712399599e-15	1.16036256385944e-16
CL10946.Contig3_All	3.883	5.976	0.7659240600121351	0.00893283055220127	0.00275904155234637
CL10949.Contig4_All	2.2030000000000003	3.68	0.868951586924915	0.0186397447917957	0.0062556094094688
CL10949.Contig9_All	0.42	2.32	2.49446835005817	4.26391184440858e-06	7.59081140770055e-07
CL1095.Contig10_All	13.36	14.466	0.253223190502866	0.00171070578595754	0.00045250341344165097
CL1095.Contig11_All	22.253	44.53	1.1403111417099	4.307749400734759e-135	2.4381828523891796e-137
CL1095.Contig12_All	2.6830000000000003	4.95	1.01527580784116	5.59574437889854e-06	1.01120752528919e-06
CL1095.Contig18_All	1.186	1.913	0.813209957675548	0.00533077141678102	0.00156459037210995
CL1095.Contig1_All	53.223	56.81	0.23409708844997199	7.5079091459598605e-06	1.3801998878620702e-06
CL1095.Contig20_All	0.0	1.306	6.34044475559806	7.08605938050753e-12	7.202524159283871e-13
CL1095.Contig9_All	3.073	4.413	0.660710833670425	1.47636081755893e-05	2.81607477613093e-06
CL10950.Contig1_All	1.453	3.1	1.21823569631981	3.4122158468607e-07	5.33332984526655e-08
CL10950.Contig2_All	0.166	1.3030000000000002	3.0994334882779597	5.322287173306779e-09	6.91108997376962e-10
CL10951.Contig14_All	1.5430000000000001	2.293	0.7053615586073778	1.08550690412113e-06	1.7977850081160002e-07
CL10951.Contig16_All	1.0	1.3659999999999999	0.5766145676123771	0.011195252372193997	0.0035354348525568897
CL10951.Contig18_All	3.266	3.623	0.28915111352299394	0.032693233652989	0.0117700541511583
CL10951.Contig19_All	1.52	1.86	0.42815186682638795	0.008877596502621621	0.00274022594423647
CL10951.Contig1_All	0.45	1.0	1.2545948084351102	0.0313238307994154	0.0112268370883645
CL10951.Contig21_All	1.926	2.373	0.440033616368015	0.00178809827716338	0.00047492001035231795
CL10951.Contig22_All	1.0659999999999998	1.483	0.6136269686781209	0.00766559211910787	0.00233125089719036
CL10951.Contig27_All	2.34	4.843	1.19179409726022	1.34354268439084e-12	1.2943018750754302e-13
CL10951.Contig31_All	0.163	2.096	3.67953963586885	3.86321540459038e-10	4.51823008878616e-11
CL10951.Contig35_All	0.256	3.093	3.4963678402620797	5.91381003218956e-10	7.046391048128359e-11
CL10951.Contig36_All	0.09	0.49	2.6129108924327795	0.000165700534137476	3.68066263335839e-05
CL10951.Contig3_All	1.486	3.306	1.28741607664972	5.402666373371339e-21	3.0013251069191396e-22
CL10951.Contig41_All	0.9059999999999999	1.85	1.16959881473227	4.69522010616619e-07	7.461837659745969e-08
CL10951.Contig44_All	0.626	0.8859999999999999	0.636553820556316	0.0341722465622803	0.0123736605340014
CL10951.Contig50_All	0.76	1.59	1.19397678151677	3.06313660436666e-05	6.11377464466183e-06
CL10951.Contig51_All	0.993	2.97	1.7292614240013	2.27618312714607e-11	2.41049714644212e-12
CL10951.Contig7_All	1.683	2.33	0.606336352056479	0.00198618997554101	0.000531843502417924
CL10951.Contig8_All	0.633	1.013	0.80021892953375	0.0207155690278681	0.0070316193856499705
CL10951.Contig9_All	1.3359999999999999	3.53	1.5312385091348202	4.86049174871848e-32	1.6144132121202697e-33
CL10953.Contig15_All	0.0	0.34	3.10103494919031	0.0161580486262312	0.00532787901012533
CL10953.Contig6_All	0.40299999999999997	1.08	1.4936716608506102	0.0082248185354247	0.0025202424045324
CL10953.Contig7_All	0.0	0.14300000000000002	3.5211284849136204	0.00452276361173376	0.00130691301876051
CL10956.Contig10_All	12.14	48.876000000000005	2.14915360324043	1.6932360324401295e-156	7.807804252802378e-159
CL10956.Contig13_All	3.793	9.436	1.45876491045632	2.1638595633559098e-16	1.58700903325725e-17
CL10956.Contig14_All	6.156000000000001	10.38	0.8913785130092341	2.02302540068154e-06	3.46292353719727e-07
CL10956.Contig16_All	3.5	7.712999999999999	1.2676919093893702	4.1669010949153705e-06	7.407265137134491e-07
CL10956.Contig1_All	8.736	29.555999999999997	1.8905752749658602	3.09425894857429e-28	1.2042587470432598e-29
CL10956.Contig3_All	2.616	10.386	2.1301407542071398	4.405533290304519e-52	8.208413141994029e-54
CL10956.Contig4_All	39.173	92.446	1.3823890710151898	1.0664298332445498e-149	5.183902864810468e-152
CL10956.Contig5_All	105.303	280.3	1.55529426485322	0.0	0.0
CL10956.Contig7_All	9.926	29.39	1.70271525378056	1.2494954925337098e-81	1.3474173582714096e-83
CL10956.Contig9_All	0.28	2.48	3.25092431819215	2.09795087164442e-10	2.39928659291121e-11
CL10957.Contig1_All	0.013000000000000001	1.46	5.6007491601152894	1.2520472647767e-08	1.6907088680192904e-09
CL10957.Contig6_All	4.753	9.833	1.19192598727087	3.8830838517517604e-11	4.1857809712339e-12
CL10959.Contig10_All	1.73	7.1129999999999995	2.11176890542988	1.32521068702427e-06	2.21808744026296e-07
CL10959.Contig7_All	8.096	10.156	0.46409668052972997	0.0045845628049427	0.0013271567504060699
CL10959.Contig9_All	21.743000000000002	24.673000000000002	0.322473395242137	4.44858028582767e-07	7.05273457478753e-08
CL1096.Contig1_All	0.46299999999999997	1.8430000000000002	1.9438734877435702	0.00977272130294954	0.00304612359002013
CL1096.Contig2_All	0.0	1.883	5.23630796675677	2.2621560162198701e-07	3.4677240427257e-08
CL10960.Contig3_All	0.043	1.22	4.75428495328596	1.5779026218473203e-16	1.14477639186392e-17
CL10960.Contig6_All	0.0	0.19	2.71026617969024	0.040640479549539	0.0150795887885253
CL10962.Contig2_All	6.97	11.113	0.8177356478811391	4.810510906751761e-07	7.65407560248227e-08
CL10962.Contig7_All	10.123	12.713	0.47613297820879297	0.00842016213042276	0.002585796372827
CL10963.Contig10_All	0.17300000000000001	2.06	3.52923375093767	7.49733516515985e-08	1.09224118591018e-08
CL10963.Contig11_All	126.14299999999999	405.20300000000003	1.8306159998861498	0.0	0.0
CL10963.Contig1_All	7.452999999999999	11.03	0.708783972550144	7.85468066372195e-06	1.4485263744435e-06
CL10963.Contig3_All	1.476	6.153	2.2016754724892	1.2375788281781798e-30	4.3476476200948695e-32
CL10963.Contig6_All	38.423	63.336000000000006	0.8634668287452308	3.18115206756505e-21	1.7480094684843398e-22
CL10963.Contig8_All	0.546	2.72	2.2849057713287597	0.00435212705684876	0.00125298458708018
CL10967.Contig5_All	1.006	1.8	0.958302675229707	0.0250880392916655	0.00873959270720788
CL10968.Contig8_All	4.713	7.653	0.8372056168504399	4.88529970464387e-12	4.90660624435144e-13
CL10969.Contig1_All	2.773	5.75	1.19538472831593	3.55146100731075e-07	5.5655991020480296e-08
CL1097.Contig2_All	0.44	0.77	0.9331230663983621	0.00362830751580835	0.0010259011081327099
CL1097.Contig6_All	0.066	0.49	2.58873253446271	0.00337771814841958	0.000948402192686849
CL1097.Contig7_All	1.78	4.5760000000000005	1.49845377145208	1.3444461918275e-10	1.51460285977548e-11
CL10970.Contig2_All	0.11599999999999999	0.8959999999999999	2.94376058714598	4.23945365618469e-08	6.018664156374239e-09
CL10971.Contig2_All	0.063	0.633	2.69016003877159	0.0114384671618917	0.0036184327790597603
CL10971.Contig5_All	3.1060000000000003	4.98	0.816071705316841	0.00033301277947919505	7.752076901742181e-05
CL10972.Contig4_All	14.613	24.386	0.875962196572943	1.1480221695410198e-47	2.3720206998354697e-49
CL10976.Contig7_All	0.34600000000000003	0.746	1.2375839972809	0.0017578769311313	0.000466060344046022
CL10977.Contig1_All	0.05	2.036	4.5506498493741505	9.571198787255759e-08	1.40941334266644e-08
CL10977.Contig4_All	42.61	45.383	0.236314544126073	0.00421633758145067	0.00121029177882675
CL10979.Contig3_All	5.143	13.513	1.5338589284888602	5.67495408595456e-69	7.543292323140149e-71
CL10979.Contig4_All	3.116	7.5	1.4049818851203302	1.43019170663702e-20	8.120760437285921e-22
CL10979.Contig5_All	6.08	8.8	0.6754903563713249	3.5393778808861204e-08	4.98388733047719e-09
CL1098.Contig10_All	2.066	4.033	1.07573725899574	0.0477267036960464	0.0181187698389962
CL1098.Contig8_All	3.3360000000000003	4.426	0.5490723400381521	0.00176180127431922	0.00046724750099800497
CL10980.Contig8_All	20.223	22.573	0.297198886228523	0.00142681141999571	0.00037181068063820203
CL10981.Contig15_All	99.126	120.096	0.419885363781935	5.4388861074352e-24	2.6002439749195796e-25
CL10981.Contig17_All	2.256	5.28	1.36462140957692	4.411813917074471e-09	5.68290089868915e-10
CL10981.Contig27_All	31.56	42.333	0.566360329793103	3.08396591183473e-10	3.57668268152331e-11
CL10981.Contig9_All	60.923	72.71	0.39824589219954104	1.1262366327535798e-18	7.162729466877999e-20
CL10982.Contig4_All	1.46	2.49	0.9104224137669058	0.00480147897083342	0.00139604784057926
CL10984.Contig1_All	0.0	5.68	6.420815815830519	3.96186243055816e-12	3.9527486335002206e-13
CL10984.Contig2_All	0.0	2.31	5.50477795466475	2.6932955129133795e-08	3.75128678355528e-09
CL10985.Contig6_All	0.0	0.28600000000000003	3.0381496596591098	0.0160608203122675	0.00529046975259982
CL10985.Contig7_All	0.003	0.986	3.9898143884273796	0.0008945190745475	0.00022406971436734902
CL10986.Contig7_All	9.993	19.96	1.14240078518196	1.4509614529855e-23	7.077271360441808e-25
CL10987.Contig11_All	0.63	1.463	1.3357842785179999	0.00011499114245526499	2.4929848914430604e-05
CL10987.Contig14_All	19.75	25.863000000000003	0.532361164146786	2.1525492540284198e-05	4.20512375218384e-06
CL10987.Contig15_All	3.596	6.32	0.9469681142502941	4.40653408321084e-06	7.862132372516949e-07
CL10987.Contig1_All	0.45	1.51	1.87158621395055	3.39725555861462e-05	6.82379079166307e-06
CL10987.Contig2_All	1.72	2.4859999999999998	0.6689320386311179	0.0060241015184928	0.00178852564886355
CL10987.Contig8_All	8.743	12.776	0.68743639366492	5.688755590266599e-06	1.0288445876579e-06
CL10987.Contig9_All	0.293	0.7929999999999999	1.50599277544882	0.0116020757412618	0.0036805596493102296
CL10988.Contig7_All	0.94	2.616	1.60709874086721	1.6594919316647304e-05	3.19008826742558e-06
CL10989.Contig2_All	1.013	1.53	0.732972405959248	0.027003542630435	0.009494006093703641
CL1099.Contig1_All	0.0	1.46	4.61959797979161	1.60649019118959e-05	3.0815127606917597e-06
CL1099.Contig2_All	0.316	12.5	5.20077082375584	1.4408628735562602e-29	5.292757523893821e-31
CL10990.Contig4_All	0.0	3.2760000000000002	8.58840796112725	2.7877466054708396e-26	1.1856577562379698e-27
CL10991.Contig1_All	0.0	26.816	9.58385696451612	2.1984524749602498e-35	6.56073450438846e-37
CL10991.Contig3_All	0.46299999999999997	2.696	2.64902162938323	3.3238933459493103e-15	2.6312007677597297e-16
CL10992.Contig12_All	1.056	8.12	3.07837330732248	2.99343946339676e-25	1.3426247928903199e-26
CL10992.Contig14_All	0.28300000000000003	4.646	4.10935624964189	6.409567277755371e-17	4.51273673290976e-18
CL10992.Contig3_All	0.536	5.952999999999999	3.3476357265039502	4.88472103906721e-07	7.78079608423411e-08
CL10992.Contig4_All	1.94	8.57	2.27978862637078	1.55691934386455e-16	1.1287426205636e-17
CL10993.Contig1_All	0.0	4.316	6.78221345390041	5.534668427654381e-14	4.78683056961833e-15
CL10993.Contig2_All	0.0	4.48	6.89474205980545	1.5032751019699198e-14	1.2477350775060302e-15
CL10995.Contig10_All	1.05	1.936	1.0091871057931299	0.00019358328762400802	4.34132249259325e-05
CL10995.Contig11_All	0.8059999999999999	1.7830000000000001	1.2742398816123102	1.2768663136201899e-05	2.41548109041576e-06
CL10995.Contig15_All	2.363	3.873	0.8529658784393	0.00871059104738317	0.0026841433665386197
CL10995.Contig4_All	1.1059999999999999	1.51	0.594817722464834	0.0466654627957824	0.0176478811951199
CL10995.Contig5_All	1.5130000000000001	3.2560000000000002	1.2395962275322099	1.5548873900472698e-09	1.9198378512496698e-10
CL10997.Contig5_All	0.21	2.11	3.4352594653780897	2.92184730335427e-16	2.1633062910513e-17
CL10998.Contig1_All	13.745999999999999	30.465999999999998	1.2858168760451398	4.172124380002329e-68	5.6455763903810985e-70
CL10998.Contig3_All	7.523	12.686	0.8931576120200769	0.000181114736966108	4.0439323912200796e-05
CL110.Contig20_All	0.84	3.193	2.08173936119306	6.08205026314376e-05	1.26685376248576e-05
CL110.Contig5_All	4.67	6.473	0.6080763113588791	1.1864664616145e-05	2.23533042803994e-06
CL1100.Contig6_All	0.5	1.013	1.12831598621798	0.0112618307493387	0.0035577496147893703
CL1100.Contig7_All	0.503	1.1159999999999999	1.2862957871610001	0.000414388359466795	9.782689878014091e-05
CL1100.Contig8_All	0.84	2.27	1.54607816741446	3.31603862271952e-05	6.64995681374341e-06
CL11000.Contig16_All	2.146	4.3260000000000005	1.1481987536335	2.7600951583764998e-11	2.9427875953462e-12
CL11000.Contig21_All	2.523	4.48	0.9656221061884	6.83363768597408e-06	1.2494892276735e-06
CL11000.Contig22_All	1.5	7.81	2.5119055635349	3.83125271383773e-40	9.75449837937263e-42
CL11000.Contig23_All	0.696	2.6660000000000004	1.99951483957625	0.000889241172377349	0.000222618057861869
CL11000.Contig24_All	13.415999999999999	32.93	1.4322792352739298	9.296542001954298e-68	1.2705561145991998e-69
CL11000.Contig27_All	5.103	15.06	1.6986472285991898	4.337622567104829e-31	1.4949223303269498e-32
CL11000.Contig33_All	0.0	1.3230000000000002	5.56881377645825	6.970201679592591e-08	1.0114559192180799e-08
CL11000.Contig9_All	3.753	10.36	1.59497566126153	5.1246074529610706e-15	4.11662867473013e-16
CL11001.Contig1_All	0.76	3.7060000000000004	2.2621061068182002	0.00037457233172576404	8.78268816235343e-05
CL11001.Contig4_All	5.596	7.486000000000001	0.557239095991304	0.018009806004093003	0.00601701599143729
CL11001.Contig6_All	2.4930000000000003	3.283	0.527958805570581	0.0117425088123972	0.0037300136506118
CL11001.Contig7_All	2.733	6.776	1.42530323168922	3.7883264891057e-06	6.69683346321805e-07
CL11001.Contig8_All	3.266	6.426	1.11137618511811	2.80036914225304e-08	3.90741725930844e-09
CL11001.Contig9_All	1.286	2.326	0.9903432451799961	5.87595609237292e-05	1.2212344546888198e-05
CL11002.Contig2_All	0.113	1.463	2.67091924869186	0.0228465542921471	0.00785744918203028
CL11003.Contig2_All	70.52600000000001	75.8	0.25161802027792995	0.000814402071124002	0.000202644726402549
CL11004.Contig2_All	0.843	3.9560000000000004	2.3566791307859503	3.28752689396665e-06	5.76910991926635e-07
CL11005.Contig2_All	30.7	41.77	0.582779627127812	2.0181029353902698e-34	6.19267776283218e-36
CL11009.Contig10_All	0.0	0.9359999999999999	5.59567902092619	1.4503486220688698e-07	2.18085959284351e-08
CL11012.Contig6_All	0.97	1.4	0.654271127540724	0.0489066593211798	0.0186334112389082
CL11013.Contig1_All	1.84	2.87	0.781269361370322	0.0024736626655727	0.0006749395702413559
CL11014.Contig1_All	0.256	0.7759999999999999	1.7142842356293602	0.00333598242149057	0.0009357460034175529
CL11015.Contig2_All	1.556	4.4	1.6375435054518799	2.2372668170329896e-19	1.36488855269856e-20
CL11018.Contig15_All	11.093	13.036	0.37436563786041	0.00159803912607241	0.000420422800964704
CL11019.Contig15_All	0.0	11.23	7.7548914021318	4.71109712119541e-20	2.7588588027443602e-21
CL11019.Contig3_All	12.943	45.596000000000004	1.96548702961453	2.4959390752487097e-95	2.2161068701139295e-97
CL11019.Contig6_All	4.006	17.736	2.2942281985954303	1.47028102705275e-42	3.5077017143622004e-44
CL11019.Contig8_All	7.396	9.816	0.5516772319875219	0.0097911256216729	0.00305236973039839
CL11020.Contig1_All	7.513	10.57	0.6376405748339351	1.0351145301094502e-05	1.93649628396261e-06
CL11022.Contig6_All	14.356	17.56	0.428360094428685	1.0579948553894199e-05	1.98073252792561e-06
CL11025.Contig2_All	1.263	2.063	0.8352543414895721	0.00034322044976825897	8.00363037353447e-05
CL11025.Contig3_All	0.593	1.486	1.4572420838953	1.66784875208964e-06	2.82387274010785e-07
CL11025.Contig4_All	0.93	1.386	0.7151632052448492	0.00208508787974486	0.000560626047628207
CL11025.Contig6_All	6.236000000000001	8.683	0.6144852065390289	1.19976012754922e-10	1.34536081170048e-11
CL11026.Contig1_All	17.445999999999998	20.89	0.40031094208710405	6.0522196660526e-09	7.91246879970238e-10
CL11026.Contig2_All	2.096	3.023	0.6687896648371241	0.0105383965294692	0.00330715946505154
CL11029.Contig2_All	0.05	1.166	4.45134688900656	3.68432931544431e-14	3.14508901915862e-15
CL11029.Contig3_All	1.986	3.406	0.9098222274555351	1.2099482245201199e-05	2.28221542156625e-06
CL11031.Contig101_All	3.0260000000000002	4.47	0.68826291127056	0.0490116500165779	0.0186790244059808
CL11031.Contig109_All	1.72	2.79	0.8294468682339351	0.000864260449856354	0.000216004389061225
CL11031.Contig10_All	1.673	3.263	1.09747966953221	2.6635958892926397e-14	2.2499069065180698e-15
CL11031.Contig110_All	4.516	7.693	0.905080839868567	3.9888629634927595e-26	1.71020667492029e-27
CL11031.Contig111_All	7.51	9.636000000000001	0.502429918642904	7.999369672796229e-05	1.69394694156787e-05
CL11031.Contig115_All	3.923	5.92	0.73576243068904	6.35041702817105e-09	8.322152406519501e-10
CL11031.Contig118_All	9.956	21.163	1.2271347213513701	2.83833044122816e-22	1.47661370707688e-23
CL11031.Contig119_All	0.066	0.44	2.46812251250263	0.0127404983448327	0.00408402522121626
CL11031.Contig11_All	5.752999999999999	8.896	0.773777602994487	6.184292528337671e-05	1.2895020133824e-05
CL11031.Contig120_All	0.81	1.466	0.9661779899419101	0.0389359582930024	0.0143490502166497
CL11031.Contig121_All	0.7959999999999999	1.29	0.823439284551494	0.000385452380999688	9.053041526451229e-05
CL11031.Contig123_All	12.22	16.976	0.626474980342891	0.0016792868626202301	0.000443633360465712
CL11031.Contig125_All	12.17	23.426	1.08485149471634	5.70374209011216e-53	1.0425384465902198e-54
CL11031.Contig127_All	1.443	3.2060000000000004	1.28858119419222	1.1193594582224e-21	6.02958769691262e-23
CL11031.Contig12_All	0.413	0.9159999999999999	1.2720767347283501	3.10194021826361e-05	6.196389621082e-06
CL11031.Contig133_All	1.246	2.533	1.13472617344042	0.0023615941384880898	0.00064185430098638
CL11031.Contig139_All	2.056	3.033	0.6980397411027759	2.85764712224155e-06	4.97874462970919e-07
CL11031.Contig13_All	4.47	8.57	1.06866582151965	5.3728840724865e-06	9.68473665135668e-07
CL11031.Contig141_All	9.663	14.173	0.689454012373582	3.9735563294142e-20	2.31454041483922e-21
CL11031.Contig142_All	4.316	5.126	0.390505517940984	0.0334502582442111	0.0120808944457682
CL11031.Contig143_All	7.19	15.913	1.28523133994574	3.34578384668408e-25	1.50518655841707e-26
CL11031.Contig147_All	4.113	6.656000000000001	0.8280212225124058	1.4947369538792901e-09	1.8427688357304901e-10
CL11031.Contig149_All	2.533	3.406	0.566303647721114	0.000511593698709602	0.00012280357533430602
CL11031.Contig14_All	3.58	6.292999999999999	0.9532846768261259	4.726866352754259e-20	2.76907743578197e-21
CL11031.Contig150_All	9.44	19.796	1.20530447029242	1.3033135533933099e-66	1.8246471144403696e-68
CL11031.Contig152_All	7.986000000000001	19.945999999999998	1.4585145663841799	2.4900330486433294e-62	3.8022696571907995e-64
CL11031.Contig153_All	0.9259999999999999	1.736	1.0324813619171	2.11882055197222e-05	4.135924661046e-06
CL11031.Contig156_All	1.7630000000000001	3.343	1.05851827309981	1.98771692112229e-09	2.4794994933673504e-10
CL11031.Contig157_All	2.3	3.153	0.593430816444918	8.22740635247563e-07	1.34375860641292e-07
CL11031.Contig158_All	2.1959999999999997	2.7060000000000004	0.44087397480651097	0.0486303572795605	0.0185139669359112
CL11031.Contig159_All	3.9760000000000004	9.136000000000001	1.3367989261647901	1.45329109586144e-42	3.46565550542677e-44
CL11031.Contig15_All	0.866	1.3259999999999998	0.7424547255429409	4.7524401938140995e-05	9.73629168996357e-06
CL11031.Contig16_All	6.01	9.656	0.8212850810186211	1.7792871380991397e-17	1.20902108206547e-18
CL11031.Contig1_All	0.276	0.48	0.9240211333266859	0.0101026471372473	0.0031578987783153897
CL11031.Contig20_All	3.176	5.712999999999999	0.983396613899287	1.70821598038102e-24	7.94800244850492e-26
CL11031.Contig21_All	3.673	9.656	1.52955453591407	2.29275958208952e-26	9.70600204053051e-28
CL11031.Contig22_All	3.26	4.46	0.5890740351228261	8.109859738953e-07	1.3237159035143e-07
CL11031.Contig23_All	4.223	4.753	0.309412280097257	0.009024898039092179	0.00279039014221975
CL11031.Contig24_All	5.79	11.293	1.10263027606797	1.4238898365040601e-31	4.82134425388276e-33
CL11031.Contig25_All	0.28300000000000003	0.603	1.21639500749333	1.04812582785343e-06	1.73314807811718e-07
CL11031.Contig27_All	6.566	9.376	0.652198399609527	1.03477984163633e-14	8.49615741568983e-16
CL11031.Contig28_All	1.4	2.28	0.8381583689629599	1.8175274258309897e-06	3.0909184960317603e-07
CL11031.Contig29_All	1.6059999999999999	2.256	0.627243271779714	0.000131872772868028	2.8842321860946697e-05
CL11031.Contig2_All	1.96	2.843	0.668310290402336	0.0393113170610963	0.0145070221374509
CL11031.Contig30_All	0.85	2.023	1.3814355136043999	1.9879036096307e-23	9.7645669701026e-25
CL11031.Contig31_All	1.33	3.78	1.62559105057975	1.1466412719683099e-07	1.7052038443038202e-08
CL11031.Contig32_All	0.28	0.523	1.0161060054836601	0.00512823448265346	0.00149964733952667
CL11031.Contig35_All	3.016	6.09	1.15173643625254	3.7733875119585597e-65	5.4320189537307784e-67
CL11031.Contig36_All	1.403	2.563	1.0032044299368	1.94306691570415e-10	2.2162907914236398e-11
CL11031.Contig38_All	2.753	5.05	1.0083571842351	1.3727303094535198e-09	1.6863531255186702e-10
CL11031.Contig3_All	1.3130000000000002	2.713	1.1886169755039901	1.0617669313874498e-21	5.7083055246809e-23
CL11031.Contig40_All	1.376	2.45	0.9668479631775959	1.04386082206075e-07	1.54377226840974e-08
CL11031.Contig41_All	0.396	1.07	1.55471907875673	6.19122637007244e-10	7.3859588666091e-11
CL11031.Contig42_All	2.86	4.563	0.8102890539053691	2.3584146448014903e-16	1.73411758500252e-17
CL11031.Contig43_All	0.8759999999999999	1.3559999999999999	0.76348950968578	9.76982454743994e-05	2.09489217013732e-05
CL11031.Contig44_All	0.606	1.273	1.20019977322604	0.0169526194599879	0.0056244630811343
CL11031.Contig45_All	3.1660000000000004	6.303	1.13083542124616	9.861098090927849e-30	3.59253503328241e-31
CL11031.Contig46_All	1.79	2.6830000000000003	0.7209242362750471	3.64778029365786e-07	5.7235419790153706e-08
CL11031.Contig47_All	1.456	2.136	0.6881332269062049	4.6329086854657706e-07	7.356540683117719e-08
CL11031.Contig48_All	5.01	8.366	0.8772406565933241	3.10025420035829e-26	1.3211521370930698e-27
CL11031.Contig49_All	4.633	7.836	0.8941737049621681	1.1976212435060702e-44	2.69888935494648e-46
CL11031.Contig4_All	5.016	9.543	1.0650176207828	3.54876985270832e-24	1.6818341788240998e-25
CL11031.Contig50_All	10.423	17.733	0.9055290935928308	4.973772040663649e-46	1.0758187486857699e-47
CL11031.Contig52_All	2.08	3.2960000000000003	0.8020204957084571	3.5213848017360205e-09	4.4957915157628897e-10
CL11031.Contig53_All	3.233	4.263	0.53549921271959	1.7470558479494e-06	2.96434484677199e-07
CL11031.Contig54_All	1.216	2.5	1.17570238650975	5.512923234972649e-31	1.9074389600450803e-32
CL11031.Contig55_All	1.33	2.7560000000000002	1.19184032812583	2.34546925009488e-05	4.60763822142381e-06
CL11031.Contig56_All	5.886	12.716	1.24734773292851	3.29952711107586e-40	8.38696922614239e-42
CL11031.Contig57_All	1.8430000000000002	2.476	0.5659947787297299	0.00249501021769787	0.000681101872254314
CL11031.Contig58_All	4.31	6.882999999999999	0.8125342653401071	9.19676125929299e-22	4.92428931912889e-23
CL11031.Contig59_All	1.686	2.73	0.8313641983454398	3.59965856833655e-17	2.49766568647474e-18
CL11031.Contig5_All	1.483	2.09	0.628278478137357	7.415957764411279e-07	1.20590076293193e-07
CL11031.Contig60_All	1.25	1.8230000000000002	0.6829341879781	3.6370685718059e-12	3.61772306650052e-13
CL11031.Contig61_All	1.75	2.88	0.8518365508820631	1.8438798794464298e-18	1.1849688642464697e-19
CL11031.Contig62_All	1.37	2.9330000000000003	1.23938685949295	2.35270802355904e-39	6.154151891001299e-41
CL11031.Contig64_All	0.92	2.9560000000000004	1.80096700375452	1.7539574866385202e-08	2.40005049591968e-09
CL11031.Contig6_All	4.2860000000000005	7.1160000000000005	0.869412884496112	3.8272736379956095e-24	1.81541630339499e-25
CL11031.Contig70_All	4.62	10.626	1.34118562773758	1.61540299612263e-14	1.3426520931435301e-15
CL11031.Contig72_All	3.83	5.273	0.595294689041319	0.00980260152306481	0.00305645750146669
CL11031.Contig73_All	0.8029999999999999	2.113	1.5215650022977099	6.91184187023061e-07	1.12032977280585e-07
CL11031.Contig83_All	0.183	0.753	2.13822187810421	0.00215396301260223	0.000580938426991876
CL11031.Contig84_All	0.5529999999999999	1.44	1.5176177266616002	2.12344346427337e-07	3.2449202671979507e-08
CL11031.Contig86_All	4.723	9.686	1.1769521561174199	1.0715329344941099e-14	8.81130641140766e-16
CL11031.Contig8_All	0.753	1.896	1.45866785772403	6.2326893421356305e-06	1.1339003895228202e-06
CL11031.Contig91_All	2.2430000000000003	3.98	0.964695830817992	2.20089289007052e-13	1.9942305803066397e-14
CL11031.Contig94_All	1.6030000000000002	2.313	0.6629556906650981	0.0010924397163010599	0.000278116086865873
CL11031.Contig96_All	0.573	0.993	0.912235156312109	0.0446956117200992	0.0168038304974265
CL11031.Contig97_All	1.276	2.376	1.03379473317748	3.0334622245878895e-16	2.2475236142661803e-17
CL11031.Contig99_All	1.53	2.2359999999999998	0.685339862044356	7.64982489197564e-06	1.4077219375798901e-06
CL11031.Contig9_All	3.8760000000000003	6.396	0.8595464537746089	9.71636129687047e-13	9.240914861873559e-14
CL11033.Contig4_All	2.716	3.4330000000000003	0.47600073614452704	0.0047741718683555	0.00138696523244061
CL11034.Contig3_All	0.306	1.063	1.84710190317129	5.342126287164529e-05	1.1023338105854e-05
CL11035.Contig2_All	2.623	5.06	1.0788555191281999	1.95423882741075e-05	3.79777861245941e-06
CL11036.Contig4_All	12.46	14.133	0.32265180841759006	0.0106010824195513	0.00332914882324387
CL11038.Contig2_All	6.0729999999999995	9.74	0.818765131180795	5.936584836629531e-17	4.16984048022567e-18
CL11038.Contig5_All	48.53	54.163000000000004	0.305798155221278	8.49585298440965e-06	1.57278206043162e-06
CL11039.Contig1_All	0.0	2.21	5.8536333791541795	1.33893091281124e-09	1.64315927408318e-10
CL11039.Contig2_All	0.0	1.6230000000000002	3.992140225866	0.00053706934049922	0.000129449861546148
CL1104.Contig14_All	0.11599999999999999	1.09	3.16363380476057	1.9285903377913e-07	2.9371199667146803e-08
CL1104.Contig16_All	0.0	5.872999999999999	8.385425383811	1.1236955987069098e-24	5.17336723161063e-26
CL1104.Contig19_All	0.326	1.8730000000000002	2.25380558833804	0.0183618778242229	0.00614897662521365
CL1104.Contig7_All	0.0	1.696	6.74988852062219	6.68179067998194e-14	5.81094827067992e-15
CL1104.Contig8_All	0.036000000000000004	1.06	4.3503571184911	4.64025298824862e-07	7.36916861922007e-08
CL11041.Contig11_All	0.033	0.32299999999999995	2.4777230992432098	0.025254301381817997	0.00880487165517165
CL11042.Contig1_All	0.0	0.256	4.62106236319012	1.75664881152129e-05	3.39111790847121e-06
CL11042.Contig4_All	0.083	0.27	1.74083298122823	0.0112959105266987	0.00356980919841677
CL11043.Contig2_All	1.643	2.733	0.870225060116667	7.3241881731674e-05	1.54288932402663e-05
CL11043.Contig5_All	6.88	10.793	0.7885738077748199	3.07556071580125e-39	8.070581720326591e-41
CL11047.Contig22_All	7.92	9.33	0.3778481421363039	0.00560776852086071	0.00165336098670129
CL11047.Contig25_All	3.94	6.492999999999999	0.858999164646092	6.53451099978905e-09	8.57224783028608e-10
CL11047.Contig3_All	4.82	5.946000000000001	0.441797996239583	0.0160961536857353	0.0053037840875564705
CL11048.Contig1_All	2.39	3.6630000000000003	0.754140242947405	0.00666277819095264	0.001998396535607
CL11048.Contig6_All	4.676	5.86	0.46521365697122297	0.0245094804449065	0.00851406658500343
CL11049.Contig22_All	34.64	44.773	0.514768428614379	3.0536110131766397e-06	5.34082354242249e-07
CL11049.Contig7_All	2.87	4.456	0.7756172714078992	4.03165985851949e-05	8.18157827041416e-06
CL11049.Contig8_All	2.19	2.806	0.4995089999845821	0.0073953693692692096	0.00224044951642619
CL1105.Contig2_All	0.0	1.79	2.80401540924812	0.0308910465155892	0.0110552523764774
CL11053.Contig1_All	0.0	0.406	2.7747815904747903	0.0333988846502591	0.0120578209366988
CL11053.Contig2_All	0.0	0.266	4.2640627807480005	0.00016856946878593	3.74772333357483e-05
CL11054.Contig6_All	12.696	19.043	0.7328464773019591	4.5539810759824897e-07	7.22836833463345e-08
CL1106.Contig2_All	0.0	1.383	5.814837020991741	3.44614395059547e-09	4.39811920124189e-10
CL1106.Contig3_All	0.19	0.473	1.37999479632692	0.0473510387913802	0.0179534816855744
CL1107.Contig2_All	1.14	3.06	1.54248912498734	1.8985273539034e-05	3.68279249381642e-06
CL1108.Contig6_All	0.10300000000000001	0.833	2.3592757548245697	0.0386600954768632	0.0142260588033649
CL1109.Contig1_All	51.63	52.403	0.162298911005412	0.00903447890697036	0.00279382262958835
CL1109.Contig2_All	83.51	125.11	0.722938819605558	1.0428370876662099e-67	1.4295848325263596e-69
CL1109.Contig3_All	0.0	0.193	3.19244522841515	0.0110621826599778	0.00348926649192063
CL111.Contig1_All	3.39	6.5360000000000005	1.08615893023819	2.0816947279326997e-09	2.60214549528409e-10
CL111.Contig2_All	19.086	28.81	0.738859965207137	2.1786952487210802e-13	1.97252982412757e-14
CL111.Contig3_All	9.236	17.313	1.05065613242363	2.4965023456656e-19	1.52823748007821e-20
CL1110.Contig10_All	0.73	2.523	1.8147997282763502	0.00623723606747167	0.00185862116704915
CL1110.Contig11_All	2.793	16.883	2.72876652080579	4.5020294800182694e-61	7.05733925628704e-63
CL1110.Contig1_All	0.423	11.16	4.82408769158203	2.4105618345158297e-103	1.9320425649542395e-105
CL1110.Contig5_All	14.993	25.506	0.904408582406144	1.19935771740732e-45	2.62290448134482e-47
CL1110.Contig6_All	11.84	18.043	0.7441240168348721	5.76829826210542e-10	6.862804502489301e-11
CL1110.Contig7_All	20.866	30.956	0.70998499294035	1.45849783413013e-11	1.52103025888663e-12
CL1110.Contig8_All	0.226	1.93	3.22077611440042	2.0088726312866597e-24	9.397085077705301e-26
CL1110.Contig9_All	10.482999999999999	30.66	1.68586304890588	1.6345213035313799e-102	1.3236643463140897e-104
CL1111.Contig10_All	3.003	12.87	2.2334069593940296	9.408734879718127e-83	9.940425209390867e-85
CL1111.Contig13_All	4.06	4.363	0.241854549039502	0.0386705869326531	0.0142307244685391
CL1111.Contig16_All	0.833	2.77	1.83868964916886	5.9075254963983e-09	7.713461900763001e-10
CL1111.Contig19_All	1.9	2.42	0.491120266109076	0.00435632599187584	0.00125437484686598
CL1113.Contig3_All	3.866	4.956	0.498814523300379	0.0191749964373235	0.00645260754881525
CL1114.Contig3_All	8.703	15.78	1.0005029610303	4.3601549444888706e-13	4.04150886122486e-14
CL1116.Contig15_All	0.473	1.3259999999999998	1.60008046559898	0.00340838340483959	0.0009578407467294561
CL1116.Contig16_All	1.1	3.216	1.63987172209367	5.981130882135171e-05	1.2442141820057199e-05
CL1116.Contig21_All	0.0	0.473	3.1727397169627403	0.0128227348768896	0.00411318941929518
CL1116.Contig22_All	0.46	1.246	1.5316969766403703	0.00355792133951095	0.00100425886025459
CL1116.Contig23_All	0.37	1.526	2.1111863962472	0.00011553110669186399	2.50541066809051e-05
CL1116.Contig24_All	0.0	2.736	6.91767883882942	3.46447986480023e-14	2.9516469791497802e-15
CL1116.Contig34_All	3.263	8.323	1.38970445891442	0.0388096337559725	0.0142968403395158
CL1116.Contig46_All	1.5659999999999998	4.516	1.63303268893211	1.29901625028111e-05	2.4606278400990503e-06
CL1116.Contig47_All	77.176	155.313	1.1502213208941998	2.299000546461329e-197	7.466229876819587e-200
CL1116.Contig5_All	16.206	35.286	1.26382524800054	4.66455070955369e-34	1.4459131281084698e-35
CL1118.Contig2_All	2.55	5.206	1.1486995153810802	0.0466458309943017	0.0176366404551681
CL1118.Contig3_All	0.0	4.006	4.89611962661004	2.54361032606465e-06	4.4056662078791397e-07
CL112.Contig10_All	0.166	0.716	2.17406986902429	0.000649933283003714	0.000158723596983826
CL112.Contig1_All	0.366	1.483	2.0974048853763403	6.86116658925018e-06	1.25473697376458e-06
CL112.Contig3_All	0.0	0.62	5.285522669587941	1.50523614706009e-07	2.2660563952628902e-08
CL112.Contig5_All	0.816	1.17	0.658888122866236	0.0140069870784819	0.00453753423880791
CL1122.Contig10_All	0.013000000000000001	1.916	6.124765427996699	4.54349125571301e-14	3.90640648813788e-15
CL1122.Contig4_All	10.886	21.243000000000002	1.10585392669282	1.21786906811292e-30	4.2733360000506497e-32
CL1122.Contig5_All	54.083	86.77	0.829599445718693	2.0197497667982197e-51	3.8052555692193996e-53
CL1122.Contig6_All	0.23	2.326	3.4477824202044998	3.2297579582713e-12	3.19913155175961e-13
CL1122.Contig8_All	0.0	0.37	2.95213703916547	0.0230943254739122	0.00795155768156955
CL1122.Contig9_All	0.0	2.5860000000000003	7.02770612429083	2.18893479277165e-15	1.7120313135999598e-16
CL1123.Contig10_All	0.0	0.2	3.1798439565490297	0.0124635571028152	0.00398565020987279
CL1123.Contig14_All	45.756	45.276	0.125101221734359	0.0391806715656056	0.0144482065509332
CL1123.Contig18_All	0.0	1.876	6.413365911808589	3.0800137628162403e-12	3.04343357000704e-13
CL1123.Contig29_All	0.05	0.5760000000000001	3.0352548046027703	0.0011902398781387	0.000305021346709984
CL1123.Contig4_All	0.0	3.45	7.5825282079217695	7.86130251281842e-19	4.9456872924685396e-20
CL1123.Contig5_All	18.703	21.465999999999998	0.33894495133343705	5.251067385350401e-06	9.45422786943051e-07
CL1124.Contig2_All	0.11	1.3559999999999999	3.4478890383235004	0.000307547047947645	7.12565679577253e-05
CL1124.Contig4_All	0.253	1.91	3.0507462933373497	1.40798320542209e-13	1.25701532750833e-14
CL1126.Contig1_All	7.76	9.853	0.48421452428042605	8.78640844994891e-05	1.8705791760969e-05
CL1127.Contig12_All	0.633	2.39	2.04178664740242	9.27444907706568e-09	1.2345208730784099e-09
CL1129.Contig1_All	0.0	1.57	6.7482449335422094	7.92070629494984e-14	6.92549602664473e-15
CL1133.Contig14_All	0.0	1.166	5.87093449459585	1.8462402710469298e-09	2.2939877918921602e-10
CL1133.Contig15_All	0.0	2.693	7.06167227900426	1.1389265636190802e-15	8.75614035337462e-17
CL1133.Contig2_All	16.736	20.016	0.397858095854346	5.62170386601693e-10	6.6802022810681e-11
CL1134.Contig1_All	10.79	12.03	0.29566868055316803	0.00266517516926218	0.0007327698985218349
CL1136.Contig1_All	0.0	4.773	7.59714308730801	5.38986919025216e-19	3.35720219779839e-20
CL1136.Contig2_All	0.0	8.753	8.26801268134415	1.04934690754188e-23	5.08120225029909e-25
CL1136.Contig3_All	0.0	18.963	9.250335593119061	5.04169262498603e-32	1.6761734804681302e-33
CL1136.Contig4_All	0.0	3.37	6.865421508139559	1.1156491458737901e-13	9.87084316799783e-15
CL1137.Contig3_All	4.93	19.27	2.10276949941692	1.63262519908376e-25	7.203732883925509e-27
CL1140.Contig11_All	0.38299999999999995	0.67	0.936571380852283	0.0245835334830021	0.00854337346750832
CL1141.Contig12_All	1.203	3.8760000000000003	1.82699681968499	3.11311427421954e-14	2.64419153309859e-15
CL1141.Contig1_All	13.526	19.063	0.635172661027671	9.040792222477529e-16	6.909212613320359e-17
CL1141.Contig4_All	7.303	17.86	1.4313322834893603	9.940115927387121e-47	2.1107135859801296e-48
CL1142.Contig1_All	6.046	10.036	0.868533192104547	3.73598288593815e-15	2.9671336219783396e-16
CL1143.Contig2_All	2.4130000000000003	5.79	1.39507532966698	1.3606145956718301e-05	2.58495670912162e-06
CL1143.Contig5_All	4.15	6.086	0.695243934681072	0.0005729237956138309	0.000138676290901563
CL1143.Contig6_All	5.992999999999999	8.413	0.6328174864805639	5.83336719310666e-05	1.2114114443450301e-05
CL1144.Contig7_All	0.7929999999999999	2.186	1.58033174268438	7.069775911199769e-06	1.29509411020188e-06
CL1144.Contig8_All	7.13	11.036	0.7721781153174399	1.72187954942445e-15	1.33705503624469e-16
CL1145.Contig3_All	1.296	2.406	1.0306062530119	0.000106777528282767	2.3028006458667497e-05
CL1146.Contig6_All	7.91	13.642999999999999	0.927183909314184	2.4619791989468498e-14	2.0757597517949702e-15
CL1147.Contig10_All	12.892999999999999	15.08	0.3708076677313879	0.00102209815961801	0.000258772090811888
CL1147.Contig12_All	0.436	1.21	1.50912725355131	0.042031294557662996	0.0156673990007856
CL1147.Contig4_All	4.55	6.3229999999999995	0.6119131200198039	0.0244986799122054	0.00851005970615606
CL1149.Contig1_All	11.966	13.203	0.27885696083140304	9.67990133120109e-10	1.17302215338493e-10
CL1149.Contig4_All	1.36	1.8230000000000002	0.555902082361173	0.0062469233758896394	0.00186163791624653
CL1150.Contig4_All	37.19	44.39	0.39725047470578295	2.6406890794807796e-12	2.5988815820061e-13
CL1151.Contig11_All	1.146	2.056	0.9638478668201721	0.0372153148882028	0.0136245658659334
CL1151.Contig12_All	0.653	5.832999999999999	3.1470301323811	4.33150325393966e-09	5.57313983636562e-10
CL1152.Contig2_All	20.035999999999998	27.683000000000003	0.607399596967187	6.526575525284329e-22	3.46332212924811e-23
CL1152.Contig3_All	1.736	5.2829999999999995	1.7333406049452702	1.10204594222879e-12	1.0525937656411801e-13
CL1158.Contig1_All	0.386	0.7659999999999999	1.10071032926792	0.0064834471349717	0.00193873769705184
CL1158.Contig7_All	3.556	4.806	0.5725038843473679	6.77550822681863e-08	9.816521011448672e-09
CL1159.Contig15_All	1.3030000000000002	2.376	1.00224612939529	1.80545763449282e-06	3.0688889645437e-07
CL1159.Contig1_All	14.763	22.933000000000003	0.772884995929109	4.30201495150987e-20	2.5112364655377102e-21
CL1159.Contig5_All	1.983	2.753	0.60753932417364	0.0054504060403828105	0.00160305058838834
CL116.Contig14_All	0.34299999999999997	1.176	1.83801699758771	0.00106001759358332	0.00026912272303911497
CL116.Contig15_All	1.98	3.426	0.916534152832717	0.000480916868949946	0.000114869204981674
CL116.Contig1_All	0.146	0.9259999999999999	2.4241043648712	0.00605945345519829	0.00180034598812524
CL116.Contig22_All	0.866	1.473	0.8925508494169221	0.0014539729442725599	0.00037944863339406897
CL1160.Contig13_All	27.003	28.746	0.231448287699847	0.0013194186927719801	0.000341408221873601
CL1160.Contig14_All	68.71600000000001	80.736	0.374538509590849	7.73974715985309e-08	1.1290874087429198e-08
CL1160.Contig22_All	30.986	33.403	0.250522536491541	0.0073974618324947	0.00224116043443485
CL1160.Contig3_All	0.0	0.703	5.01716852073597	1.5136813487718e-06	2.55040126495707e-07
CL1160.Contig8_All	0.003	2.063	6.67994770145905	2.40334290638538e-13	2.18542574035689e-14
CL1161.Contig1_All	0.723	2.06	1.52876589822904	0.0483678088099415	0.0184004432425519
CL1163.Contig1_All	5.396	8.79	0.843711453957547	7.65633995733233e-11	8.442845968916611e-12
CL1163.Contig5_All	2.713	5.24	1.07531755862841	6.18332997542195e-05	1.2892369470253999e-05
CL1163.Contig7_All	0.063	0.616	2.50030914784025	0.0223147049251943	0.0076454999668755
CL1164.Contig10_All	23.89	42.003	0.9571908462442209	8.26951746433e-42	2.01506598078468e-43
CL1164.Contig11_All	259.26599999999996	294.486	0.3270581610564	1.80834013894081e-19	1.0971900646278299e-20
CL1164.Contig13_All	0.606	6.02	3.4106927339545097	3.40270278634983e-27	1.38238895974054e-28
CL1164.Contig18_All	40.766	43.276	0.230742347434304	0.000794273795607929	0.000197148493614792
CL1164.Contig25_All	0.366	84.06299999999999	7.93181250125278	8.759702631140176e-216	2.398019997699479e-218
CL1164.Contig28_All	0.016	78.37	10.875859964184	5.508988688842029e-62	8.492481860473038e-64
CL1164.Contig29_All	0.0	0.456	4.73680462690329	8.28377040154884e-06	1.53136495229057e-06
CL1164.Contig30_All	4.876	7.45	0.7478512116087841	0.00014927361012118798	3.29277965846947e-05
CL1165.Contig10_All	0.24	3.97	3.1912586711574304	0.0026240659210890896	0.000720483921958634
CL1165.Contig15_All	1.166	3.943	1.8882727791640601	1.61587878697346e-13	1.45002040391983e-14
CL1165.Contig2_All	0.0	0.54	5.35291309072597	1.3504733779559802e-07	2.02509509374748e-08
CL1165.Contig7_All	0.263	2.326	3.28166613756189	2.7857981587345e-30	9.9025727972836e-32
CL1167.Contig10_All	2.583	11.16	2.23330580474284	2.74177847591532e-19	1.68237908583452e-20
CL1167.Contig3_All	0.006	0.516	4.550129251393731	2.2602657615955e-06	3.8930184506376204e-07
CL1167.Contig4_All	0.0	0.14	2.71467539937902	0.0401718876002176	0.0148668306954038
CL1167.Contig7_All	1.883	4.043	1.2382447279773	2.36013526684022e-10	2.7116583646867803e-11
CL1168.Contig3_All	0.22	7.153	2.74305358495014	0.03528081185411701	0.0128290522770838
CL1168.Contig4_All	87.223	653.376	3.05216023875916	0.0	0.0
CL1168.Contig7_All	0.643	10.366	2.7851218231598995	0.0214645135972341	0.00732247992251305
CL1168.Contig8_All	1.993	7.426	2.01671824882886	1.86621295438892e-09	2.3197754890979002e-10
CL1170.Contig1_All	9.72	15.722999999999999	0.831904868240265	6.05014928965796e-32	2.0164855185732197e-33
CL1170.Contig2_All	0.64	1.5130000000000001	1.32932745619446	0.0125658535001681	0.00402254851666133
CL1170.Contig3_All	1.433	3.156	1.28102374757901	1.8957539608331001e-07	2.8847443196613998e-08
CL1170.Contig9_All	0.32	1.23	1.91670375753033	0.0200753676855891	0.00678944500913362
CL1172.Contig11_All	0.37	13.005999999999998	5.23849707756529	8.418283427891789e-83	8.876477930337338e-85
CL1172.Contig14_All	0.0	0.28	2.94137548611489	0.0233302061213242	0.0080415156030595
CL1172.Contig1_All	11.283	12.76	0.31910277279753496	0.000510999022069659	0.000122650190483125
CL1172.Contig4_All	3.2060000000000004	3.676	0.335325203102886	0.0214405754133882	0.00731362038257811
CL1172.Contig5_All	3.443	5.266	0.7504846900971259	5.706840139792389e-06	1.03241229538146e-06
CL1172.Contig7_All	0.213	1.2229999999999999	2.50167216440125	0.0014781001453358401	0.000386314460651369
CL1172.Contig8_All	0.253	15.663	6.06057470713219	2.0219513651856297e-118	1.3595992358879497e-120
CL1174.Contig1_All	0.03	2.253	5.72056711209746	6.19811254441025e-12	6.2696607411788e-13
CL1174.Contig4_All	0.0	5.606	8.42778561245882	4.8086450440367995e-25	2.1738032732303997e-26
CL1174.Contig5_All	0.23600000000000002	0.98	2.13426544476243	4.84726200950796e-05	9.94467989376626e-06
CL1175.Contig4_All	16.852999999999998	39.393	1.3706328993553103	3.3738427751304895e-56	5.755876704144719e-58
CL1175.Contig5_All	38.31	71.933	1.06006786267852	2.7771953799495498e-45	6.1284406381666e-47
CL1177.Contig9_All	3.4130000000000003	24.64	2.88948764941913	1.44419125257685e-10	1.62952745135713e-11
CL1178.Contig1_All	1.896	7.196000000000001	2.03574432085666	1.4418460034104498e-12	1.39185392424649e-13
CL1179.Contig3_All	3.07	6.2829999999999995	1.17057740099996	1.4423565643038898e-08	1.95640186835195e-09
CL1179.Contig8_All	16.85	33.913000000000004	1.1475873677233999	1.0077603488695398e-111	7.458209116655808e-114
CL1179.Contig9_All	15.453	25.486	0.865955764091418	1.43873817660988e-18	9.204114491828279e-20
CL118.Contig3_All	0.336	4.353	3.5576990774065202	7.30071357395988e-08	1.06146878039233e-08
CL1183.Contig1_All	66.096	80.363	0.42078928968138896	4.882787618049711e-07	7.77720812018161e-08
CL1183.Contig5_All	6.74	21.173000000000002	1.79205877846358	1.89237454232977e-30	6.68932762826648e-32
CL1184.Contig2_All	23.073	25.453000000000003	0.284906794934094	0.00022102659015025	5.00163219896372e-05
CL1184.Contig4_All	0.0	2.47	7.26503576997808	1.0979515992158899e-16	7.86398075819396e-18
CL1184.Contig5_All	2.653	4.346	0.8426991287387391	0.000109478898044554	2.36504777718215e-05
CL1185.Contig14_All	0.036000000000000004	2.066	4.3585055064187	4.23262152510245e-05	8.615390068114051e-06
CL1185.Contig17_All	0.0	3.886	8.4388828147373	5.78959531428905e-25	2.62870322583598e-26
CL1185.Contig1_All	16.6	25.683000000000003	0.7672756311127711	2.2165862540790498e-13	2.0100654146971198e-14
CL1185.Contig22_All	4.543	7.7	0.896781925634973	1.99881238570908e-09	2.49438037412603e-10
CL1185.Contig4_All	17.046	33.34	1.10858045415551	2.4899527738888296e-50	4.825901744523319e-52
CL1185.Contig6_All	1.643	6.233	2.0035318958183996	7.70988847738653e-07	1.25530155367676e-07
CL1185.Contig7_All	2.2030000000000003	10.443	2.34554964134055	6.67951606877938e-16	5.065727855141161e-17
CL1186.Contig2_All	20.403	23.29	0.331962403177584	2.17582740709127e-06	3.73784550245489e-07
CL1186.Contig9_All	0.813	1.75	1.19675345445244	0.0355810186061533	0.0129522892724588
CL119.Contig11_All	0.0	44.64	9.27490441167372	2.7052858915383897e-32	8.89550242151093e-34
CL119.Contig5_All	0.0	1.3730000000000002	4.3926791657580395	6.05958696760124e-05	1.26198557366703e-05
CL119.Contig6_All	0.413	2.736	2.6758258749004398	1.6372871667982198e-05	3.14433577535648e-06
CL119.Contig7_All	0.05	0.636	2.4581785649591	0.044054665557990993	0.0165261743090468
CL1190.Contig2_All	3.323	4.093	0.437440156155049	0.0079160639157781	0.00241541669834934
CL1191.Contig1_All	8.466000000000001	11.383	0.567900021560645	2.75378443586031e-06	4.79062352598946e-07
CL1192.Contig11_All	0.15	5.033	5.1831971716773095	1.7408112946356798e-56	2.9590041158518892e-58
CL1192.Contig2_All	0.593	2.57	2.2170388351698	4.87385560148247e-17	3.40207509691181e-18
CL1192.Contig3_All	0.213	8.88	4.0168218804752005	0.000178053295225592	3.9726581207238105e-05
CL1192.Contig4_All	145.496	189.263	0.520516363946303	1.1675654400697399e-63	1.7391160128860899e-65
CL1192.Contig5_All	0.983	8.363	3.21700234596475	3.95095561337198e-65	5.6917514847423486e-67
CL1192.Contig6_All	0.04	18.055999999999997	8.52141472583995	9.631193242447148e-55	1.6982483114264897e-56
CL1194.Contig20_All	1.466	2.11	0.655851695325709	0.0214933597032106	0.00733299175601517
CL1194.Contig6_All	0.0	0.16	3.60818524541822	0.00254330287595259	0.0006961117207395929
CL1194.Contig8_All	3.32	4.753	0.658963294953662	0.00127805994565301	0.000329828358532492
CL1195.Contig1_All	38.536	76.3	1.12876149803922	3.0698902550792993e-102	2.495637902402319e-104
CL1195.Contig2_All	1.236	3.95	1.8004875202183601	1.8465925455217301e-09	2.29461771069713e-10
CL1196.Contig4_All	0.0	1.3630000000000002	3.76880270549873	0.00127406845281321	0.00032870544359305296
CL1197.Contig1_All	9.26	16.996	1.01458876036576	2.2684411100721002e-39	5.926645071125489e-41
CL1197.Contig2_All	8.976	15.356	0.9206317247008949	5.32861495569584e-09	6.92097067972362e-10
CL1197.Contig8_All	5.82	9.11	0.7836702202707081	4.55374215818495e-08	6.48381290730938e-09
CL1199.Contig6_All	2.29	4.123	0.980797660396543	5.71230060198975e-09	7.44356646714663e-10
CL120.Contig14_All	0.0	0.11	3.14929855053856	0.0114991768858828	0.0036442946704542
CL120.Contig6_All	3.556	7.063	1.11942203258401	5.635257788666561e-07	9.03321188969252e-08
CL120.Contig7_All	9.11	13.395999999999999	0.691964192565326	3.7737706889566e-07	5.92869034447669e-08
CL120.Contig9_All	9.76	11.095999999999998	0.322533699077782	0.0136368164140392	0.00440200425343947
CL1200.Contig2_All	32.656	316.853	3.41987877489618	2.543058344454799e-231	6.300006099449818e-234
CL1200.Contig4_All	1.17	3.003	1.50517267130505	2.86612777371279e-09	3.63192217393173e-10
CL1202.Contig1_All	13.642999999999999	85.336	2.8038513959050397	2.1568762576075893e-127	1.3403161472158397e-129
CL1202.Contig2_All	2.92	7.486000000000001	1.50818449266655	7.525143456642481e-06	1.38344644826451e-06
CL1204.Contig1_All	17.95	19.613	0.26829054651503	0.000506958357567637	0.000121601194864097
CL1205.Contig13_All	0.0	0.09300000000000001	3.73239856147223	0.00139854386641747	0.000363789397651451
CL1205.Contig17_All	0.5429999999999999	2.186	2.10765186067239	5.40442994674428e-09	7.02506699992116e-10
CL1205.Contig1_All	0.6629999999999999	1.633	1.4420324264549198	5.85320965350964e-10	6.97235703539719e-11
CL1205.Contig21_All	1.3459999999999999	6.02	2.20474764048081	1.16747972753917e-05	2.19737157241657e-06
CL1205.Contig23_All	1.416	2.7230000000000003	1.07130838645941	0.000552862045840564	0.00013350958627995
CL1205.Contig24_All	1.943	3.903	1.13868579898673	1.8312003355930698e-10	2.08431011124171e-11
CL1205.Contig28_All	0.0	1.1159999999999999	6.346271068352231	1.56581834194491e-11	1.63767866472322e-12
CL1205.Contig29_All	0.693	4.31	2.68387188545361	1.96895727749442e-10	2.24807614960148e-11
CL1205.Contig30_All	0.7759999999999999	1.7930000000000001	1.32425292288847	0.000713168651095735	0.000175629035986656
CL1205.Contig31_All	0.66	1.476	1.2985342907178101	0.00221247902951404	0.000598148430156532
CL1205.Contig4_All	0.0	2.6460000000000004	6.423327650181889	3.0044782081781803e-12	2.9659805067462496e-13
CL1205.Contig9_All	2.126	2.873	0.573847575673957	0.0119161200134381	0.0037914870936159297
CL1207.Contig10_All	0.033	1.376	4.9627696000717405	5.14906020262687e-12	5.1806284850362e-13
CL1207.Contig13_All	10.093	13.32	0.539776701307716	2.7678666512450105e-05	5.48871434385701e-06
CL1207.Contig14_All	0.0	2.573	4.23876693382363	0.000149510099182865	3.29861879472474e-05
CL1207.Contig17_All	11.383	17.586	0.768614323831652	2.67956698603727e-11	2.8530243986401e-12
CL1207.Contig18_All	7.103	18.512999999999998	1.5015837636396203	2.65361135987569e-07	4.0965234127173e-08
CL1207.Contig19_All	0.0	1.3630000000000002	4.04148105318031	0.000398754643994857	9.384977001767141e-05
CL1207.Contig1_All	0.076	2.2230000000000003	4.40715503041197	3.4425347240194104e-09	4.39315461653131e-10
CL1207.Contig3_All	5.343	8.062999999999999	0.7318757890057099	2.2282339100742397e-05	4.36248728696343e-06
CL1207.Contig4_All	0.376	2.6630000000000003	2.91561931450298	6.25392855978957e-25	2.8447364768015796e-26
CL1207.Contig5_All	0.423	1.6230000000000002	2.01414628430118	1.80763510765157e-05	3.49481263747856e-06
CL1207.Contig6_All	0.616	3.02	2.3896560520876298	1.4058041621794197e-09	1.72830021125013e-10
CL1207.Contig7_All	17.42	27.403000000000002	0.7936379608543791	6.4605124678448e-16	4.8942563042931195e-17
CL1207.Contig8_All	0.0	0.28600000000000003	3.4315542787181004	0.00598650933081945	0.00177630538855991
CL1207.Contig9_All	1.016	13.513	3.3569528535566606	5.7086242282185e-05	1.18306990021786e-05
CL1208.Contig2_All	0.51	2.4730000000000003	2.37473138734673	5.17604371805762e-10	6.12638497757213e-11
CL1208.Contig3_All	0.433	3.5460000000000003	3.07732785570463	1.06428386670246e-09	1.2942540844463799e-10
CL1208.Contig4_All	4.56	22.156	2.4213069805201	5.57504307385662e-41	1.3851867699197201e-42
CL1208.Contig5_All	0.563	5.043	3.17506973416924	2.9638910613675098e-12	2.9243708684933697e-13
CL1208.Contig8_All	0.073	0.98	3.2696233026261403	0.0008650838764609981	0.000216228197119401
CL1209.Contig1_All	20.98	28.833000000000002	0.6014326995147571	8.95328667065199e-12	9.17406438841047e-13
CL121.Contig1_All	0.0	0.34299999999999997	4.597367838192151	2.09463363155005e-05	4.08478740588629e-06
CL121.Contig3_All	0.0	1.666	6.66059648087458	3.3826112614087604e-13	3.10829409662818e-14
CL121.Contig5_All	0.163	2.233	3.9259754890987097	1.2164434286329098e-19	7.32618758841899e-21
CL121.Contig8_All	4.3	8.07	1.04532391671393	4.21912961359801e-17	2.93803302921492e-18
CL1210.Contig10_All	73.206	92.993	0.48982164260232397	1.43021344493434e-24	6.62026958147936e-26
CL1210.Contig9_All	0.113	5.436	3.3978898543752	0.00524138871771026	0.0015366335063165
CL1211.Contig12_All	0.833	1.91	1.31294769011768	0.00566758475079479	0.00167241269582165
CL1211.Contig4_All	0.17300000000000001	0.693	2.09610180480817	0.00223516254461268	0.000604816078834938
CL1212.Contig5_All	1.3359999999999999	2.396	0.9794039861438951	3.9829591722762e-05	8.07735878188603e-06
CL1215.Contig9_All	2.17	3.833	0.9618863805786321	2.75939738778168e-06	4.800675327558059e-07
CL1216.Contig2_All	44.153	48.536	0.27893856280156004	0.0114818569930843	0.0036346684730426296
CL1217.Contig10_All	0.276	1.123	2.12956201119373	9.7105052976008e-07	1.5985223561902798e-07
CL1217.Contig14_All	0.47	1.97	2.200875179638	3.31283798661642e-07	5.1690355486442405e-08
CL1217.Contig6_All	1.2	3.6430000000000002	1.7398581569646103	2.7918371469464e-22	1.45184482165734e-23
CL1217.Contig7_All	0.07	0.263	1.85283256231538	0.014143892984546998	0.00458792077814782
CL1217.Contig9_All	0.096	0.9329999999999999	2.64323892748664	0.0143990221924576	0.00468221891405704
CL1218.Contig10_All	1.736	3.11	0.9641364410061469	0.00830137929384619	0.00254603512915633
CL1218.Contig15_All	5.256	13.863	1.53215682725417	1.2083323393936502e-15	9.304829393713208e-17
CL1218.Contig16_All	8.163	20.213	1.44777925085953	9.117552056748771e-46	1.9872962711777696e-47
CL1218.Contig2_All	2.463	3.64	0.6981153315888939	0.00658784598125302	0.00197352174267429
CL1219.Contig2_All	2.733	4.65	0.9044128584774399	0.0401274131711695	0.0148470300983896
CL1220.Contig3_All	0.006	0.45299999999999996	3.37567524556885	0.007266740876453521	0.00219671585113055
CL1221.Contig10_All	2.253	3.2960000000000003	0.6867659497034789	0.0058742614155832	0.0017395141407076699
CL1222.Contig3_All	2.023	3.88	1.0795915729885401	0.00735806198940583	0.00222638989882522
CL1222.Contig4_All	2.056	4.026	1.1087884831401598	0.0018067419094553601	0.000480294590725405
CL1223.Contig3_All	1.546	3.4930000000000003	1.30129929119376	5.91455703080278e-06	1.07276031540984e-06
CL1225.Contig13_All	18.17	25.093000000000004	0.6070209441183051	5.40162358646362e-19	3.36564819649751e-20
CL1225.Contig15_All	34.58	38.33	0.290722622362792	0.000249247814418293	5.68773077775004e-05
CL1225.Contig16_All	4.3260000000000005	11.95	1.5995516624058999	6.02884330110932e-22	3.19418059587664e-23
CL1225.Contig5_All	5.016	6.58	0.531012753983772	0.0481200315052997	0.0182896290286977
CL1225.Contig7_All	21.43	24.05	0.307184464785576	1.9918390963969398e-05	3.874166538838279e-06
CL1225.Contig9_All	3.4160000000000004	5.6	0.8364578482350141	0.036968715752433	0.0135220896164347
CL1226.Contig1_All	0.9229999999999999	1.83	1.0760760847974398	0.0473482171125374	0.0179514261338704
CL1227.Contig1_All	0.0	0.363	3.3676285007812203	0.00749043996914208	0.0022719803135264603
CL1227.Contig26_All	0.24600000000000002	2.333	3.35351113924541	3.5678929886713e-19	2.2030312174119302e-20
CL1228.Contig1_All	0.0	0.993	4.33025650930929	8.33854143854028e-05	1.77010975317828e-05
CL1228.Contig3_All	0.7659999999999999	4.303	2.60488734173173	1.92516147671289e-18	1.23860718505713e-19
CL1229.Contig12_All	0.6759999999999999	1.033	0.7465471032226371	0.0358431816979487	0.0130637654146795
CL1229.Contig15_All	0.226	1.2329999999999999	2.4007355882804	0.000434371082705532	0.00010296481421504001
CL1229.Contig18_All	0.063	0.823	2.9755528277513794	0.0037438716270474202	0.00106223993515274
CL1230.Contig2_All	7.09	8.386000000000001	0.377957295920109	0.0265443568070415	0.00931681476755149
CL1230.Contig9_All	4.8260000000000005	5.403	0.300598278872605	0.0159183427558926	0.005237075282712771
CL1231.Contig7_All	1.013	2.176	1.23776837012933	0.000219681363963137	4.9689042884106203e-05
CL1232.Contig2_All	2.4530000000000003	3.943	0.8200463364702151	0.000200455944844173	4.5069255120006296e-05
CL1233.Contig2_All	0.15	0.58	1.86496965921355	0.0369791451753155	0.0135270591426769
CL1233.Contig3_All	3.07	5.162999999999999	0.883992149586233	0.00022432110308363398	5.08272191600435e-05
CL1233.Contig9_All	0.0	0.753	4.02586614889647	0.000784094816604008	0.00019441435105115
CL1234.Contig12_All	0.0	0.873	5.955060020171889	1.18669067673262e-09	1.4491631209654402e-10
CL1234.Contig16_All	0.873	4.166	2.2784444294914104	5.18128761393648e-05	1.06725755526839e-05
CL1234.Contig18_All	3.9160000000000004	5.132999999999999	0.5281735893159221	4.78801974186756e-09	6.19341126169064e-10
CL1234.Contig27_All	0.083	3.3160000000000003	4.14734431532317	4.78440445239415e-05	9.80725472629597e-06
CL1234.Contig29_All	2.72	3.1460000000000004	0.3457677966327	0.00945780884730819	0.002939500102755
CL1234.Contig3_All	0.64	7.2860000000000005	3.6413172155023097	8.873060911781198e-80	9.882456907501617e-82
CL1234.Contig9_All	10.985999999999999	13.163	0.40105979799708	0.00391224519059525	0.00111495944869399
CL1235.Contig5_All	1.946	3.423	0.9574859399185759	0.0204597673149006	0.00693840200601076
CL1239.Contig3_All	2.2	3.66	0.863005502759957	2.07471825955524e-05	4.04357451175822e-06
CL1239.Contig4_All	0.0	0.37	3.0850257900051896	0.0142064814590504	0.004611476140567771
CL1239.Contig7_All	2.823	3.6060000000000003	0.49004413205971203	0.0031408937865461603	0.000875792515472915
CL124.Contig10_All	0.866	2.9130000000000003	1.8821415052812702	4.70159271255041e-29	1.7657093719105496e-30
CL124.Contig12_All	1.436	3.15	1.25097290902905	0.000123452286040169	2.6893993968364e-05
CL124.Contig15_All	0.0	0.083	2.9755975716429703	0.021497551734376997	0.0073346457385622095
CL124.Contig16_All	11.716	15.575999999999999	0.54823835399817	3.52320267657731e-10	4.10736538369184e-11
CL124.Contig18_All	381.89300000000003	484.306	0.484836051107324	3.50535061850486e-07	5.4861979056988094e-08
CL124.Contig1_All	8.923	13.023	0.6791462655158199	0.00143967213831849	0.000375431775263015
CL124.Contig5_All	1.4	1.893	0.571649206911596	0.008526346323625141	0.00262089010505745
CL124.Contig7_All	1.426	2.59	0.9936347753118241	3.86015369301221e-08	5.45808077004277e-09
CL124.Contig8_All	23.37	172.93599999999998	3.02109730054325	1.0180977696067194e-193	3.359359150683668e-196
CL1241.Contig3_All	1.766	2.483	0.627871848710004	0.000253700474390071	5.798581274949971e-05
CL1242.Contig2_All	0.036000000000000004	32.816	9.494358286554881	5.3944295162492794e-62	8.310266036628048e-64
CL1242.Contig3_All	32.453	33.455999999999996	0.183167161232137	0.0010400852319601	0.000263542534184143
CL1242.Contig6_All	0.0	7.476	8.520154394614801	2.40025721755902e-25	1.07057303215751e-26
CL1243.Contig10_All	0.0	14.482999999999999	8.7181040220955	2.24082623351652e-27	9.028987259362829e-29
CL1244.Contig1_All	5.41	9.786	0.9967361434503991	4.46418575754787e-06	7.970581996566979e-07
CL1245.Contig10_All	3.536	5.23	0.697037706958442	0.0432631897688055	0.0161783821926919
CL1245.Contig13_All	7.586	10.04	0.543159674334696	0.0301238721733286	0.010729969561796
CL1245.Contig16_All	4.993	6.636	0.546456480831452	0.00206733540624111	0.0005553579349051281
CL1245.Contig2_All	14.963	16.926	0.31533331571355605	0.00011337773257309299	2.4556251112721698e-05
CL1245.Contig6_All	1.226	2.013	0.8541890501128991	5.81426877277316e-05	1.20696112391268e-05
CL1245.Contig7_All	3.76	5.226	0.614543197325958	0.000140578845657466	3.08796138263316e-05
CL1245.Contig9_All	3.23	6.02	1.03443484084579	2.6314171747741697e-11	2.79874475042858e-12
CL1246.Contig2_All	8.676	10.593	0.427243738540071	0.000500265187273154	0.000119834317897358
CL1246.Contig5_All	11.073	16.266	0.698297155549062	4.88304400517334e-08	6.975559318316551e-09
CL1246.Contig6_All	2.58	6.066	1.36753832454323	1.04270871872567e-07	1.54141511936198e-08
CL1247.Contig1_All	0.0	1.94	5.923332816604401	5.68249808667034e-10	6.75658373952965e-11
CL1247.Contig2_All	0.0	1.686	4.1762483741661605	0.00019095631983157701	4.277838177405471e-05
CL125.Contig10_All	0.826	1.776	1.23223037984319	0.007246547412963479	0.00218970627346785
CL125.Contig14_All	1.976	6.93	1.93584515384084	3.9514133240840206e-13	3.6478317880839303e-14
CL125.Contig16_All	3.6660000000000004	4.356	0.38506893040128903	0.0249549836949243	0.00868648821956639
CL125.Contig4_All	8.503	10.0	0.37078189917094	0.00453948165225667	0.00131235818727584
CL125.Contig9_All	0.0	0.91	5.19492081505864	1.00047015432713e-06	1.650805434147e-07
CL1250.Contig10_All	4.513	6.36	0.63412423794577	9.160478507706459e-07	1.5039733894937502e-07
CL1250.Contig2_All	5.212999999999999	7.162999999999999	0.596967072338881	4.95467515093049e-07	7.90033284672269e-08
CL1250.Contig4_All	0.0	1.8030000000000002	5.9402601671906305	6.38506265417316e-10	7.625840148846459e-11
CL1250.Contig7_All	0.0	0.336	4.5268799074833606	3.3260858305174896e-05	6.67114403599853e-06
CL1251.Contig4_All	0.866	4.57	2.52579511953644	1.2666442414061999e-26	5.28358905785992e-28
CL1251.Contig5_All	1.123	7.24	2.8017908804656697	2.1059137015608897e-25	9.352630299902749e-27
CL1253.Contig1_All	0.253	4.686	4.31517652370035	1.3264552590747698e-44	2.9906028782420697e-46
CL1253.Contig3_All	0.006	2.4730000000000003	6.819654734285411	1.12061534528781e-18	7.123479420087929e-20
CL1254.Contig11_All	0.053	1.206	2.81219102417368	0.026363275464067002	0.009246945418624409
CL1254.Contig12_All	0.643	1.556	1.40450208233546	0.00127385540269065	0.000328637217846048
CL1254.Contig15_All	0.193	1.166	2.4659591151764597	0.00132518125618584	0.000342982085489492
CL1254.Contig3_All	0.7	1.696	1.3745724651254498	0.007221716317618971	0.00218130095559188
CL1256.Contig3_All	0.423	1.496	2.04410976091644	0.000777694463767039	0.000192689149494748
CL1256.Contig6_All	5.58	7.906000000000001	0.6403109347593621	2.06088435359378e-11	2.17648745735576e-12
CL1257.Contig1_All	0.0	5.53	6.98513267105003	4.3455248949565e-15	3.46977979506941e-16
CL1259.Contig10_All	9.94	11.095999999999998	0.29685187852484995	0.000311021271327338	7.21068457315297e-05
CL1259.Contig16_All	20.436	25.25	0.447404802744568	3.84315111594889e-06	6.79815033302822e-07
CL1259.Contig17_All	4.94	9.68	1.10495588190672	7.326662924649599e-09	9.65718402169624e-10
CL1259.Contig2_All	9.193	24.026	1.52236457021514	8.730060976777621e-49	1.7447218281701096e-50
CL1259.Contig4_All	7.252999999999999	14.136	1.10033605177451	3.669117104336439e-36	1.06745868228918e-37
CL1259.Contig5_All	5.643	7.4	0.527155509913247	4.34465458580751e-05	8.85971083787562e-06
CL126.Contig1_All	0.996	1.556	0.7788803329552281	0.012793802517406	0.0041025769915346705
CL1260.Contig4_All	0.583	1.236	1.2100880050363898	0.0429684489430509	0.0160587706935521
CL1262.Contig10_All	10.556	12.95	0.43242853545978704	0.00198110115359026	0.000530419001287055
CL1263.Contig8_All	0.693	2.463	1.9187983117974199	6.262959910638679e-05	1.3068830066156698e-05
CL1265.Contig3_All	0.9	1.876	1.1844053490327	0.000386571256041333	9.08202843770087e-05
CL1266.Contig16_All	0.5760000000000001	2.023	1.9328770094112302	9.58276033050558e-06	1.78596375303372e-06
CL1266.Contig5_All	1.5930000000000002	5.393	1.88751524570854	2.16687019340316e-23	1.0659437847033298e-24
CL1267.Contig11_All	0.0	0.37	4.1074177783238195	0.000329526330125278	7.666458145153159e-05
CL1267.Contig12_All	1.113	3.266	1.6761865777413	4.54159800433572e-10	5.34614314736316e-11
CL1267.Contig15_All	22.746	43.18	1.06830443499967	2.5349869151898998e-12	2.49115877489646e-13
CL1267.Contig16_All	41.653	74.57600000000001	0.984312400723268	3.39661032758912e-47	7.138216789043959e-49
CL1267.Contig3_All	1.36	3.29	1.40545054506077	1.1378069952744399e-10	1.27375734968685e-11
CL1267.Contig5_All	0.39	1.44	2.010411994639	0.000101938161192752	2.1920667756982396e-05
CL1267.Contig8_All	4.223	9.58	1.3161748284785701	5.366662130237891e-07	8.58701692144526e-08
CL1267.Contig9_All	16.26	31.08	1.07562186036658	7.508094509523229e-23	3.80519742345438e-24
CL1268.Contig2_All	4.8	6.406000000000001	0.552320266993853	0.044903587199323	0.0168923040768883
CL127.Contig10_All	0.026000000000000002	0.396	3.2767379310997904	0.0011153635610239199	0.000284381659681704
CL127.Contig28_All	0.24	0.8059999999999999	1.75306650221546	0.00923761825769777	0.00286481454726033
CL127.Contig31_All	2.516	8.472999999999999	1.7369477355437601	0.0153724351968024	0.00503571221366041
CL127.Contig32_All	8.972999999999999	16.973	1.05495484980994	4.4595005566057694e-08	6.34312905101621e-09
CL127.Contig6_All	0.82	3.863	2.12385388966822	0.007149262184003921	0.00215813769602651
CL127.Contig7_All	2.426	4.436	1.0027030222028799	7.983078911399029e-07	1.3019421093129002e-07
CL1271.Contig3_All	0.366	1.59	2.19606648492254	0.00167213407304651	0.000441413040631746
CL1271.Contig5_All	2.006	5.04	1.4694785097049499	9.104692560170971e-08	1.3378745393712301e-08
CL1272.Contig11_All	0.113	1.45	3.0982046399650605	0.0011666262070934301	0.000298520594653722
CL1272.Contig13_All	0.0	1.87	7.309719915356519	4.52419017183163e-17	3.15517420983147e-18
CL1272.Contig21_All	0.0	0.85	5.663182701594	8.82049858869815e-09	1.1718920796717302e-09
CL1272.Contig24_All	1.733	4.393	1.45769718396894	0.00021577028740258201	4.873703028630929e-05
CL1272.Contig25_All	0.73	2.37	1.80252503049316	2.1817650075347602e-05	4.266513224235769e-06
CL1272.Contig26_All	0.0	8.043	8.91071208209908	5.79510604481526e-29	2.18663898704659e-30
CL1272.Contig27_All	0.77	1.296	0.8802302301641161	0.0431506881350576	0.0161313712188964
CL1272.Contig28_All	0.02	6.13	7.5030918077288	1.09653100018961e-28	4.193414136104149e-30
CL1272.Contig34_All	0.75	7.966	3.49318310574529	5.661708161413771e-27	2.3225314469644e-28
CL1272.Contig42_All	9.963	23.533	1.37272277363282	1.4803004103646e-12	1.43097812149932e-13
CL1272.Contig46_All	5.896	18.52	1.7883990687256297	1.1525917598823602e-36	3.2920566967318e-38
CL1272.Contig47_All	5.292999999999999	7.57	0.6526693287606851	0.000998631816929071	0.000252467129202083
CL1272.Contig48_All	0.37	1.3730000000000002	1.98396027906204	7.52840081183734e-05	1.5889642375079402e-05
CL1272.Contig49_All	16.6	26.003	0.7866208523337491	1.87975725525602e-06	3.20242185433432e-07
CL1272.Contig4_All	0.07	4.973	6.0345786105788495	4.24003615410468e-33	1.3597809318937598e-34
CL1272.Contig51_All	0.243	1.7	2.78532483691271	0.00013721770878696298	3.00984561133711e-05
CL1272.Contig7_All	0.836	1.8459999999999999	1.2505901726306499	0.00824370434471803	0.00252645842159999
CL1273.Contig2_All	0.023	0.423	2.9743961196278	0.0083121914997014	0.0025496107994420897
CL1273.Contig3_All	0.04	0.753	3.8193439516238397	5.72989704620631e-07	9.195056027454971e-08
CL1273.Contig4_All	0.6459999999999999	4.54	2.9365944989918	1.09674907469351e-41	2.67819979934733e-43
CL1276.Contig11_All	0.0	0.053	2.64632636187596	0.0466539222220158	0.0176415743198404
CL1276.Contig2_All	0.87	1.926	1.28572433313648	3.4077810297500395e-13	3.1328415499737097e-14
CL1277.Contig2_All	6.416	10.562999999999999	0.859105594653442	2.98563999158623e-12	2.9461405752243104e-13
CL128.Contig2_All	67.26	70.066	0.203806329848182	0.000153550781964196	3.39208319433141e-05
CL1280.Contig1_All	23.123	32.29	0.627967461252219	2.75769298272026e-08	3.84557388696935e-09
CL1283.Contig9_All	1.13	1.683	0.6987032940606479	0.0163479720069435	0.005400202887867829
CL1284.Contig3_All	2.853	3.3930000000000002	0.386658339029131	0.0498544960052872	0.0190402026931123
CL1285.Contig13_All	1.02	6.69	2.85414642642146	6.256462913073399e-23	3.1571787743002403e-24
CL1285.Contig1_All	0.366	3.013	3.13563357621987	8.904316485154309e-13	8.446361142198081e-14
CL1285.Contig9_All	0.6459999999999999	3.46	2.5234245287562	1.20947938827937e-09	1.47862886982973e-10
CL1286.Contig1_All	0.34299999999999997	1.743	2.3791960659600497	0.00423269962363371	0.00121556122675994
CL1286.Contig2_All	0.58	1.8130000000000002	1.71337703686917	0.00259855393385186	0.000712938187262205
CL1287.Contig2_All	4.466	9.3	1.19725074058705	8.28208546934819e-15	6.75008371152547e-16
CL1287.Contig4_All	0.076	0.873	3.0966999099267	0.00113455135705446	0.000289676110170658
CL129.Contig1_All	10.9	15.503	0.655422003121723	6.27451781612334e-07	1.0122591794828401e-07
CL129.Contig3_All	4.073	8.246	1.1682918464316399	0.000129869095175631	2.8377054948182502e-05
CL129.Contig9_All	6.353	7.75	0.4253652726169261	0.0237679845909273	0.008214181432356991
CL1290.Contig1_All	1.286	5.446000000000001	2.1933694855278603	6.80033718151136e-14	5.9189994391437596e-15
CL1294.Contig4_All	0.0	0.863	5.88849318594252	1.2783763690693302e-09	1.56671663347132e-10
CL1295.Contig11_All	0.483	1.0	1.1435293018311201	0.0365457950430812	0.0133479968176315
CL1295.Contig12_All	0.6859999999999999	7.0760000000000005	3.49239427951075	3.4512134894469293e-69	4.5658860062735386e-71
CL1295.Contig14_All	0.0	5.492999999999999	7.913610660541611	4.37696845221532e-21	2.42195504283047e-22
CL1297.Contig1_All	9.943	10.89	0.27219490054532103	0.0252158105883063	0.00878961460775055
CL1297.Contig5_All	3.68	4.56	0.44471914693423203	0.0440358555437755	0.0165168262916427
CL1297.Contig6_All	1.736	3.77	1.25238112655613	2.30078111578434e-07	3.53004690766841e-08
CL1297.Contig8_All	6.51	8.166	0.46538666745201	0.0138987695082379	0.00449929460197354
CL1299.Contig2_All	0.883	2.086	1.3761493363456399	7.738452822913211e-08	1.1288180393698999e-08
CL13.Contig2_All	4.14	6.63	0.816653070308812	0.00412984285318875	0.00118284139801128
CL13.Contig4_All	0.35	1.13	1.7861226136821398	0.005484595204211879	0.00161367705178725
CL130.Contig3_All	8.376	10.65	0.49055059260190503	0.000342067370908666	7.97531725597029e-05
CL1302.Contig11_All	6.7860000000000005	11.383	0.8833987889274241	6.936079149119629e-11	7.60672106203999e-12
CL1302.Contig20_All	0.0	0.38299999999999995	2.9131758221557997	0.0250584335874853	0.008727714359909291
CL1302.Contig3_All	0.126	0.703	2.5574812416382597	3.1539384528158e-07	4.90764392284284e-08
CL1303.Contig4_All	2.786	4.85	0.9343702495458961	0.000148722509620725	3.28000388654633e-05
CL1304.Contig1_All	0.06	46.533	9.125844013102538	8.02595812436649e-48	1.6499533985931e-49
CL1304.Contig2_All	4.89	6.666	0.5943604709503331	0.0357219021763866	0.0130091514759421
CL1308.Contig1_All	0.76	1.54	1.12017545349344	0.00851789659468872	0.0026178494535789103
CL1308.Contig3_All	0.31	0.95	1.65066047382699	0.008148180604588471	0.00249370576069896
CL131.Contig1_All	13.866	16.01	0.34879392280034804	3.39596978107943e-05	6.8205011841167e-06
CL131.Contig5_All	0.0	4.993	7.73590956122108	1.4912174332134699e-19	9.02295899831362e-21
CL131.Contig6_All	1.5659999999999998	7.0360000000000005	2.26427470341108	1.54428856638391e-09	1.90610838027922e-10
CL1312.Contig14_All	0.0	0.353	3.09497199891684	0.0156681605575999	0.0051462856262042
CL1312.Contig2_All	0.053	0.49	3.17089027380883	0.000340433241039026	7.93438259215043e-05
CL1312.Contig4_All	0.32	2.6860000000000004	2.89845607327231	0.000174214264863124	3.88138160852943e-05
CL1312.Contig5_All	4.416	8.2	1.02133805151198	0.00016464576912143702	3.6553482420201e-05
CL1312.Contig6_All	18.125999999999998	21.916	0.414375825062066	4.77344781410738e-05	9.78231105787866e-06
CL1312.Contig7_All	9.45	10.94	0.348083889387831	0.0186369997166653	0.00625445863054671
CL1312.Contig8_All	3.543	12.38	1.94457470273184	1.4039922843601298e-53	2.5340868951925798e-55
CL1313.Contig1_All	12.165999999999999	14.21	0.364953595251041	0.0010494524560385801	0.000266221917187457
CL1315.Contig2_All	0.493	2.22	2.2645265608669702	7.43316499992118e-08	1.08211890881637e-08
CL1315.Contig7_All	2.496	3.88	0.7738238413824642	6.46424980275089e-05	1.3515773312223e-05
CL1318.Contig4_All	0.623	2.8160000000000003	2.3001184412599303	8.20005194783103e-20	4.880546370673549e-21
CL1318.Contig7_All	17.116	39.92	1.36016835955185	1.6183066987367097e-76	1.9034740656103096e-78
CL1319.Contig21_All	0.09	1.05	2.9021341595799304	0.00480839330137291	0.00139830845992814
CL1319.Contig22_All	3.1460000000000004	8.496	1.55629454545551	1.33050233291395e-12	1.28104699435355e-13
CL1319.Contig3_All	0.963	2.09	1.2514598646768	4.36283714743938e-06	7.77963830633428e-07
CL1319.Contig4_All	0.996	2.903	1.6767041238793998	2.7789990992567797e-16	2.0537824738707002e-17
CL132.Contig1_All	0.0	2.793	5.6838809771554395	5.8664566706763904e-09	7.65678510618306e-10
CL132.Contig2_All	0.0	1.3530000000000002	3.45608319902775	0.004195899483163071	0.00120396397065021
CL1320.Contig3_All	0.71	2.19	1.71118182391	0.000127683591365526	2.78702721001664e-05
CL1321.Contig3_All	2.2359999999999998	4.466	1.1304815060108202	3.9672104493008695e-06	7.029987268676079e-07
CL1323.Contig1_All	3.64	8.1	1.28912640783731	5.7305671265857004e-15	4.62043415417065e-16
CL1324.Contig2_All	4.976	20.926	2.20396886868527	6.490849287187488e-67	9.039935408455057e-69
CL1324.Contig4_All	0.04	4.976	4.30239910882994	0.000196323727968547	4.4087061727196e-05
CL1324.Contig8_All	0.133	16.666	3.37831554038606	0.007350940018968891	0.00222415842940521
CL1325.Contig13_All	0.32299999999999995	0.97	1.6807666159536103	0.00211674929740439	0.000569755910540957
CL1325.Contig9_All	0.736	1.486	1.13575725854019	0.00279896557148346	0.000773050686198147
CL1327.Contig5_All	1.226	1.946	0.8079932933175419	0.000407099484929047	9.59409128486073e-05
CL1328.Contig2_All	7.72	10.936	0.640391967472291	1.44534950395474e-10	1.63113523559422e-11
CL1329.Contig22_All	16.243	18.215999999999998	0.303269358394447	5.38585277003001e-07	8.619405058676539e-08
CL133.Contig10_All	0.306	1.5530000000000002	2.16094229665583	0.0140445477158432	0.00455174857845234
CL133.Contig22_All	0.0	0.45299999999999996	3.89045810289968	0.00129803254415101	0.000335374502304715
CL133.Contig31_All	3.833	5.946000000000001	0.7773503014788579	0.000837546866904749	0.00020891812428834299
CL1332.Contig2_All	4.646	11.546	1.45084569009592	2.41261175767926e-37	6.74529793707414e-39
CL1332.Contig4_All	0.0	0.536	3.8452009251735597	0.0015226272162028802	0.00039895048751713703
CL1332.Contig5_All	2.51	5.446000000000001	1.25473372211394	4.99098083491414e-15	4.00386061295118e-16
CL1332.Contig7_All	8.443	11.335999999999999	0.5633572420947579	7.924927120178739e-10	9.535055592441641e-11
CL1333.Contig1_All	0.113	0.72	2.51871979699044	0.000330203491192504	7.68358718615235e-05
CL1333.Contig2_All	0.0	2.556	6.87094133762495	1.34775570995695e-14	1.11584650071276e-15
CL1333.Contig4_All	0.0	72.816	11.1126711730045	5.527038496902809e-53	1.0085143784358099e-54
CL1336.Contig12_All	0.863	1.3330000000000002	0.7532777255164541	0.00871010327722448	0.00268390239838949
CL1336.Contig14_All	0.753	1.66	1.2556789306693201	0.00059518195071731	0.000144460375418453
CL1336.Contig18_All	1.94	3.2460000000000004	0.87378007598196	8.4376005617846e-05	1.79271895438943e-05
CL1337.Contig11_All	0.29600000000000004	2.273	3.09757750474489	5.36699778910924e-10	6.36133732599712e-11
CL1337.Contig3_All	0.0	0.153	2.8955546931375005	0.0240181340941287	0.00832138307421672
CL1338.Contig10_All	0.12	0.3	1.4221724730526497	0.0358987564076987	0.0130862627447827
CL1338.Contig11_All	0.483	2.126	2.25568900917117	9.55746224384483e-13	9.083822147010769e-14
CL1338.Contig13_All	0.10300000000000001	0.856	2.99609600631729	7.032854150743919e-06	1.28796448385245e-06
CL1338.Contig17_All	0.9	1.53	0.897087737954572	0.000250830527454766	5.7272417797751206e-05
CL1338.Contig7_All	0.853	1.49	0.925301482122167	0.000767861024162847	0.000190104968822156
CL134.Contig17_All	17.206	18.39	0.23526167306657697	0.00185423899524739	0.0004937315916085339
CL134.Contig25_All	2.763	5.35	1.09280867502593	6.40993492761e-14	5.56851879399955e-15
CL1343.Contig4_All	1.93	6.8260000000000005	1.94195807225698	4.2185209824639396e-11	4.55702665278917e-12
CL1347.Contig1_All	8.146	13.065999999999999	0.8198529408940279	1.0735712833400799e-16	7.68377152756438e-18
CL1349.Contig5_All	1.5830000000000002	2.7760000000000002	0.9418265401799699	2.43273206039302e-10	2.79835975470259e-11
CL135.Contig15_All	0.0	0.43	4.19771305644405	0.00021923460738556798	4.95697363577906e-05
CL135.Contig29_All	0.426	0.823	1.08615981110797	0.0240175754943114	0.008319686242868671
CL1350.Contig1_All	4.7860000000000005	13.856	1.6713861436126998	3.12444052861915e-31	1.06965524441594e-32
CL1350.Contig4_All	0.44	3.553	3.0880294865507696	4.48781294894473e-15	3.5866627621236004e-16
CL1350.Contig5_All	0.753	3.513	2.2739042841227097	2.05808112527543e-05	4.00900689889815e-06
CL1350.Contig6_All	12.526	40.766	1.84606852707827	1.2773222933043897e-99	1.0729555127943397e-101
CL1350.Contig7_All	10.472999999999999	21.273000000000003	1.1792327700811298	1.34146469407717e-06	2.24668910781627e-07
CL1350.Contig8_All	39.833	182.8	2.3400671127939	0.0	0.0
CL1351.Contig43_All	0.0	0.753	3.9871559766517697	0.000922108746494457	0.00023163337926274
CL1352.Contig3_All	0.433	1.683	2.07815621367387	1.1661286422559699e-13	1.0341743119173201e-14
CL1352.Contig5_All	1.043	1.48	0.6339150814452029	0.0163244746852009	0.00539125160362706
CL1353.Contig1_All	3.3	9.316	1.6175949130888398	1.3120298621067199e-07	1.96495151044451e-08
CL1353.Contig8_All	3.2030000000000003	6.202999999999999	1.10174262013499	0.000512376623601665	0.00012300750951638702
CL1354.Contig4_All	3.443	4.96	0.66098444300809	0.000832193721431054	0.000207504872405626
CL1355.Contig1_All	0.51	0.9329999999999999	0.9834242615161669	0.0141678232231447	0.00459715786590218
CL1355.Contig6_All	1.506	2.313	0.7534613435934209	1.5810832657393802e-05	3.03014490208216e-06
CL1355.Contig7_All	0.5660000000000001	0.883	0.772575755240231	0.0454246531595629	0.0171081827530937
CL1359.Contig7_All	37.823	58.666000000000004	0.7744406578112679	3.2981646825215804e-15	2.61014729535568e-16
CL136.Contig1_All	0.023	1.433	5.3166782226592195	1.80915975124847e-10	2.05865811750146e-11
CL136.Contig21_All	0.9259999999999999	1.5430000000000001	0.8716443890368689	1.8889038000504502e-05	3.66294488398579e-06
CL136.Contig7_All	2.6460000000000004	3.2260000000000004	0.42334434240681296	0.011950138024995999	0.00380458136276386
CL136.Contig8_All	10.33	11.595999999999998	0.303977381159856	1.85648959008349e-06	3.1600768459405306e-07
CL136.Contig9_All	4.726	12.312999999999999	1.51894290103572	2.04326879458521e-69	2.6968230074986694e-71
CL1360.Contig11_All	5.1	6.412999999999999	0.47474776861708	0.00236668455616784	0.00064331172257775
CL1360.Contig1_All	0.0	0.836	3.7796215248886202	0.00197394572556395	0.000528338836768134
CL1360.Contig4_All	1.73	2.516	0.6686099502005379	0.0492898239791432	0.0187927362318705
CL1361.Contig13_All	1.13	2.8960000000000004	1.4413307716277701	0.0096796231038282	0.0030142840648814803
CL1364.Contig3_All	0.763	1.743	1.28404552147774	0.00167213407304651	0.00044140578598290194
CL1364.Contig4_All	17.942999999999998	21.406	0.396397105861736	0.0011723774444822698	0.000300114274777535
CL1364.Contig8_All	14.216	17.646	0.44964586073711893	0.0263919279314203	0.00925781943863251
CL1365.Contig14_All	0.0	0.163	3.44987780583382	0.00566562410818491	0.0016717161952589
CL1365.Contig22_All	1.093	1.72	0.7777293738948872	0.017416794939141996	0.00579188063740056
CL1365.Contig23_All	0.9159999999999999	1.82	1.1218460729631001	0.000282578309023379	6.50832222393886e-05
CL1365.Contig24_All	1.46	1.7730000000000001	0.41362578445733206	0.0306358138453881	0.0109343237912014
CL1365.Contig29_All	0.77	1.8430000000000002	1.39838900124327	3.9295696486088504e-08	5.559913005333559e-09
CL1365.Contig30_All	2.416	5.403	1.29604760166865	2.87909722644623e-19	1.7696359070026297e-20
CL1365.Contig38_All	3.73	11.5	1.75964304236507	3.9742967610847594e-109	3.0116143706942885e-111
CL1365.Contig41_All	0.11599999999999999	0.5	1.9902116996261698	0.0200208898743424	0.00677018714646211
CL1366.Contig12_All	16.78	20.123	0.40075206610697606	2.81155200537518e-06	4.8952160791405e-07
CL1366.Contig19_All	12.95	17.046	0.5332458539964651	3.89484765198476e-06	6.89324506112113e-07
CL1366.Contig21_All	12.085999999999999	13.466	0.29361510897735604	0.0166935070226134	0.00552563753181613
CL1366.Contig26_All	12.843	13.033	0.159381831666359	0.0371425361514295	0.0135945602595238
CL1366.Contig27_All	14.203	19.656	0.609628513883183	1.62794174705732e-16	1.18277455157749e-17
CL1366.Contig8_All	24.05	27.56	0.334155211868461	1.7682146598088699e-06	3.0020869269751e-07
CL1367.Contig2_All	7.122999999999999	13.056	0.985631007019059	0.0478209337638738	0.0181615116872802
CL1367.Contig4_All	0.6759999999999999	11.446	4.21300944853527	1.1980278582679997e-86	1.1896603312005397e-88
CL1370.Contig4_All	0.38	0.82	1.249637448154	0.0207850773055874	0.0070578092438183596
CL1370.Contig5_All	0.0	0.433	3.5392388681189706	0.00424971058437406	0.00122084460886365
CL1373.Contig4_All	0.623	1.473	1.3815246827228898	3.6515993124813105e-05	7.3734399624053894e-06
CL1375.Contig4_All	1.3130000000000002	4.313	1.8560459662857198	1.70453930481228e-25	7.531689426495109e-27
CL1376.Contig3_All	0.556	1.993	1.9669826680251001	1.6311952360739e-07	2.4634917592401604e-08
CL1377.Contig10_All	0.193	4.186	4.49628664505305	8.20127980602942e-41	2.0488046897055902e-42
CL1377.Contig11_All	1.79	3.806	1.21472320799569	2.3054275355804e-06	3.97344350887784e-07
CL1377.Contig12_All	0.59	1.436	1.3995505165342	0.00647122647039784	0.0019348812894856699
CL1377.Contig14_All	0.0	0.556	3.6257156910084105	0.0032830236514872603	0.0009188629016216381
CL1377.Contig15_All	3.883	4.78	0.443129108516758	0.00104514768646736	0.00026495583374704703
CL1377.Contig17_All	0.7659999999999999	1.903	1.43437214338215	7.53252297666551e-06	1.38491562746766e-06
CL1377.Contig1_All	0.313	1.51	2.33576755007261	1.1612404355242e-07	1.7281234198342402e-08
CL1377.Contig21_All	0.41600000000000004	1.786	1.91607424962401	0.0432875165505061	0.0161879298342896
CL1377.Contig24_All	0.32299999999999995	2.133	2.6924011907047896	1.84736138562435e-05	3.5768097692330103e-06
CL1377.Contig5_All	0.816	2.656	1.84261037298451	1.58550907809594e-17	1.0738836455507198e-18
CL1377.Contig8_All	0.426	4.976	2.68423667889317	0.0192971210578789	0.00649711856583309
CL1379.Contig3_All	4.126	10.642999999999999	1.50719850927649	1.51153199268318e-40	3.7980641716409597e-42
CL1379.Contig5_All	60.87	76.763	0.475806921094506	3.4126797459516e-07	5.33441014925994e-08
[truncated: 19,109 more rows]
