# Supplementary material for: Leveraging Transcriptome Insights and GsHZ4 Gene Expression to Improve Alkaline Tolerance in Lupinus angustifolius
Source: Plants (Basel). 2025 Nov 7;14(22):3408. doi: 10.3390/plants14223408 (PMC12656323; doi:10.3390/plants14223408)
Supplement: Supplementary file 1 [file plants-14-03408-s001.zip › Table S6A-D--DOWN.csv]

Gene ID	a FPKM	d FPKM	log2(d/a)	Qvalue(a-vs-d)	Pvalue(a-vs-d)
CL1.Contig8_All	2.526	1.5330000000000001	-0.582739488620365	0.0322465364577703	0.011590439887408998
CL10.Contig10_All	8.193	4.79	-0.635907767315954	3.34859169243728e-06	5.8832404343297e-07
CL10.Contig13_All	3.7960000000000003	1.78	-0.9527482026464119	0.0048275344080695	0.0014043773005040698
CL10.Contig7_All	2.823	1.17	-1.1233288334367901	3.62713088527111e-07	5.6896318806961206e-08
CL10.Contig9_All	14.845999999999998	10.96	-0.298011318939895	0.0104242498535954	0.0032678657746950898
CL100.Contig12_All	8.2	3.1630000000000003	-1.2313764492357802	1.47628402416512e-11	1.5401936873986e-12
CL100.Contig15_All	4.923	0.9359999999999999	-2.2530054271781697	2.2360546800028598e-10	2.5623472194680497e-11
CL100.Contig8_All	29.886	21.055999999999997	-0.365683475350478	7.95055665975557e-06	1.46686946939417e-06
CL100.Contig9_All	0.7859999999999999	0.0	-5.329821223486491	2.90240300815947e-07	4.4996294827291504e-08
CL1000.Contig3_All	1.3359999999999999	0.503	-1.22059907005573	0.00707690798568044	0.0021343944466601897
CL1000.Contig7_All	8.453	4.81	-0.6715431304274779	0.000800951663282282	0.00019895608968958797
CL10002.Contig1_All	8.936	6.3	-0.364777095031133	0.0181674583968568	0.0060776295179251
CL10003.Contig2_All	11.696	6.553	-0.689900073407208	0.00287316085897926	0.0007948586910717139
CL10004.Contig1_All	7.09	1.426	-2.1687058059988003	2.5046110401404598e-30	8.89261926899805e-32
CL10006.Contig2_All	5.046	3.6630000000000003	-0.329038187060616	0.0439587337961317	0.01648388549867
CL10007.Contig1_All	13.383	9.023	-0.420451019639123	0.0108279547968086	0.00340693255610882
CL1001.Contig10_All	6.466	0.03	-6.8883522252675995	6.70762106840612e-28	2.6447594598913694e-29
CL1001.Contig12_All	5.22	1.193	-1.97728286988567	2.48710687427233e-20	1.42902956625655e-21
CL1001.Contig14_All	10.33	0.883	-3.40547052057124	1.2468116302267898e-55	2.1608407993334096e-57
CL1001.Contig4_All	3.536	0.5329999999999999	-2.3952664962752404	0.000274509879268106	6.31106130194819e-05
CL10011.Contig1_All	9.536	1.09	-2.9062731410774703	8.832706829720409e-12	9.046833613103729e-13
CL10013.Contig1_All	40.966	29.353	-0.33772531504561604	0.000113072051640384	2.4478484974828e-05
CL10013.Contig3_All	7.14	4.283	-0.595104423262715	0.0009715125854715769	0.000245125636995878
CL10014.Contig1_All	13.376	7.582999999999999	-0.661175765166646	0.009955400847018759	0.00310845269860855
CL10018.Contig1_All	17.07	1.42	-3.3984515051988597	4.640436417051559e-20	2.7150641817246397e-21
CL10018.Contig2_All	12.325999999999999	6.066	-0.8592019182373771	0.00490810755556842	0.0014297920080083302
CL1002.Contig13_All	2.383	0.04	-5.04264288794453	3.33064298177514e-11	3.5736349008689504e-12
CL1002.Contig20_All	1.756	0.0	-6.451859097661719	3.4417855950231898e-12	3.41523894592083e-13
CL1002.Contig45_All	20.465999999999998	12.222999999999999	-0.604074978283659	1.0405472077996701e-10	1.16108566243845e-11
CL1002.Contig48_All	0.29	0.0	-3.32134596851296	0.00831892443237202	0.00255184918468636
CL1002.Contig51_All	0.23	0.0	-3.3123929457498904	0.00856096226119642	0.0026326890429451896
CL1002.Contig66_All	122.676	87.04	-0.35519048898969	4.77385278817841e-28	1.87086173220761e-29
CL1002.Contig74_All	3.3160000000000003	0.0	-7.79678626214583	3.47718327951766e-20	2.01527583769861e-21
CL1002.Contig8_All	0.493	0.0	-5.24148618274011	3.62870585601493e-07	5.69248014031299e-08
CL10021.Contig3_All	1.876	0.473	-1.8340345435503402	5.18442125690058e-05	1.0680109616358699e-05
CL10024.Contig2_All	7.382999999999999	3.353	-0.9901333909080601	0.000339710264284941	7.91647156458374e-05
CL10027.Contig8_All	1.203	0.053	-3.9423507810400404	1.18316401514869e-06	1.9672806547225698e-07
CL1003.Contig14_All	49.986000000000004	32.813	-0.4654100135883161	1.6736468092778603e-16	1.21685242818393e-17
CL1003.Contig2_All	26.263	14.415999999999999	-0.7246531289520809	1.4956367091426902e-13	1.33853966599794e-14
CL1003.Contig3_All	30.146	10.71	-1.35167701656128	2.2058906689585097e-64	3.2329153041954094e-66
CL1003.Contig7_All	11.543	5.68	-0.8807746140947551	1.87824787687244e-07	2.8565414879602794e-08
CL10033.Contig10_All	0.376	0.11599999999999999	-1.6245310882248702	0.0269034435515321	0.009455452441605509
CL10033.Contig22_All	1.153	0.436	-1.24595396280417	0.0358333998087009	0.0130598272205125
CL10033.Contig9_All	1.1059999999999999	0.396	-1.3099926223990102	0.00404256256205869	0.0011556129908278
CL10034.Contig4_All	13.083	8.11	-0.538251751917643	0.0116573455878614	0.0036993212825632204
CL10034.Contig5_All	20.38	15.08	-0.289830822557985	0.0291585987701573	0.0103557930076482
CL10035.Contig1_All	4.306	1.73	-1.1644239009536201	2.13129309037424e-05	4.1616020528911205e-06
CL10035.Contig4_All	4.913	2.51	-0.823905448673033	0.0005786845560375781	0.000140179106994895
CL10035.Contig5_All	0.6859999999999999	0.076	-2.56540795427341	0.010384057255494	0.00325299608790736
CL10038.Contig1_All	9.302999999999999	5.916	-0.511708495717573	0.000193138865526686	4.32994856482576e-05
CL10039.Contig2_All	6.606	4.413	-0.434825887958124	0.0323605953277949	0.0116358152304373
CL10041.Contig3_All	86.57	66.66	-0.22092120895079	0.0351002778994174	0.0127531752595171
CL10042.Contig1_All	73.263	53.11600000000001	-0.31865666216544797	1.1043231987827302e-07	1.63801829716084e-08
CL10046.Contig2_All	39.02	27.71	-0.33477063085353004	0.00443475174404504	0.00127898810850575
CL10047.Contig15_All	1.01	0.0	-5.93615331689159	4.23539536636262e-10	4.9742342557764e-11
CL10047.Contig25_All	3.263	1.403	-1.06599481821148	0.000948513249162703	0.000238692764548079
CL10047.Contig26_All	11.6	5.256	-0.991814778329995	3.74005698394772e-05	7.56295729482907e-06
CL10047.Contig39_All	27.616	4.573	-2.3428875582481297	4.7878072358524804e-06	8.577297034095309e-07
CL10049.Contig2_All	2.05	0.9129999999999999	-1.01535820793179	0.0032308044355090397	0.000902746034357972
CL1005.Contig2_All	4.4430000000000005	0.19	-3.7654978586557104	1.8654154525621899e-06	3.1764604878268597e-07
CL10051.Contig1_All	26.073	13.302999999999999	-0.826732164389938	8.5474580969695e-16	6.52240689790711e-17
CL10052.Contig2_All	47.15	28.586	-0.578683843458855	3.5602154444902004e-13	3.27853629476167e-14
CL10055.Contig2_All	3.5060000000000002	1.8630000000000002	-0.773586011378669	1.65536517983475e-05	3.18146606993461e-06
CL10056.Contig1_All	12.062999999999999	7.8	-0.48652287409550304	0.0161851060094682	0.00534084407065775
CL10057.Contig1_All	23.246	16.66	-0.338703382854591	0.000111785090918182	2.41835864063401e-05
CL1006.Contig11_All	2.623	1.226	-0.943635434422409	0.0008764061729095	0.000219222416142105
CL1006.Contig18_All	1.033	0.0	-4.88135880325459	2.98079413150081e-06	5.20570868819109e-07
CL1006.Contig3_All	4.76	1.016	-2.04876321056971	2.0838968231818198e-07	3.18231831592265e-08
CL1006.Contig7_All	2.426	0.12300000000000001	-4.0040092205102304	7.04819766146864e-13	6.64608702056234e-14
CL10062.Contig1_All	3.7560000000000002	1.946	-0.8233321547940992	0.00295211032543397	0.000818328632746949
CL10065.Contig10_All	6.46	1.3230000000000002	-2.1597659512358502	6.951998091526089e-38	1.9111102163733497e-39
CL10065.Contig13_All	1.516	0.7759999999999999	-0.8047222402201991	0.038865246977523	0.0143197546321302
CL10065.Contig8_All	4.053	1.426	-1.3677988488112802	3.00696766418323e-08	4.20664356638555e-09
CL10067.Contig5_All	2.64	0.7559999999999999	-1.59891722077151	0.000103809397440995	2.2340345079082997e-05
CL10068.Contig2_All	12.323	6.103	-0.869977496745529	5.93115814877174e-15	4.790809633965371e-16
CL10069.Contig1_All	13.642999999999999	9.476	-0.37968071788355795	0.0108290406234861	0.00340738692224877
CL10070.Contig3_All	4.17	2.416	-0.649134533583788	0.0307502514694517	0.0109924523135533
CL10075.Contig11_All	9.96	5.296	-0.7636660749913878	6.05644784057146e-05	1.26120572803939e-05
CL10075.Contig2_All	25.803	18.64	-0.326383478555475	0.0183753545363259	0.00615406347603634
CL10075.Contig3_All	3.043	0.883	-1.64897242716054	1.54972619779604e-07	2.33545355952275e-08
CL10075.Contig4_All	0.503	0.0	-4.12384918437624	0.00028642810428359	6.60454077541974e-05
CL10075.Contig7_All	2.6460000000000004	0.473	-2.28768676800736	1.3985057368448199e-05	2.66131110126853e-06
CL10075.Contig8_All	2.4659999999999997	0.6859999999999999	-1.6999896769307399	0.00016984870242903202	3.778285455143429e-05
CL10079.Contig2_All	12.345999999999998	9.76	-0.20009730722531402	0.0329606793013154	0.011874915759981
CL1008.Contig3_All	112.56299999999999	19.535999999999998	-2.3829402198164105	4.9853135151104384e-139	2.6672472929050095e-141
CL1008.Contig5_All	60.21	10.033	-2.4401598946808503	3.4186718577518693e-102	2.7862935377165995e-104
CL1008.Contig7_All	289.48	73.296	-1.8416417182288602	8.834603703875034e-200	2.823144692039879e-202
CL1008.Contig8_All	25.53	3.406	-2.75946156702806	1.9335165414551795e-80	2.1313341355882995e-82
CL10081.Contig1_All	3.8	2.536	-0.445980900815036	0.0115627068174786	0.00366676131091904
CL10088.Contig2_All	8.18	5.516	-0.42687655590628704	0.0014052407903399	0.00036573618179949
CL10091.Contig4_All	49.75	36.12	-0.31716864008029305	3.1695023180173895e-07	4.93483108044094e-08
CL10092.Contig1_All	1.7630000000000001	0.64	-1.29884811427456	0.027009345998112996	0.009496889881611079
CL10093.Contig1_All	4.553	1.3459999999999999	-1.58419640544473	0.00236824676033772	0.000643785662613899
CL10097.Contig2_All	8.062999999999999	4.5	-0.6856032257316519	0.0238978818111521	0.0082667850467885
CL1010.Contig10_All	0.536	0.0	-3.53959492963568	0.00427146191936594	0.00122802696144401
CL1010.Contig12_All	0.46	0.0	-4.466411591804871	3.56558458256841e-05	7.18491031986155e-06
CL1010.Contig9_All	3.123	1.216	-1.21451953069392	6.717747579315461e-07	1.08761068218997e-07
CL10100.Contig2_All	4.49	2.516	-0.691521837718467	0.0308539080126819	0.0110360694349958
CL10100.Contig6_All	0.293	0.0	-2.9073709687156404	0.0226334618679906	0.00776672812193112
CL10103.Contig2_All	2.8760000000000003	1.21	-1.10519718138692	0.00120502183487318	0.000309097990827407
CL10105.Contig1_All	94.10600000000001	45.79600000000001	-0.8899055766608871	2.11567774131151e-42	5.067267419676879e-44
CL10105.Contig2_All	164.80599999999998	82.22	-0.851254454729598	3.7880735170778e-37	1.0669741063601399e-38
CL1011.Contig7_All	10.286	6.846	-0.44107514482137	0.0484183971219496	0.0184216803364335
CL10110.Contig2_All	11.85	2.13	-2.3251430875398196	1.10309206308329e-21	5.94081287213931e-23
CL10111.Contig1_All	1.886	0.0	-4.93708118642543	1.7246932417297501e-06	2.92334885119623e-07
CL10113.Contig1_All	47.543	20.305999999999997	-1.08113676431303	3.33781527649e-42	8.046528276327759e-44
CL10114.Contig1_All	1.89	0.423	-1.79346042482052	0.0182706016690683	0.00611555763833237
CL10114.Contig2_All	4.546	0.32	-2.97179167752393	0.00126938815341137	0.000327273320480126
CL10115.Contig2_All	27.08	21.593000000000004	-0.18436003099724102	0.0341006616380809	0.0123449002416007
CL10117.Contig3_All	94.613	65.263	-0.38809725161993297	4.02580620269945e-14	3.4458061646904504e-15
CL10118.Contig1_All	7.79	5.332999999999999	-0.406210475142969	0.000680892997955061	0.000167049868969833
CL10118.Contig2_All	6.5	3.93	-0.5851521579632629	0.00022930755636009	5.2059696596995294e-05
CL1012.Contig3_All	1.426	0.633	-1.0552410465770001	0.0188212568562376	0.00632142368644251
CL10120.Contig1_All	2.8160000000000003	0.196	-3.4112461166324	3.3060936785962896e-07	5.15747998471159e-08
CL10120.Contig2_All	3.2960000000000003	1.59	-0.90959222184705	0.000304802441171661	7.05730709727434e-05
CL10128.Contig1_All	13.963	10.27	-0.302619605651334	0.00717394301039925	0.00216619909013825
CL10129.Contig3_All	6.06	3.6	-0.6091671309990639	2.0031577660646898e-05	3.89708346003467e-06
CL1013.Contig5_All	4.49	2.4859999999999998	-0.7099703998480681	0.0252939712478882	0.008821335331791
CL1013.Contig7_All	4.436	0.326	-3.433410792313	7.282701470254021e-09	9.59544870048978e-10
CL10132.Contig1_All	2.8960000000000004	0.0	-5.6267832637257005	7.4919176164655e-09	9.88436216846917e-10
CL10133.Contig1_All	10.583	7.832999999999999	-0.29284872299882697	0.0181876787958572	0.00608458324050807
CL10134.Contig1_All	8.173	0.606	-3.5211819120877794	1.69595013133236e-18	1.0877834840139098e-19
CL10136.Contig2_All	5.65	2.9760000000000004	-0.784902756758063	0.0019865665919697397	0.000531985705484543
CL10137.Contig2_All	35.48	25.776	-0.31363296271736796	0.0126811998236555	0.00406316883317299
CL1014.Contig1_All	19.445999999999998	14.023	-0.33209447820074	0.00207507562612085	0.000557674819569009
CL1014.Contig2_All	27.793000000000003	22.213	-0.18497850433321497	0.0177439388104217	0.00591766297307109
CL10143.Contig4_All	4.0360000000000005	0.055999999999999994	-5.3039179894948605	7.499915150939e-10	9.01276352047868e-11
CL10145.Contig1_All	29.496	10.156	-1.38553634750783	8.49550767454935e-31	2.96061867726902e-32
CL10146.Contig3_All	4.396	2.146	-0.886182029219055	0.00220165812264884	0.000594993804981024
CL10146.Contig4_All	1.896	0.9129999999999999	-0.8998838659332751	0.00785296086813561	0.0023942003708475198
CL10146.Contig7_All	2.7030000000000003	1.3	-0.8993012965451801	0.00392167334393389	0.00111799387477659
CL10147.Contig2_All	0.36	0.0	-2.9074905480334903	0.0226303301394479	0.007765417903186591
CL1015.Contig5_All	10.876	4.32	-1.18585692091071	1.33404704280472e-14	1.1039412507726099e-15
CL10151.Contig1_All	2.193	0.6759999999999999	-1.5478172022849699	0.000492027032464717	0.000117700409817776
CL10152.Contig1_All	10.22	3.983	-1.2204313916437701	1.64963250241199e-25	7.280492354848841e-27
CL10153.Contig1_All	8.3	4.106	-0.8555847700391371	0.0343954110761076	0.0124605540391257
CL10153.Contig2_All	127.28299999999999	94.946	-0.28168214455964397	1.3279419294445002e-11	1.3787949273151003e-12
CL10154.Contig2_All	27.173000000000002	16.942999999999998	-0.53202473837334	0.00022253181822172997	5.03833476516656e-05
CL10155.Contig1_All	2.12	1.013	-0.92720051495309	0.00827670999066613	0.00253760752750644
CL10156.Contig1_All	10.186	0.25	-5.15102765909457	1.52594257240004e-33	4.815873551349429e-35
CL10157.Contig1_All	32.286	23.873	-0.292487844908531	0.0001150584956526	2.4945648592686702e-05
CL10158.Contig2_All	8.946	5.72	-0.5004764961182679	0.0145013905646661	0.004718525559757479
CL10163.Contig1_All	33.033	13.27	-1.1704208284261899	1.3622155331682501e-45	2.9818980402544397e-47
CL10164.Contig5_All	5.57	3.6	-0.485935117822374	0.00426063958453223	0.00122451644688324
CL10166.Contig2_All	2.943	0.77	-1.74857933798739	0.000131250192434249	2.86993243795346e-05
CL1017.Contig3_All	0.41	0.0	-3.7288399314297402	0.00141795501211375	0.00036935520789985096
CL1017.Contig5_All	1.263	0.06	-4.1963112162364	2.1325051715415498e-13	1.92849090051659e-14
CL1017.Contig6_All	3.5660000000000003	2.416	-0.41483688727706897	0.0408016057054414	0.0151487178639484
CL10170.Contig1_All	5.686	2.553	-1.0047280488494499	0.00587676456285496	0.00174037772665827
CL10170.Contig2_All	4.876	1.28	-1.73339962236703	0.000591887800744361	0.00014361154391388702
CL10171.Contig1_All	3.906	0.0	-6.002940640864099	2.2598075092061398e-10	2.5902718084935103e-11
CL10176.Contig1_All	2.826	0.40299999999999997	-2.4814382397870403	0.0009980708585656788	0.00025231492273406804
CL10176.Contig4_All	4.466	2.68	-0.582963824834881	0.0451767970548089	0.0170058986446493
CL10176.Contig5_All	20.146	6.742999999999999	-1.42707428938301	6.65371550891346e-19	4.1672727687993594e-20
CL10176.Contig6_All	52.74	23.58	-1.01160995245956	3.7144021288095295e-27	1.5117269856299197e-28
CL10176.Contig7_All	14.276	8.623	-0.581181891313597	1.2527906492350698e-05	2.36785009095464e-06
CL10178.Contig1_All	0.28	0.0	-2.62847423633813	0.0484228285569929	0.0184238703900632
CL10179.Contig1_All	30.013	17.236	-0.650213774678234	2.217873912107e-09	2.7795278389699504e-10
CL10179.Contig2_All	6.4	2.2430000000000003	-1.34110556743907	0.00254661622399397	0.000697204150300188
CL1018.Contig10_All	2.9760000000000004	1.66	-0.695407145220649	0.0015149388256372	0.000396857172557915
CL1018.Contig11_All	2.62	0.353	-2.62204194354686	2.9367166789160498e-05	5.84280403043597e-06
CL1018.Contig2_All	11.41	6.3660000000000005	-0.6967932085690529	0.00011770686430346899	2.55565933789183e-05
CL1018.Contig3_All	29.833000000000002	13.84	-0.9648052172407191	6.99988795617612e-26	3.0346861526863998e-27
CL1018.Contig5_All	1.6	0.373	-1.95204260919289	8.52985938835004e-05	1.81374158263383e-05
CL10180.Contig1_All	13.655999999999999	6.473	-0.9338476460185391	1.43273201350404e-13	1.28000529524051e-14
CL10184.Contig2_All	70.81	46.286	-0.47098819281121096	5.0275311755670295e-18	3.31205512695441e-19
CL10185.Contig1_All	12.47	8.546	-0.403499435455114	4.34456014805477e-05	8.858613810644721e-06
CL10187.Contig1_All	54.706	26.703000000000003	-0.8804181465151658	7.438629523013559e-15	6.04871124832488e-16
CL10188.Contig2_All	1.183	0.456	-1.18981279511077	0.0387499868685979	0.0142663216522483
CL10188.Contig3_All	3.9160000000000004	1.213	-1.5480601643097702	2.01599863906096e-09	2.51708670416007e-10
CL1019.Contig3_All	8.096	0.053	-6.68560866770777	2.06654369746352e-26	8.73114765954807e-28
CL1019.Contig8_All	41.66	7.97	-2.24228056867243	3.4416279213706894e-96	3.019946016712109e-98
CL1019.Contig9_All	2.823	0.5529999999999999	-2.1976714419317	1.37633059562207e-12	1.32717746644074e-13
CL10193.Contig2_All	1.996	0.096	-4.03828338102789	2.76389685449859e-07	4.27310634633423e-08
CL10194.Contig3_All	14.283	9.523	-0.442801138788108	0.00234288143375537	0.00063628066209482
CL10194.Contig4_All	13.46	7.62	-0.675717039775152	2.0016209763241297e-06	3.42357588481e-07
CL10195.Contig2_All	9.883	6.416	-0.48233322729306	0.0005015858860721179	0.00012018837565246899
CL10197.Contig1_All	2.253	0.03	-5.4428232590943	2.20258543790062e-15	1.72362495676498e-16
CL10197.Contig3_All	3.5060000000000002	2.246	-0.503656377749216	0.013771981999081001	0.00445251700191999
CL1020.Contig3_All	0.726	0.0	-4.796607380640481	6.51010430923373e-06	1.18653835657673e-06
CL10201.Contig3_All	47.76	33.753	-0.361181865658874	2.00850709998262e-10	2.29448693386238e-11
CL10203.Contig4_All	32.126	19.89	-0.515885424242937	0.0356277713902732	0.0129711625768191
CL10203.Contig5_All	37.87	24.945999999999998	-0.43185835191148103	0.0275532238587835	0.00971164312129704
CL10204.Contig2_All	22.12	12.716	-0.6457586514624251	0.000266571420863923	6.11662249953089e-05
CL10205.Contig1_All	7.166	4.453	-0.544534823727502	0.000109851276784908	2.37377825364022e-05
CL10209.Contig1_All	3.11	0.636	-2.10031371673162	1.39505654340769e-06	2.3399299622645302e-07
CL1021.Contig1_All	6.336	2.8360000000000003	-1.01410273459543	2.66903892446119e-07	4.1211732370285806e-08
CL1021.Contig4_All	2.7430000000000003	0.99	-1.25170778433591	0.0489205924671696	0.0186402473988322
CL1021.Contig6_All	1.4	0.263	-2.01747618525524	0.0230437385364741	0.00793095537407086
CL1021.Contig8_All	9.623	5.05	-0.780122306050339	1.3629281552319e-06	2.2849356570043898e-07
CL10210.Contig3_All	5.266	3.3160000000000003	-0.527890957104221	0.0174373234561581	0.00580015934428691
CL10211.Contig2_All	13.306	0.373	-5.00010678058014	1.53031546387015e-41	3.75765233969636e-43
CL10212.Contig2_All	6.186	0.583	-3.20721046212707	4.863976664894511e-15	3.89792511195083e-16
CL10213.Contig2_All	2.793	0.4	-2.65880267620743	3.2108712010867995e-17	2.22221925617784e-18
CL10215.Contig1_All	3.386	1.6230000000000002	-0.9176066424215842	1.0096738236334401e-05	1.88700997213918e-06
CL10216.Contig1_All	1.386	0.293	-1.90913650038194	0.0062039976770217	0.0018475541374565801
CL10217.Contig1_All	7.813	3.866	-0.857164695862597	0.00115328118872201	0.00029487773750421403
CL10217.Contig3_All	9.613	4.933	-0.8094963614236791	0.0009000217676292289	0.000225551145272156
CL10218.Contig2_All	5.726	0.0	-6.07388874376078	1.05381306273766e-10	1.17665609018194e-11
CL1022.Contig12_All	11.19	7.122999999999999	-0.503378034820144	0.002641557487722	0.0007257539724622639
CL1022.Contig13_All	5.412999999999999	2.823	-0.79882119875613	0.000348791493058073	8.14443439099391e-05
CL1022.Contig16_All	47.396	7.332999999999999	-2.5457072791992004	2.5405990079048092e-114	1.7929719971265697e-116
CL1022.Contig1_All	4.663	0.92	-2.1427313467837097	1.32934814176417e-06	2.22528929810779e-07
CL1022.Contig20_All	5.183	0.0	-6.55795248917027	4.74454737724768e-12	4.75832602760265e-13
CL1022.Contig2_All	34.463	10.033	-1.63675371945411	1.2389890620257798e-81	1.3347978882250497e-83
CL10223.Contig1_All	4.836	1.736	-1.33952078486638	6.8000855423321095e-06	1.24300051221382e-06
CL10223.Contig2_All	1.11	0.12300000000000001	-2.4698485317136	0.020307001786441	0.00688046564676583
CL10223.Contig3_All	1.64	0.156	-2.4867298968035696	0.0236573400492501	0.0081702791216295
CL10223.Contig4_All	12.83	6.716	-0.7925084601518839	1.1359199364977e-08	1.5260920174012698e-09
CL10224.Contig3_All	19.52	1.726	-3.35426508698394	3.5224164012569495e-142	1.8295695727401795e-144
CL10224.Contig9_All	3.386	1.09	-1.4823116008735502	8.08481925985257e-11	8.92796447708215e-12
CL10225.Contig5_All	8.27	1.263	-2.5702693851473395	7.905734661232421e-49	1.5791555011298896e-50
CL10225.Contig6_All	0.26	0.0	-3.42239840790591	0.0053874391249482	0.00158273653717082
CL10227.Contig2_All	23.22	8.466000000000001	-1.31528810395799	2.7648272657071297e-50	5.367283415956749e-52
CL10229.Contig10_All	0.613	0.253	-1.13564277984745	0.007706232137192591	0.0023452947843494603
CL10229.Contig11_All	6.196000000000001	0.273	-4.32661791853508	5.8074821082799894e-46	1.26038036408113e-47
CL10229.Contig13_All	1.993	0.983	-0.8769481694314579	0.000699075695445554	0.000171874633619136
CL10229.Contig16_All	2.113	1.1159999999999999	-0.769245004554019	0.00227753527965195	0.000617111520277918
CL10229.Contig19_All	4.246	2.023	-0.9290401294140309	6.84362419432174e-07	1.10856012440835e-07
CL10229.Contig2_All	3.503	1.016	-1.6370109708573601	3.5787161674670897e-12	3.55707348556206e-13
CL1023.Contig7_All	0.89	0.293	-1.4726042330778	4.22222599990079e-06	7.513523924420891e-07
CL10231.Contig3_All	37.306	13.71	-1.26600444818451	0.000159853026774868	3.54228756545698e-05
CL10231.Contig5_All	146.72299999999998	97.316	-0.436769718886149	4.10132687989573e-11	4.426586422295889e-12
CL10231.Contig6_All	126.21	67.54	-0.7456235058577729	8.345432106582248e-30	3.0290641042200397e-31
CL10231.Contig7_All	162.57299999999998	120.193	-0.285140877652437	3.41712148164462e-06	6.011823264331321e-07
CL10232.Contig5_All	2.36	1.173	-0.865590117309162	0.00477613225104699	0.00138773361009801
CL10232.Contig7_All	2.35	0.87	-1.29852502453551	1.75391167190652e-05	3.38473862009835e-06
CL10236.Contig1_All	5.21	1.183	-1.9618583730585502	1.77570275195731e-11	1.8655127848679696e-12
CL10238.Contig2_All	5.6	3.733	-0.44080249462779997	0.0231546248938131	0.00797424737159704
CL1024.Contig1_All	1.446	0.2	-2.21370933105764	0.0274592787376826	0.009674814730686859
CL10245.Contig2_All	17.076	9.256	-0.729771237432162	1.2863551848345099e-05	2.4349042933055303e-06
CL10246.Contig2_All	3.6830000000000003	1.2	-1.44134019499373	3.97607704406296e-05	8.06298809967988e-06
CL10248.Contig1_All	2.91	1.37	-0.924080943270597	0.012348457557124	0.00394408739515932
CL10252.Contig3_All	6.11	1.923	-1.5215317018238	1.0010511720803098e-09	1.21473123669484e-10
CL10254.Contig2_All	56.63	35.78	-0.5233800785599779	1.7072218387811299e-22	8.79457992539663e-24
CL10254.Contig4_All	5.99	4.1	-0.406607780612664	0.00552151696993684	0.00162580458250225
CL10254.Contig8_All	5.506	1.726	-1.5315358937572199	3.9445223062364394e-27	1.6070260855626998e-28
CL10257.Contig11_All	104.55	65.52	-0.5307116196089721	2.38617159309279e-28	9.254484033541599e-30
CL10257.Contig2_All	130.836	110.95	-0.0980149422274683	0.0403420102113637	0.0149390279613981
CL10257.Contig3_All	3.516	1.97	-0.697464222004356	0.00124383949026489	0.000320103751988728
CL10257.Contig5_All	13.395999999999999	0.0	-8.25241490305155	1.23946361065347e-23	6.02630817349916e-25
CL10257.Contig6_All	55.04600000000001	9.126	-2.44674594747275	4.535364311207099e-155	2.119660017832629e-157
CL10257.Contig9_All	0.486	0.0	-3.45770116146015	0.00472979762958049	0.0013731644921035
CL10266.Contig3_All	4.8260000000000005	0.14	-4.878266523629611	7.722777260796329e-26	3.3545137980559296e-27
CL10266.Contig4_All	0.536	0.0	-4.47009568608629	3.64184415387213e-05	7.35070936991751e-06
CL10266.Contig5_All	16.303	10.972999999999999	-0.42942343359640395	0.00041397011827843397	9.77109263157642e-05
CL10266.Contig7_All	106.0	0.076	-9.60845094083099	7.515795841775899e-73	9.325216395579178e-75
CL10266.Contig9_All	31.56	4.843	-2.55469262752534	3.54789092813324e-48	7.216099419775329e-50
CL10268.Contig1_All	2160.61	1629.9360000000001	-0.25039398491443	0.00042104957572752403	9.95133980750607e-05
CL10268.Contig2_All	197.75599999999997	114.76299999999999	-0.627102921632606	2.35684370251805e-25	1.04998293416091e-26
CL10271.Contig1_All	16.463	11.886	-0.325302435442641	0.00321441835091978	0.000897966709017135
CL10272.Contig1_All	3.6830000000000003	0.096	-4.62533570598354	1.45358334950862e-10	1.64118397769566e-11
CL10274.Contig1_All	84.82600000000001	62.59	-0.286711889548737	0.0381596007848825	0.0140186663205346
CL10274.Contig2_All	79.633	44.02	-0.701285007127752	8.00925627024924e-18	5.342227537941429e-19
CL10276.Contig1_All	3.096	1.226	-1.18635826855355	7.41786553555926e-05	1.56416733477698e-05
CL10276.Contig3_All	62.32	51.643	-0.12759268175883198	0.024067787089567996	0.00834184274659819
CL1028.Contig1_All	19.77	7.433	-1.26708249581054	1.9992743520342e-25	8.86106128900668e-27
CL10281.Contig3_All	4.753	2.32	-0.8877275317012758	0.0115106440215086	0.00364845396736745
CL10283.Contig1_All	19.102999999999998	13.64	-0.341576365921141	0.00125016536759838	0.000321874867208065
CL10287.Contig2_All	4.633	0.0	-5.78393640457775	2.43972964529046e-09	3.06924800334966e-10
CL10288.Contig2_All	4.533	1.38	-1.5532212717317098	6.850691089464411e-05	1.43751060853445e-05
CL10289.Contig1_All	40.303000000000004	22.063000000000002	-0.7280834458009658	2.61023310334881e-32	8.57208256504615e-34
CL10289.Contig2_All	1.71	0.39	-1.96970985755084	3.12523480102379e-06	5.47097447550437e-07
CL1029.Contig2_All	1.033	0.1	-3.04324203294008	0.00046166950235289404	0.00010994510876676501
CL10292.Contig2_All	2.336	0.51	-2.03367453335236	0.000673890662132709	0.000165170586558263
CL10293.Contig2_All	7.8629999999999995	4.74	-0.586629373360703	0.0112682585624199	0.0035602494030841205
CL10294.Contig20_All	0.396	0.073	-2.0499276861170603	0.029556257421138	0.0105090214242451
CL10294.Contig30_All	15.01	6.542999999999999	-1.0576211171848902	1.83366687577977e-26	7.714795840474069e-28
CL10294.Contig34_All	5.466	1.913	-1.3663270700873797	2.58794204599995e-11	2.75061946182568e-12
CL10294.Contig3_All	1.193	0.02	-3.96136714940689	0.00040109339615502	9.442526195041259e-05
CL10294.Contig8_All	6.632999999999999	4.856	-0.310310410472802	0.0271438882793706	0.00955182553591284
CL10299.Contig2_All	6.3629999999999995	2.4530000000000003	-1.21248461506211	1.44931044787353e-05	2.76191313504268e-06
CL103.Contig3_All	2.673	1.1	-1.13358092628017	1.8341148567652e-05	3.54829852170146e-06
CL1030.Contig2_All	0.89	0.0	-5.69150401192173	1.0554965214317e-08	1.41351537685448e-09
CL10303.Contig1_All	7.26	4.17	-0.6387630331459411	0.0311635730648073	0.0111635599403081
CL10303.Contig2_All	1.776	0.4	-1.9761432787151498	0.0154038197104042	0.00504783098216729
CL10305.Contig2_All	6.626	1.73	-1.8030600874099902	4.88936191284172e-27	1.9985764936067498e-28
CL10306.Contig4_All	0.203	0.0	-2.83416927868325	0.0303358512065152	0.0108156496718749
CL10307.Contig2_All	9.293	5.49	-0.6199714205820689	2.32814801387602e-08	3.22307133105214e-09
CL10309.Contig3_All	14.133	6.433	-0.9826188728558001	0.00019885052294402	4.46876038592436e-05
CL1031.Contig6_All	8.82	4.633	-0.7905925568244209	5.7006545397097e-20	3.3579336157859496e-21
CL1031.Contig7_All	5.22	2.55	-0.897101985102085	1.8270467059825196e-21	9.953849193942529e-23
CL10310.Contig2_All	8.642999999999999	5.813	-0.42785620059414	0.00252396242972824	0.000690240186073322
CL10312.Contig2_All	6.95	3.193	-0.975072022288958	1.5069093970281099e-06	2.53883435170832e-07
CL10313.Contig2_All	5.39	2.353	-1.06217224040783	6.47013906958841e-07	1.04521017323716e-07
CL10314.Contig1_All	11.556	7.492999999999999	-0.47989679874497204	0.000220779901672336	4.9955902432089205e-05
CL10315.Contig1_All	98.603	73.696	-0.26093284377513504	0.0319726788935244	0.0114803586005248
CL10316.Contig1_All	2.4859999999999998	1.036	-1.1009603028983301	0.0417475753746668	0.0155499082679172
CL10316.Contig2_All	24.303	15.876	-0.47035550226141604	1.60581983081884e-07	2.42299593712461e-08
CL10318.Contig2_All	51.5	30.83	-0.593892457518225	4.5890263782648497e-14	3.946034381951471e-15
CL1032.Contig6_All	8.94	6.122999999999999	-0.40446140682267395	0.0340002083631498	0.0123053496350274
CL10320.Contig2_All	5.252999999999999	1.916	-1.2304790696654	0.0282020787385011	0.009969993028028359
CL10323.Contig2_All	36.525999999999996	15.665999999999999	-1.07962173131978	2.66980639890775e-43	6.23328137809545e-45
CL10324.Contig2_All	1.81	0.836	-0.97025425964863	0.0268197271941918	0.00942295898689163
CL10329.Contig11_All	0.38	0.0	-3.25738867153616	0.008031486780578379	0.00245531707534622
CL10329.Contig3_All	3.533	1.5030000000000001	-1.09124899986608	1.4611244035521602e-15	1.13062202079782e-16
CL1033.Contig1_All	264.52299999999997	214.88299999999998	-0.150517716455118	0.029367122841065	0.0104365761576297
CL1033.Contig2_All	292.07	206.273	-0.349609562483608	1.67328224757449e-19	1.01385183490659e-20
CL1033.Contig4_All	32.59	1.136	-4.6796967504371905	8.12792260324959e-79	9.196377543412999e-81
CL1033.Contig6_All	2.186	0.055999999999999994	-4.2202425960645895	8.90991316384676e-06	1.65360776624983e-06
CL10330.Contig2_All	18.95	12.972999999999999	-0.402777110503489	0.00139477456294352	0.000362518562695295
CL10331.Contig2_All	8.07	0.43	-4.07674827756879	1.4127045190819792e-215	3.911475909231778e-218
CL10333.Contig1_All	8.29	1.903	-1.9844536220248703	3.9748725900614096e-21	2.1932528650597497e-22
CL10335.Contig3_All	3.8160000000000003	1.63	-1.06385827090652	0.00758841056152065	0.00230509295642657
CL10337.Contig1_All	45.63	16.976	-1.26854048192302	3.05685723020693e-23	1.5136169961897299e-24
CL10338.Contig1_All	10.056000000000001	4.0360000000000005	-1.1493785440184	0.000335097854467088	7.802009772688771e-05
CL10339.Contig3_All	0.753	0.08	-2.3850301737996	0.0295257828844628	0.0104969565677345
CL10340.Contig6_All	5.303	0.26	-3.5263483711917503	3.62612951870806e-05	7.31521647553172e-06
CL10342.Contig2_All	9.306000000000001	2.31	-1.8494826389387802	7.18585371301335e-11	7.89974663398307e-12
CL10347.Contig2_All	5.3229999999999995	0.966	-2.31803027362702	1.29672509797539e-17	8.755874000027459e-19
CL1035.Contig10_All	0.31	0.0	-2.7238610238477006	0.039180193016695	0.0144476222565544
CL1035.Contig11_All	2.19	0.41600000000000004	-2.24816805010621	3.5784700448772596e-06	6.30648960974872e-07
CL1035.Contig3_All	0.7829999999999999	0.0	-4.57453674838035	2.51009398141185e-05	4.95063658750213e-06
CL1035.Contig4_All	13.725999999999999	5.766	-1.08525705657117	0.00214672252654813	0.000578650441314137
CL1035.Contig6_All	0.593	0.0	-4.26830826023725	0.000107699312297193	2.32469802448906e-05
CL10350.Contig1_All	90.99	71.21	-0.209434666976845	0.000172771822280079	3.84780621572021e-05
CL10350.Contig2_All	2.423	1.406	-0.63895937519252	0.0119463286496914	0.0038029641524863103
CL10354.Contig1_All	18.986	14.03	-0.296425621152841	7.90342751042607e-05	1.6723962263269e-05
CL10356.Contig1_All	0.7	0.0	-2.87684878822521	0.0246991488407973	0.00858843736586146
CL10358.Contig11_All	25.736	6.556	-1.8304769078600702	1.0623753689181098e-72	1.3236703236095999e-74
CL10358.Contig14_All	21.163	6.5	-1.56022982859702	1.5694856343411403e-37	4.36517327284978e-39
CL10358.Contig16_All	30.323	20.945999999999998	-0.39518532145400703	2.5701358836902304e-09	3.24186347998441e-10
CL10358.Contig6_All	20.663	4.163	-2.16897107268152	2.7503499155952496e-82	2.920087137541149e-84
CL1036.Contig15_All	0.316	0.0	-3.8869702594989	0.000684734991778196	0.000168056607833145
CL1036.Contig16_All	42.183	31.75	-0.268272482075516	4.40884808057845e-05	8.99704037844308e-06
CL1036.Contig17_All	3.89	0.0	-5.48141050441674	2.67443281805672e-08	3.7236224640450003e-09
CL1036.Contig2_All	17.45	13.696	-0.20987767999840698	0.0069108356813600705	0.00207984711364682
CL10361.Contig1_All	67.63600000000001	6.952999999999999	-3.13041024362917	6.733349513868508e-155	3.153924994265519e-157
CL10362.Contig1_All	9.63	4.62	-0.903870404452499	0.000180895296305704	4.03851559280609e-05
CL10363.Contig2_All	5.393	0.46299999999999997	-3.42356152877257	2.5016619527113797e-29	9.26493242263232e-31
CL10366.Contig1_All	37.716	15.315999999999999	-1.15986685421097	6.270045282529719e-81	6.826687934471469e-83
CL10366.Contig4_All	8.823	2.33	-1.76592390671306	5.819405565774389e-08	8.386471469865671e-09
CL1037.Contig3_All	24.54	11.173	-0.9884277828180671	6.30539204849991e-20	3.72202624174236e-21
CL10371.Contig1_All	3.533	1.103	-1.45671918529762	0.0477919201492222	0.01814651313303
CL10373.Contig1_All	5.962999999999999	1.0859999999999999	-2.30692051699078	1.94796852000726e-31	6.622253527436679e-33
CL10373.Contig2_All	6.77	4.91	-0.32527252201913504	0.0019018902758333302	0.000507388566298879
CL10374.Contig1_All	2.58	1.22	-0.9442463691211229	7.7200412135615e-08	1.1258108836381101e-08
CL10374.Contig2_All	0.713	0.0	-3.88391311312338	0.000722456016423529	0.00017802147658288402
CL10375.Contig1_All	9.106	6.606	-0.323581843229157	0.006069074882826589	0.0018034573362922602
CL10376.Contig2_All	4.383	2.24	-0.830409088943028	1.94120187331942e-06	3.31154640857616e-07
CL10379.Contig10_All	8.42	4.12	-0.8889000970127929	5.1289273527488205e-15	4.12093037814409e-16
CL10379.Contig12_All	1.693	0.25	-2.57864743920505	8.22564125974602e-10	9.91056589205486e-11
CL10379.Contig14_All	0.556	0.0	-5.05388833196612	9.0751765504687e-07	1.48911828899032e-07
CL10379.Contig4_All	3.283	1.8359999999999999	-0.6948995500856752	0.0077707185758049205	0.00236694254961205
CL1038.Contig1_All	34.173	27.583000000000002	-0.16805789884852	0.0169975685021631	0.00564061456024672
CL1038.Contig4_All	5.206	3.2060000000000004	-0.557030852541557	0.0277870912049874	0.00980361874439787
CL10380.Contig2_All	8.95	6.12	-0.40950669124137296	0.00862039205513922	0.00265275963316855
CL10383.Contig2_All	7.952999999999999	5.456	-0.405333793079375	9.67436513852119e-08	1.4251086742133602e-08
CL10383.Contig3_All	11.883	7.162999999999999	-0.573433585686136	0.0467599162084438	0.0176894421280062
CL10386.Contig1_All	10.37	5.56	-0.756902005970197	8.411339386656791e-07	1.37511316012982e-07
CL10386.Contig4_All	1.27	0.38299999999999995	-1.5604880452846102	0.005369820814330829	0.00157705753324463
CL10386.Contig5_All	18.676	11.37	-0.5713593547563139	7.57488779562489e-06	1.39330122759717e-06
CL10386.Contig6_All	317.38599999999997	255.56	-0.169200120734857	1.5442467661095499e-10	1.74692403056892e-11
CL10386.Contig9_All	16.293	8.676	-0.7660387418813459	2.6188599177761e-12	2.57576244267952e-13
CL10389.Contig2_All	57.59	46.04	-0.17688957158374802	0.00797645767105646	0.00243583719492307
CL1039.Contig3_All	8.73	4.683	-0.751331517071472	0.00434285406199303	0.00125008885335174
CL10392.Contig1_All	13.003	7.462999999999999	-0.653892131576944	0.00117174801488372	0.00029991655844105496
CL10392.Contig2_All	10.472999999999999	6.8660000000000005	-0.466277594440085	0.00536516786066877	0.0015754231456181099
CL10393.Contig5_All	9.89	4.853	-0.8852263174023258	1.2633246777009999e-14	1.0435765883810002e-15
CL10393.Contig6_All	5.236000000000001	3.06	-0.6377766006769089	5.6753744044810996e-05	1.1759428224500698e-05
CL10395.Contig1_All	160.376	106.96600000000001	-0.43479771961593394	7.6148745507503205e-16	5.792539186318801e-17
CL10395.Contig2_All	193.986	138.76	-0.328814511883106	5.25023092703898e-07	8.393068311713701e-08
CL10397.Contig1_All	42.956	24.896	-0.635360753588567	2.79289934169557e-11	2.97892595625678e-12
CL10397.Contig2_All	1.273	0.153	-2.51450144866967	0.00871403001302362	0.00268565659413992
CL10399.Contig11_All	2.043	0.18600000000000003	-2.52210502905002	0.0237552904100823	0.00820831073323992
CL10399.Contig5_All	7.82	0.743	-3.2503945580001004	1.4136861078597097e-46	3.0165778654457594e-48
CL104.Contig10_All	0.28	0.046	-2.3390828449972503	0.008489646554306991	0.00260863701099335
CL104.Contig12_All	2.29	1.103	-0.9196081011433199	9.98277219337728e-05	2.1433589952513602e-05
CL104.Contig14_All	14.616	0.31	-3.8177987876507697	0.000592270992776736	0.000143723013756535
CL104.Contig17_All	2.85	0.22	-3.33500826806742	6.994725698583139e-07	1.13471078694318e-07
CL104.Contig23_All	37.903	8.86	-1.9554263785055102	4.640788139985749e-78	5.31363986425074e-80
CL104.Contig24_All	18.326	5.763	-1.5280620516119099	3.21817300723059e-42	7.748055256762549e-44
CL104.Contig30_All	7.122999999999999	3.93	-0.7162640973858091	1.88766323177053e-05	3.6603426991134905e-06
CL104.Contig3_All	48.01	34.476	-0.339115158079971	1.6815716978072599e-18	1.07821107914904e-19
CL104.Contig6_All	156.42	103.743	-0.453900451448642	3.514476452858799e-38	9.539091351209028e-40
CL104.Contig9_All	41.04600000000001	10.07	-1.8822270273386499	2.7982020511054297e-43	6.541788684184399e-45
CL10402.Contig1_All	22.125999999999998	13.005999999999998	-0.618436644089144	1.6262482964000198e-07	2.45568215547616e-08
CL10406.Contig1_All	23.93	19.063	-0.18677968582751397	0.0131245525276303	0.00421779137032046
CL10407.Contig2_All	6.476	2.1959999999999997	-1.4147746941203	1.03666872384758e-15	7.955947685491151e-17
CL10409.Contig1_All	4.743	1.2229999999999999	-1.7235472363347801	0.00139021593170968	0.00036116007144310297
CL10409.Contig2_All	2.603	0.863	-1.46626266287876	0.000514519966343829	0.000123554200784338
CL10410.Contig11_All	1.74	0.86	-0.8669782293128181	0.000560447751272763	0.000135434782541542
CL10410.Contig2_All	0.196	0.01	-3.5111641734380497	0.00104506398091778	0.000264923735479714
CL10410.Contig6_All	0.16	0.0	-2.77203375707406	0.0353361469044444	0.0128510126541244
CL10410.Contig7_All	6.853	5.193	-0.26210540088595896	0.0149909543089464	0.00489717094682032
CL10410.Contig8_All	11.353	3.373	-1.61102753041765	6.318314401318138e-44	1.4514806636455497e-45
CL10413.Contig19_All	7.002999999999999	2.25	-1.49544007144319	3.6039646338422695e-22	1.8854312175048897e-23
CL10413.Contig25_All	6.3260000000000005	4.463	-0.36198692038997204	0.008883210917223121	0.0027421438619476103
CL10413.Contig2_All	7.27	3.2960000000000003	-0.997939310531749	1.23010245928449e-11	1.27375162795871e-12
CL10413.Contig3_All	28.3	22.993000000000002	-0.15932274609600197	0.0361835610656086	0.0132002523990325
CL10413.Contig6_All	5.162999999999999	2.85	-0.715543863396067	0.00167257078909254	0.00044154573547652306
CL10416.Contig2_All	3.093	0.0	-6.7681280932444405	6.8653354924733e-14	5.97771766657359e-15
CL10417.Contig7_All	208.29	75.173	-1.33047367300404	0.0	0.0
CL10418.Contig1_All	36.93	20.433	-0.7120006277129001	2.19942170578763e-25	9.784772064968939e-27
CL10418.Contig3_All	10.243	0.583	-3.99072409439247	5.60230869465079e-44	1.28524615784267e-45
CL10419.Contig2_All	6.796	4.36	-0.502206436424248	9.234104980237561e-08	1.3581403687976298e-08
CL10419.Contig3_All	2.53	1.073	-1.09031817158704	0.000610895371919715	0.000148496836927284
CL1042.Contig10_All	5.66	2.9	-0.8263250574106601	1.23381127362336e-05	2.32940938274614e-06
CL1042.Contig17_All	0.826	0.0	-5.03225860131045	1.9341620754999e-06	3.2989330567123605e-07
CL1042.Contig25_All	1.136	0.0	-3.2094196819892002	0.00993072440276055	0.00310012756776958
CL1042.Contig4_All	1.536	0.473	-1.55099343978107	0.000781317870827796	0.00019365616200676
CL1042.Contig7_All	106.616	67.2	-0.525424037129259	1.1824287930767099e-36	3.37973942791127e-38
CL1042.Contig9_All	15.05	5.24	-1.38242584104642	1.02508386972174e-23	4.9615804917259895e-25
CL10420.Contig1_All	134.67600000000002	80.68	-0.58470945791963	2.5977706735725997e-19	1.59185143855294e-20
CL10420.Contig3_All	98.17	62.776	-0.48885666060674804	1.96647827531098e-12	1.9177415621143303e-13
CL10420.Contig6_All	67.476	49.17	-0.300176492063	0.000656318543253599	0.000160419606672992
CL10422.Contig10_All	11.01	1.943	-2.3594965544471003	1.29100114827103e-42	3.07461213815212e-44
CL10422.Contig1_All	7.33	5.132999999999999	-0.37315095530639797	0.0202440340139702	0.00685681284481882
CL10422.Contig3_All	3.036	0.95	-1.4930863344399	0.000152036715920082	3.35689523175233e-05
CL10422.Contig4_All	4.053	0.12300000000000001	-4.54784885063009	3.5229906206656e-14	3.00296345334498e-15
CL10422.Contig6_All	3.67	0.41	-2.84935509289563	1.19931392422833e-05	2.26065887248502e-06
CL10425.Contig8_All	1.5530000000000002	0.52	-1.4436619336803898	0.0227984909698638	0.007838783334372929
CL1043.Contig1_All	10.18	6.606	-0.479678152749964	0.00210988587935574	0.000567776744688656
CL10433.Contig1_All	6.86	3.123	-0.9898999094379309	2.25128533391006e-10	2.5802690522305103e-11
CL10433.Contig2_All	47.596000000000004	25.73	-0.7449248129277529	2.6068330619252596e-31	8.898164517852591e-33
CL10437.Contig2_All	8.826	5.273	-0.6012173995635121	3.3469808929663e-05	6.715143665822709e-06
CL10439.Contig1_All	21.176	10.386	-0.88627113004661	1.64426167194816e-21	8.9289308350632e-23
CL1044.Contig5_All	1.93	0.833	-1.05058863937351	0.0063638599482882105	0.0018999213074943101
CL10442.Contig1_All	6.14	3.883	-0.514530587744008	0.0187347280896793	0.0062908015264228
CL10444.Contig2_All	19.023	12.366	-0.474489239647979	0.000211491910370416	4.7709013974536e-05
CL10446.Contig2_All	5.903	2.72	-0.979617750059977	5.8340754548495494e-12	5.886846963111821e-13
CL10446.Contig3_All	6.002999999999999	2.61	-1.06088270307742	9.22575297455583e-06	1.7152020264027799e-06
CL10446.Contig5_All	2.763	1.3659999999999999	-0.873244924640241	0.00144076013915681	0.000375760490124106
CL10446.Contig6_All	14.93	9.453	-0.518457877243207	1.8943936518823302e-07	2.88247716826262e-08
CL10446.Contig7_All	27.785999999999998	20.34	-0.308923537704051	0.000666154520782619	0.00016301790117308402
CL10448.Contig4_All	39.12	24.033	-0.5623269933046889	6.85516140572734e-16	5.204645240850539e-17
CL10448.Contig6_All	7.226	5.003	-0.38818468262752703	0.009420218440095371	0.00292683640451756
CL1045.Contig1_All	118.443	100.00299999999999	-0.0991087390792627	0.0276382345636067	0.00974419588537562
CL10452.Contig2_All	0.9059999999999999	0.38299999999999995	-1.10519633551831	0.0238098208075902	0.008230622654287659
CL10452.Contig4_All	1.016	0.213	-2.14674585781853	0.00047595276893064504	0.00011357946914785901
CL10454.Contig1_All	5.51	3.85	-0.377708687355493	0.00519480196909673	0.0015210602511756
CL10454.Contig5_All	5.126	3.423	-0.44542314884670003	0.00366334071990371	0.0010370269302755401
CL10454.Contig7_All	3.1830000000000003	1.916	-0.584623578334552	0.0273747384728957	0.00964235496363377
CL10456.Contig1_All	0.863	0.136	-2.18225029714054	0.0110414077048279	0.00348190908625355
CL10458.Contig1_All	0.563	0.0	-4.1002123132337	0.00032477025823849303	7.548708628478459e-05
CL1046.Contig1_All	5.5760000000000005	1.886	-1.4217327049430701	1.39821294627226e-12	1.3491515662316198e-13
CL10460.Contig3_All	106.88	64.903	-0.575080870218286	1.79582734499465e-36	5.17227286444422e-38
CL10460.Contig7_All	2.246	0.12	-4.01802050454359	1.3043045843398e-08	1.7641258828274301e-09
CL10468.Contig2_All	4.07	1.0	-1.8083043867486297	0.0009355768915027391	0.00023523081694006202
CL10468.Contig3_All	8.052999999999999	2.306	-1.6572382752742298	6.908631583907699e-20	4.096428348496239e-21
CL10468.Contig8_All	3.46	0.213	-3.69310033034931	4.1982867951304994e-10	4.92890432724516e-11
CL1047.Contig5_All	32.243	24.56	-0.25419158805537	2.14631151408752e-05	4.192267756331491e-06
CL10473.Contig4_All	1.136	0.13	-2.69074927347115	0.000667277442367661	0.000163348262114505
CL10474.Contig2_All	154.35	121.663	-0.19885009310264	0.000129402744658021	2.82670733040484e-05
CL10476.Contig5_All	0.81	0.28	-1.33917388723418	0.0100030831562392	0.00312406977152109
CL10478.Contig2_All	9.89	6.31	-0.502217259232694	0.000609428758482187	0.000148113406269999
CL10480.Contig1_All	70.993	54.15	-0.236723305148055	0.0207430564171656	0.0070424610044518094
CL10481.Contig1_All	20.673000000000002	10.46	-0.8373790072305342	7.73493008025554e-12	7.88379795628881e-13
CL1049.Contig3_All	0.583	0.10300000000000001	-2.1588284134913	0.0235642547681939	0.008133225675370729
CL10490.Contig2_All	7.17	0.043	-6.75865854168282	5.670087094993989e-27	2.3265588292477797e-28
CL10490.Contig4_All	0.633	0.05	-3.15491419968745	0.0012222782017237	0.000314033296761208
CL10491.Contig3_All	2.88	1.2830000000000001	-1.0146610043216802	0.0028063024395547	0.000775223120851685
CL10492.Contig10_All	5.202999999999999	0.0	-8.304480208167138	4.642924531210269e-24	2.21052521632498e-25
CL10492.Contig13_All	3.466	0.0	-7.72508712866913	1.3131791494689e-19	7.929294215808209e-21
CL10494.Contig2_All	24.253	12.505999999999998	-0.8141619779773199	3.0302845159754798e-24	1.4313821167154197e-25
CL10495.Contig13_All	31.883000000000003	6.443	-2.1591722821094	2.1928987586846293e-86	2.1935607072851594e-88
CL10495.Contig16_All	79.653	40.9	-0.811617024951872	3.97207524209572e-20	2.3128568908702697e-21
CL10495.Contig17_All	5.57	1.8159999999999998	-1.4684358577832202	7.4990307070168596e-06	1.3781774537903201e-06
CL10495.Contig3_All	12.073	0.336	-4.04956266116677	1.66311918443323e-05	3.19775349219334e-06
CL10495.Contig5_All	6.063	2.4530000000000003	-1.1626166437982701	1.45022667136658e-10	1.6370921767203998e-11
CL10495.Contig6_All	1.2930000000000001	0.39299999999999996	-1.5416322411035202	0.0475962483138611	0.0180623083035125
CL10495.Contig9_All	4.923	1.03	-2.03917136043307	2.48112175487696e-05	4.89077902942491e-06
CL10498.Contig11_All	9.75	1.236	-2.82920918646075	3.65143371691054e-30	1.30328259467334e-31
CL10498.Contig12_All	2.48	1.03	-1.11764738402763	1.72579038404662e-05	3.3275953278387403e-06
CL10498.Contig13_All	3.6860000000000004	1.296	-1.35622909152669	2.26130944379883e-06	3.8950514386217605e-07
CL10498.Contig1_All	15.963	4.75	-1.6085045359177699	9.336298061960558e-65	1.3576217997688097e-66
CL10498.Contig5_All	2.126	1.026	-0.901115172072703	0.00221711716439142	0.000599508683741956
CL105.Contig1_All	17.576	6.393	-1.31741880963632	1.2685213158663096e-55	2.1997861084336397e-57
CL1050.Contig2_All	9.052999999999999	5.77	-0.510262659990618	6.0087547965816e-05	1.25071113725518e-05
CL1050.Contig4_All	27.41	17.48	-0.5087611705134121	1.5343282791345e-05	2.93558806494897e-06
CL1050.Contig6_All	5.26	2.17	-1.1339753483493402	7.71412858061913e-11	8.50817691501497e-12
CL1050.Contig7_All	54.293	27.683000000000003	-0.831510411338478	1.08558992908448e-43	2.5085714134000398e-45
CL10503.Contig10_All	7.893	1.6030000000000002	-2.1582446117644	2.1746357691851895e-88	2.1141757746031295e-90
CL10506.Contig1_All	7.9	4.8	-0.579969608993471	8.0739345732011e-06	1.49064106259816e-06
CL10509.Contig2_All	8.683	4.28	-0.881598366769065	2.86240399405879e-12	2.82244933806445e-13
CL1051.Contig11_All	1.5730000000000002	0.0	-6.463618845683549	3.81722894934082e-12	3.8040771888487703e-13
CL1051.Contig12_All	26.636	15.42	-0.648687035867483	9.38710853609456e-22	5.0320709642750594e-23
CL1051.Contig15_All	104.43	23.93	-1.98662194933595	0.0	0.0
CL1051.Contig1_All	0.67	0.08	-2.3649741120075802	0.0267108381253534	0.00938025269512313
CL1051.Contig3_All	21.706	15.693	-0.329074062491776	1.1650767135357699e-07	1.73468136174451e-08
CL1051.Contig4_All	60.446000000000005	13.363	-2.03741199988239	6.521229674562277e-127	4.065968476504669e-129
CL1051.Contig6_All	23.206	8.293	-1.3448851972813702	3.06957174151088e-76	3.616861707893449e-78
CL1051.Contig7_All	36.113	13.636	-1.2650211306990902	4.89002924371419e-78	5.604107584317139e-80
CL1051.Contig8_All	23.663	0.053	-8.4941799143065	5.058733670729229e-69	6.708399721569509e-71
CL1051.Contig9_All	29.07	19.215999999999998	-0.45731429538401397	6.3113339454922106e-09	8.26896361773172e-10
CL10511.Contig3_All	3.713	1.146	-1.48267067464385	0.0146752179599363	0.00478290711806826
CL10512.Contig1_All	1.39	0.436	-1.53973191563858	0.0384530461116446	0.0141410635792737
CL10512.Contig2_All	2.213	0.623	-1.66979296173425	0.00137965754952492	0.00035821608930217797
CL10513.Contig2_All	7.29	3.96	-0.7381613330515191	3.06560098923927e-06	5.36211333526004e-07
CL10516.Contig1_All	6.106	3.68	-0.580653511216131	0.0166379338938212	0.00550568388398652
CL10518.Contig2_All	2.06	0.3	-2.31222604114694	0.00855694740470197	0.00263109810801279
CL10518.Contig3_All	19.3	2.083	-3.06171688332317	4.871816614778879e-119	3.2606906176711195e-121
CL10520.Contig1_All	3.35	1.163	-1.3232837669505702	0.0468862500080466	0.0177445552148158
CL10525.Contig1_All	26.41	3.113	-2.93424957210907	1.23690590275952e-46	2.6342074893005998e-48
CL10525.Contig2_All	3.013	0.183	-3.43234066862024	4.47467983686649e-06	7.9897844221053e-07
CL10526.Contig1_All	35.806	22.293000000000003	-0.539245750491398	1.7990279636589902e-12	1.74901075044238e-13
CL1053.Contig1_All	11.213	6.926	-0.53559528977204	0.0186758735934978	0.00626831764031118
CL1053.Contig2_All	6.14	2.4330000000000003	-1.19626704574597	0.00042545254948788796	0.00010064259391139599
CL10530.Contig2_All	19.336	12.673	-0.450232983136249	0.0484055845948388	0.0184163017198317
CL10538.Contig1_All	17.855999999999998	10.823	-0.5755660397906961	0.000208533967450449	4.7009192504235205e-05
CL10538.Contig3_All	2.623	1.126	-1.07508375090253	5.3500950100002205e-05	1.1040895136749301e-05
CL10539.Contig14_All	4.22	0.736	-2.34074190794197	1.20818629940867e-07	1.80247958800897e-08
CL10539.Contig1_All	6.96	2.593	-1.28381350356836	1.1239556532532499e-13	9.952525467857499e-15
CL1054.Contig11_All	0.653	0.0	-3.89659616045329	0.00127249567879586	0.000328233446266202
CL1054.Contig2_All	2.7230000000000003	0.82	-1.47007757496531	0.0369371609217531	0.0135086253810806
CL1054.Contig4_All	5.87	3.063	-0.7821801081858609	0.0274147409343412	0.00965769578938329
CL10540.Contig11_All	27.046	4.37	-2.4630369354505803	1.91179580084299e-28	7.38482394992071e-30
CL10540.Contig1_All	43.066	0.736	-5.711650211392651	3.150127931263779e-138	1.7050582634272196e-140
CL10540.Contig2_All	3.616	0.0	-6.582068751416191	1.62944487138206e-12	1.57939343218138e-13
CL10540.Contig6_All	0.376	0.026000000000000002	-3.1853886585430495	0.0012731543041269	0.00032841658736635097
CL10547.Contig1_All	7.8629999999999995	4.016	-0.826209457029468	1.2418285501698502e-07	1.8546445897135498e-08
CL10547.Contig2_All	6.886	3.823	-0.703059816231698	0.000186847245607721	4.18034026614937e-05
CL10547.Contig7_All	2.386	0.893	-1.29805238309176	6.03023418988886e-05	1.2553075700636699e-05
CL10549.Contig10_All	4.016	1.186	-1.6137334670390902	1.1466412719683099e-07	1.7051144523826798e-08
CL10549.Contig12_All	11.985999999999999	0.253	-4.3530198331518	5.32353320181752e-06	9.59079354405154e-07
CL10549.Contig2_All	2.123	0.0	-6.18658446241863	4.8411298524977294e-11	5.25025574139687e-12
CL10549.Contig6_All	2.583	1.34	-0.800095580039784	0.00429798029231773	0.00123609825521478
CL1055.Contig10_All	0.223	0.04	-2.02531850594738	0.028674476079384	0.0101608725751837
CL1055.Contig18_All	2.523	1.423	-0.6849795713226471	0.0106581773891769	0.00334874295565057
CL1055.Contig24_All	2.7430000000000003	0.893	-1.48211528393478	4.1578871475375497e-08	5.895941190463721e-09
CL1055.Contig2_All	2.7460000000000004	2.043	-0.291845972180951	0.0423681821840069	0.015807529037936002
CL1055.Contig8_All	1.903	0.83	-1.05422481144457	4.94285958093232e-07	7.87957807059139e-08
CL10551.Contig3_All	22.61	14.693	-0.47837318303262005	0.000370576872176906	8.68399113501337e-05
CL10551.Contig5_All	5.406000000000001	2.26	-1.0954983382886	0.0163031850985487	0.00538388119657915
CL10552.Contig2_All	4.853	2.123	-1.03415278728397	0.0138306920795858	0.00447417817791215
CL10553.Contig1_All	53.663000000000004	3.323	-3.86709714166579	1.6490487957480894e-135	9.303374038944758e-138
CL10554.Contig26_All	1.743	0.41	-1.85370884229151	0.0064339956827756395	0.0019231466314141102
CL10555.Contig2_All	3.4730000000000003	1.556	-0.99325088607721	0.0455052132736821	0.0171418395600603
CL10556.Contig1_All	259.02299999999997	144.256	-0.6987766319118179	6.295937199067739e-92	5.858758476508578e-94
CL10556.Contig2_All	225.483	124.686	-0.7098465410360992	3.778197375920809e-104	2.9967278371742293e-106
CL1056.Contig4_All	7.643	4.703	-0.562410316599051	0.000636098841325438	0.00015510665504563998
CL1056.Contig5_All	7.68	3.79	-0.875703972040778	3.9466806258261004e-08	5.58535560041341e-09
CL10562.Contig1_All	110.416	67.616	-0.550249088857133	3.2744629843214e-12	3.24477601052761e-13
CL1057.Contig17_All	1.3730000000000002	0.0	-3.71451326393917	0.00176054168424108	0.00046685846871299003
CL1057.Contig19_All	1.056	0.18600000000000003	-2.31272125331619	8.00586051037257e-07	1.30607417200892e-07
CL1057.Contig20_All	3.4930000000000003	2.076	-0.612927877268131	0.0175642116380765	0.00584657101491655
CL1057.Contig2_All	2.15	0.743	-1.35359843850301	0.00251083350152771	0.000686336132481385
CL10570.Contig3_All	17.273	6.44	-1.2599100923230802	1.8201584209844101e-09	2.2591176329816598e-10
CL10574.Contig3_All	3.92	1.936	-0.8751140494105519	1.0432972473465301e-07	1.54272160129537e-08
CL10574.Contig4_All	1.966	1.06	-0.7536971741385721	4.90644187033598e-13	4.56472582122212e-14
CL10574.Contig5_All	0.953	0.03	-3.08512744546736	0.0119690827630248	0.00381107974020181
CL10574.Contig6_All	0.9129999999999999	0.193	-2.0408515232418303	5.09154567319654e-06	9.152709327071041e-07
CL10575.Contig1_All	3.7560000000000002	1.69	-0.9933229875795591	0.0136824568417432	0.00441989627030943
CL10576.Contig1_All	112.47	93.443	-0.119782535704845	0.0292767876985847	0.0104023393957718
CL10577.Contig2_All	2.063	1.2930000000000001	-0.5396189534535519	0.0405846290260187	0.0150533737622503
CL10579.Contig7_All	1.78	0.223	-2.6587447443714	0.00016334606205735	3.62496283276192e-05
CL10582.Contig2_All	11.062999999999999	6.88	-0.5429013491727189	0.00392510032731692	0.0011190116982740198
CL10583.Contig3_All	3.8160000000000003	0.78	-2.0347992307730003	8.27830329462273e-05	1.75654685244126e-05
CL10583.Contig4_All	43.333	30.886	-0.333683655640404	0.007230377969900459	0.00218429348940285
CL10584.Contig12_All	3.1830000000000003	1.46	-0.985045829947803	1.07689437507241e-06	1.78251234528645e-07
CL10584.Contig17_All	1.556	0.586	-1.2606057686643402	3.9394457905744e-05	7.98337376489191e-06
CL10584.Contig22_All	1.023	0.17300000000000001	-2.2685626111868102	0.0027071220831167303	0.000745542734801371
CL10584.Contig2_All	0.183	0.0	-2.80749933806413	0.0323067191419124	0.0116150979917108
CL10584.Contig5_All	11.043	8.1	-0.305638674440384	0.0168260500688419	0.005576690783295629
CL10586.Contig2_All	7.416	4.623	-0.526469140703434	0.0201130057873051	0.0068055238222557105
CL10587.Contig2_All	2.6060000000000003	1.383	-0.774243186940486	0.0171185128806667	0.00568377891213277
CL10589.Contig1_All	27.27	15.01	-0.7214650883102791	4.1451484856124e-39	1.09247493682491e-40
CL10591.Contig1_All	32.13	20.0	-0.544913877381046	2.76325204897706e-24	1.30179541939505e-25
CL10593.Contig7_All	0.223	0.0	-2.9348786865536804	0.0236591919665533	0.0081711649660172
CL106.Contig4_All	20.77	16.08	-0.22914091927212102	0.003945707972744479	0.00112546174784396
CL106.Contig7_All	3.1660000000000004	1.8530000000000002	-0.624321236023711	0.0177694836899091	0.00592636723785928
CL106.Contig8_All	1.26	0.493	-1.19293466871093	0.0046453575793879	0.0013461097485461802
CL10600.Contig2_All	2.946	1.38	-0.953587603642335	0.0031183810004179603	0.000868930888417823
CL10601.Contig5_All	22.92	15.69	-0.401539535557495	0.00131427626720084	0.000339927102740748
CL10601.Contig6_All	57.79	43.176	-0.275045545072464	1.3211637110349601e-05	2.50505544443306e-06
CL10606.Contig1_All	14.94	10.052999999999999	-0.417590456882511	0.0100360956651095	0.00313516916440656
CL10608.Contig1_All	72.41	54.93600000000001	-0.25402780487661103	1.93001925811511e-05	3.7478988747275904e-06
CL10609.Contig3_All	5.0760000000000005	2.8560000000000003	-0.688836136465298	4.47061371750859e-05	9.13285641034481e-06
CL1061.Contig6_All	1.483	0.456	-1.5178327637575701	0.0024203313395771697	0.000659027672367304
CL10610.Contig1_All	50.29	34.883	-0.377189488202859	5.89880722735911e-05	1.22629074273002e-05
CL10611.Contig1_All	9.76	3.736	-1.2402335010141499	8.36218760625623e-09	1.10821551355616e-09
CL10612.Contig1_All	17.523	12.38	-0.35898022146615105	0.022940644798507007	0.007891480564385291
CL10612.Contig2_All	65.683	40.48	-0.555024765441706	5.722122539261321e-09	7.45887318328835e-10
CL10612.Contig8_All	23.633000000000003	12.985999999999999	-0.717805426396869	2.41768171772317e-05	4.75805479665996e-06
CL10613.Contig10_All	3.523	2.383	-0.423413355227194	0.0255354148764736	0.00891936085821762
CL10613.Contig12_All	0.18	0.0	-4.0575816189328595	0.000335188265581858	7.80450118626109e-05
CL10613.Contig18_All	0.213	0.0	-3.27246739613882	0.00958241229985068	0.00298171803449258
CL10613.Contig19_All	0.73	0.233	-1.45137125428687	0.00678833639623898	0.00204015401909638
CL10613.Contig4_All	1.146	0.12	-2.8084588088453595	0.000161321580547876	3.57684523659617e-05
CL10613.Contig9_All	0.75	0.26	-1.32534724040827	0.0245385903638914	0.00852647753773171
CL10614.Contig1_All	13.713	8.993	-0.4570755052352589	0.008344062229481121	0.0025605156455885
CL10616.Contig1_All	2.766	0.09	-4.60137671527454	5.51922075404515e-25	2.5042190949279995e-26
CL10616.Contig3_All	2.123	0.726	-1.39992790760849	5.039689259678501e-18	3.32058925313205e-19
CL10617.Contig17_All	12.1	0.146	-6.13118092590446	3.0213393360925494e-62	4.6292965647575584e-64
CL10617.Contig22_All	61.683	36.74	-0.60335209191242	1.1128465036799201e-15	8.553318465689442e-17
CL10617.Contig23_All	168.063	78.93	-0.9473689378757679	6.682229258480589e-74	8.186636796985198e-76
CL10617.Contig29_All	26.05	0.31	-2.72038695739326	0.0399279407342345	0.0147636668578678
CL10617.Contig2_All	8.193	1.95	-1.924197085117	6.77523980054317e-21	3.7814570276683403e-22
CL10617.Contig32_All	315.876	177.8	-0.6867292839731101	2.0015726067153797e-94	1.8072184353310198e-96
CL10617.Contig8_All	1.6230000000000002	0.77	-0.934302579160859	0.0436950810930139	0.0163630849318042
CL1062.Contig2_All	4.976	3.17	-0.5079954623635851	0.0090460033714147	0.00279804557238875
CL10621.Contig8_All	5.193	1.5430000000000001	-1.58973525456171	4.691594330943329e-06	8.39663092153091e-07
CL10622.Contig1_All	3.31	1.026	-1.54148058456123	1.8293313082889602e-07	2.7781478060950697e-08
CL10622.Contig4_All	12.77	3.71	-1.64205822819444	1.81331182933225e-35	5.398165764788779e-37
CL10629.Contig1_All	1.5230000000000001	0.826	-0.7537403107594159	0.0166880531207475	0.005523532096017011
CL10630.Contig7_All	2.423	0.546	-1.99063667861098	1.0337118699878198e-15	7.92787527773238e-17
CL10631.Contig2_All	2.246	1.466	-0.475591568360911	0.0335331989258905	0.0121122454843535
CL10636.Contig3_All	3.363	0.946	-1.59621032333631	0.0140670611992854	0.00455977717320469
CL10639.Contig8_All	2.306	0.0	-6.200639198286849	2.74383656428257e-11	2.92459601942871e-12
CL1064.Contig1_All	3.5460000000000003	2.08	-0.6272494285452621	0.005762300524476479	0.00170288093379284
CL10640.Contig1_All	1.693	0.293	-2.34887222284778	0.000459235532281318	0.000109312884764489
CL10640.Contig2_All	2.246	0.466	-2.13622297900809	3.3849763216526797e-06	5.952803130426661e-07
CL10640.Contig5_All	9.26	4.986000000000001	-0.741060274374714	0.00357552806661388	0.00100990788664016
CL10642.Contig2_All	4.106	1.99	-0.9021820198478929	0.00749813403741638	0.00227470429703553
CL10642.Contig8_All	15.856	11.505999999999998	-0.31932871334139196	0.00164301197357165	0.000433178069121758
CL10643.Contig11_All	1.38	0.213	-2.10192654294123	0.0410252151342745	0.0152483931885238
CL10643.Contig14_All	2.32	0.726	-1.5209485804168201	1.0661842818018301e-05	1.99653967427371e-06
CL10643.Contig19_All	3.136	1.706	-0.7347489229215459	0.00410551105159428	0.0011754023740161
CL10643.Contig4_All	4.14	1.476	-1.3359890231596299	1.1050141849684598e-07	1.63915824234009e-08
CL10643.Contig7_All	0.506	0.163	-1.55656136929615	0.0061023168225451205	0.0018144786913098
CL10643.Contig8_All	1.41	0.64	-0.989124361125188	0.048593727809752005	0.0184969869396053
CL10645.Contig2_All	2.826	1.236	-1.0056665847283701	0.034772001484854	0.0126110134619776
CL10646.Contig1_All	4.056	2.623	-0.488258446329711	0.0007019099463194179	0.000172622605174183
CL10648.Contig1_All	4.8660000000000005	1.5	-1.5201049710286798	9.63113995395667e-07	1.58455515308719e-07
CL10650.Contig2_All	3.0860000000000003	0.7859999999999999	-1.83035669325136	4.7733583984636505e-08	6.809927054922171e-09
CL10650.Contig8_All	9.033	5.3229999999999995	-0.6187954330675091	0.00264212367800498	0.0007259370320348429
CL10650.Contig9_All	1.953	0.113	-3.6054131964981098	5.4612913760545995e-06	9.85603042312818e-07
CL10651.Contig1_All	370.276	190.54	-0.8079219951412528	2.5305048854228295e-70	3.2785561529750296e-72
CL10651.Contig2_All	13.673	7.336	-0.7513244320322521	8.57105592834412e-06	1.58706075620441e-06
CL10651.Contig4_All	2.77	1.1	-1.16930972495498	0.00532611823779517	0.00156289201987784
CL10655.Contig4_All	5.47	2.5860000000000003	-0.939222291839277	5.8060733566459606e-06	1.0521169870809e-06
CL10656.Contig24_All	2.13	0.623	-1.61469313265212	8.59032399936275e-06	1.59098619688211e-06
CL10656.Contig6_All	0.44	0.073	-2.46534104444967	1.13030261069432e-12	1.08099430494732e-13
CL10656.Contig8_All	0.82	0.29	-1.3522540876916	0.00203975902829108	0.0005473979376440389
CL10660.Contig2_All	2.416	0.446	-2.2920772311758197	0.0010788933818859198	0.000274454053355436
CL10662.Contig3_All	3.583	1.86	-0.8000805523421239	0.000124172722876959	2.7059988197812197e-05
CL10663.Contig1_All	3.263	1.933	-0.609309603860249	0.0100844662884363	0.00315137603346936
CL10666.Contig1_All	2.7060000000000004	1.2930000000000001	-0.9092768466349019	0.0356210384661587	0.0129683405126663
CL10667.Contig1_All	1.713	0.426	-1.8170956540239298	0.000543648111789928	0.000131148719580762
CL10667.Contig2_All	4.743	3.24	-0.40589469857987603	0.045402103152016	0.0170987446174505
CL10667.Contig3_All	1.39	0.396	-1.6174965962107501	0.005690029382454429	0.0016798056993803801
CL10667.Contig8_All	1.65	0.39299999999999996	-1.8573717547256399	0.0015094447478977	0.00039533937136703
CL10668.Contig1_All	1.506	0.72	-0.941856843652925	0.0151735957433685	0.00496425859843048
CL10668.Contig4_All	0.386	0.0	-3.94872375983864	0.000510174044221382	0.00012243313201429899
CL10668.Contig7_All	2.16	1.17	-0.742276041156813	0.00250108041173298	0.000683045318177578
CL10669.Contig13_All	1.5659999999999998	0.2	-2.64255532458754	5.29250450385724e-05	1.0915986795591901e-05
CL10669.Contig14_All	0.363	0.0	-5.04229412245226	8.87590539399357e-07	1.4554042080501e-07
CL10669.Contig15_All	4.55	1.796	-1.1859067732798798	2.95082866354562e-05	5.87425947375482e-06
CL10669.Contig17_All	6.23	0.48	-2.56590222500515	0.0285580568622809	0.0101157547545401
CL10669.Contig1_All	9.516	2.6660000000000004	-1.6904205538421802	1.75005265231247e-28	6.75640441696969e-30
CL10669.Contig2_All	7.046	0.0	-7.83318929493275	1.77861530595176e-20	1.01472770054664e-21
CL10669.Contig3_All	4.313	1.8130000000000002	-1.09882916089949	1.8469956979223898e-05	3.5759094816704697e-06
CL1067.Contig6_All	0.336	0.02	-2.79625111226777	0.0187478552910574	0.006295404562141661
CL10670.Contig8_All	15.293	6.46	-1.07695131316329	0.000678247259310192	0.000166308986973907
CL10671.Contig10_All	166.05	137.8	-0.124435410054121	0.0261055710640884	0.00914405566588917
CL10671.Contig11_All	303.726	130.483	-1.07403839237013	3.777168252320609e-163	1.6512898439431895e-165
CL10671.Contig2_All	4.133	0.696	-2.39376173649663	4.840480231548041e-12	4.859575921274969e-13
CL10671.Contig7_All	54.86	33.163000000000004	-0.5795472987581171	9.89680659698567e-07	1.6310451525442e-07
CL10672.Contig4_All	1.8530000000000002	0.0	-6.70327980548082	1.3075121063497999e-13	1.16418675330913e-14
CL10673.Contig7_All	20.04	10.03	-0.855773173149828	2.8895306740491703e-13	2.64136507161368e-14
CL10675.Contig1_All	2.923	1.65	-0.691279896237722	0.000938422941043259	0.00023603430741190698
CL10676.Contig6_All	3.23	1.7	-0.784725958947998	0.00378754885060151	0.00107613050167083
CL10679.Contig4_All	0.41	0.0	-3.8088915409655297	0.00102327012047437	0.000259099265374435
CL1068.Contig3_All	7.202999999999999	1.626	-1.9915918067837501	3.00099896189307e-21	1.6468306280875899e-22
CL1068.Contig4_All	13.46	4.173	-1.5430342809498998	2.98198029260884e-28	1.1602504745211199e-29
CL1068.Contig5_All	9.82	0.09300000000000001	-4.945424825618	8.55788875480917e-07	1.40022955248561e-07
CL10682.Contig2_All	15.82	10.31	-0.461211234255346	0.0320169779064364	0.011497598003269
CL10683.Contig2_All	8.46	6.603	-0.22039572812560101	0.0345155178629289	0.0125090953664629
CL10686.Contig1_All	0.5529999999999999	0.11599999999999999	-1.7982293984132098	0.0417395499893252	0.0155451811537098
CL10689.Contig10_All	2.37	1.473	-0.542909408829978	0.0371218744110538	0.0135835202407197
CL10689.Contig12_All	4.756	3.16	-0.454024342077812	0.0177824496646848	0.00593087666575585
CL1069.Contig1_All	19.793	8.543	-1.06905037811354	4.87840646748945e-14	4.20299261290193e-15
CL1069.Contig2_All	6.966	3.616	-0.7984632126612591	0.000285578389051018	6.581284189390699e-05
CL10691.Contig2_All	3.6260000000000003	1.063	-1.6239870784541002	4.35010513722131e-28	1.70298481551034e-29
CL10692.Contig4_All	11.29	8.376	-0.29253023400996997	0.0260769391574279	0.009132629160752909
CL10695.Contig10_All	2.05	0.34600000000000003	-2.2951494097335403	0.00521480457299636	0.00152745990657032
CL10695.Contig12_All	1.71	0.0	-4.77176366594818	7.65297324802807e-06	1.40846061765136e-06
CL10695.Contig1_All	1.126	0.466	-1.10235959494073	0.0476592115962395	0.0180876904998437
CL10695.Contig3_All	10.25	2.873	-1.6776072510959097	1.14946266873133e-08	1.5453633072762698e-09
CL10695.Contig4_All	6.54	1.2	-2.2866348963312997	5.07713099855623e-13	4.7298687884042294e-14
CL10695.Contig6_All	1.8630000000000002	0.56	-1.5338371737074	0.00750822480998105	0.00227815629285578
CL10697.Contig2_All	21.276	12.533	-0.622248287510726	8.64810509111023e-12	8.84965506247511e-13
CL10698.Contig10_All	6.026	1.2	-2.19314480693627	2.7820215999696098e-09	3.52215847866998e-10
CL10698.Contig7_All	11.106	5.1160000000000005	-0.9758878869704741	2.7477319633273304e-12	2.70708986404775e-13
CL10698.Contig9_All	8.46	4.56	-0.750541098916994	1.2004114434987401e-09	1.46716815371572e-10
CL107.Contig1_All	32.243	24.326	-0.261224950465691	0.0008021482296843651	0.000199303413543794
CL10706.Contig15_All	2.943	1.32	-0.9949242523978041	0.019323914399285998	0.00650754756961101
CL10706.Contig5_All	1.643	0.48	-1.57771205622138	0.0053718663742634105	0.00157771420736972
CL10707.Contig1_All	11.966	6.353	-0.773219488075601	1.46108285505546e-08	1.9830187410423603e-09
CL10707.Contig2_All	21.47	14.503	-0.42389313333471096	4.1212994363227305e-06	7.32062483796852e-07
CL10708.Contig1_All	12.1	4.886	-1.13478787157657	0.00148952403630931	0.00038967230074176204
CL10708.Contig2_All	7.9	1.92	-1.8839574650390902	3.8091260569225405e-14	3.2547923724409204e-15
CL1071.Contig1_All	19.31	4.003	-2.12428062357193	1.0043931687565899e-69	1.3131099082535498e-71
CL1071.Contig2_All	36.346	29.715999999999998	-0.149839525930552	0.0487955527336026	0.0185865084857392
CL1071.Contig6_All	3.133	1.913	-0.563576662758677	0.0481908466286507	0.0183251761263248
CL10710.Contig2_All	21.945999999999998	8.963	-1.13273619525026	8.79774341541461e-06	1.63141633735062e-06
CL10712.Contig2_All	31.623	10.146	-1.46612078193672	1.3177626922066699e-11	1.3678143838083201e-12
CL10713.Contig1_All	4.85	2.9560000000000004	-0.571516643434265	0.00046053131053125303	0.000109654877417768
CL10716.Contig2_All	3.51	0.82	-1.91860595342895	1.01540213784923e-08	1.35667390174274e-09
CL10716.Contig3_All	1.81	0.406	-1.9086285901264	0.00179587027620781	0.000477217602411854
CL10716.Contig6_All	22.146	3.74	-2.4214693753323395	2.8181474744720892e-89	2.716329132996589e-91
CL10718.Contig4_All	4.743	3.196	-0.434426049422354	0.0341209170159892	0.0123532984527083
CL10718.Contig7_All	1.5959999999999999	0.41	-1.8002543492358203	4.04822268932541e-06	7.18323450207975e-07
CL1072.Contig11_All	33.705999999999996	24.896	-0.29044748152480604	0.0016664388481930099	0.000439805529201671
CL1072.Contig12_All	140.003	103.383	-0.289886022127386	7.986303675450651e-07	1.30255115790026e-07
CL1072.Contig13_All	65.7	33.473	-0.822566186575146	3.37654686676246e-26	1.4413526142741197e-27
CL1072.Contig3_All	33.653	17.006	-0.8404032792808199	4.8096867856046894e-23	2.41357953944481e-24
CL1072.Contig6_All	2.7960000000000003	1.5130000000000001	-0.7377089413465101	0.0238098597612723	0.008230883955945229
CL1072.Contig7_All	13.97	6.803	-0.8905394077500991	3.6622347751292503e-06	6.46135456469078e-07
CL10721.Contig3_All	11.786	8.25	-0.37587204125730395	8.64137891786981e-10	1.0432150460540001e-10
CL10721.Contig5_All	9.482999999999999	5.75	-0.5830587576253531	5.0072262221289395e-11	5.43560098995354e-12
CL10722.Contig10_All	1.75	0.8059999999999999	-0.9820241395226429	2.78238419665587e-07	4.30284706203915e-08
CL10722.Contig12_All	2.373	1.25	-0.783264189057659	3.98483500221329e-06	7.064401747922741e-07
CL10722.Contig15_All	1.8459999999999999	0.856	-0.966654087226432	2.56070003184199e-06	4.43686572743511e-07
CL10722.Contig17_All	7.2	4.686	-0.47669315771793896	0.0244759229303526	0.00850011650392193
CL10722.Contig25_All	3.8160000000000003	2.476	-0.48646978912785904	0.0127690729625203	0.004094211740660029
CL10722.Contig28_All	3.9930000000000003	2.346	-0.627776206110353	0.04028872363344	0.0149159405251761
CL10722.Contig32_All	5.626	3.713	-0.452379243798101	0.0313741555078646	0.0112458537859377
CL10722.Contig34_All	4.36	2.503	-0.6505022312388571	0.0379885733920351	0.0139477340421817
CL10722.Contig37_All	1.296	0.44	-1.40598961368891	0.0040085991285249995	0.0011449027436749599
CL10722.Contig39_All	0.386	0.036000000000000004	-2.65492386666406	0.0148197828470461	0.00483631722185249
CL10722.Contig53_All	4.3	1.6230000000000002	-1.26977933902517	7.095649844536299e-19	4.4514454531565494e-20
CL10722.Contig58_All	1.406	0.823	-0.6312879319627801	0.026974159909604	0.009482833287745171
CL10722.Contig62_All	4.166	2.18	-0.7944384942021221	0.000273269356753354	6.28083466027294e-05
CL10722.Contig64_All	2.4459999999999997	1.2229999999999999	-0.855615615198645	0.00459488258146836	0.0013303354706783801
CL10722.Contig65_All	3.44	2.026	-0.626059159129035	0.0202217726968711	0.00684800983564243
CL10722.Contig7_All	4.666	3.023	-0.488454209467834	0.0006569573840282509	0.000160589430801381
CL10723.Contig1_All	46.85	32.403	-0.39041343593876504	1.1269935810332302e-11	1.16416861468849e-12
CL10725.Contig1_All	2.083	0.363	-2.18469813167617	0.004887296356504129	0.0014230344326642802
CL10725.Contig2_All	3.7060000000000004	1.79	-0.8928312081708031	0.0130220535262189	0.00418295398006803
CL10726.Contig1_All	32.576	22.023000000000003	-0.41560082509555496	4.46295873306418e-05	9.11675376923156e-06
CL10727.Contig3_All	1.76	0.946	-0.750809170193033	0.0397216240971864	0.0146778700695331
CL10728.Contig1_All	119.15	34.486	-1.64381865328087	4.8106319648158794e-176	1.8527274900665892e-178
CL1073.Contig1_All	6.832999999999999	0.993	-2.62283206464958	5.24051072479879e-24	2.50322196251748e-25
CL1073.Contig3_All	6.91	3.6660000000000004	-0.7698406638569459	9.210354558940129e-05	1.9669707246284e-05
CL10730.Contig2_All	2.676	0.9259999999999999	-1.3687611809447	0.00047247484181406503	0.000112680658842355
CL10731.Contig1_All	10.895999999999999	0.273	-5.11738139915956	2.1056381960675397e-37	5.8738957286392495e-39
CL10731.Contig3_All	1.946	0.24	-2.7440375625329603	1.44389009433377e-06	2.4263473559059803e-07
CL10732.Contig1_All	26.273000000000003	11.4	-1.06220489976803	3.4900702026518793e-44	7.959471447169569e-46
CL10736.Contig2_All	2.553	1.0759999999999998	-1.10727588587166	1.1283747248816199e-09	1.37536488933848e-10
CL10737.Contig1_All	43.416000000000004	25.78	-0.601098205429677	4.70496895034294e-10	5.5458013754081297e-11
CL10737.Contig3_All	23.53	13.193	-0.6848315058357559	2.4447794842410696e-07	3.7621779616137996e-08
CL10738.Contig2_All	8.656	0.55	-3.8344681785881205	6.798440141110439e-22	3.6125404045309e-23
CL10739.Contig1_All	12.745999999999999	8.81	-0.38014917001798804	0.0247469991026787	0.008608424633993821
CL1074.Contig18_All	1.473	0.523	-1.33120853996943	0.0049740383749771	0.00145015611977188
CL1074.Contig3_All	0.9229999999999999	0.096	-3.1824798941185497	5.0669450431995006e-06	9.10584944164621e-07
CL1074.Contig8_All	6.73	4.123	-0.564701978828715	1.52369269876329e-05	2.9130188920887003e-06
CL10745.Contig3_All	7.412999999999999	5.486000000000001	-0.294573824190024	0.0161824380034186	0.00533945834091836
CL10745.Contig4_All	5.992999999999999	4.2	-0.3720921246092921	0.0124409854176666	0.0039773047303065
CL10746.Contig1_All	8.506	4.77	-0.697096373717305	2.24465436049272e-09	2.8144920346926006e-10
CL10746.Contig5_All	2.516	0.29600000000000004	-2.80025333666247	1.6361044746799698e-05	3.141894167165e-06
CL10747.Contig1_All	21.58	9.916	-0.976498318553796	3.6667941417958597e-16	2.7301244388281403e-17
CL10747.Contig2_All	4.283	2.6430000000000002	-0.5549194903111221	0.049338330591513005	0.0188132845974217
CL10747.Contig5_All	2.303	0.0	-5.100345048588009	5.500424075000071e-07	8.811350617173859e-08
CL10748.Contig12_All	2.133	1.5930000000000002	-0.282450942246258	0.0215512386798347	0.007356552146500999
CL10748.Contig13_All	3.48	2.7030000000000003	-0.228894736341342	0.00903674649897003	0.0027947119862487
CL10748.Contig14_All	0.953	0.62	-0.47715214441956294	0.0127050906092762	0.00407148488709171
CL10748.Contig16_All	2.963	0.28600000000000003	-3.04588366849945	5.79413633387848e-07	9.308396933214029e-08
CL10748.Contig6_All	1.723	0.6	-1.36588589687332	4.3489537996269e-07	6.88754484301436e-08
CL10748.Contig8_All	2.263	1.516	-0.44148118485132004	0.000363221573167228	8.49764036858846e-05
CL10749.Contig3_All	1.5230000000000001	0.863	-0.6706742647024649	0.0104202972240665	0.0032665182125718
CL1075.Contig7_All	15.645999999999999	5.696000000000001	-1.28434692765368	0.00012737867254136002	2.7799737976857696e-05
CL10752.Contig1_All	4.203	2.56	-0.5691570338832911	0.014876519010459999	0.00485669080413514
CL10755.Contig2_All	152.7	104.37299999999999	-0.396427954143017	1.6696984881603e-12	1.61980097112073e-13
CL10756.Contig4_All	0.336	0.033	-2.87818969285869	0.00342535829031524	0.0009629909344456119
CL10758.Contig1_All	3.63	2.286	-0.524336473861192	0.0141068656117417	0.0045741479808825295
CL1076.Contig15_All	2.116	0.813	-1.22955529667419	0.00046740275563950595	0.000111402903047053
CL1076.Contig2_All	3.17	0.21	-3.76586907347552	5.19833959052143e-38	1.41928831238747e-39
CL1076.Contig9_All	2.19	0.78	-1.35117668723144	9.563002057586141e-11	1.0634958934876301e-11
CL10761.Contig1_All	3.0660000000000003	1.913	-0.538995765682499	0.0235732704307298	0.00813712631166827
CL10761.Contig2_All	4.426	1.5	-1.40564887704321	1.6260427742492e-08	2.21702240079401e-09
CL10763.Contig8_All	0.523	0.0	-4.63151017990555	1.53085363686863e-05	2.92830274325601e-06
CL10765.Contig3_All	463.226	107.323	-1.9692918701879099	0.0	0.0
CL10767.Contig3_All	7.683	0.5529999999999999	-3.64178362426394	2.1915725866279998e-36	6.330332699662439e-38
CL10768.Contig6_All	9.052999999999999	5.336	-0.620588304257201	8.17851871571532e-05	1.73341589126162e-05
CL10770.Contig7_All	10.83	6.776	-0.5350362349989061	0.0011307056084277599	0.000288575853410917
CL10771.Contig2_All	1.1	0.0	-2.81006173934228	0.0298269838329366	0.0106139740014843
CL10773.Contig2_All	1.943	0.58	-1.47518990863491	0.0272571084639552	0.009597057914477309
CL10774.Contig2_All	0.843	0.0	-2.85116672542651	0.0298064643193846	0.010604810576562
CL10775.Contig20_All	1.743	0.09	-4.04888419103737	4.01628308722863e-13	3.7102260202510696e-14
CL10775.Contig4_All	0.226	0.053	-1.86810541420679	0.0204436921945624	0.00693146095963904
CL10776.Contig3_All	1.99	0.306	-2.46337539624583	3.0268239238376898e-06	5.29113686512373e-07
CL10776.Contig7_All	0.7759999999999999	0.0	-3.13093978521988	0.0119463286496914	0.0038028411205183704
CL10777.Contig1_All	4.373	2.226	-0.83092047848327	0.0118295842787622	0.0037608746929482704
CL1078.Contig2_All	2.826	1.306	-0.9737162497909059	0.0427303012484299	0.0159608712337741
CL1078.Contig3_All	8.81	2.113	-1.919254454191	1.43504843349487e-13	1.2822241626630199e-14
CL1078.Contig4_All	7.42	2.56	-1.36032411507011	0.0245185536637581	0.00851772885186921
CL10781.Contig4_All	6.69	2.463	-1.2985822405581102	6.880068412918401e-10	8.23780609692835e-11
CL10782.Contig1_All	64.13	38.736	-0.581047503517505	9.84315141880984e-20	5.88961166112526e-21
CL10782.Contig4_All	16.973	12.083	-0.35034852513828096	0.00312380919125366	0.000870606021544658
CL10783.Contig3_All	4.563	0.0	-6.73132707097008	6.73794770767402e-14	5.863293068267721e-15
CL10783.Contig9_All	0.76	0.08	-2.73787347142177	0.00567289677317869	0.0016740982858135
CL10786.Contig13_All	0.753	0.18600000000000003	-1.8872435328536001	0.00387262269547589	0.00110263993517344
CL10787.Contig11_All	1.933	0.83	-1.0861921668547099	0.00121353178214352	0.00031148117617266604
CL10787.Contig12_All	1.643	0.0	-6.43906771405712	2.1772280634768402e-12	2.1309734967755802e-13
CL10787.Contig19_All	3.46	0.536	-2.08255300823661	0.0473162498102769	0.0179343810368522
CL10787.Contig4_All	7.62	4.62	-0.5821973841876851	3.39294779835251e-05	6.81301911898682e-06
CL10787.Contig5_All	2.4930000000000003	0.986	-1.17019093852344	0.0101787404362728	0.00318327337498118
CL10790.Contig4_All	5.7860000000000005	4.046	-0.3757135482509001	0.00431234486365872	0.00124054371243077
CL10793.Contig3_All	1.3030000000000002	0.21600000000000003	-2.16749727377922	0.0180757846479122	0.0060418814898747395
CL10795.Contig3_All	2.036	0.95	-0.969033963077577	0.0034007007425927898	0.000955350858654919
CL10796.Contig10_All	4.4430000000000005	0.5660000000000001	-2.6063033793790202	0.00028027422319294303	6.4529208010791e-05
CL10796.Contig12_All	29.873	12.14	-1.1422987870283998	4.3838540010684403e-10	5.15497898950466e-11
CL10796.Contig15_All	2.09	0.336	-2.37594039846763	7.520997086129509e-05	1.58723221053864e-05
CL10796.Contig19_All	13.456	6.6129999999999995	-0.861323555816212	0.00991756234773539	0.00309539930881167
CL10796.Contig1_All	12.405999999999999	6.742999999999999	-0.7396365644005971	1.78881962726303e-11	1.87985166770905e-12
CL10796.Contig3_All	46.12	23.683000000000003	-0.816944357478244	2.32259511313123e-22	1.2051645802541e-23
CL10796.Contig4_All	19.636	11.36	-0.6434177728765489	1.29383286858225e-08	1.7498277796097901e-09
CL10796.Contig6_All	7.566	4.846	-0.505444429429383	5.79101729276006e-05	1.20195360532976e-05
CL10796.Contig8_All	21.68	13.73	-0.512943014138978	2.9075429932632598e-05	5.78109179175936e-06
CL10797.Contig4_All	2.193	0.9229999999999999	-1.10744316871951	0.00010587374460812099	2.2814358764635698e-05
CL10798.Contig1_All	95.71	71.866	-0.253667386324217	0.00133195520383212	0.000344818497512347
CL10799.Contig1_All	6.76	4.56	-0.422731453721235	0.0181982894988543	0.00608908011721196
CL108.Contig13_All	30.43	17.593	-0.6516115821415209	2.26119670531296e-19	1.38019355268033e-20
CL108.Contig17_All	36.043	26.375999999999998	-0.31302795853271503	0.0012710074580397099	0.000327756958556439
CL108.Contig22_All	0.73	0.13	-2.21155019453996	0.00490796524856234	0.00142966563771603
CL108.Contig24_All	193.253	134.24	-0.38782459084577897	2.12520682762004e-11	2.24663015283583e-12
CL108.Contig25_All	142.233	85.25299999999999	-0.600372460305633	1.21358278640724e-34	3.69995522206162e-36
CL1080.Contig3_All	11.716	8.433	-0.33198814025469103	0.0254842666336052	0.00889937297718168
CL10800.Contig13_All	5.856	3.49	-0.60706152533433	1.96821276966479e-05	3.82595928776529e-06
CL10800.Contig18_All	2.21	1.3430000000000002	-0.58268772185233	0.00630235940844185	0.0018800607705398602
CL10800.Contig20_All	1.986	1.123	-0.6812463941286441	0.0146422755362788	0.0047700065312000295
CL10800.Contig23_All	0.583	0.066	-2.34591937927481	0.0330725112722945	0.011918648554396
CL10800.Contig24_All	4.783	1.063	-1.9766047613575102	1.03181704068293e-06	1.7048915597631801e-07
CL10800.Contig32_All	5.81	2.86	-0.8797379763961859	1.08835560349051e-05	2.0399516349422403e-06
CL10800.Contig34_All	4.55	2.106	-0.96811849404174	5.38702349349628e-06	9.7130269232487e-07
CL10800.Contig35_All	3.133	1.5830000000000002	-0.8372883480504499	0.0216948513410694	0.00741167174137083
CL10800.Contig42_All	5.056	3.37	-0.4458756581259529	0.0314477977408852	0.011273887041811
CL10800.Contig44_All	2.593	1.063	-1.13430606686305	0.0059207762503343895	0.0017544592883858802
CL10800.Contig5_All	1.746	0.596	-1.3903673399559	0.0001287909121337	2.8122698366216198e-05
CL10801.Contig1_All	5.452999999999999	2.14	-1.2018793791374298	2.22949866373858e-05	4.36542758622127e-06
CL10801.Contig2_All	12.853	9.023	-0.36544807236795795	0.0237260868233423	0.0081972319830165
CL10803.Contig2_All	5.912999999999999	3.093	-0.7952475713978249	2.6452781562329998e-08	3.6819289385087796e-09
CL10806.Contig2_All	1.876	1.03	-0.720650179579429	0.00022065639842356498	4.99256605274539e-05
CL10808.Contig3_All	16.383	5.746	-1.37282239531703	1.80323736581312e-48	3.630087191225839e-50
CL1081.Contig24_All	0.836	0.0	-5.92330222425504	5.72890764799611e-10	6.8135544322432e-11
CL1081.Contig33_All	27.91	17.613	-0.52284750578551	0.00014254704756841002	3.13505279228168e-05
CL10810.Contig1_All	0.25	0.0	-3.2651940004594504	0.00976469994453363	0.00304291187704352
CL10810.Contig5_All	7.716	4.25	-0.719769920851964	2.5643254906984496e-10	2.95293406996877e-11
CL10811.Contig2_All	0.61	0.0	-4.78796553299389	6.05716589640264e-06	1.10013935241987e-06
CL10811.Contig3_All	0.616	0.0	-5.0302875050002305	9.52836024196175e-07	1.56705032551962e-07
CL10811.Contig5_All	29.193	16.366	-0.6946207229929139	5.2995185617251293e-20	3.11502756482828e-21
CL10812.Contig2_All	9.846	1.516	-2.54422545585552	1.6558962866781697e-20	9.43680420685015e-22
CL10815.Contig3_All	21.143	15.083	-0.34526565915008195	0.0005981819663096599	0.000145238339833447
CL10815.Contig5_All	13.18	7.2860000000000005	-0.6972518867448341	0.0268197271941918	0.00942351709847029
CL10816.Contig1_All	15.686	11.725999999999999	-0.275038640561542	0.01918768451928	0.00645747640679666
CL10817.Contig40_All	1.413	0.243	-2.2626794888996096	0.00215355167708799	0.000580805070763808
CL10818.Contig1_All	28.526	20.83	-0.30926081961012103	0.000260527786847685	5.967100812728571e-05
CL10819.Contig3_All	5.843	0.82	-2.66009449954293	3.7825012968358e-18	2.47767595434498e-19
CL10819.Contig8_All	1.5830000000000002	0.853	-0.7490949478465191	0.0424026772909676	0.015823488706878
CL1082.Contig2_All	123.42	63.11600000000001	-0.82318007736798	8.82717983064952e-81	9.647592740974899e-83
CL1082.Contig5_All	2.066	0.40299999999999997	-2.16422441727387	5.37173451834393e-06	9.682105413667351e-07
CL1082.Contig9_All	149.226	110.38	-0.290010630819754	2.0784872397911498e-14	1.7442062773569802e-15
CL10820.Contig1_All	3.7	2.04	-0.7144355078718979	0.0156513829024687	0.00513979743304416
CL10820.Contig2_All	33.803000000000004	14.673	-1.06277652325369	8.468950973599029e-36	2.48679733702396e-37
CL10821.Contig12_All	6.193	3.823	-0.553457849485683	0.00901815472787424	0.00278801495294678
CL10825.Contig3_All	0.983	0.45	-0.9980752408938579	0.0461935482401915	0.0174338319793992
CL10826.Contig2_All	10.815999999999999	0.066	-6.352508719244961	2.2649806208318696e-19	1.3827389473596498e-20
CL10828.Contig14_All	3.94	2.5	-0.511400745175452	0.00217252397436131	0.000586351491409627
CL10828.Contig15_All	5.063	2.2430000000000003	-1.02967155106844	3.82275602580455e-13	3.5262736830760494e-14
CL10828.Contig1_All	1.923	0.873	-1.00098956384357	6.87105995577137e-07	1.1132188507622599e-07
CL10829.Contig4_All	9.36	4.07	-1.05940562812557	2.75925062997333e-11	2.94159995755086e-12
CL10829.Contig5_All	22.103	8.54	-1.22898918039708	1.83558102028343e-16	1.33841065952112e-17
CL1083.Contig4_All	5.7	2.26	-1.1785058593413	4.13777766968524e-07	6.534579925728309e-08
CL10831.Contig4_All	0.38	0.0	-3.33863512854531	0.00610470411029905	0.00181537916465045
CL10835.Contig1_All	2.4659999999999997	0.84	-1.37857995232793	0.000811037249750447	0.00020177370180684499
CL10835.Contig4_All	2.26	0.226	-2.91391068906127	7.65284365013761e-06	1.40835710812246e-06
CL10836.Contig6_All	1.926	0.963	-0.857650927559256	0.0033631627638735103	0.0009440002403494599
CL10839.Contig10_All	2.886	0.693	-1.8928985701966	3.1427886007165695e-05	6.2838761157024e-06
CL10839.Contig11_All	163.803	106.46	-0.479491048578183	3.1992589434875e-48	6.497022201022279e-50
CL10839.Contig12_All	116.17299999999999	78.78	-0.41722095922448205	4.25138076003887e-23	2.12500446645779e-24
CL10839.Contig2_All	9.526	1.893	-2.18336633399178	8.559612330623869e-22	4.57511729010353e-23
CL10839.Contig3_All	39.25	23.073	-0.6216600985839461	4.01626293847185e-06	7.124434324347341e-07
CL10839.Contig4_All	4.186	2.07	-0.867943214971549	0.0033306429750154802	0.000934109609755462
CL10839.Contig6_All	3.553	1.64	-0.9649854106947919	0.008698992032359621	0.0026800258785042302
CL10839.Contig7_All	2.536	0.15	-3.8884786828721	1.4484943596121497e-67	1.9887000867362898e-69
CL10839.Contig8_All	44.15	8.016	-2.31479014893483	1.4741549168262595e-98	1.2521056428372998e-100
CL10839.Contig9_All	13.845999999999998	9.036	-0.471371721806539	0.0009900316764291151	0.000250158933968802
CL1084.Contig1_All	9.453	6.11	-0.487266265253253	0.0155968593713847	0.00511978179821161
CL10840.Contig10_All	1.183	0.46299999999999997	-1.1773613582938	0.0194391104049436	0.00655038795410935
CL10840.Contig1_All	0.7759999999999999	0.39299999999999996	-0.8319579954933051	0.0136761676337616	0.00441741168347634
CL10840.Contig8_All	2.52	0.743	-1.62299415388731	7.11546694295654e-21	3.9743102097307996e-22
CL10841.Contig13_All	1.486	0.0	-3.5373074751273594	0.00314271281062027	0.0008764073402637639
CL10841.Contig18_All	2.106	0.986	-0.948469488503019	0.0164568708704772	0.0054403723942698
CL10841.Contig24_All	1.0759999999999998	0.053	-2.67624720349554	0.0238846314379704	0.00826120700369849
CL10841.Contig26_All	1.426	0.0	-3.98782352434253	0.000492467312801213	0.000117812620354845
CL10841.Contig27_All	5.206	0.156	-4.23215367631454	3.46921442435393e-08	4.87822731715058e-09
CL10842.Contig2_All	7.502999999999999	3.44	-0.982943123781687	3.11957199303733e-12	3.08349612743518e-13
CL10848.Contig1_All	2.21	0.036000000000000004	-5.0699246810491605	7.699333725736031e-09	1.01740422862486e-09
CL10848.Contig3_All	16.06	5.95	-1.28935579778786	9.09906876115747e-28	3.611365467861629e-29
CL1085.Contig1_All	9.543	2.1630000000000003	-1.98879580449143	5.13089882762407e-31	1.7725903976105498e-32
CL10851.Contig1_All	5.943	3.94	-0.44994767456987	0.0180881848028205	0.00604696767299377
CL10851.Contig2_All	7.7829999999999995	0.23	-4.87606916626239	1.4305519927075098e-30	5.03599092268924e-32
CL10851.Contig3_All	3.35	1.3030000000000002	-1.18950881552835	0.00249680813549794	0.0006816706455223281
CL10851.Contig5_All	10.033	0.753	-3.55837046887981	4.3110317818785794e-44	9.845222522344529e-46
CL10858.Contig1_All	2.133	1.07	-0.841878821277256	0.00520302424175469	0.00152363024214679
CL10859.Contig22_All	1.013	0.3	-1.59904857888306	0.0127015571452709	0.00407022033989769
CL10859.Contig33_All	9.873	5.406000000000001	-0.722124225569677	2.58761456955423e-08	3.5984355996340798e-09
CL10859.Contig42_All	1.74	0.636	-1.2797807681682198	0.00239605220990574	0.000652067585722909
CL10862.Contig2_All	9.226	1.953	-2.07110730222823	1.0039863956889202e-12	9.560083217372861e-14
CL10864.Contig2_All	14.103	0.25	-5.7088074375894	4.156175257903649e-35	1.25112248710405e-36
CL10865.Contig10_All	2.23	0.04	-5.410895681726281	1.13572883853558e-22	5.8009403573337096e-24
CL10865.Contig11_All	0.253	0.0	-3.34351925184232	0.0077681963547837	0.00236609342812795
CL10865.Contig3_All	2.226	0.8959999999999999	-1.18094008305475	1.19850147246639e-07	1.78694247916734e-08
CL10865.Contig8_All	1.423	0.046	-4.489569567291861	3.35450101640276e-11	3.6006302090272e-12
CL10870.Contig2_All	4.82	0.603	-2.49393939989783	0.00130994451926238	0.000338752189906991
CL10871.Contig1_All	2.81	0.326	-2.76217432296768	9.66220675666299e-05	2.07010650115429e-05
CL10871.Contig3_All	6.6129999999999995	0.126	-5.21428427210553	1.15825181215676e-17	7.799159967984179e-19
CL10871.Contig6_All	1.256	0.166	-2.20455558238689	0.0493180963809828	0.0188045423544231
CL10873.Contig10_All	0.813	0.13	-2.2710487928912	0.00809285940358702	0.00247525872235119
CL10873.Contig12_All	0.733	0.156	-2.04433129999929	7.50999498698758e-08	1.0942418609971e-08
CL10873.Contig17_All	0.743	0.196	-1.71508443075714	0.0108685628872979	0.00342072775367412
CL10873.Contig20_All	0.59	0.273	-0.9716076147275479	0.0457939887614093	0.0172682581721807
CL10876.Contig5_All	5.912999999999999	0.746	-2.83908813906475	3.14561408283224e-13	2.88429541231685e-14
CL10876.Contig9_All	0.86	0.146	-2.0930522816132098	0.0140108394004762	0.00453892802886429
CL10878.Contig2_All	4.81	2.583	-0.7202186146136421	0.0417682653709957	0.0155584842935584
CL10881.Contig36_All	2.616	1.5830000000000002	-0.579834039855053	0.0386721890268355	0.0142317165746559
CL10881.Contig4_All	1.296	0.6729999999999999	-0.8212141284055721	0.00930521552123547	0.00288781214690839
CL10881.Contig9_All	4.26	2.063	-0.90183651756276	6.211090946755129e-07	1.0015094030059401e-07
CL10884.Contig3_All	1.8159999999999998	0.956	-0.785448621193803	0.000795110097009062	0.00019737262642703998
CL10886.Contig13_All	1.013	0.263	-1.90165692776349	0.0282996211991429	0.0100097784760029
CL10886.Contig7_All	1.64	0.5	-1.6017505969119001	0.0254817883026113	0.00889824227889794
CL10887.Contig11_All	11.963	9.026	-0.266567089574456	0.00194466586242613	0.000519975608393817
CL10887.Contig21_All	8.843	4.396	-0.867098367193878	2.46583528935435e-10	2.83720824062652e-11
CL10887.Contig30_All	4.973	1.3259999999999998	-1.7378220564404498	5.17071823655461e-06	9.30095261274477e-07
CL10887.Contig7_All	6.5360000000000005	0.293	-4.34617784409036	2.3894962469674395e-80	2.638939448982989e-82
CL10888.Contig2_All	4.04	3.14	-0.22753472439273897	0.0463691219205496	0.0175121613248878
CL10889.Contig19_All	12.87	8.98	-0.378721330026915	0.0127370626581851	0.0040827913164098294
CL10889.Contig1_All	76.046	41.28	-0.7435353254554079	3.17031211008537e-46	6.807833667918639e-48
CL10889.Contig22_All	8.616	0.17	-5.49726281165572	2.3621482756320295e-86	2.3653200665736893e-88
CL10889.Contig7_All	6.24	2.8930000000000002	-0.9624944676976659	1.7742768251949803e-05	3.42737676476698e-06
CL1089.Contig1_All	141.266	114.64	-0.14867674361377897	0.00629475458349085	0.0018775956047560002
CL10890.Contig1_All	31.035999999999998	18.323	-0.60612435849058	6.0073795647076794e-05	1.25023729342638e-05
CL10891.Contig10_All	18.32	12.745999999999999	-0.38532314766384207	1.7607771293551e-13	1.5835282653067e-14
CL10891.Contig11_All	19.413	15.45	-0.192386660005613	4.98977273786731e-05	1.02490018253516e-05
CL10891.Contig12_All	1.723	0.98	-0.66917824211478	0.0136824568417432	0.004419950996712
CL10891.Contig16_All	150.953	110.686	-0.305537241007195	5.42452710796945e-11	5.8982013479456695e-12
CL10891.Contig1_All	5.983	0.88	-2.61904716496855	3.9143724024694e-24	1.85754533447742e-25
CL10891.Contig22_All	49.883	28.965999999999998	-0.638815182497951	3.31221121509803e-07	5.16771282729485e-08
CL10891.Contig2_All	54.18600000000001	38.503	-0.3553277574613279	1.3311104670083499e-15	1.02696867748497e-16
CL10891.Contig5_All	79.903	34.33	-1.07652642492736	2.91664469965506e-40	7.395516324759519e-42
CL10892.Contig1_All	4.506	0.0	-8.74032282469083	1.73982009844723e-27	6.98492377482381e-29
CL10892.Contig3_All	3.2260000000000004	0.9329999999999999	-1.62263529492024	8.045690191992619e-06	1.48492399157104e-06
CL10892.Contig7_All	0.8029999999999999	0.0	-6.236216646484831	1.11874476401669e-10	1.2513912692315801e-11
CL10893.Contig1_All	100.736	65.743	-0.47537785203692295	9.67010698452089e-46	2.1087397999990895e-47
CL10894.Contig4_All	14.845999999999998	7.01	-0.9414443423187651	1.17987779132531e-19	7.098014735964308e-21
CL10894.Contig6_All	2.073	0.8859999999999999	-1.07291972323368	0.028031366935537	0.00990205680893631
CL10896.Contig11_All	1.33	0.66	-0.8691817710912959	0.007744095039353209	0.0023579463947617898
CL10897.Contig1_All	14.575999999999999	9.746	-0.431024160178318	0.00334778497211574	0.0009394747931034369
CL10897.Contig2_All	2.1830000000000003	0.546	-1.73639531679476	0.0040920941026387795	0.00117139074139615
CL10898.Contig12_All	1.646	0.19	-3.00724156952707	1.9295767194635196e-39	5.03126821023631e-41
CL10898.Contig13_All	26.24	0.23	-6.236208456266731	1.4935178633543997e-24	6.925734177060579e-26
CL10898.Contig14_All	2.563	0.0	-8.56431626767372	4.87557482187471e-26	2.0974852701448102e-27
CL10898.Contig1_All	0.546	0.08	-2.07289680463917	0.0443992669522696	0.0166762409957812
CL10898.Contig3_All	1.3159999999999998	0.623	-0.929349253600228	0.00236722672113321	0.000643483734138229
CL10898.Contig5_All	1.67	0.1	-3.8823640794043	5.852315141784598e-58	9.685733546478659e-60
CL10898.Contig6_All	0.726	0.063	-2.3495330185787995	0.0474836578522703	0.0180136502595356
CL10898.Contig7_All	0.44	0.0	-4.86664513896771	2.9659118636432497e-06	5.17817444274425e-07
CL109.Contig11_All	108.38600000000001	82.42299999999999	-0.249736923818745	0.00140055715729018	0.000364400565244717
CL109.Contig3_All	131.933	107.086	-0.155321019326491	0.007051541170776179	0.0021260098261861697
CL109.Contig4_All	153.89	108.28299999999999	-0.35881573549086204	4.2885140125309505e-16	3.21133014188961e-17
CL109.Contig9_All	84.86	66.55	-0.20245507620095	0.00036575397058719	8.56145485168754e-05
CL10900.Contig2_All	6.82	4.766	-0.37432550878767495	0.00506687939010795	0.0014801125915596901
CL10900.Contig4_All	7.16	0.29	-4.47939326555665	7.19957904052291e-43	1.7041399317326902e-44
CL10903.Contig3_All	3.7760000000000002	1.786	-0.9369185548627851	3.246706988638161e-05	6.50213305382459e-06
CL10903.Contig4_All	1.5959999999999999	0.74	-0.963460303834485	0.0170723065777028	0.00566790413648064
CL10904.Contig2_All	20.713	13.843	-0.439709846052944	8.24209228731491e-05	1.7484067130131102e-05
CL10904.Contig8_All	3.033	1.5330000000000001	-0.84169842505792	0.00104803409317135	0.000265829384334496
CL10905.Contig1_All	7.736000000000001	4.386	-0.6621456000925191	0.0036607375405802297	0.00103621380727315
CL10906.Contig6_All	4.073	1.136	-1.70170973894802	2.873966440980701e-14	2.4341856471005802e-15
CL10907.Contig5_All	33.666	7.443	-2.0365032562723897	1.5760309897420696e-121	1.0335059732255297e-123
CL10908.Contig24_All	3.056	0.953	-1.5367814521371999	2.82600726547115e-11	3.01621856447768e-12
CL10908.Contig9_All	0.57	0.0	-4.11100144792898	0.000565740428554695	0.00013681389156573
CL10909.Contig5_All	28.013	19.36	-0.39042043139680105	3.33529239199104e-06	5.85779148026613e-07
CL1091.Contig3_All	3.053	0.28300000000000003	-2.56815054760398	0.0160402796878859	0.00528086525848738
CL10914.Contig1_All	1.943	0.0	-3.36253018306123	0.00556420152074214	0.0016395892709630301
CL10915.Contig7_All	0.86	0.17600000000000002	-2.09648301941201	0.000216429503376781	4.8899447286865004e-05
CL10915.Contig9_All	4.486000000000001	2.946	-0.46993076868310796	0.004907743140120839	0.00142954985409896
CL10916.Contig2_All	4.243	2.6460000000000004	-0.541233379135887	0.0443791434361495	0.016667758776978996
CL10916.Contig6_All	2.2	0.38299999999999995	-2.32395469291269	2.5646502834948597e-10	2.9535750368568104e-11
CL10917.Contig6_All	1.71	0.643	-1.25731681800451	0.00261893502294347	0.000718993361473638
CL10917.Contig8_All	13.543	2.526	-2.26042223270344	5.45910479853571e-23	2.7479916734205598e-24
CL10920.Contig1_All	3.08	1.176	-1.2318531504765802	0.00104537381609506	0.000265045803753925
CL10923.Contig1_All	3.016	1.886	-0.543982557369567	0.00440109504202549	0.00126845687687902
CL10923.Contig2_All	1.8130000000000002	0.93	-0.8241259016257879	0.007731603478454091	0.0023536600569461
CL10925.Contig2_All	1.93	0.106	-3.5941202728695	2.9763780835142e-06	5.197686617930259e-07
CL10929.Contig1_All	7.263	4.063	-0.6978056856512989	3.46631814163295e-05	6.97297461306725e-06
CL10932.Contig10_All	3.38	0.256	-2.61406347817135	0.0233738044449437	0.00805936735880015
CL10932.Contig21_All	11.753	8.343	-0.357170048241547	2.96425859825491e-07	4.60077025934767e-08
CL10932.Contig22_All	2.2230000000000003	0.46	-2.07304976128883	2.9018232673804403e-06	5.05963730489844e-07
CL10932.Contig25_All	1.03	0.306	-1.58262259805145	0.000498680235917871	0.000119413130156765
CL10932.Contig31_All	3.01	1.62	-0.7494790298650491	0.0008590614564460401	0.00021457087683982902
CL10934.Contig3_All	7.19	2.803	-1.20695372845701	1.6105449842109498e-07	2.43046092796894e-08
CL10934.Contig5_All	24.66	19.533	-0.19441242372228398	0.0226269439626687	0.00776392322424708
CL10936.Contig1_All	2.283	0.183	-3.3261629611446204	2.1098010227848302e-07	3.22363348080675e-08
CL10936.Contig6_All	92.976	52.583	-0.681812925542782	4.8458196088979394e-54	8.645413089955429e-56
CL10937.Contig1_All	17.355999999999998	13.306	-0.243985041205285	0.00106658401080928	0.00027096626676796203
CL10937.Contig3_All	63.766000000000005	47.23	-0.283570859429026	0.00015772419164233602	3.49199400051264e-05
CL1094.Contig2_All	4.97	1.653	-1.42314101945658	0.00013136391924431298	2.87269267458834e-05
CL10940.Contig1_All	30.396	19.176	-0.523164892210055	1.18417655320103e-10	1.3268999589063402e-11
CL10940.Contig2_All	38.78	30.993000000000002	-0.179839230899347	0.0237916015170132	0.008223086346269141
CL10941.Contig1_All	14.623	10.87	-0.28830879742549104	0.00146415904078149	0.000382335542006278
CL10941.Contig3_All	2.4459999999999997	1.143	-0.949892292062626	0.00658693228423945	0.00197317946319001
CL10944.Contig11_All	1.953	1.0659999999999998	-0.7241335230194959	0.0157102364835485	0.00516141389316485
CL10944.Contig2_All	5.07	1.69	-1.44208527566782	1.42700034946279e-16	1.0311370159539e-17
CL10945.Contig1_All	11.56	7.57	-0.46748210280997204	0.0023207825774256697	0.000629795906944495
CL10946.Contig1_All	3.283	1.776	-0.736056712161757	0.019526863058501	0.0065876815957893395
CL10947.Contig1_All	13.273	7.736000000000001	-0.6279158903933499	7.887848865940721e-05	1.66885341100968e-05
CL1095.Contig16_All	15.145999999999999	7.496	-0.874806518314015	1.5323512336865898e-22	7.868231449423799e-24
CL1095.Contig17_All	4.816	0.88	-2.31008766112803	1.00293588863638e-24	4.60174391555118e-26
CL1095.Contig19_All	14.232999999999999	9.482999999999999	-0.445327688921543	8.464162588485229e-07	1.3841893852223001e-07
CL1095.Contig5_All	1.76	0.15	-3.3613339869425602	5.32881310521876e-10	6.31275014837929e-11
CL1095.Contig6_All	1.7930000000000001	0.376	-2.04875841731177	0.000435501526143392	0.00010327810962855501
CL10951.Contig11_All	2.176	1.126	-0.8175672757861709	0.000178577828331573	3.98473306819324e-05
CL10951.Contig40_All	1.83	1.056	-0.649140995264777	0.0303358512065152	0.0108158956540139
CL10951.Contig46_All	1.986	0.843	-1.0860171446500901	0.00012560171930269098	2.7392316337188e-05
CL10951.Contig49_All	3.266	2.076	-0.5156046404102179	0.0267297025634218	0.00938771215239162
CL10951.Contig5_All	2.79	1.5130000000000001	-0.744200980132745	0.0028867210582729803	0.000798910592138752
CL10953.Contig11_All	2.616	1.44	-0.721960689886105	0.00102981016709423	0.000260825565456206
CL10953.Contig3_All	9.746	6.806	-0.37654335721095705	0.0280468381698119	0.00990839782539387
CL10953.Contig8_All	2.1630000000000003	1.036	-0.92016503462569	0.00010549797364586601	2.2725698333536702e-05
CL10953.Contig9_All	2.87	1.6030000000000002	-0.6989047533628531	0.0063445841878067705	0.00189371352005662
CL10955.Contig1_All	8.146	2.4130000000000003	-1.6109491969418002	1.68060353996749e-24	7.816028371282439e-26
CL10955.Contig3_All	0.503	0.043	-3.23106167462859	0.000800555067329038	0.00019884924245269499
CL10957.Contig4_All	20.355999999999998	10.606	-0.7954680888274251	1.2139272359207e-10	1.3622580727234098e-11
CL10957.Contig5_All	11.255999999999998	5.99	-0.767560419515101	3.98978409138792e-06	7.07455652556893e-07
CL10958.Contig1_All	205.523	150.72299999999998	-0.292065890230903	5.67422955454142e-08	8.168395742659899e-09
CL10958.Contig2_All	103.68299999999999	72.943	-0.349489340194166	1.19133132608931e-07	1.77563190330826e-08
CL10958.Contig3_All	54.973	36.783	-0.419901102886411	2.09890967955274e-05	4.09356316326255e-06
CL10958.Contig6_All	43.566	28.96	-0.4320936761900371	6.03862112260816e-05	1.2573048923767901e-05
CL1096.Contig3_All	4.956	1.743	-1.34951867554627	2.37512334502841e-07	3.6490533639307705e-08
CL10960.Contig4_All	5.952999999999999	2.356	-1.19693567766443	5.63543539756969e-15	4.54197169628525e-16
CL10960.Contig5_All	4.773	2.57	-0.737780634338966	0.0018605370935620802	0.000495505429066829
CL10966.Contig2_All	16.62	13.123	-0.19853461878474302	0.0369112163522278	0.0134964475025872
CL10967.Contig3_All	8.5	5.69	-0.43909017402356104	0.0228814263608889	0.0078703951670699
CL10967.Contig7_All	1.66	0.406	-1.88426299126822	9.25967061659496e-05	1.9780810032619397e-05
CL10968.Contig1_All	7.946000000000001	1.383	-2.35665124691595	5.917452338839429e-20	3.48748479171747e-21
CL10968.Contig2_All	4.026	0.24600000000000002	-3.7595280570636804	4.3757468475734206e-11	4.73506721355802e-12
CL10968.Contig4_All	18.9	7.29	-1.22831803115718	2.5642144569642e-20	1.474401292822e-21
CL10968.Contig6_All	11.436	6.126	-0.7551962373206891	0.000432520650660174	0.00010244514375589201
CL10968.Contig7_All	6.893	0.2	-2.9363811238299	0.019444640760626998	0.00655407310333633
CL10968.Contig9_All	5.412999999999999	3.3160000000000003	-0.566322267581043	0.0166453157323546	0.00550847314047683
CL1097.Contig4_All	9.283	1.443	-2.54599144561108	2.1551841689335298e-73	2.6583393950164297e-75
CL1097.Contig5_All	2.7260000000000004	1.046	-1.22930566096129	0.000835584101007079	0.00020839374067231102
CL10971.Contig1_All	11.005999999999998	5.023	-0.990508358715221	1.03822667037709e-11	1.0693396449897801e-12
CL10972.Contig1_All	109.64	65.11	-0.6130378154948221	1.20758932788538e-39	3.12987001950078e-41
CL10972.Contig2_All	18.866	8.55	-0.9983049065508058	4.2631105724941704e-09	5.48203599552341e-10
CL10972.Contig3_All	3.813	2.306	-0.581190619580083	0.0364713399185835	0.0133181454031263
CL10973.Contig4_All	8.306000000000001	5.59	-0.423189908362616	0.0353640229545066	0.0128629911016048
CL10973.Contig7_All	0.33	0.0	-2.67857509004943	0.0433974335976116	0.016233551968829
CL10974.Contig4_All	7.36	3.19	-1.05645195002445	1.02722987173594e-06	1.69688439429686e-07
CL10975.Contig5_All	8.62	6.306	-0.311038996155159	0.0300074241606786	0.0106841185252592
CL10976.Contig4_All	2.81	1.81	-0.49248169445681295	0.0352279473266296	0.0128057957603011
CL10978.Contig2_All	10.02	3.886	-1.19910506450097	0.00580604323264438	0.0017169560870546401
CL10978.Contig3_All	20.463	9.36	-0.9705816431937571	3.82444069023984e-05	7.74036127249882e-06
CL10979.Contig1_All	41.886	13.47	-1.49663798757912	5.971357444413457e-182	2.1568017749492187e-184
CL1098.Contig11_All	11.14	7.236000000000001	-0.4808277450358371	0.00406830043378923	0.00116402912766598
CL10980.Contig1_All	3.023	1.84	-0.576792916730463	0.0104006332116257	0.00325927140832513
CL10981.Contig10_All	0.6659999999999999	0.0	-4.55383805340118	2.3306099117555103e-05	4.57674913295161e-06
CL10981.Contig12_All	9.333	6.266	-0.426624638836715	0.0379401171520489	0.0139283445767777
CL10981.Contig18_All	11.08	5.8	-0.7948499323484441	5.7078824036403704e-08	8.21862344407337e-09
CL10981.Contig19_All	613.613	418.533	-0.40822155474987104	6.926516758838411e-48	1.4196075296554504e-49
CL10981.Contig6_All	5.516	0.183	-4.60613866352696	1.09751141144282e-18	6.9709013465292e-20
CL10982.Contig3_All	2.283	1.37	-0.598576713001766	0.0391507357404274	0.0144363524227357
CL10983.Contig2_All	0.41	0.0	-2.8108775857209998	0.0297826392081274	0.0105950938390999
CL10985.Contig4_All	18.355999999999998	9.96	-0.74005935616732	1.00866029178784e-12	9.60878828204382e-14
CL10985.Contig5_All	2.7560000000000002	1.34	-0.8799227676889542	0.0253756038210003	0.008856408240969059
CL10985.Contig9_All	15.173	11.802999999999999	-0.219928118342724	0.0376584224473073	0.0138127789884379
CL10986.Contig5_All	11.796	8.55	-0.32367083377157696	0.00314898515931255	0.000878362111189597
CL10991.Contig2_All	22.756	10.036	-1.03829658348692	7.488756516736609e-29	2.8405063699751497e-30
CL10992.Contig13_All	0.856	0.0	-3.2577662152529703	0.0100539207594916	0.00314172596434612
CL10992.Contig6_All	8.69	4.36	-0.838327249753122	0.00522048710725289	0.0015292873880715099
CL10992.Contig8_All	3.503	0.973	-1.6335102121551202	0.00047141538827422596	0.00011241817557184299
CL10992.Contig9_All	1.953	0.0	-5.62167412438936	7.65155940836721e-09	1.0106930175826198e-09
CL10994.Contig4_All	2.116	1.103	-0.7867634763308059	0.0261477626939713	0.00916210027549578
CL10994.Contig5_All	6.79	3.6660000000000004	-0.7434636048780771	0.0034779572766970197	0.00097951608743108
CL10995.Contig1_All	1.3159999999999998	0.61	-0.967308291683563	0.0113373315045817	0.0035843154519955202
CL10995.Contig2_All	0.59	0.0	-5.063714875885441	7.50531460896776e-07	1.22097783955155e-07
CL10995.Contig8_All	3.556	1.013	-1.64317463214226	6.13915468752815e-08	8.867717583748291e-09
CL10997.Contig1_All	7.716	3.873	-0.8489899490372249	0.000201638004682973	4.5351812775860294e-05
CL11.Contig3_All	15.036	6.896	-0.985294140995608	3.25559150874351e-30	1.1609805777971801e-31
CL110.Contig15_All	0.743	0.273	-1.33056467000133	0.00819668858736921	0.0025103430619663
CL110.Contig19_All	4.18	2.636	-0.522304020204797	0.00862275737297988	0.00265357726818863
CL110.Contig22_All	0.446	0.0	-2.8108775857209998	0.0297826392081274	0.0105950938390999
CL1100.Contig10_All	10.845999999999998	2.7	-1.8486465982958897	6.43144648377661e-16	4.8702285985859296e-17
CL1100.Contig11_All	5.5329999999999995	2.7060000000000004	-0.873023854491992	0.00648144930817765	0.00193807282401577
CL1100.Contig9_All	22.23	14.015999999999998	-0.521987819886428	0.000688065405728189	0.000168916973843296
CL11000.Contig11_All	9.43	0.0	-8.41346713246999	4.251758650937779e-24	2.0211907608781895e-25
CL11000.Contig1_All	0.593	0.08	-2.20275430033213	0.047097966649613	0.0178359569760513
CL11000.Contig29_All	7.026	3.78	-0.7546665318769309	1.22059933524023e-06	2.03384519350539e-07
CL11000.Contig2_All	5.37	1.35	-1.84731543340701	9.24753348306662e-18	6.187418183338599e-19
CL11000.Contig30_All	5.603	3.073	-0.7205509134586691	0.0230577445264007	0.007936562500640329
CL11000.Contig6_All	6.542999999999999	1.8459999999999999	-1.68051075944792	2.5886084837142e-20	1.48869709616023e-21
CL11000.Contig7_All	73.1	29.283	-1.1778583683180401	1.4640681977128794e-78	1.6656707436168796e-80
CL11000.Contig8_All	7.2860000000000005	0.856	-2.5986832476549	0.00147354540995569	0.00038489396922513703
CL11001.Contig13_All	7.132999999999999	3.17	-1.02848407907608	1.3822063447789301e-11	1.43787097143993e-12
CL11001.Contig2_All	7.433	3.73	-0.8536378247388521	9.74627232976648e-16	7.45951852700325e-17
CL11001.Contig5_All	7.07	4.7330000000000005	-0.440363019607987	0.00146208525286693	0.000381748357807394
CL11002.Contig1_All	3.03	0.033	-5.93260936818601	1.3074766281689597e-29	4.79325986448676e-31
CL11003.Contig4_All	37.483000000000004	13.72	-1.2887678058343701	4.537284306376411e-15	3.62761715369645e-16
CL11004.Contig1_All	13.49	3.0660000000000003	-1.9944246802451	1.6844864791537597e-55	2.9333991315009096e-57
CL11005.Contig1_All	10.386	6.88	-0.454633033585051	1.21331170068668e-06	2.02119687083403e-07
CL11005.Contig7_All	4.056	1.94	-0.9194981768701249	6.13105341614842e-05	1.2774437263174401e-05
CL11005.Contig9_All	7.72	2.503	-1.48224376418627	1.44329768236436e-13	1.2900456119393701e-14
CL11006.Contig3_All	3.1460000000000004	1.64	-0.7998719209806942	0.017429256916121003	0.00579693191744455
CL11007.Contig5_All	0.426	0.0	-3.10738589745517	0.0134599151515861	0.00433873543956365
CL11007.Contig6_All	4.306	2.323	-0.710982445207333	0.0253524392191803	0.00884515678767252
CL11007.Contig7_All	35.413000000000004	20.666	-0.631518419381103	2.73968057852263e-13	2.4986813116357e-14
CL11008.Contig2_All	2.8760000000000003	1.3330000000000002	-0.967074137652673	1.57745508589478e-05	3.02220631730484e-06
CL11008.Contig3_All	3.8360000000000003	2.116	-0.723847671780381	0.00040159244414497903	9.455528813647641e-05
CL11009.Contig5_All	0.15	0.0	-3.97293109389461	0.000515355334428597	0.000123776259085525
CL11009.Contig7_All	4.53	2.9960000000000004	-0.458339332397955	0.0021194347366731	0.000570522860437625
CL11013.Contig4_All	5.193	3.373	-0.48000673559301504	0.014412948919733	0.00468719762570619
CL11017.Contig2_All	4.466	2.053	-0.971911859455366	5.7247693348777795e-05	1.1865946202852199e-05
CL11018.Contig13_All	3.483	1.756	-0.841071485485193	0.00232958511423072	0.000632451405204126
CL11018.Contig17_All	0.743	0.09	-2.87998669923253	1.8080986435751599e-06	3.07375451976866e-07
CL11018.Contig1_All	11.573	2.206	-2.22662456162548	5.7332344001112496e-24	2.7451445535605697e-25
CL11018.Contig27_All	11.573	7.662999999999999	-0.45227053350272106	7.537014875585e-05	1.5908607971928302e-05
CL11018.Contig33_All	13.866	6.433	-0.9510146071938009	0.0026827579128397	0.0007379671634792459
CL11018.Contig34_All	6.19	3.843	-0.547474964150854	0.0077100373520441095	0.0023465331071438602
CL11018.Contig5_All	0.473	0.09300000000000001	-2.09754537246874	0.0137133057414848	0.0044308347318278
CL11019.Contig10_All	37.676	28.793000000000003	-0.241211949102541	0.0169067722698106	0.0056062604136457
CL11019.Contig11_All	68.133	4.123	-3.89231438312134	1.1122117892456497e-163	4.8160225700387384e-166
CL11019.Contig13_All	11.023	1.29	-2.78055978678161	7.50446828531029e-06	1.37948923107472e-06
CL11019.Contig14_All	151.12	93.686	-0.542693085495297	2.91877232340176e-19	1.79462981694103e-20
CL11019.Contig1_All	5.73	1.17	-2.1530993152679097	8.65641534865677e-09	1.14937113371846e-09
CL11019.Contig7_All	165.333	111.87	-0.415672505975691	7.739570980169019e-09	1.02288237590122e-09
CL11019.Contig9_All	75.71600000000001	21.236	-1.68570550937167	3.94569535801924e-61	6.172913910652449e-63
CL11020.Contig4_All	2.043	0.14	-3.0534589651334	0.00218443047836273	0.000589951527428666
CL11021.Contig5_All	6.622999999999999	1.8430000000000002	-1.69346940976903	4.04779857271277e-10	4.74484916869606e-11
CL11022.Contig11_All	26.98	15.232999999999999	-0.6871649734673271	3.33484720716838e-26	1.42216371306314e-27
CL11022.Contig20_All	9.863	7.44	-0.268126651978503	0.00051570341864857	0.00012387059662889298
CL11022.Contig21_All	2.36	1.5730000000000002	-0.446078222713029	0.0255118193809377	0.00891032244390071
CL11023.Contig1_All	3.783	1.79	-0.917225643821933	0.007358679810910999	0.0022266534344722397
CL11025.Contig12_All	2.87	0.873	-1.5761259872329798	5.568657063731029e-10	6.61079137428073e-11
CL11025.Contig1_All	0.956	0.036000000000000004	-4.03827788911875	2.56849254494767e-07	3.96030852893275e-08
CL11025.Contig8_All	3.4330000000000003	2.006	-0.6393406780172471	2.10929455206901e-05	4.11601263311903e-06
CL11025.Contig9_All	0.55	0.18600000000000003	-1.35487036030538	0.0161782609579599	0.00533791170952123
CL11029.Contig1_All	3.4160000000000004	1.5130000000000001	-1.03276875084033	3.2820046420855304e-07	5.1185347870187095e-08
CL11030.Contig4_All	16.846	12.95	-0.23883177658260699	0.0126566432691937	0.00405398326945309
CL11030.Contig5_All	4.43	3.04	-0.405840115301015	0.0114269601087747	0.0036144194781902203
CL11031.Contig108_All	1.073	0.316	-1.5706289407553402	0.00675285103383032	0.00202871612181002
CL11031.Contig126_All	0.973	0.306	-1.5286262056001698	3.10237263571604e-05	6.19770462686018e-06
CL11031.Contig137_All	6.523	0.693	-3.08704689116073	5.975177035292739e-73	7.401256021066039e-75
CL11031.Contig138_All	4.513	1.926	-1.0858045877663498	1.5016514421441999e-12	1.452242981645e-13
CL11031.Contig148_All	1.396	0.203	-2.61364095712338	4.25030465727396e-08	6.0349539226066296e-09
CL11031.Contig33_All	2.366	1.5630000000000002	-0.459095093712762	0.000932163998526681	0.000234285392141492
CL11031.Contig39_All	2.4459999999999997	0.71	-1.64030064915283	8.74102868649515e-16	6.67375643174755e-17
CL11031.Contig79_All	1.546	0.053	-4.18143515926763	1.64977284649501e-08	2.25060012251768e-09
CL11031.Contig7_All	1.716	0.703	-1.1252466629037399	0.00244419219811357	0.0006660844160965469
CL11031.Contig92_All	0.556	0.01	-4.62781956992147	5.88985982283659e-07	9.47076168075482e-08
CL11033.Contig7_All	3.4560000000000004	2.003	-0.6504799493441801	0.0008164470155548441	0.000203247044623348
CL11035.Contig1_All	3.7460000000000004	1.17	-1.51058582280698	3.5989151178623104e-05	7.2558198538450695e-06
CL11036.Contig7_All	50.283	39.5	-0.20723272717669	0.009466237410337109	0.0029423167793618896
CL11036.Contig8_All	67.87	47.593	-0.371203761601886	3.91614973606081e-16	2.92108222133753e-17
CL1104.Contig15_All	3.426	0.0	-7.35043063966977	2.1473740860308e-17	1.46829952546933e-18
CL1104.Contig17_All	6.17	3.6430000000000002	-0.6151979781465551	0.0147957350362786	0.00482739135339648
CL1104.Contig1_All	20.076	6.676	-1.4426128499355702	2.3859608212363697e-19	1.45858249660368e-20
CL1104.Contig5_All	2.036	1.023	-0.852154489716442	0.0050211332491206795	0.00146499490473441
CL11042.Contig5_All	1.253	0.253	-2.15990586160221	3.3934127393372195e-15	2.68764533872e-16
CL11043.Contig3_All	1.443	0.25	-2.38283880152558	1.5255873111245698e-07	2.29796441998977e-08
CL11045.Contig1_All	7.853	4.84	-0.555865997520873	0.0033063814456392	0.0009263760070392779
CL11045.Contig3_All	8.37	3.1430000000000002	-1.2632239625957	8.38613703405025e-07	1.3709057064021301e-07
CL11046.Contig1_All	6.183	4.1160000000000005	-0.448048093022853	0.0038160885410453396	0.00108503372076063
CL11047.Contig29_All	30.64	22.986	-0.271437375308324	0.0219405090164094	0.007505645083576691
CL11047.Contig4_All	1.263	0.8059999999999999	-0.510016713056214	0.0416806220153195	0.0155191352506787
CL11047.Contig5_All	23.98	17.426	-0.318941245106314	3.59531148722466e-05	7.24780605729929e-06
CL11048.Contig2_All	2.943	1.06	-1.32693438957374	0.0018634429048003899	0.0004964926776464861
CL11048.Contig3_All	25.945999999999998	19.41	-0.27356038199850696	0.0036203101363385	0.00102348912057701
CL11048.Contig4_All	21.16	14.345999999999998	-0.416228956122849	3.43464600917666e-05	6.90497163777186e-06
CL11048.Contig7_All	0.7559999999999999	0.0	-3.6445004879328704	0.0020288880298592	0.000544142654675732
CL11052.Contig2_All	1.98	0.0	-5.17024626241919	3.42733568503185e-07	5.35838931510845e-08
CL1107.Contig10_All	5.672999999999999	3.2430000000000003	-0.66097639764337	0.000575509550087344	0.000139361939098852
CL1107.Contig12_All	0.903	0.076	-2.49114428220948	0.0234807529534079	0.008101472017014609
CL1107.Contig1_All	4.4430000000000005	1.953	-1.0421358714208	0.000194512164406568	4.3643807350272e-05
CL1107.Contig3_All	0.39299999999999996	0.0	-2.71263292421119	0.0401951435616348	0.014877110832245001
CL1108.Contig1_All	4.013	2.383	-0.617994613476167	0.0008088722221094599	0.000201201397838575
CL1111.Contig14_All	3.19	0.12	-4.36474129731746	1.1926439695518801e-15	9.179054564714241e-17
CL1111.Contig17_All	6.04	0.04	-4.30474439261999	0.000193757587881317	4.34603809813003e-05
CL1111.Contig2_All	0.34600000000000003	0.036000000000000004	-2.6426128444930197	0.00243649143692515	0.000663808296677238
CL1111.Contig4_All	0.59	0.07	-2.70248074743592	0.000106262499295585	2.29069788012154e-05
CL1112.Contig2_All	2.92	1.7930000000000001	-0.569387285343967	0.0418042465258615	0.0155731925233844
CL1113.Contig2_All	4.22	2.693	-0.503491296531916	0.0417410347119976	0.0155466030754827
CL1114.Contig2_All	7.676	2.88	-1.26999406242381	4.30650032214336e-10	5.06222565997699e-11
CL1116.Contig11_All	6.202999999999999	0.14	-3.8940023993135697	0.00029164997326642795	6.73638549279392e-05
CL1116.Contig17_All	2.806	0.036000000000000004	-3.4077893902826695	0.0058382716343006605	0.00172715510527067
CL1116.Contig19_All	1.97	0.726	-1.2809301066511298	0.000345314753317804	8.056062251992729e-05
CL1116.Contig45_All	2.59	0.0	-5.08404420165324	6.48373313145682e-07	1.04769881788194e-07
CL1116.Contig6_All	1.2429999999999999	0.51	-1.13434853727168	3.10644432802359e-06	5.436463499605561e-07
CL1117.Contig2_All	31.156	23.61	-0.258564904352529	0.000110741521354978	2.39405299936666e-05
CL1119.Contig1_All	20.483	15.263	-0.28321135231134004	0.0230064787086743	0.00791628240231336
CL1119.Contig6_All	4.18	2.29	-0.731177402962693	0.000893848195415892	0.000223883056554971
CL1119.Contig8_All	6.872999999999999	4.346	-0.515908673023443	0.0117830923330285	0.0037447447732617
CL112.Contig4_All	3.37	2.206	-0.468821948569488	0.0052199818169105395	0.0015290850338967698
CL112.Contig8_All	1.046	0.0	-6.027755034088651	4.86380664781206e-10	5.740619289852401e-11
CL1120.Contig4_All	3.286	2.2159999999999997	-0.42858556611026705	0.047919433243143	0.0182054042733133
CL1121.Contig1_All	40.71	22.596	-0.699027820164163	2.1314800050085497e-15	1.6655411516065403e-16
CL1122.Contig12_All	7.896	4.546	-0.649468032753499	0.00519960451168826	0.0015225747012398599
CL1122.Contig7_All	51.696000000000005	0.043	-9.6071394379719	5.026090509668029e-54	8.972265537030597e-56
CL1123.Contig19_All	2.406	0.0	-7.03590095937466	1.63067056763937e-15	1.2650422854572298e-16
CL1123.Contig7_All	6.046	0.0	-8.10286678172737	1.3967406095916999e-22	7.157366969241449e-24
CL1124.Contig3_All	0.8029999999999999	0.313	-1.20929144042847	0.0310285168471084	0.0111109808014304
CL1124.Contig6_All	4.49	1.023	-1.96733997157497	3.79533609192356e-10	4.43568128156444e-11
CL1125.Contig2_All	1.206	0.266	-1.86699956675758	0.0392945741046406	0.0144987984184749
CL1127.Contig13_All	0.36	0.0	-3.0676747491455605	0.0143695869164851	0.00467100196536845
CL1127.Contig22_All	0.25	0.0	-2.8358892147990096	0.0302213849502478	0.0107703654372972
CL1127.Contig26_All	0.243	0.0	-2.67996321946037	0.0413194662570927	0.0153663633191432
CL1129.Contig2_All	6.42	4.436	-0.394917622282399	0.0192372372844339	0.00647475375079025
CL1130.Contig1_All	14.18	5.396	-1.23366491209489	1.1769575232021699e-07	1.7529832310999e-08
CL1133.Contig18_All	14.905999999999999	10.76	-0.331111105405104	0.000768385402154558	0.000190242791015481
CL1134.Contig3_All	10.472999999999999	1.8459999999999999	-2.3620201259747797	1.3394398600547598e-16	9.647993496038301e-18
CL1134.Contig4_All	4.23	0.166	-3.9770585102488702	8.42977806929438e-08	1.2349272574163799e-08
CL1135.Contig10_All	0.546	0.0	-4.4591665792934805	4.25797715171724e-05	8.66966004983199e-06
CL1135.Contig14_All	18.66	14.985999999999999	-0.17790166120978304	0.0210598689531835	0.0071691951642953
CL1135.Contig15_All	6.066	4.23	-0.38301853953272996	0.000323541353166685	7.51879781703053e-05
CL1135.Contig18_All	1.023	0.44299999999999995	-1.04295741680756	0.0352817288396079	0.0128297529640756
CL1135.Contig1_All	18.293	1.676	-3.30713364149415	3.378959170543469e-118	2.2755946990680092e-120
CL1135.Contig2_All	4.873	2.6	-0.765055834415178	0.0008759778687560191	0.000219106163006601
CL1135.Contig4_All	1.433	0.873	-0.578688129345443	0.0464108591382606	0.0175351704989079
CL1135.Contig5_All	5.19	0.1	-3.4694902565635495	0.0036399403832287	0.0010298343886973099
CL1135.Contig7_All	4.813	2.7260000000000004	-0.683449886297892	0.00071186743473086	0.000175286361503401
CL1135.Contig8_All	8.256	6.416	-0.22498273507203698	0.0230437385364741	0.0079308781411379
CL1137.Contig2_All	14.845999999999998	0.9259999999999999	-3.80561387813449	4.47123599336882e-40	1.14025337341691e-41
CL1138.Contig12_All	7.486000000000001	4.01	-0.7557581653364409	0.000193486882802147	4.3389591063790794e-05
CL1138.Contig15_All	6.646	4.49	-0.42288920456236206	0.0131046545379164	0.00421098760541701
CL1138.Contig16_All	235.22	189.763	-0.16772279649960098	9.999249299662909e-05	2.14731305286034e-05
CL114.Contig1_All	10.395999999999999	5.69	-0.7205855140279391	0.000436494115086985	0.000103536216908351
CL1140.Contig4_All	1.92	1.23	-0.505058223658251	0.0388353533609567	0.0143067192612857
CL1141.Contig13_All	10.04	3.5060000000000002	-1.3730322084156499	6.68104577511168e-16	5.068278836382879e-17
CL1143.Contig1_All	11.265999999999998	7.31	-0.47723426915402206	0.00442831051746385	0.0012769921680405
CL1143.Contig3_All	1.82	0.0	-5.55911884503814	1.51305651812849e-08	2.05623610670084e-09
CL1144.Contig10_All	8.02	5.683	-0.359417512165336	0.00130152099825509	0.000336411294029107
CL1144.Contig12_All	32.62	25.313000000000002	-0.224334762051154	0.00120939787125494	0.00031029664196935696
CL1144.Contig4_All	41.81	30.15	-0.32894876441421	2.25057915604847e-07	3.4490404923964195e-08
CL1146.Contig5_All	4.87	1.92	-1.20123923780593	2.1743561246364603e-09	2.72295266370718e-10
CL115.Contig4_All	3.233	1.58	-0.8968070127816651	6.885772380849439e-07	1.1159608619648599e-07
CL115.Contig6_All	1.07	0.166	-2.5257240594074504	0.000219337838370633	4.95976434175103e-05
CL115.Contig9_All	2.9130000000000003	1.68	-0.6439047809976489	0.00267310386875227	0.000735144604680952
CL1150.Contig3_All	3.75	1.993	-0.7577532571713829	0.00378288372906169	0.00107468690465677
CL1151.Contig10_All	9.24	5.406000000000001	-0.6280348566333629	0.00145135145168837	0.000378673850464976
CL1151.Contig1_All	1.686	0.633	-1.27268946121071	1.3323298567095098e-07	1.9966017785853002e-08
CL1151.Contig5_All	0.63	0.3	-0.927836886498799	0.00552696356248763	0.00162752338564994
CL1151.Contig9_All	0.87	0.363	-1.10372456530099	0.00536351658079181	0.001574815248212
CL1155.Contig14_All	20.66	14.686	-0.34815739100081505	0.0213384556641307	0.00727503384812207
CL1156.Contig2_All	3.94	2.103	-0.757186057081687	0.0145650968661323	0.00474137710018031
CL1156.Contig3_All	24.723000000000003	11.575999999999999	-0.9510878699468599	6.6923363901327605e-31	2.3224749950247796e-32
CL1156.Contig4_All	10.515999999999998	7.7829999999999995	-0.295198810146472	0.0148670809233982	0.00485324471086674
CL1156.Contig5_All	26.316	17.605999999999998	-0.43707692750052296	7.0302298882764995e-09	9.252555579453539e-10
CL116.Contig11_All	2.55	1.1	-1.03979671312374	0.0468567659032814	0.0177314457475596
CL116.Contig12_All	0.436	0.0	-3.68978211330846	0.00269626955272309	0.000742245223437538
CL116.Contig2_All	3.61	1.556	-1.0694991256163	6.41225381275171e-07	1.03548110929448e-07
CL116.Contig6_All	6.702999999999999	3.676	-0.7259101573258091	1.0884724730895698e-07	1.6133742770238103e-08
CL1160.Contig16_All	10.85	2.873	-1.7635029105906102	1.3328345655154302e-13	1.18770458466942e-14
CL1160.Contig17_All	16.08	0.166	-3.1814584377206403	0.0124245043159224	0.003971221846644979
CL1160.Contig19_All	11.44	4.2860000000000005	-1.2641659194369	5.820036675216829e-07	9.351217965738571e-08
CL1160.Contig24_All	19.933	14.982999999999999	-0.27157928625211497	0.00993760589741365	0.00310248268136199
CL1160.Contig2_All	56.89	24.496	-1.07454095459323	6.415747002700438e-71	8.24081335817504e-73
CL1160.Contig5_All	13.683	8.433	-0.552734158266089	0.00403854122648136	0.00115423178808107
CL1160.Contig6_All	0.6459999999999999	0.0	-4.38437926384346	5.622198089722e-05	1.16422238549541e-05
CL1160.Contig7_All	6.76	2.6260000000000003	-1.21893161802456	4.0639822062537794e-08	5.75812948668448e-09
CL1162.Contig4_All	91.05	67.656	-0.27985856529980896	1.82402343209886e-06	3.10310488849119e-07
CL1163.Contig9_All	5.926	0.046	-6.419665964830049	3.5926432202456294e-23	1.78751492050401e-24
CL1164.Contig24_All	4.373	0.09	-5.4732585100059605	1.4883602285158595e-94	1.3385342480433199e-96
CL1164.Contig26_All	4.9030000000000005	0.9059999999999999	-2.25341575286696	2.31776460704848e-12	2.2721432137879896e-13
CL1164.Contig27_All	36.38	29.035999999999998	-0.18403034838427898	0.006065487583494129	0.00180226508060105
CL1164.Contig2_All	79.43	1.11	-5.9916843652514995	4.914000818822667e-286	9.769588704136834e-289
CL1164.Contig31_All	1.0959999999999999	0.066	-3.76124683181005	2.26375990159359e-10	2.59527344944382e-11
CL1164.Contig9_All	110.536	64.176	-0.639846882485507	7.741023365914999e-30	2.80565866495779e-31
CL1165.Contig11_All	0.986	0.28	-1.65069319563106	7.483785028138309e-09	9.871295591444719e-10
CL1165.Contig12_All	5.113	1.983	-1.2247420617048401	8.22638126618571e-13	7.7844544233842e-14
CL1165.Contig13_All	2.443	1.473	-0.587322933497025	0.0349461464548582	0.0126909900351152
CL1165.Contig14_All	1.216	0.0	-4.870784404270251	3.37320602929762e-06	5.92999725503092e-07
CL1165.Contig19_All	0.203	0.0	-3.04788500133964	0.0179206101875647	0.00598106031012559
CL1165.Contig6_All	0.6459999999999999	0.0	-5.41629709219959	8.05454910592211e-08	1.1779201336582702e-08
CL1165.Contig9_All	7.64	3.983	-0.8007113847453629	1.13143061169583e-10	1.26603023552687e-11
CL1166.Contig2_All	5.156000000000001	3.083	-0.600972195605902	0.000208690018618148	4.70487151507789e-05
CL1167.Contig5_All	10.613	6.356	-0.600519034563712	7.4324151134903e-09	9.798895590497452e-10
CL1167.Contig6_All	8.696	4.3	-0.8737609130628559	6.881625204564769e-08	9.97814523629266e-09
CL1167.Contig8_All	13.003	7.893	-0.580148103724889	1.99265058468319e-08	2.7407734723281302e-09
CL1167.Contig9_All	6.52	2.386	-1.3091204106898702	8.523615155272881e-16	6.50332557047914e-17
CL1168.Contig10_All	353.726	165.956	-0.9424529436278442	2.9156731871620296e-32	9.5964012218113e-34
CL1168.Contig11_All	153.226	110.88	-0.31428108897537393	0.000352525010889833	8.2338153234139e-05
CL1168.Contig12_All	10.66	5.6	-0.763518921981049	0.0281692684920645	0.00995810074348652
CL1168.Contig13_All	62.523	35.763000000000005	-0.6594835742073659	1.10085306433329e-09	1.34010019541566e-10
CL1168.Contig15_All	846.803	477.536	-0.677871121684103	1.8633759293614897e-14	1.55787235113941e-15
CL1168.Contig1_All	902.0260000000001	564.14	-0.531188015908474	5.11822237700407e-26	2.20506941932736e-27
CL1168.Contig9_All	36.103	27.193	-0.26637802083218204	0.0154691977818178	0.00507191827845529
CL117.Contig6_All	15.98	11.415999999999999	-0.34506039405546396	2.9075429932632598e-05	5.78112919167228e-06
CL1170.Contig7_All	19.22	14.505999999999998	-0.26792141937069097	0.0013582915077498	0.000352187876237862
CL1170.Contig8_All	11.29	2.903	-1.7566478567981698	0.00011837476135221699	2.5715875292539397e-05
CL1172.Contig10_All	1.77	0.0	-6.3392180860142195	1.01229782547761e-11	1.04168545166301e-12
CL1172.Contig13_All	0.483	0.0	-4.08373512516954	0.000297231357025784	6.87179863944343e-05
CL1172.Contig2_All	61.423	5.353	-3.37853727640784	0.0	0.0
CL1174.Contig11_All	2.4659999999999997	0.0	-7.0774192733316506	2.3251495596563805e-15	1.82340943494407e-16
CL1174.Contig13_All	2.603	0.65	-1.7379498489691698	0.0104135986381121	0.0032640931788934
CL1174.Contig15_All	5.926	1.486	-1.83707638449763	8.505617900852121e-13	8.059314439472559e-14
CL1174.Contig16_All	10.146	6.526	-0.497026561735423	0.000275614831099981	6.33761200969041e-05
CL1174.Contig3_All	2.4859999999999998	0.9	-1.2989441642158202	0.00139358087150186	0.000362179296558363
CL1174.Contig8_All	35.586	19.776	-0.7085278085705079	6.11962029134979e-41	1.52431549137617e-42
CL1175.Contig1_All	11.472999999999999	0.536	-4.00330067484337	2.21245397198496e-11	2.3409347904390698e-12
CL1175.Contig3_All	8.496	0.09	-6.01550819138482	5.91974342898268e-17	4.15554638601234e-18
CL1175.Contig6_All	9.472999999999999	1.47	-2.5323013110864103	1.5146289891732499e-16	1.0968215046869801e-17
CL1176.Contig6_All	2.38	1.146	-0.9166609155502808	0.000101399543526247	2.17942893721672e-05
CL1177.Contig12_All	17.543	4.72	-1.7464635928808998	2.81352756152092e-18	1.8259770738394398e-19
CL1177.Contig14_All	3.523	1.273	-1.30110893550334	0.000297345122327173	6.875047831555289e-05
CL1177.Contig2_All	33.263000000000005	17.046	-0.8219899341520029	1.3333398096659e-35	3.94709997677742e-37
CL1177.Contig4_All	30.766	22.943	-0.282531132916401	0.000139406004776801	3.06074763326818e-05
CL1177.Contig6_All	3.74	0.14	-2.94068497555336	0.017060083022783	0.005663313255431879
CL1177.Contig7_All	0.596	0.18	-1.57560510800011	0.0470580425197311	0.0178183886161304
CL1178.Contig2_All	4.353	0.0	-6.482948003097639	1.45989436967926e-12	1.41003631233711e-13
CL1179.Contig1_All	22.153000000000002	12.833	-0.649295588916203	9.617286118597509e-23	4.90019002097769e-24
CL1181.Contig1_All	51.49	31.463	-0.569602001247741	4.24560709035126e-26	1.8224941595911998e-27
CL1181.Contig2_All	13.222999999999999	7.166	-0.740964849234242	2.48857172105867e-09	3.13457821783171e-10
CL1183.Contig2_All	18.055999999999997	7.872999999999999	-1.0329245905605602	0.0112066246962001	0.0035392595050265704
CL1183.Contig3_All	35.736	6.39	-2.31082031746879	1.02473395550946e-15	7.855820780804979e-17
CL1183.Contig4_All	36.205999999999996	24.083000000000002	-0.44814844639368495	3.90752600929088e-14	3.3417195295493804e-15
CL1183.Contig6_All	0.46299999999999997	0.0	-3.5060994873983997	0.004731887274662379	0.00137399139609228
CL1183.Contig7_All	5.5360000000000005	0.05	-6.57479691588233	1.395398641791e-29	5.121395229523009e-31
CL1183.Contig8_All	13.543	7.193	-0.7722267921320329	1.60383308809657e-10	1.8173358242361603e-11
CL1185.Contig26_All	1.17	0.0	-6.42984849017616	3.3068174196075494e-12	3.27802230217151e-13
CL1185.Contig30_All	3.6	0.18600000000000003	-3.3785196957909602	0.000437365903806756	0.000103756662402388
CL1185.Contig3_All	0.7959999999999999	0.15	-1.99681730139476	0.0117242266683448	0.00372237576207027
CL1186.Contig3_All	6.506	4.436	-0.41509811768247606	0.0013680940273369802	0.000354914671891826
CL1186.Contig4_All	12.716	0.93	-3.6238480309464705	4.800719671155209e-84	4.992056865738938e-86
CL1186.Contig8_All	2.353	0.09	-2.9849589930954505	0.0145222423176402	0.00472576387855216
CL1187.Contig4_All	5.96	1.956	-1.4544864053434097	5.7244983473354895e-06	1.03596432083329e-06
CL1189.Contig2_All	123.896	83.90299999999999	-0.404111547969938	4.62129382988264e-08	6.58336307062212e-09
CL1189.Contig3_All	3.886	2.173	-0.686553068113807	0.0104510715561982	0.00327768823045718
CL119.Contig12_All	0.953	0.0	-2.9681391622280495	0.0199689897862046	0.00675138967269741
CL1192.Contig13_All	11.16	4.103	-1.30235753662341	6.785468821502029e-29	2.56597810249887e-30
CL1193.Contig4_All	4.34	2.8930000000000002	-0.4443077904815011	0.0424074478447647	0.0158257103614046
CL1194.Contig10_All	47.086000000000006	9.72	-2.1335613281123798	8.038477115630727e-170	3.296686808254839e-172
CL1194.Contig11_All	24.456	14.735999999999999	-0.59074431021631	3.0540162325809197e-16	2.2630701834834198e-17
CL1194.Contig12_All	0.4	0.0	-3.2432587881724197	0.0104060373309883	0.0032616148068690897
CL1194.Contig15_All	6.386	2.766	-1.06717592294049	6.94307936011068e-10	8.316142664986691e-11
CL1194.Contig17_All	2.823	0.97	-1.40440574005847	1.22601331091293e-05	2.3140489186939e-06
CL1194.Contig18_All	5.58	1.263	-1.9976250453584001	1.7855679027985398e-17	1.2134747048923899e-18
CL1194.Contig19_All	16.616	5.563	-1.43882194394751	2.632914469329779e-60	4.17940332225949e-62
CL1194.Contig22_All	6.43	1.3459999999999999	-2.1183287112743603	6.8143910266005e-30	2.46697255056328e-31
CL1194.Contig23_All	22.436	7.766	-1.38539994010172	1.3169594445447698e-43	3.05281373463501e-45
CL1194.Contig24_All	101.85600000000001	33.97	-1.44373211591516	1.2082146065433197e-135	6.778608247305087e-138
CL1194.Contig25_All	47.68	13.31	-1.69921118948449	4.6076857467329585e-121	3.0311513275964994e-123
CL1194.Contig27_All	46.323	31.073	-0.43533665774188207	1.68062904096767e-11	1.76213179103656e-12
CL1194.Contig28_All	11.843	1.6030000000000002	-2.71750896822661	2.61995479278765e-26	1.11320330423949e-27
CL1194.Contig29_All	13.902999999999999	2.373	-2.41030890703111	3.8147664059839585e-108	2.930434374177599e-110
CL1194.Contig2_All	4.566	2.2159999999999997	-0.886577025498852	0.0115858810156176	0.00367507508061675
CL1194.Contig30_All	4.583	1.453	-1.5088767950214699	2.77371970530693e-11	2.95789139083277e-12
CL1194.Contig31_All	10.85	3.8960000000000004	-1.33005935130227	1.56394320510393e-09	1.93167033462369e-10
CL1194.Contig4_All	12.283	3.0460000000000003	-1.8553416058301597	2.2402999952433102e-17	1.5330049826409198e-18
CL1194.Contig5_All	43.483000000000004	25.383000000000003	-0.635460389687208	1.3156193075624199e-20	7.445558155132029e-22
CL1194.Contig7_All	43.183	14.696	-1.41350385512122	1.8396818206707597e-63	2.74790874734575e-65
CL1194.Contig9_All	8.696	2.4859999999999998	-1.66409792134617	3.9531468522603696e-26	1.6944820744666097e-27
CL1196.Contig1_All	5.776	2.83	-0.87482671164817	0.0105759997494197	0.0033207214710083604
CL1197.Contig4_All	9.196	2.803	-1.57632258064598	1.9698234408711996e-54	3.4938526123851294e-56
CL1197.Contig5_All	2.6630000000000003	0.9259999999999999	-1.38401778588251	0.000864939339675428	0.000216183066943057
CL1197.Contig6_All	0.3	0.04	-2.31571437277211	0.0244880151159437	0.00850457083140034
CL1197.Contig9_All	23.846	4.846	-2.15968814086788	2.1517366805491295e-101	1.7626721566259997e-103
CL1198.Contig3_All	2.29	0.736	-1.47984475918849	0.000100994651614035	2.16978027637236e-05
CL1199.Contig4_All	4.22	2.76	-0.47254007592555797	0.00246233673480626	0.000671669874075764
CL12.Contig2_All	5.806	3.556	-0.571412920119521	2.04181803574302e-05	3.97583974296559e-06
CL120.Contig5_All	0.51	0.08	-2.35939994535561	0.00253051810440407	0.000692191038561423
CL1200.Contig1_All	605.99	190.33599999999998	-1.52462669900562	2.7667244536728982e-245	6.422120652112056e-248
CL1200.Contig3_All	3.553	1.71	-0.909535616034528	0.000663109805804717	0.00016218998674729298
CL1201.Contig2_All	31.715999999999998	24.523000000000003	-0.225516372225358	0.0207840464796663	0.0070570265341957
CL1201.Contig4_All	11.31	6.36	-0.6787001409098461	0.00426939199058245	0.00122738742584023
CL1201.Contig5_All	0.44	0.0	-2.6632018661690298	0.0448947407449239	0.0168885088166205
CL1201.Contig6_All	1.046	0.233	-1.9426892306010601	0.0253111762803427	0.0088283894825494
CL1201.Contig7_All	4.176	1.246	-1.59109718658528	3.08314357500905e-06	5.393760246606901e-07
CL1205.Contig11_All	1.48	0.35600000000000004	-1.8229064920411997	0.00371249688199545	0.00105260383017429
CL1205.Contig25_All	1.25	0.57	-0.982792947974468	0.0288475052548682	0.0102317946264704
CL1205.Contig2_All	0.94	0.0	-6.43407741998717	2.85209494844162e-12	2.8119873168426596e-13
CL1206.Contig4_All	0.7829999999999999	0.396	-0.8746755807737849	0.0303929258178391	0.0108387758162711
CL1206.Contig7_All	1.883	1.123	-0.6068686446749151	0.0077849247045183	0.00237157664977472
CL1206.Contig8_All	8.043	5.053	-0.5321090402016609	1.9820805876099197e-09	2.4722623561043e-10
CL1209.Contig2_All	21.146	4.876	-1.9722835813343602	1.0652278129275899e-46	2.2641537966692696e-48
CL121.Contig6_All	0.5329999999999999	0.14	-1.6736865944813302	0.0338053299898982	0.0122252536858502
CL121.Contig9_All	4.52	2.623	-0.6432437621803311	0.000285891117014879	6.589086314229521e-05
CL1210.Contig16_All	7.172999999999999	0.196	-4.83705609158636	6.25508302714973e-15	5.063523925236901e-16
CL1210.Contig1_All	28.305999999999997	18.84	-0.439237868591696	4.09853653298608e-05	8.32753204649563e-06
CL1211.Contig1_All	8.846	4.726	-0.7654812880936309	5.51372498890084e-08	7.92930483149483e-09
CL1211.Contig3_All	0.5529999999999999	0.0	-4.76416000870354	6.215219887104239e-06	1.1305281253151001e-06
CL1211.Contig5_All	4.803	2.783	-0.6492455921191601	0.0026918643148453603	0.000740836386469499
CL1211.Contig7_All	1.156	0.0	-5.72366296296026	3.25711861951858e-09	4.1477229539809504e-10
CL1212.Contig2_All	0.82	0.055999999999999994	-3.6349546464610296	5.65387991975107e-07	9.06541685668365e-08
CL1212.Contig6_All	0.456	0.013000000000000001	-4.3921317560710005	2.6099050381237202e-06	4.5286420444798603e-07
CL1214.Contig1_All	32.853	23.023000000000003	-0.36871879167722205	3.6957052503029104e-05	7.4678858369466796e-06
CL1214.Contig3_All	93.906	57.14	-0.571726310832688	5.5314446180813795e-28	2.17351786004697e-29
CL1215.Contig5_All	5.196000000000001	3.3760000000000003	-0.48549896700041295	0.00844453384223537	0.00259363241855335
CL1216.Contig3_All	17.39	5.37	-1.5392172248376101	2.18210095569067e-09	2.73310580714532e-10
CL1217.Contig1_All	6.433	3.866	-0.5881821282802161	0.0226357328803904	0.00776844374220807
CL1217.Contig5_All	5.81	1.14	-2.20990283915362	3.03258515334904e-35	9.09103188438264e-37
CL1218.Contig12_All	13.116	4.95	-1.26109546459254	4.0258497543529997e-22	2.11326626257686e-23
CL1218.Contig1_All	39.313	26.233	-0.44186963007127206	9.138058532835349e-10	1.1052683968267899e-10
CL1219.Contig1_All	1.136	0.0	-3.3323242451072903	0.00606794013987576	0.0018030569804939399
CL1221.Contig2_All	0.97	0.213	-1.8755977846947602	0.0399983331999839	0.0147930257510448
CL1223.Contig2_All	11.45	8.276	-0.328228276602859	0.0134755079064525	0.00434390195121242
CL1224.Contig3_All	3.343	1.7930000000000001	-0.729784887018715	0.0316652031335261	0.0113610547075549
CL1225.Contig12_All	6.92	3.7230000000000003	-0.7499006782171149	4.3731069053512295e-06	7.799771712919959e-07
CL1225.Contig18_All	1.8	0.0	-5.93727756163543	7.267135936093419e-10	8.72546481485959e-11
CL1225.Contig1_All	1.806	0.026000000000000002	-5.19274420534017	1.1802801671443802e-11	1.22044146312751e-12
CL1225.Contig2_All	13.75	5.903	-1.0809914815701	8.256281283220308e-21	4.62525693146649e-22
CL1225.Contig4_All	5.046	2.416	-0.911845355472119	9.949754355913001e-05	2.13606274100099e-05
CL1225.Contig6_All	2.55	1.203	-0.9335813377484709	0.00828351168203574	0.00253990217282386
CL1226.Contig2_All	1.216	0.23	-2.0083606388757897	0.0140812621927878	0.00456467350678135
CL1227.Contig4_All	0.99	0.073	-3.02634283026777	0.0012000671821142301	0.000307664692732183
CL1227.Contig7_All	0.406	0.0	-3.51378877773341	0.00461551725395726	0.00133664603303389
CL1228.Contig4_All	2.633	0.6829999999999999	-1.79386637994597	1.14117167059547e-07	1.69623835039744e-08
CL1229.Contig13_All	0.20600000000000002	0.0	-2.93335053326577	0.0238868196945115	0.00826221251416784
CL1229.Contig19_All	0.096	0.0	-2.62900267657219	0.0483678088099415	0.018400922694617
CL1229.Contig3_All	2.633	0.0	-6.780377571434599	4.96525885036523e-14	4.28143813600624e-15
CL1229.Contig7_All	0.61	0.08	-2.7100977972774305	3.06126999497391e-05	6.10909310235554e-06
CL1229.Contig8_All	0.856	0.12	-2.59232211281012	0.000203053730760428	4.56829151008722e-05
CL1230.Contig12_All	1.713	0.29600000000000004	-2.25724280272817	0.000258569394845938	5.919823713333261e-05
CL1230.Contig3_All	1.96	0.386	-2.19710363334905	2.91959232064991e-22	1.51980110497135e-23
CL1230.Contig6_All	0.546	0.026000000000000002	-4.06754443393703	4.259739844864919e-09	5.477258101156051e-10
CL1231.Contig2_All	7.58	3.766	-0.866087549403312	2.69176640693916e-06	4.67572917935701e-07
CL1234.Contig17_All	1.43	0.273	-2.2309000054265096	8.7685566551786e-15	7.159126866609691e-16
CL1234.Contig19_All	3.23	0.52	-2.46143814325964	1.2710885089915001e-16	9.139781432600119e-18
CL1234.Contig20_All	11.966	2.0	-2.4363810293925297	1.5420608426905198e-53	2.7864991755168094e-55
CL1234.Contig21_All	3.24	2.263	-0.38065142611758	0.00174651563860188	0.000462902725127454
CL1234.Contig22_All	1.486	0.11	-3.20432291914971	0.000146470128392631	3.22560242570899e-05
CL1234.Contig30_All	5.376	3.11	-0.653140470018827	1.55459882107681e-08	2.11495733275119e-09
CL1234.Contig4_All	3.033	1.71	-0.687435095926223	0.000410129528728369	9.67104989415378e-05
CL1235.Contig3_All	5.5729999999999995	1.276	-1.9769791551559601	2.66204710941346e-16	1.96430264685827e-17
CL1236.Contig4_All	4.353	2.86	-0.46860947645822	0.0197532099802769	0.00667185634218447
CL1238.Contig3_All	5.106	1.976	-1.2073162074270702	0.000669625392983834	0.000164034557759173
CL1238.Contig4_All	4.45	1.69	-1.23444746370871	0.0006837204234329309	0.00016777201509308602
CL1239.Contig8_All	1.54	0.363	-1.93195313461038	4.88894983867988e-09	6.32752883743748e-10
CL124.Contig11_All	1.556	0.24600000000000002	-2.5109725610469105	4.478271258985549e-20	2.61738642454058e-21
CL124.Contig14_All	0.97	0.0	-6.577202735920349	1.30872744290005e-12	1.2596728112018e-13
CL1240.Contig2_All	6.02	0.373	-3.7553928227450095	2.2021156084626197e-15	1.7230280759868798e-16
CL1240.Contig6_All	1.693	0.24	-2.56519566485402	0.000478019800153642	0.000114097615693843
CL1241.Contig4_All	4.776	2.323	-0.9036937576945241	5.84577008687604e-15	4.7206216583552e-16
CL1242.Contig4_All	15.472999999999999	11.47	-0.28971770887382203	0.0146657153032897	0.0047784057668138705
CL1242.Contig5_All	28.076	2.55	-3.2413318666675903	2.96037196339908e-19	1.82082396682924e-20
CL1243.Contig3_All	13.892999999999999	5.62	-1.1608499120416	5.94457817411385e-14	5.151872872945211e-15
CL1245.Contig11_All	1.006	0.23600000000000002	-1.8940803791551202	2.79970536204115e-05	5.55563937316697e-06
CL1245.Contig1_All	2.366	0.866	-1.2867136743483798	0.00024682855395927997	5.62995503628535e-05
CL1249.Contig1_All	18.512999999999998	9.573	-0.807226139213799	5.7010522778273e-15	4.59545011913009e-16
CL1249.Contig2_All	63.95	43.05	-0.427766278239594	1.2384053333178898e-12	1.1894084594231501e-13
CL1249.Contig4_All	6.666	4.086	-0.5586627977785079	0.0108231341447301	0.00340519045974969
CL1249.Contig6_All	7.483	2.323	-1.53637866931956	4.31177498283797e-09	5.54685878286834e-10
CL1249.Contig7_All	4.063	0.24	-3.6133778926257496	2.38506465619334e-07	3.66531987634547e-08
CL125.Contig12_All	0.76	0.02	-4.986421153447769	1.43399014855182e-08	1.94460593262619e-09
CL125.Contig15_All	10.013	4.883	-0.8978344712070508	1.38388884928888e-15	1.0689843085398101e-16
CL125.Contig17_All	10.67	3.9530000000000003	-1.2929533038385201	2.42471028887625e-27	9.78758053966555e-29
CL1250.Contig3_All	13.32	6.28	-0.9373689772270211	6.441660075536179e-05	1.3461836489319301e-05
CL1250.Contig9_All	1.5630000000000002	0.14	-3.29871557016718	1.49256642354838e-11	1.55780240956372e-12
CL1251.Contig6_All	25.82	13.706	-0.7744496897063309	1.1557562328522899e-35	3.4141792932672695e-37
CL1253.Contig2_All	11.31	3.9560000000000004	-1.37578534298118	2.00091402618436e-24	9.35569090112536e-26
CL1254.Contig14_All	1.5330000000000001	0.0	-6.590930117870481	1.09924617134944e-12	1.0498052088696002e-13
CL1254.Contig9_All	2.2159999999999997	0.0	-7.3152769319717095	3.93344737560269e-17	2.73581990025889e-18
CL1256.Contig22_All	17.796	12.423	-0.37893680971552796	1.8512376959088102e-07	2.8129579045577502e-08
CL1256.Contig4_All	8.29	4.52	-0.7329468920511091	1.6447637690857998e-05	3.15972146873119e-06
CL1257.Contig2_All	9.7	3.363	-1.37507671135544	1.7829381396517102e-07	2.7037946681710102e-08
CL1257.Contig3_All	2.16	0.596	-1.7077420487095902	0.00156645546598827	0.000411412437861749
CL1257.Contig6_All	3.616	0.99	-1.6816468847834798	4.42091745460852e-05	9.02305060319595e-06
CL1258.Contig2_All	213.793	148.226	-0.36291335111637396	0.00587934580753549	0.00174120334873166
CL1258.Contig4_All	104.476	61.06	-0.607728780491477	5.88759581354559e-13	5.51860606228498e-14
CL1259.Contig11_All	4.383	2.763	-0.528646141365687	0.00498774980901963	0.0014545678341987
CL1259.Contig14_All	12.883	6.34	-0.881827951438757	6.12485792652168e-13	5.74737373479957e-14
CL1260.Contig1_All	9.9	6.52	-0.45460065575778097	0.0283788632813311	0.0100431240718008
CL1261.Contig1_All	276.186	132.91	-0.907977378303726	4.727749859649458e-142	2.4654710367169895e-144
CL1261.Contig5_All	250.183	121.48299999999999	-0.8963398469569421	2.2889610924488498e-59	3.690604586403039e-61
CL1262.Contig3_All	2.733	1.886	-0.39911755807425103	0.0428991016882744	0.0160301740536412
CL1263.Contig15_All	5.316	2.046	-1.23099499282201	5.08751356880251e-08	7.283536303911651e-09
CL1263.Contig16_All	4.6	1.8259999999999998	-1.1907202490144	3.47102842231725e-11	3.7314883310981e-12
CL1263.Contig2_All	7.5	5.162999999999999	-0.39911116294394	0.0179352364902463	0.0059865019468177605
CL1263.Contig5_All	9.243	5.3229999999999995	-0.654428519397974	1.7657303394690803e-05	3.40938449658601e-06
CL1265.Contig5_All	2.72	0.82	-1.58850873309402	5.9934672127785405e-12	6.05516677948897e-13
CL1265.Contig6_All	10.546	5.832999999999999	-0.714324953611567	1.27168752859672e-10	1.4297235374226599e-11
CL1266.Contig2_All	3.14	0.8029999999999999	-1.80143945544351	1.65486832551681e-07	2.50010501364105e-08
CL1266.Contig3_All	8.046	5.263	-0.4699182636422589	0.00675021185514649	0.00202693957174658
CL1266.Contig6_All	16.576	5.8	-1.3701605568886701	1.3218781921798499e-27	5.28360510244571e-29
CL1266.Contig8_All	14.41	8.43	-0.6336772582498779	2.18409503589205e-06	3.75318513886e-07
CL1267.Contig10_All	1.8159999999999998	0.0	-5.15453074643571	4.00497738784514e-07	6.31151519729944e-08
CL1267.Contig1_All	34.916	2.9530000000000003	-3.40471190944528	1.77352745035642e-80	1.9531305414506896e-82
CL1267.Contig4_All	0.92	0.0	-5.64655479021312	8.35528750437246e-09	1.10721409393226e-09
CL1267.Contig6_All	2.63	0.31	-2.91414166241562	4.3530903991747005e-10	5.11789781085638e-11
CL1267.Contig7_All	1.2930000000000001	0.0	-6.096524155756099	1.72245626348166e-10	1.95659097993936e-11
CL1268.Contig1_All	8.616	2.51	-1.6090422644781297	2.15847093231642e-06	3.7062314849945997e-07
CL1268.Contig7_All	56.833	33.736	-0.604973779946541	1.9539212658504497e-18	1.2577207594403301e-19
CL127.Contig17_All	3.9330000000000003	2.2159999999999997	-0.688809697405579	0.00039302073814504303	9.239798057419971e-05
CL127.Contig18_All	0.9059999999999999	0.0	-5.96766080991418	4.2786772092574396e-10	5.02684781681139e-11
CL127.Contig20_All	0.3	0.033	-2.44345152350901	0.0178858259156311	0.00596833391141241
CL127.Contig21_All	4.796	0.2	-4.34953802885892	9.39464603256811e-22	5.03708941447037e-23
CL127.Contig22_All	1.186	0.5529999999999999	-0.9664177721510279	0.008299772847396929	0.00254545603955099
CL127.Contig29_All	1.023	0.0	-5.533727289252809	4.83543935969616e-08	6.904031570083821e-09
CL127.Contig4_All	1.643	0.0	-6.72597362722787	1.2306970087837698e-13	1.09335793006938e-14
CL127.Contig5_All	0.3	0.0	-3.5240970401143596	0.00447076713049021	0.00129039878591212
CL1270.Contig2_All	0.243	0.0	-3.44476475221573	0.00464766817025482	0.00134692443293225
CL1270.Contig3_All	2.013	0.623	-1.5129437643319399	0.00036259364733220897	8.480685384304041e-05
CL1270.Contig7_All	1.5759999999999998	0.44	-1.68853616318522	4.7437540126642997e-05	9.71652126668902e-06
CL1272.Contig15_All	2.58	1.153	-1.01242612292852	0.00272527201185419	0.000751023477572208
CL1272.Contig33_All	2.333	1.043	-1.01459786279279	0.00163292186457448	0.000430313860014281
CL1272.Contig35_All	1.04	0.0	-3.98924057977586	0.00090067599428165	0.00022573384882340698
CL1272.Contig3_All	4.493	2.65	-0.6145936684489429	0.00808928869864963	0.00247391399334893
CL1272.Contig41_All	2.653	0.0	-6.586841292098071	5.75940115382075e-13	5.3948487038995005e-14
CL1272.Contig43_All	2.553	0.0	-6.22625705801368	3.02366629485544e-10	3.5036018355519104e-11
CL1275.Contig2_All	3.82	2.31	-0.578602458952568	0.0122702095451015	0.00391705151959193
CL1276.Contig10_All	2.176	1.396	-0.5061210447156961	0.0211161826090326	0.00719024140156013
CL1277.Contig3_All	9.073	3.866	-1.09003076186407	1.87694934559917e-09	2.33409809743558e-10
CL1277.Contig4_All	4.586	0.47600000000000003	-3.08521770040252	1.92433971743465e-13	1.73543309758968e-14
CL1277.Contig5_All	4.52	1.74	-1.23225300488368	6.41986726618555e-07	1.0367773900018599e-07
CL1277.Contig6_All	11.45	4.0360000000000005	-1.3441437719721498	6.0146324252582295e-09	7.85957213588822e-10
CL1277.Contig7_All	9.423	4.756	-0.8451370837777221	3.93625701041341e-10	4.60734353572866e-11
CL1278.Contig1_All	42.836000000000006	31.75	-0.28959344323805103	9.90938637149472e-07	1.63363409719617e-07
CL1278.Contig2_All	1.31	0.31	-1.82503003037126	0.00960658177730688	0.00298973871990193
CL1281.Contig3_All	4.026	2.57	-0.507853430721269	0.0252518623009621	0.00880349558187302
CL1285.Contig2_All	1.016	0.43	-1.11427513938164	0.0294352796364645	0.0104623298783853
CL1287.Contig1_All	5.153	2.55	-0.876142600332948	6.39782364515919e-05	1.33655651089658e-05
CL1287.Contig3_All	11.71	0.7959999999999999	-3.72830837280572	4.50147073013788e-46	9.713179652107117e-48
CL1287.Contig7_All	7.506	2.15	-1.66689116117414	5.38147020248155e-19	3.35085038682272e-20
CL129.Contig2_All	4.236000000000001	2.21	-0.7886049878857769	0.0366283360109375	0.0133804316838989
CL129.Contig6_All	3.59	1.35	-1.22745095775033	0.023740562157385	0.00820272736051708
CL1290.Contig4_All	4.796	0.0	-7.866114457311911	1.42150460908728e-20	8.06699537711055e-22
CL1292.Contig7_All	11.18	7.276	-0.477800411513122	2.00961516529117e-06	3.43766751947988e-07
CL1293.Contig2_All	2.043	1.083	-0.760071851654197	0.0484817200031508	0.0184488005732759
CL1294.Contig1_All	1.263	0.69	-0.733680792125772	0.0156941248972351	0.00515563054154469
CL1294.Contig2_All	8.43	5.876	-0.383495334184791	0.0322164577296527	0.0115772812467709
CL1294.Contig3_All	13.722999999999999	7.912999999999999	-0.656234084588495	2.00015850460249e-16	1.4627841547748098e-17
CL1294.Contig6_All	5.04	1.43	-1.6715074490268897	5.66327254701811e-13	5.301267813943219e-14
CL1294.Contig7_All	2.6060000000000003	0.61	-1.9511406699751699	1.31351703021536e-13	1.16980688350518e-14
CL1294.Contig8_All	18.066	8.09	-1.0174582113150201	3.07681060441604e-13	2.81864559851209e-14
CL1294.Contig9_All	11.673	1.073	-2.74561977234654	0.0042861848074865795	0.00123248280237342
CL1295.Contig10_All	4.356	0.973	-2.01247224322387	1.32961946022868e-18	8.49220369098184e-20
CL1295.Contig15_All	6.726	0.133	-4.69229344556892	3.84181285201659e-08	5.4301481943076794e-09
CL1295.Contig17_All	2.883	0.35600000000000004	-2.81335648719374	5.0682380193582e-17	3.54461713233627e-18
CL1295.Contig18_All	2.9930000000000003	0.846	-1.65525842030034	2.36049558513822e-05	4.63936855435875e-06
CL1295.Contig1_All	7.73	1.3459999999999999	-2.37039109915832	9.03135122751069e-23	4.5905033092623794e-24
CL1295.Contig3_All	2.326	0.61	-1.77387142140679	2.6123265685649102e-11	2.7778963708568797e-12
CL1295.Contig5_All	1.103	0.363	-1.4155917722498799	0.0197916888328103	0.0066854710162521395
CL1295.Contig8_All	1.306	0.213	-2.33717537942644	0.000249355997800088	5.690459031101079e-05
CL1295.Contig9_All	5.83	0.983	-2.4182582899976497	9.435001044208538e-40	2.4365560461202e-41
CL1296.Contig1_All	20.49	14.206	-0.38306701138159704	0.00599589488309452	0.001779277484591
CL1297.Contig2_All	11.966	6.582999999999999	-0.7192482218265029	5.6996552117344005e-06	1.03093450275638e-06
CL1297.Contig3_All	10.773	7.93	-0.30129917206320694	0.00354524515240154	0.0010002749539506802
CL1299.Contig10_All	0.366	0.0	-3.6449705394246803	0.00303583791667673	0.0008439080201389459
CL1299.Contig1_All	6.31	4.373	-0.38869913031371706	0.0103323138683233	0.00323538839088558
CL1299.Contig3_All	0.233	0.0	-4.31505101704698	8.62985855792014e-05	1.83608278173317e-05
CL13.Contig5_All	24.84	13.01	-0.791555757423833	4.3550457755544e-15	3.47828858196843e-16
CL130.Contig1_All	20.866	11.886	-0.668754291781196	2.66305768895029e-13	2.42713546485919e-14
CL1301.Contig11_All	5.656000000000001	3.57	-0.515846343287518	0.0377180832800205	0.0138362324838347
CL1302.Contig15_All	7.86	4.853	-0.5548682043341	6.13856298254355e-06	1.11588162845334e-06
CL1302.Contig17_All	38.24	28.986	-0.25875133404575	1.1752886948450801e-05	2.21304790100524e-06
CL1302.Contig18_All	0.636	0.013000000000000001	-3.15110798209426	0.0134479245901468	0.0043341704477388105
CL1302.Contig5_All	0.18	0.0	-2.69669182505878	0.0416749713954189	0.0155154906465005
CL1303.Contig14_All	1.78	0.66	-1.3010057109106599	1.41300189367081e-05	2.68977929150854e-06
CL1303.Contig1_All	2.336	1.203	-0.817303747637038	0.007657154408687041	0.00232801315931752
CL1303.Contig5_All	1.236	0.34299999999999997	-1.5998903018946498	0.027195304086137	0.00957218315280075
CL1303.Contig8_All	1.2229999999999999	0.33299999999999996	-1.7223119111804899	0.00032718321546101203	7.60956143504373e-05
CL1305.Contig1_All	23.08	16.12	-0.37091318132749895	0.0013494274722938699	0.000349735035886429
CL1307.Contig2_All	97.7	73.096	-0.261785392558863	0.000947815966751231	0.000238495520815275
CL1307.Contig3_All	36.506	13.933	-1.22554652712231	1.24953045771453e-12	1.20035355042077e-13
CL1307.Contig6_All	7.0329999999999995	0.0	-5.81097168681763	1.43869392970432e-09	1.77098129640404e-10
CL1308.Contig8_All	205.176	140.82	-0.397466135095811	4.9073293309179e-24	2.3410072054622894e-25
CL1309.Contig2_All	41.59	24.916	-0.595936975855134	5.44455756707391e-10	6.4566668777959e-11
CL131.Contig3_All	4.42	2.4	-0.737798644755805	0.0012096936155331	0.000310397074210807
CL131.Contig7_All	6.546	4.296	-0.465174444186841	0.0391319394591192	0.01442818932187
CL1310.Contig8_All	1.883	1.026	-0.7355863451889659	0.0435833538762922	0.0163148937291492
CL1310.Contig9_All	2.293	0.986	-1.08527873799666	0.00274234581419726	0.00075624244210561
CL1311.Contig1_All	13.0	5.5729999999999995	-1.08249313886323	1.56929925477125e-44	3.54791558468546e-46
CL1312.Contig10_All	16.393	10.21	-0.526913265666356	0.0183424765267435	0.00614190679173539
CL1312.Contig1_All	9.02	3.7030000000000003	-1.14331358906701	2.1972612210771598e-13	1.99025378582647e-14
CL1314.Contig2_All	6.273	3.1	-0.866449630626612	0.00115232659005896	0.000294597676493824
CL1315.Contig4_All	4.06	2.273	-0.6955778865539561	8.90387920869507e-06	1.65230255261854e-06
CL1315.Contig5_All	3.16	2.09	-0.45249383545673794	0.0345629299398417	0.0125284370124704
CL1316.Contig3_All	2.41	0.6559999999999999	-1.6681500595877798	0.00255770264660737	0.000700558830894092
CL1316.Contig5_All	0.536	0.0	-3.8279592776574902	0.00101875949012372	0.000257884398416991
CL1316.Contig7_All	6.252999999999999	4.3	-0.398219337935495	0.0460447558730266	0.0173719251529985
CL1318.Contig3_All	0.863	0.0	-5.510870419670829	5.1461320284644e-08	7.3728139854674205e-09
CL1319.Contig13_All	3.9960000000000004	1.23	-1.50889575394086	0.00128279185275978	0.000331156340001617
CL1319.Contig1_All	17.12	7.356	-1.07593697998686	1.6066925949981302e-10	1.8209104697921e-11
CL1321.Contig1_All	8.953	3.593	-1.16967213217593	2.0701516409229002e-15	1.61481783234027e-16
CL1322.Contig2_All	17.093	11.833	-0.37569578053287295	0.0405811135993234	0.0150516474366322
CL1323.Contig2_All	6.856	2.8160000000000003	-1.1330840263428101	3.210365751527e-09	4.0856811594105696e-10
CL1324.Contig1_All	0.946	0.0	-6.020621475621691	3.07330830823766e-10	3.56304274309115e-11
CL1324.Contig5_All	3.036	1.403	-0.974643654081395	3.27207211474583e-10	3.80437858684836e-11
CL1325.Contig14_All	4.42	0.753	-2.3986063440694303	3.15687629052919e-21	1.73401298884393e-22
CL1325.Contig1_All	6.32	3.966	-0.5293336024859789	0.0128133412430751	0.0041097760725309
CL1325.Contig6_All	3.826	1.74	-0.9918550452349141	2.99917162307729e-06	5.24092527487186e-07
CL1325.Contig7_All	2.383	0.843	-1.354669821056	3.73106585833361e-08	5.26545897380969e-09
CL1326.Contig3_All	8.16	0.026000000000000002	-7.09634289250534	1.38018688998522e-20	7.8224621540002e-22
CL1327.Contig14_All	1.87	0.433	-1.9630129559927698	2.9409047269594104e-09	3.73096426727954e-10
CL1327.Contig2_All	2.01	0.20600000000000002	-3.14095512090506	1.4401053269522e-19	8.707697270003789e-21
CL1327.Contig3_All	0.816	0.0	-6.00018751419903	2.54972145716321e-10	2.93558608088624e-11
CL1327.Contig9_All	3.06	1.8330000000000002	-0.598321800161058	0.00156971163305381	0.000412365669088613
CL1329.Contig10_All	21.726	15.183	-0.37902786046939096	1.2234498036821499e-08	1.64979985705388e-09
CL1329.Contig12_All	0.146	0.003	-2.57337887884147	0.0486979827568672	0.0185422469761551
CL1329.Contig15_All	13.44	8.99	-0.4425869716865	2.65413606822675e-10	3.06049893972332e-11
CL1329.Contig20_All	17.67	10.946	-0.5531049926908079	2.90431751393485e-08	4.057597992321671e-09
CL1329.Contig2_All	54.2	43.633	-0.168144911871919	0.0141566376786778	0.00459279161421272
CL1329.Contig6_All	4.77	2.883	-0.5891811923623791	0.00155879484850891	0.000409254431242938
CL1329.Contig9_All	17.223	9.28	-0.7539376384991411	3.1584313749886694e-23	1.56489818414986e-24
CL133.Contig11_All	1.3430000000000002	0.243	-2.11036595262894	0.0112430115704168	0.00355133629415607
CL133.Contig15_All	1.053	0.086	-2.8616068886348702	0.0043329488481811	0.0012468768291869
CL133.Contig27_All	0.2	0.0	-2.8865026972003003	0.0268197271941918	0.00942339645226338
CL133.Contig35_All	6.1129999999999995	3.753	-0.568217258874158	0.0154038197104042	0.00504785803760807
CL133.Contig3_All	0.28300000000000003	0.0	-2.64018928946708	0.0472065978058288	0.0178820092155773
CL133.Contig6_All	1.656	0.16	-3.13665456486743	5.28921189059028e-08	7.59156694104874e-09
CL1330.Contig3_All	2.366	0.77	-1.46657196402875	1.2079466756427699e-05	2.27831434695662e-06
CL1331.Contig3_All	2.943	0.17300000000000001	-3.80712520476766	7.13885459108901e-11	7.84396426221603e-12
CL1333.Contig3_All	2.146	0.0	-4.898218397716009	2.33550731876748e-06	4.0265020371127296e-07
CL1336.Contig9_All	0.34600000000000003	0.0	-3.4815001324554102	0.0053546630345358	0.0015720484942290801
CL1337.Contig2_All	2.346	1.1159999999999999	-0.9319560882111471	0.00846385965660393	0.00260018479983563
CL1338.Contig16_All	2.01	0.513	-1.8006851683223501	7.93118332708654e-08	1.15841788308312e-08
CL1338.Contig9_All	2.5	1.22	-0.8896871688015279	0.0027255177121133	0.000751119556847661
CL1339.Contig2_All	5.912999999999999	3.7260000000000004	-0.52292998488565	0.0435942424391928	0.0163198772712428
CL134.Contig1_All	6.66	4.63	-0.3841458528413761	0.0407596515046265	0.0151310198838463
CL134.Contig24_All	11.513	6.13	-0.769019876956875	2.19533969864727e-09	2.75060152934987e-10
CL134.Contig9_All	7.216	2.3	-1.5023096920434498	2.16322591517431e-13	1.9580739826124198e-14
CL1340.Contig10_All	1.44	0.636	-1.0328408040346801	0.00108021641332787	0.000274835588168886
CL1340.Contig13_All	2.133	1.156	-0.7473563536944109	0.011469860391421997	0.0036303458916106
CL1340.Contig17_All	1.963	1.013	-0.816039678096625	0.0067467242645056	0.00202582209884557
CL1340.Contig19_All	8.026	5.0360000000000005	-0.533424199084037	0.00027071098132967596	6.21865146294368e-05
CL1340.Contig4_All	1.453	0.67	-0.987068106001086	0.00264443922168853	0.000726701709937548
CL1340.Contig5_All	19.76	11.335999999999999	-0.660159036158239	5.08640498923616e-07	8.117409134386951e-08
CL1340.Contig7_All	1.13	0.303	-1.7331891917476	2.84340147775442e-05	5.64737991662749e-06
CL1342.Contig2_All	4.293	2.0	-0.944725772337673	0.0007876812640441469	0.000195413759065985
CL1342.Contig8_All	1037.4360000000001	610.773	-0.606684295497044	9.35942015738998e-24	4.518428109416451e-25
CL1343.Contig1_All	23.693	13.106	-0.7067386222187639	9.20221536031545e-08	1.3532585130844598e-08
CL1343.Contig2_All	39.446	26.21	-0.44210335235836	4.00754295737235e-08	5.67440818240011e-09
CL1344.Contig1_All	158.563	94.92	-0.589887294956543	9.41007778400445e-23	4.789715977119191e-24
CL1344.Contig3_All	90.85600000000001	61.52	-0.40757306106289	1.85391221113969e-08	2.5420351154191398e-09
CL1344.Contig4_All	16.4	3.2960000000000003	-2.1555679218432	6.74842807900145e-19	4.2286992990172594e-20
CL1345.Contig2_All	32.513000000000005	0.593	-5.62207935507748	3.6549763903011484e-79	4.1088096319651494e-81
CL1345.Contig3_All	4.92	2.25	-0.9839555788812471	0.00105586403910442	0.00026798968330473197
CL135.Contig17_All	0.33299999999999996	0.0	-4.12854598347352	0.000237763667595728	5.4088382085172794e-05
CL135.Contig18_All	0.20600000000000002	0.0	-2.72640693333566	0.0389338037849278	0.0143478509560802
CL135.Contig19_All	1.67	0.7859999999999999	-0.9269382188749941	0.0444920156840397	0.0167147820889588
CL135.Contig20_All	2.593	0.753	-1.570406039447	0.009232606275585059	0.00286304798003405
CL135.Contig24_All	10.023	4.793	-0.915117438416211	0.000369421240047264	8.65537226865949e-05
CL135.Contig28_All	1.486	0.6859999999999999	-0.979651894205794	0.0460653308019914	0.0173807737267478
CL135.Contig3_All	9.31	5.48	-0.6266957949900172	4.901878686325479e-07	7.8096569383995e-08
CL1351.Contig14_All	7.313	4.253	-0.644872161705572	1.063382627942e-08	1.42465445391861e-09
CL1351.Contig15_All	0.61	0.006	-4.38773421763711	8.18708275922098e-05	1.73531623722056e-05
CL1351.Contig20_All	4.1160000000000005	2.736	-0.443576890619045	0.0261850322608114	0.00917652221957717
CL1351.Contig31_All	0.213	0.0	-2.67900881611242	0.0433588018859125	0.0162168445146257
CL1351.Contig32_All	0.426	0.0	-3.18455827881847	0.0124792549399935	0.00399131961300685
CL1351.Contig3_All	0.88	0.0	-5.1774716063133495	4.397798815583429e-07	6.969479548173501e-08
CL1352.Contig4_All	7.202999999999999	4.94	-0.40816378317713103	1.1202758334830802e-07	1.66261336238841e-08
CL1352.Contig6_All	2.7060000000000004	0.273	-3.15951488094037	3.0887237333255297e-46	6.629418178344389e-48
CL1353.Contig10_All	8.04	0.513	-3.00826626728437	0.0032922881665088197	0.000921707721647753
CL1354.Contig2_All	1.47	0.0	-7.00319193748144	5.77385771795405e-15	4.65774243154999e-16
CL1355.Contig5_All	7.34	4.27	-0.644316473532186	3.0951338081494605e-15	2.4456038489931897e-16
CL1359.Contig11_All	151.286	106.836	-0.35315923881991795	0.0005495187142625941	0.000132662172142398
CL1359.Contig2_All	123.7	82.823	-0.433530414668182	1.59538001757183e-11	1.66942733152039e-12
CL1359.Contig5_All	260.046	201.56599999999997	-0.22278293431233498	0.0345305191801984	0.0125152509899398
CL1359.Contig8_All	26.53	18.49	-0.37783371273508704	6.74296212554282e-06	1.23157619278346e-06
CL1359.Contig9_All	93.24600000000001	51.896	-0.699415269042671	1.18576622218348e-06	1.9720905680247101e-07
CL136.Contig6_All	3.48	1.996	-0.659487634967077	0.0457034399718737	0.0172298319878144
CL1360.Contig12_All	3.303	0.276	-3.3606282572217	1.01407889965625e-16	7.246361176775639e-18
CL1360.Contig13_All	5.666	0.0	-7.492626852104619	2.78930318900625e-18	1.8090941252509e-19
CL1361.Contig12_All	20.625999999999998	15.415999999999999	-0.27887419035302197	0.0297826392081274	0.0105949985024587
CL1361.Contig3_All	73.35	60.22	-0.142808702512754	0.00302196523429534	0.000839548376756177
CL1361.Contig4_All	10.765999999999998	6.292999999999999	-0.6325155604549361	0.000249765281900794	5.7013590283065894e-05
CL1361.Contig6_All	5.59	2.443	-1.04953921607523	5.7481117365721804e-05	1.19179187976373e-05
CL1362.Contig1_All	4.6930000000000005	2.226	-0.933070823326543	0.0013980213805790198	0.000363464313088467
CL1362.Contig5_All	3.023	0.86	-1.5783198961385603	0.0118315706197035	0.0037621535144147897
CL1362.Contig7_All	1.83	0.556	-1.5529410064005	0.00607705964785512	0.00180595656281567
CL1363.Contig1_All	1.19	0.203	-2.41016972591562	1.7551765586213598e-05	3.38809310610206e-06
CL1364.Contig10_All	4.213	0.0	-5.7134431333250095	3.3854336898092894e-09	4.31676184282081e-10
CL1364.Contig11_All	1.386	0.14300000000000002	-3.1171940510604705	2.35662673457466e-06	4.06413920313444e-07
CL1364.Contig12_All	1.286	0.46299999999999997	-1.3005755126979799	0.0180074705083305	0.0060158608317272206
CL1364.Contig1_All	1.433	0.0	-5.26340404088489	1.56097185497829e-07	2.3527258444364802e-08
CL1365.Contig16_All	0.53	0.0	-5.820115614981179	2.13869402895179e-09	2.67628937099212e-10
CL1365.Contig20_All	0.61	0.01	-5.20346595654623	2.5254243299113802e-11	2.6823318027725e-12
CL1365.Contig31_All	1.023	0.0	-6.46427047179617	3.64301958728611e-12	3.62402162938799e-13
CL1365.Contig36_All	3.21	0.91	-1.67461625534104	9.693026193578269e-12	9.959377876572829e-13
CL1365.Contig3_All	5.353	1.8159999999999998	-1.4067659557069299	1.08487030302159e-06	1.7966177640571602e-07
CL1365.Contig7_All	1.5659999999999998	0.9259999999999999	-0.620707432453933	0.0035483135972876204	0.0010012145704247199
CL1366.Contig13_All	9.193	6.626	-0.33355552660525	0.00023605434688564903	5.3667590060229796e-05
CL1366.Contig17_All	3.253	0.85	-1.7864109231359397	1.90385067687686e-13	1.7167572330655702e-14
CL1366.Contig1_All	0.846	0.47	-0.705374632479721	0.0485428212936893	0.018475588477311
CL1366.Contig31_All	23.086	18.496	-0.18142551534196102	0.00524138871771026	0.00153666511874579
CL1366.Contig4_All	3.2260000000000004	2.046	-0.5149828157756979	0.0367707969943808	0.0134393625013135
CL1366.Contig7_All	4.04	2.2030000000000003	-0.735794935966018	5.81186020370127e-06	1.05328661101313e-06
CL1367.Contig1_All	28.553	5.043	-2.33248850817654	7.674974041445179e-22	4.09348991770307e-23
CL1367.Contig3_All	8.57	0.546	-3.8326353650982403	4.65277973234879e-32	1.5439687092596e-33
CL1367.Contig5_All	309.18	128.73	-1.12032070529132	5.711091840629869e-78	6.556957146500768e-80
CL1369.Contig2_All	6.303	2.1830000000000003	-1.3920235317861	1.7113607737893198e-14	1.4252581477332801e-15
CL137.Contig2_All	10.82	6.973	-0.49097621995315405	7.782791194199581e-05	1.64524889262107e-05
CL1370.Contig1_All	9.53	2.15	-2.00381819627175	1.58780122562404e-33	5.01275214926222e-35
CL1370.Contig2_All	4.093	0.743	-2.2839810715113	2.4714836037777e-16	1.8203430775500397e-17
CL1373.Contig3_All	2.01	0.74	-1.28746109217005	7.23851955214379e-05	1.5240891996623801e-05
CL1374.Contig5_All	1.646	0.61	-1.27226513402928	0.00564775534773962	0.00166602762803287
CL1375.Contig2_All	1.043	0.316	-1.5865637722611001	7.73267130206382e-05	1.63409033708923e-05
CL1375.Contig3_All	5.246	2.7230000000000003	-0.8067595203334641	1.09668232471803e-08	1.47177870664295e-09
CL1377.Contig3_All	0.17	0.0	-2.6976787391181998	0.041588368074013	0.0154789195201724
CL1377.Contig4_All	9.846	4.07	-1.1355385928864	4.3672587288819594e-26	1.8765334005917197e-27
CL1377.Contig7_All	9.69	4.38	-1.0027449259730201	1.19845721148993e-14	9.882492793797999e-16
CL1377.Contig9_All	1.173	0.0	-6.155045329019081	5.9255899311955e-11	6.46583872851563e-12
CL1379.Contig4_All	21.3	16.803	-0.20175198904522101	0.0155141122037117	0.0050885822948773295
CL138.Contig2_All	0.89	0.18	-1.8992574348659	0.0343380125265162	0.0124383303590341
CL138.Contig4_All	1.58	0.046	-4.2380970325075396	3.57414977778393e-08	5.034338644645329e-09
CL138.Contig5_All	3.3160000000000003	0.05	-5.4558054285718205	5.44162630108798e-18	3.59278404802709e-19
CL1380.Contig12_All	1.183	0.23	-1.9672625011476899	0.0299303950395429	0.0106548231032504
CL1380.Contig1_All	12.123	4.76	-1.2065599422608702	2.20089289007052e-13	1.99408566174616e-14
CL1380.Contig3_All	0.866	0.26	-1.62086930454567	0.0445057433777327	0.0167217923511011
CL1380.Contig9_All	2.64	0.496	-2.24305614186046	8.95716086879041e-06	1.6632156711010798e-06
CL1381.Contig11_All	19.186	7.766	-1.16414618675159	9.216332066452421e-25	4.22103039339558e-26
CL1382.Contig4_All	0.14300000000000002	0.0	-2.7776266814143	0.0346616134676712	0.0125667335480265
CL1383.Contig1_All	4.0	0.473	-2.8042628713597595	1.1601338044304999e-08	1.5604343684203197e-09
CL1384.Contig15_All	6.086	1.13	-2.27289050932464	5.157090540647971e-25	2.3345428653056597e-26
CL1384.Contig21_All	11.41	5.24	-0.984849427627563	5.540558847626e-19	3.4539462416787696e-20
CL1384.Contig8_All	7.436	0.026000000000000002	-7.51129510648136	1.5022581871025e-45	3.2931433440245896e-47
CL1385.Contig2_All	9.93	7.3629999999999995	-0.289688897676734	0.0315027462995683	0.0112975207737926
CL1387.Contig1_All	7.52	3.92	-0.7929666662850329	0.000101267921424761	2.17607287307591e-05
CL1389.Contig1_All	14.33	9.683	-0.42568845192174204	0.00140698934530831	0.000366279142781493
CL1389.Contig2_All	4.256	1.963	-0.9529163482329541	0.0162878902294072	0.00537832167612999
CL139.Contig17_All	0.313	0.0	-3.43404127471457	0.00593496270152455	0.00175977503633384
CL139.Contig29_All	3.9760000000000004	0.7929999999999999	-2.15121842271434	3.2103961009495697e-12	3.1796191254941807e-13
CL139.Contig38_All	1.8230000000000002	0.856	-0.9366226712326701	0.00988615901655733	0.00308464812438065
CL139.Contig40_All	1.51	0.3	-1.8908235351461598	0.0414383745964064	0.015415760303062999
CL139.Contig57_All	5.936	3.8560000000000003	-0.475898047135658	0.00821622124014916	0.00251700937139022
CL139.Contig60_All	14.693	7.506	-0.82882964201851	1.6845373403235e-08	2.3003242776388297e-09
CL139.Contig62_All	7.25	3.67	-0.8431996191753142	9.976231162896092e-07	1.64558852555313e-07
CL1390.Contig12_All	12.95	6.99	-0.745093118374244	8.97735674437968e-09	1.19329293570098e-09
CL1391.Contig12_All	2.13	0.02	-5.87660321661978	6.451071480154869e-16	4.8864326551287104e-17
CL1391.Contig16_All	0.496	0.0	-4.72361660750327	1.5682503829825e-05	3.0037550662802398e-06
CL1391.Contig33_All	0.86	0.0	-5.12716638807748	4.8261919307659e-07	7.68103534067623e-08
CL1391.Contig42_All	33.486	19.6	-0.632149455267879	5.8740269916216e-17	4.122842897909299e-18
CL1391.Contig8_All	40.58	3.023	-3.59330359809744	4.1934797893793494e-100	3.496348857920559e-102
CL1391.Contig9_All	5.89	0.87	-2.60276555961654	6.6197337363902194e-21	3.6932865096701e-22
CL1394.Contig4_All	5.966	2.93	-0.8830074335911429	7.00056974175755e-08	1.01622701562959e-08
CL1394.Contig7_All	1.003	0.043	-3.9015860281464	3.4203808162362898e-06	6.01826954207391e-07
CL1394.Contig9_All	0.8759999999999999	0.0	-5.3439307428480305	1.05501253971834e-07	1.56106097499296e-08
CL1395.Contig5_All	5.8	2.62	-1.0078403580413	5.24207784484e-11	5.69545529290212e-12
CL1395.Contig9_All	15.533	5.433	-1.3763692897301498	3.39371200435847e-43	7.951666706717859e-45
CL1396.Contig4_All	4.33	1.206	-1.6911585399691103	2.28411350801775e-13	2.07272762466288e-14
CL1396.Contig6_All	3.59	1.67	-0.9521156894119019	0.00787356746713953	0.00240130244076973
CL1396.Contig8_All	22.883000000000003	16.703	-0.31224761096033504	0.0047257287275484896	0.00137166205793309
CL1399.Contig3_All	7.51	5.502999999999999	-0.308984019167234	0.0130084197278047	0.00417843911669833
CL14.Contig104_All	5.416	1.7	-1.52898995973751	2.32361997836262e-13	2.10978724810371e-14
CL14.Contig19_All	9.853	3.24	-1.4111670127946	0.00568037125002226	0.00167654054599599
CL14.Contig24_All	3.71	0.0	-7.36571613131017	3.18541139787843e-17	2.20360401685212e-18
CL14.Contig25_All	1.483	0.053	-4.06402759941455	3.88855669909228e-07	6.11873631170468e-08
CL14.Contig36_All	7.62	1.42	-2.20639070269782	3.2383787114033297e-06	5.67814318510156e-07
CL14.Contig52_All	0.55	0.113	-1.8737011707656899	0.028031366935537	0.00990203553777895
CL14.Contig5_All	0.23	0.0	-2.73461278759278	0.0383969331988587	0.0141152323779714
CL14.Contig60_All	1.96	0.91	-0.9586905519077841	0.0137720556438596	0.00445282751724836
CL14.Contig66_All	8.306000000000001	3.543	-1.07939657997513	7.35802515584238e-06	1.35065497000427e-06
CL14.Contig67_All	2.09	1.033	-0.8654506396399809	0.0184888280376015	0.0061978402114161
CL14.Contig70_All	0.846	0.11599999999999999	-2.36153144502802	0.00933244874764461	0.00289694378691028
CL14.Contig73_All	0.34	0.0	-3.91247572757824	0.0006902565024811741	0.000169540979995144
CL14.Contig84_All	1.5759999999999998	0.6559999999999999	-1.1319180939641298	0.0105625015708869	0.00331582355629045
CL1400.Contig10_All	5.816	1.473	-1.80772970459792	1.1816218138435701e-08	1.5903207058318698e-09
CL1400.Contig13_All	8.603	5.252999999999999	-0.562251122266944	0.0340840096933487	0.0123381624538684
CL1400.Contig3_All	11.18	5.27	-0.938554484712568	1.66567993495338e-07	2.51695887580209e-08
CL1401.Contig1_All	4.813	1.213	-1.8458192734096501	2.8499027024400805e-17	1.96557288946383e-18
CL1401.Contig6_All	2.7460000000000004	0.223	-3.4312040754660202	9.71832742040418e-18	6.51253676266117e-19
CL1401.Contig7_All	10.213	4.506	-1.03375118956899	1.10417617896933e-08	1.48218047110871e-09
CL1402.Contig14_All	0.5760000000000001	0.06	-2.48410205432269	0.0186218426927913	0.00624882602169443
CL1402.Contig1_All	3.02	1.083	-1.33115238377318	2.36663678965937e-09	2.97384635579602e-10
CL1402.Contig6_All	5.736000000000001	3.373	-0.6266701687388411	2.4986881932465803e-05	4.92684061211708e-06
CL1402.Contig7_All	0.486	0.12300000000000001	-1.81078698534502	0.0117339502721689	0.0037270507495001898
CL1403.Contig2_All	2.3	0.993	-1.06086979302948	0.000286296962797791	6.59933407704415e-05
CL1405.Contig12_All	1.706	0.5429999999999999	-1.48054185924019	0.000559107668438168	0.00013508184667712802
CL1405.Contig13_All	3.86	0.506	-2.51400154905048	0.000997869563973404	0.000252243261349357
CL1405.Contig18_All	6.586	2.063	-1.48898398165676	0.0005338803245706849	0.000128653427091796
CL1405.Contig26_All	2.78	0.3	-2.49435813523381	0.0156091062469652	0.00512412687300838
CL1405.Contig8_All	1.216	0.24	-1.9815800372003303	0.0237590167442787	0.008209845623131009
CL1406.Contig1_All	7.353	4.306	-0.627691749318349	0.00139628143332784	0.00036296835169749
CL1406.Contig4_All	3.2960000000000003	1.2329999999999999	-1.2580298519264899	1.8479101795684302e-05	3.5780646772003997e-06
CL1407.Contig10_All	2.983	0.7859999999999999	-1.7388554277270702	0.000187879649263931	4.20500277760516e-05
CL1407.Contig12_All	0.273	0.0	-2.9816084269390806	0.0184507994543566	0.00618240348528893
CL1407.Contig5_All	17.186	7.026	-1.14347044190405	2.37953375931905e-17	1.63174822853867e-18
CL1407.Contig7_All	5.136	1.7	-1.4510062353595201	1.34579209941126e-06	2.2544969915921301e-07
CL1407.Contig8_All	7.256	3.523	-0.8834003556534781	0.0396642796971686	0.0146542030745105
CL1408.Contig2_All	1.49	0.446	-1.55449571055337	0.0119975982360241	0.00382115842268598
CL1409.Contig3_All	2.28	0.6829999999999999	-1.5747154445103502	1.2428368166669e-05	2.3481311799940602e-06
CL1409.Contig4_All	3.68	1.3559999999999999	-1.29199053711039	3.0760809487568703e-08	4.3084536693146204e-09
CL1410.Contig1_All	40.436	3.923	-3.21594784540516	3.6911441468827893e-103	2.9622593053539888e-105
CL1411.Contig1_All	9.392999999999999	6.496	-0.390383082583006	0.000762603126557913	0.000188707977721282
CL1412.Contig10_All	4.47	2.4859999999999998	-0.705660071492772	0.00499825788561217	0.0014578860617482
CL1412.Contig6_All	25.673000000000002	9.193	-1.33744341463201	4.23233866049726e-18	2.7785033914246996e-19
CL1412.Contig7_All	40.5	32.26	-0.18880435316770602	0.0112548777859641	0.0035553187855694
CL1412.Contig9_All	34.6	16.896	-0.89522871786568	2.1720114541308394e-63	3.246566027346319e-65
CL1413.Contig2_All	3.293	0.823	-1.8410545561698501	1.4775756343862201e-12	1.42819033224495e-13
CL1413.Contig3_All	2.246	0.306	-2.71037828668607	3.78522783370314e-12	3.7698223098408097e-13
CL1413.Contig4_All	9.523	0.996	-3.10356654962576	7.928226135392098e-51	1.5184536529359997e-52
CL1414.Contig1_All	120.15	99.39	-0.12975769669228499	0.0062605653031162	0.0018660943262798898
CL1415.Contig1_All	31.36	17.19	-0.722299502351456	8.92710162420483e-13	8.469832863676551e-14
CL1415.Contig2_All	4.746	0.51	-3.04637906746185	7.68208379047556e-14	6.71285751382231e-15
CL1415.Contig4_All	4.453	3.023	-0.42388953969838	0.0268151800964683	0.0094208029334138
CL1416.Contig1_All	4.22	0.0	-5.47652653693239	2.8295241820675403e-08	3.9501596038232e-09
CL1417.Contig17_All	1.526	0.0	-5.6388555184555305	1.6132530765933998e-08	2.19878379374775e-09
CL1417.Contig20_All	1.09	0.023	-3.49790034422817	0.0038569904478597703	0.0010978276878217698
CL1417.Contig4_All	0.903	0.0	-3.8192650295735495	0.0016834088456960002	0.000444774872024874
CL1417.Contig6_All	0.63	0.0	-3.46579052942292	0.0054878579265262295	0.0016148655013781099
CL1418.Contig15_All	4.306	2.226	-0.8140092743209959	1.27254622056353e-11	1.31942343714892e-12
CL1418.Contig20_All	0.77	0.363	-0.9499383431505669	0.00107636953747018	0.000273767210168353
CL1418.Contig23_All	5.266	1.49	-1.66586502283082	8.06815302281169e-09	1.0675683736609598e-09
CL1418.Contig2_All	0.8059999999999999	0.46299999999999997	-0.656307678767671	0.0340563427732962	0.0123277927395796
CL1418.Contig5_All	1.24	0.456	-1.2527884258370199	0.0248191641975874	0.008635852867118609
CL1419.Contig6_All	2.94	1.886	-0.5012252322886379	0.00835745809221277	0.0025653223312057
CL142.Contig3_All	1.8430000000000002	1.02	-0.712536056977157	0.0239462534219438	0.00828551186100731
CL142.Contig4_All	3.8160000000000003	1.996	-0.798046311049213	5.15593170165822e-06	9.273281622232771e-07
CL142.Contig5_All	2.376	1.47	-0.547318491083961	0.0414383745964064	0.0154152143595551
CL1420.Contig1_All	10.835999999999999	7.093	-0.47053779305907795	0.00082202466749483	0.000204781009536216
CL1420.Contig8_All	2.943	0.0	-7.2030487489710495	1.90561503196364e-16	1.3910626743929998e-17
CL1420.Contig9_All	3.3360000000000003	0.0	-7.197470216078269	1.61949294854851e-16	1.1761303933573e-17
CL1422.Contig1_All	7.556	3.623	-0.899605704834132	0.000863969905935729	0.000215922780459419
CL1422.Contig4_All	205.833	151.246	-0.298150113681253	7.03028059314666e-17	4.9629298105277e-18
CL1424.Contig1_All	37.51	22.936	-0.5631947609056971	3.13895619445787e-08	4.40109293536526e-09
CL1425.Contig10_All	0.3	0.0	-4.09742930988279	0.00041322504847364597	9.750065471162591e-05
CL1425.Contig11_All	5.193	2.9730000000000003	-0.663159428574871	7.08921884041236e-05	1.48984946953738e-05
CL1425.Contig1_All	10.735999999999999	0.38	-3.3293950144217597	0.00320079131263641	0.000893793429277274
CL1425.Contig20_All	0.21	0.0	-3.1955576569014	0.0120126693688182	0.0038268375935564796
CL1425.Contig21_All	9.14	7.063	-0.22963906335280299	0.0242750732384289	0.00842002576885484
CL1425.Contig23_All	0.8029999999999999	0.0	-5.77182386945454	1.95867435475278e-09	2.4408249497871597e-10
CL1425.Contig3_All	1.32	0.0	-6.705940344137971	8.83979047500809e-14	7.75394388867537e-15
CL1425.Contig5_All	0.21600000000000003	0.0	-2.81379287460684	0.0324940448898231	0.0116909021621169
CL1425.Contig9_All	4.543	2.233	-0.885926108893496	1.62780285462992e-07	2.4581990210334902e-08
CL1426.Contig5_All	0.956	0.19	-2.1382223613117097	0.00238073946312433	0.00064745427811774
CL1426.Contig7_All	2.026	0.7559999999999999	-1.27589082468699	0.000398754643994857	9.38475673255763e-05
CL1428.Contig27_All	3.083	0.9359999999999999	-1.56509788502893	7.904487108588392e-09	1.04558318510207e-09
CL1428.Contig30_All	0.716	0.016	-4.649238733933379	2.1721888163715098e-10	2.48712691447852e-11
CL1428.Contig36_All	1.8430000000000002	0.856	-0.968714489675516	9.68140627184865e-08	1.4262466609640198e-08
CL1428.Contig6_All	1.91	0.423	-1.9014405119318403	0.00810033388703945	0.00247771347862041
CL143.Contig15_All	12.66	0.0	-9.12755811425199	5.152805085458889e-31	1.78069478653533e-32
CL143.Contig19_All	5.693	0.32299999999999995	-3.9716645731322497	6.2857477006138395e-19	3.93026890920125e-20
CL143.Contig24_All	21.01	0.28600000000000003	-4.3573757913980495	4.55450332023712e-05	9.31276485336241e-06
CL143.Contig29_All	11.363	2.6	-1.97402802212189	2.46989556041918e-29	9.144714334618189e-31
CL143.Contig3_All	67.543	0.0	-10.8413564688498	1.8974232206894604e-49	3.742666364674579e-51
CL143.Contig45_All	103.38	33.08	-1.50258444256165	8.646179506413738e-92	8.054803903613258e-94
CL1430.Contig2_All	4.36	2.9360000000000004	-0.43364764280741297	0.00437352896154631	0.00125966587996824
CL1432.Contig4_All	2.516	0.28	-2.95315154091245	4.2969314865861097e-16	3.2180805910198704e-17
CL1433.Contig8_All	2.9960000000000004	1.643	-0.7306993327125161	0.0008675547464075	0.00021689997453926499
CL1434.Contig1_All	8.806000000000001	6.526	-0.291683722683473	0.0162209727230173	0.00535352377021901
CL1434.Contig2_All	5.906000000000001	3.283	-0.70370596605226	2.22344065693415e-06	3.8258889258754895e-07
CL1436.Contig1_All	4.4430000000000005	0.546	-2.8710562999937403	1.0174894693435599e-19	6.09724773866295e-21
CL144.Contig1_All	0.146	0.0	-3.2638444598606	0.00979084566649232	0.00305218054215922
CL144.Contig25_All	7.62	4.44	-0.641840857944174	4.34798192231107e-15	3.47219424258835e-16
CL1440.Contig1_All	0.456	0.0	-2.79403071878564	0.0335897836005968	0.0121354810399924
CL1443.Contig3_All	7.63	0.813	-3.04786797900742	7.02013155871411e-17	4.95503451610168e-18
CL1446.Contig12_All	44.26	13.173	-1.6035539599647701	1.3273847765271596e-76	1.5571427830938697e-78
CL1449.Contig1_All	13.776	5.65	-1.1422591754312401	5.9561012888976e-19	3.71733231966254e-20
CL145.Contig1_All	6.8660000000000005	3.4	-0.867638834364973	0.03193855230462	0.011467107500112
CL1450.Contig8_All	39.996	24.703000000000003	-0.555014639596553	5.590484131115411e-17	3.91859355465554e-18
CL1450.Contig9_All	25.29	19.993	-0.197693797626162	0.0078864740583936	0.00240564917905741
CL1451.Contig10_All	3.513	0.503	-2.6056236653321605	1.16357878869822e-09	1.42009152579723e-10
CL1451.Contig1_All	8.552999999999999	4.67	-0.731610048096832	0.000367811239523423	8.614970710990891e-05
CL1451.Contig5_All	25.273000000000003	0.16	-7.1138278638911	4.732655903123749e-84	4.916354145702139e-86
CL1451.Contig7_All	1.24	0.063	-3.8703121507229	3.07716844155817e-10	3.568158595097161e-11
CL1451.Contig8_All	21.75	4.9830000000000005	-1.98188134170243	1.1653208346297998e-67	1.5987060195501996e-69
CL1452.Contig15_All	204.13	146.863	-0.32909124286122	1.62880357203783e-06	2.75420408112278e-07
CL1452.Contig16_All	43.976000000000006	8.65	-2.19532525174395	1.0505803566291598e-81	1.1296327803373798e-83
CL1452.Contig2_All	256.036	186.34	-0.31252553475163697	4.93169266468998e-19	3.06206313506424e-20
CL1452.Contig3_All	78.733	55.396	-0.36334368942837	1.2434911528645902e-06	2.0746165715682302e-07
CL1454.Contig2_All	1.493	0.126	-2.57800634363773	0.0158517005641587	0.00521284025276581
CL1455.Contig1_All	4.516	2.026	-1.00446950724264	0.000792630219278899	0.000196707535968685
CL1455.Contig6_All	1.03	0.4	-1.21858161495906	0.0309306496858288	0.0110727160537001
CL1458.Contig10_All	163.1	130.533	-0.175138700964006	0.0076185082406942	0.0023148699821393
CL1458.Contig1_All	22.08	7.296	-1.45007981678157	8.811898377715019e-27	3.64689739357298e-28
CL1458.Contig5_All	21.535999999999998	13.033	-0.580069286661429	2.55257864557737e-05	5.04053975551918e-06
CL1458.Contig7_All	95.803	66.693	-0.37662324627742894	1.28703912351775e-14	1.06396984719405e-15
CL1458.Contig9_All	34.363	25.686	-0.273518762637353	0.00234758164337518	0.000637606018679817
CL146.Contig1_All	82.53	50.926	-0.546912555428707	1.78301911610692e-14	1.4877206685381699e-15
CL1460.Contig2_All	0.58	0.0	-3.37303352618269	0.00548961829419235	0.00161549779239735
CL1461.Contig2_All	5.19	1.87	-1.3126473790987199	2.46760340345985e-06	4.26734008650706e-07
CL1462.Contig2_All	6.85	0.023	-6.56014763418244	5.43031105979348e-17	3.80349565647806e-18
CL1462.Contig4_All	7.523	0.12	-5.40767340951764	1.41468941490826e-17	9.570074744187958e-19
CL1463.Contig13_All	0.7	0.063	-2.83969550031444	0.00508370123719536	0.00148551326447924
CL1465.Contig12_All	20.046	13.175999999999998	-0.46345691491367796	2.15551363172043e-06	3.70048051211761e-07
CL1465.Contig13_All	2.5	0.826	-1.4471996023117801	2.0999514440638598e-06	3.5994108970864795e-07
CL1465.Contig14_All	15.745999999999999	8.683	-0.717160548963797	1.0518335817844501e-07	1.5560011724995698e-08
CL1465.Contig3_All	1.966	0.946	-0.904955223520626	0.007837783000266229	0.00238908346306166
CL1465.Contig7_All	5.72	0.92	-2.47198015727211	6.2148017536954e-14	5.39447198676665e-15
CL1469.Contig12_All	14.31	6.922999999999999	-0.9038889514014259	1.3888703869962699e-15	1.0732659963006801e-16
CL1469.Contig6_All	6.016	3.2230000000000003	-0.758121224732981	4.788960991714799e-06	8.57986245478814e-07
CL1469.Contig9_All	1.733	0.226	-2.2302073860245897	0.0466192941318066	0.0176236275700154
CL147.Contig2_All	0.826	0.153	-2.13985292006402	0.0298768185377258	0.0106338846590438
CL1470.Contig2_All	0.28300000000000003	0.0	-4.01682387749314	0.000435545189886385	0.000103292997953299
CL1470.Contig6_All	1.396	0.733	-0.7706849947152979	0.0245145912076158	0.008516097125698391
CL1471.Contig1_All	26.396	9.04	-1.39265096437163	4.14406074049356e-20	2.4168763028370102e-21
CL1471.Contig4_All	1.04	0.223	-2.04405106165016	0.025596562222327004	0.008942850714496641
CL1474.Contig3_All	11.206	0.223	-5.40142626232124	7.65118780664482e-22	4.0800069878986795e-23
CL1476.Contig2_All	1.183	0.0	-5.1697754495602	1.33328632325578e-06	2.2321592596356898e-07
CL1476.Contig8_All	16.035999999999998	10.616	-0.45423631063379205	0.00012355624627648202	2.69192138190822e-05
CL1477.Contig5_All	0.503	0.0	-4.03073232858987	0.000389237045852659	9.14760335716432e-05
CL1478.Contig1_All	43.6	24.48	-0.694106775803825	1.4082755873516102e-20	7.987523472722169e-22
CL1478.Contig3_All	33.383	11.225999999999999	-1.43253256365889	3.097414726983429e-94	2.8049575964397e-96
CL1480.Contig18_All	0.31	0.026000000000000002	-2.4880636854629103	0.0342338746554321	0.0123981139041589
CL1481.Contig2_All	12.825999999999999	4.6930000000000005	-1.3103094677051899	3.50549565735079e-32	1.1577830688526199e-33
CL1483.Contig14_All	1.276	0.49	-1.21534483829538	0.00253593924923857	0.000693726716795276
CL1483.Contig26_All	0.513	0.0	-3.09708579564619	0.0157876371515442	0.00518865063778722
CL1483.Contig2_All	5.053	2.7430000000000003	-0.7405042954318051	0.00190926914061862	0.000509557106363642
CL1485.Contig7_All	54.073	40.39	-0.28039860537634304	5.257967906159729e-10	6.22608725843107e-11
CL1487.Contig1_All	29.65	15.06	-0.819109866772173	1.87232553077055e-08	2.56884208773581e-09
CL1487.Contig2_All	139.976	111.54299999999999	-0.17874324172579398	0.00268591790536908	0.000738976195467056
CL1488.Contig1_All	10.812999999999999	6.986000000000001	-0.49055813981951707	1.80623352590308e-07	2.74062579832511e-08
CL1489.Contig3_All	25.95	16.043	-0.551518872162396	4.8351127939796606e-08	6.90272097485635e-09
CL1489.Contig4_All	27.77	12.93	-0.953568324205163	6.91553322116299e-14	6.02286501248771e-15
CL149.Contig2_All	2.22	0.8059999999999999	-1.31580531314879	9.92737688260148e-08	1.4638259299781697e-08
CL1490.Contig1_All	1.376	0.293	-2.05032409642431	0.00376066944844866	0.0010675362115180802
CL1491.Contig2_All	1.686	0.026000000000000002	-4.22538353978069	1.90105135724718e-05	3.6879283573026e-06
CL1491.Contig9_All	2.6660000000000004	0.21600000000000003	-3.30167004513528	2.3016316877127e-08	3.18420613519059e-09
CL1493.Contig3_All	1.05	0.0	-5.613638814424711	2.14664570437764e-08	2.9612989893013396e-09
CL1493.Contig4_All	3.19	0.0	-6.481208375997849	2.36423492247066e-12	2.31966757702204e-13
CL1493.Contig7_All	1.993	0.0	-5.539979326572619	5.5402621819455e-08	7.969198102684989e-09
CL1495.Contig1_All	2.38	1.25	-0.7907676757330621	0.00136543386705411	0.00035415350208964504
CL1495.Contig2_All	3.1260000000000003	1.78	-0.676196079976911	0.00039323368679464	9.245213731126501e-05
CL1496.Contig11_All	52.723	43.48	-0.133123633920941	0.039497853839177	0.0145824377577184
CL1496.Contig16_All	9.956	5.643	-0.6666328769702329	0.0226357328803904	0.00776844988393325
CL1497.Contig12_All	10.673	6.446000000000001	-0.581922627784701	0.000707394287727985	0.000174067106222373
CL1497.Contig4_All	0.966	0.0	-4.82003487258325	4.84018660053042e-06	8.67717977547183e-07
CL1497.Contig5_All	6.52	2.303	-1.35971465644412	5.80973685659747e-10	6.9157342686189e-11
CL1497.Contig7_All	14.39	5.483	-1.25219589315435	1.65746949236518e-20	9.447495019508199e-22
CL1499.Contig2_All	8.006	3.803	-0.9131185296542859	0.00256410933748599	0.000702500461866419
CL15.Contig9_All	1.286	0.75	-0.6394531612344301	0.0390920089031482	0.0144114423636977
CL1503.Contig11_All	0.16	0.0	-3.01667439936973	0.0193494611390414	0.00651735917184417
CL1504.Contig1_All	48.656000000000006	40.106	-0.137754462608604	0.00966331906775264	0.00300870397887622
CL1506.Contig1_All	21.81	17.166	-0.202063417182293	0.0442041467355429	0.0165965127119634
CL1509.Contig11_All	30.61	20.033	-0.471781372731928	0.000340043390576135	7.92494250606287e-05
CL1509.Contig12_All	0.833	0.0	-3.80610626853723	0.00107339315301276	0.000272909630955123
CL1509.Contig18_All	47.576	28.59	-0.595858879586088	5.22007323252909e-11	5.671004187310019e-12
CL1509.Contig2_All	5.212999999999999	3.633	-0.37958277560131104	0.0351102514509509	0.0127575299273433
CL1509.Contig3_All	11.526	4.626	-1.17378011302874	1.93031839291182e-12	1.8814732261792103e-13
CL1509.Contig8_All	15.232999999999999	1.42	-3.28238732272808	2.58344794528353e-119	1.7264039937879497e-121
CL1510.Contig1_All	7.242999999999999	0.556	-3.52293509476619	1.7700056333802e-24	8.248394646296139e-26
CL1510.Contig4_All	8.636000000000001	2.33	-1.7482713339213	3.65985958578829e-27	1.4887667726223998e-28
CL1510.Contig9_All	11.575999999999999	6.382999999999999	-0.713272718413869	0.00117729454647852	0.00030147599055362404
CL1511.Contig6_All	2.113	0.8059999999999999	-1.21505281277498	0.0353843786055046	0.0128718683422175
CL1512.Contig7_All	13.933	10.515999999999998	-0.264988523798792	0.0437986338082838	0.0164068785949196
CL1513.Contig8_All	1.04	0.32	-1.5095157351124298	0.0175471893766508	0.00583944365688818
CL1514.Contig1_All	16.136	8.01	-0.8551335455882322	7.689035272418159e-05	1.6243888362669197e-05
CL1518.Contig1_All	10.98	7.88	-0.3404881051778089	0.00232340651653978	0.000630580523906884
CL1518.Contig5_All	2.7030000000000003	1.23	-0.9836166354699731	0.00185936020556052	0.0004951532876628769
CL1518.Contig6_All	2.293	0.136	-3.79554855202119	1.36126828261934e-12	1.31194460646527e-13
CL152.Contig11_All	1.386	0.276	-2.10840065265351	2.55598952738e-05	5.04807333040232e-06
CL152.Contig12_All	1.46	0.493	-1.3965650014405302	5.7594392094433606e-05	1.19444022451051e-05
CL152.Contig1_All	0.24	0.0	-3.29049357024288	0.00712096732163358	0.00214872044307685
CL152.Contig20_All	2.616	0.8	-1.5317440589146598	0.00351180016141758	0.000990034407592654
CL152.Contig2_All	8.213	4.31	-0.790327878107769	4.10242026325528e-08	5.8147262675258e-09
CL152.Contig7_All	2.903	0.77	-1.68083230955971	0.00426461784118968	0.00122588175726592
CL1520.Contig2_All	10.573	6.646	-0.5250491126065	0.00392757999544791	0.00111980039403476
CL1522.Contig1_All	22.92	9.236	-1.1681736070486899	6.1352835449391e-19	3.8310797208408e-20
CL1522.Contig9_All	3.156	1.72	-0.7275587264137359	0.0374975126201383	0.0137447815357201
CL1523.Contig13_All	2.69	1.5430000000000001	-0.65756368051247	0.0077915232832610004	0.00237409063162556
CL1523.Contig1_All	3.43	2.04	-0.6067986594961321	0.0247107819257029	0.00859322417207008
CL1523.Contig5_All	0.536	0.10300000000000001	-1.94540607113027	0.0350598570621533	0.0127366642517119
CL1523.Contig6_All	0.38	0.03	-2.40672070028429	0.0460653308019914	0.017381126211253997
CL1524.Contig2_All	26.51	4.43	-2.43862067168158	3.613248994474549e-78	4.125838335125669e-80
CL1524.Contig5_All	1.396	0.053	-4.37433617291249	2.62114730202995e-07	4.04422421521479e-08
CL1524.Contig6_All	8.956	4.3660000000000005	-0.892793595990703	1.7705590412408603e-05	3.41926095201899e-06
CL1524.Contig7_All	28.18	6.886	-1.8855936746033701	2.559502239885799e-53	4.643661879361039e-55
CL1525.Contig1_All	41.593	22.55	-0.7430309775723208	3.60625090548986e-45	7.9954558906365e-47
CL1525.Contig2_All	82.1	65.443	-0.18633369240625	0.00155393113966176	0.000407912787533491
CL1525.Contig8_All	17.146	11.78	-0.397795597722375	8.45614968489249e-05	1.79718816569136e-05
CL1526.Contig16_All	5.226	0.0	-9.03252998586431	6.08900550951686e-30	2.1992952210368902e-31
CL1526.Contig18_All	0.086	0.0	-2.87949184520765	0.0271501631255192	0.00955459883951117
CL1526.Contig20_All	1.5230000000000001	0.67	-1.03522900429225	2.94643006932023e-05	5.864889739423e-06
CL1526.Contig7_All	1.89	1.136	-0.592395540890537	0.00264674834087097	0.0007274831810748169
CL1526.Contig8_All	1.8659999999999999	1.2	-0.49698945479366896	0.0066373034395573	0.00198965038102873
CL1527.Contig3_All	3.7060000000000004	0.836	-1.98546923117296	1.1627483097311298e-08	1.5640720307538598e-09
CL1528.Contig12_All	15.495999999999999	8.946	-0.6523579648968989	1.47883251497686e-13	1.32283320714117e-14
CL1528.Contig2_All	16.68	6.906000000000001	-1.1297238390419198	1.2216277654086e-33	3.84019719950242e-35
CL1528.Contig4_All	4.026	2.4459999999999997	-0.575528880772875	0.0101452004547348	0.00317193935796307
CL1528.Contig5_All	1.39	0.28600000000000003	-1.89054004866475	0.0288375128021662	0.0102276501099
CL1528.Contig6_All	2.696	1.536	-0.669886682157639	0.0254146557151588	0.00887162509043901
CL1529.Contig2_All	2.983	0.033	-5.17699591000664	2.32642431470554e-09	2.92137928538348e-10
CL1529.Contig4_All	38.226	26.84	-0.3618971111614411	8.983223493885741e-05	1.91570681859263e-05
CL1529.Contig5_All	29.906	18.776	-0.5200558320158291	0.000107845686258113	2.3280820302765697e-05
CL1529.Contig6_All	52.21	41.72	-0.17627043583495003	0.0371295011312647	0.0135882433853518
CL1531.Contig3_All	20.076	9.71	-0.905463227081954	9.15300025449489e-18	6.1232143555952e-19
CL1534.Contig2_All	7.462999999999999	0.643	-3.3262319836985	1.65404634400711e-20	9.424539858120489e-22
CL1535.Contig3_All	3.15	1.88	-0.604034903027568	0.0158543933895031	0.00521389081770732
CL1536.Contig2_All	6.63	4.34	-0.4720632686487371	0.000160911968974302	3.56709329896193e-05
CL1539.Contig15_All	13.892999999999999	7.376	-0.764674753565987	0.000160421379886798	3.55538301938118e-05
CL1539.Contig3_All	76.28	6.136	-3.4856444396977095	9.084705549292647e-185	3.215122031372109e-187
CL1539.Contig4_All	17.016	3.2260000000000004	-2.2526363096767597	2.1150924380421097e-51	3.9892865669476694e-53
CL1539.Contig5_All	3.426	0.74	-2.0357469266183	7.85775192123904e-08	1.1471200538703402e-08
CL1539.Contig6_All	36.973	4.103	-3.03077819880319	8.549793409832966e-184	3.0614118027110587e-186
CL1539.Contig7_All	18.27	3.763	-2.13574056320323	2.0074420669922996e-73	2.4740154753451896e-75
CL1540.Contig5_All	5.376	0.196	-4.30496884952722	6.122165442343051e-13	5.7442099381999e-14
CL1540.Contig6_All	1.786	0.023	-4.54447789696007	2.7847033564092894e-05	5.52326117729378e-06
CL1540.Contig7_All	4.226	0.04	-6.04894942923883	7.141140728354519e-17	5.04341995418861e-18
CL1542.Contig1_All	12.633	0.20600000000000002	-5.42727046516428	7.24876170310121e-18	4.82214570937326e-19
CL1542.Contig3_All	14.463	0.0	-7.178129130926219	2.0290070625602002e-16	1.48493808296581e-17
CL1545.Contig13_All	0.35600000000000004	0.0	-3.9763011449659	0.000540255798553462	0.00013026288180296202
CL1545.Contig14_All	0.11599999999999999	0.0	-2.63913063291152	0.0473012469901458	0.0179267250565853
CL1545.Contig20_All	0.306	0.006	-2.8669884747104	0.0240800477703005	0.00834684421728488
CL1545.Contig22_All	0.233	0.0	-3.72221069445407	0.00150397352931857	0.000393796818290729
CL1546.Contig4_All	2.51	0.0	-5.16378454206496	3.3493093306505196e-07	5.22942823117879e-08
CL1547.Contig11_All	1.16	0.26	-1.86685341118656	0.0226580524989474	0.00777752492695808
CL1548.Contig3_All	1.37	0.38	-1.66014099085382	0.0216009676056366	0.00737555079438851
CL155.Contig5_All	2.85	1.69	-0.607898346747556	0.0200845706631891	0.00679372256694985
CL1550.Contig1_All	0.436	0.0	-2.8395609653504996	0.0306309838210026	0.0109322810552043
CL1550.Contig8_All	1.0759999999999998	0.39299999999999996	-1.31836763430596	0.00654863965948117	0.001959799927655
CL1553.Contig2_All	18.303	9.823	-0.757727461819227	1.0708851069768699e-19	6.4216767820609104e-21
CL1553.Contig4_All	63.543	41.326	-0.479550777071347	3.94830968745443e-12	3.93881608857649e-13
CL1553.Contig8_All	28.916	16.16	-0.6979204587308511	1.27678423099983e-10	1.43585232085875e-11
CL1553.Contig9_All	4.976	2.063	-1.12975020336933	4.00897284321049e-10	4.6962122157041004e-11
CL1554.Contig4_All	3.793	0.583	-2.55819122543121	4.3019675791266195e-26	1.84803116435298e-27
CL1555.Contig12_All	2.533	0.42	-2.27507511029736	0.00177337280465523	0.000470593272495139
CL1555.Contig22_All	0.77	0.183	-1.84567052407433	0.00565206148017931	0.00166736137242
CL1555.Contig26_All	2.8930000000000002	1.7930000000000001	-0.549888734190598	0.00144770158129449	0.00037761607483693
CL1555.Contig2_All	1.163	0.055999999999999994	-3.58203018141979	0.000669794371451416	0.000164082923380719
CL1555.Contig3_All	5.996	3.9	-0.479337651522431	0.00664892618862255	0.00199382659249958
CL1558.Contig3_All	0.41	0.0	-4.03253756077512	0.000344041030480689	8.024556225095258e-05
CL1558.Contig6_All	4.333	2.56	-0.6143056714776429	0.00869612885474883	0.00267905325971418
CL1559.Contig3_All	8.392999999999999	4.963	-0.6158029595406539	9.19835186389778e-06	1.70991626960634e-06
CL156.Contig11_All	8.606	3.72	-1.06670926147895	2.12693801764747e-07	3.2509246131647795e-08
CL1561.Contig1_All	8.722999999999999	5.3260000000000005	-0.568640271220198	0.00124451642184661	0.000320303869498383
CL1562.Contig2_All	0.82	0.223	-1.60170175843584	0.0194531303823617	0.00655956697376532
CL1562.Contig3_All	4.33	1.73	-1.1775915179412502	2.9741419576607502e-05	5.92469411015931e-06
CL1563.Contig2_All	143.686	111.06299999999999	-0.21684109111277397	0.0030689350277012897	0.000854066751679712
CL1563.Contig3_All	6.746	3.0060000000000002	-0.9972951815476679	0.0476897834663258	0.0181027679887788
[truncated: 13,599 more rows]
