# Supplementary material for: Leveraging Transcriptome Insights and GsHZ4 Gene Expression to Improve Alkaline Tolerance in Lupinus angustifolius
Source: Plants (Basel). 2025 Nov 7;14(22):3408. doi: 10.3390/plants14223408 (PMC12656323; doi:10.3390/plants14223408)
Supplement: Supplementary file 1 [file plants-14-03408-s001.zip › Table S7A-E-UP.csv]

Gene ID	a FPKM	e FPKM	log2(e/a)	Qvalue(a-vs-e)	Pvalue(a-vs-e)
CL1.Contig8_All	2.526	4.533	0.805466251820119	1.55061929074463e-05	2.61904966371767e-06
CL10.Contig11_All	18.31	21.493000000000002	0.192842096462797	0.0217269916468919	0.006575280016365321
CL10.Contig3_All	5.3	7.456	0.45480828011461205	0.000179170416044564	3.50795212049167e-05
CL10.Contig5_All	0.59	1.736	1.49283617725871	7.7224160910208e-05	1.4336414194554998e-05
CL10.Contig8_All	9.426	14.31	0.562739036669662	1.90652080148744e-07	2.55579042932356e-08
CL100.Contig14_All	0.5	3.7230000000000003	2.8574135935535896	2.65742683515878e-31	8.794595443487199e-33
CL100.Contig15_All	4.923	8.22	0.7061064074295029	0.000286126924504842	5.7887418483016296e-05
CL100.Contig1_All	3.24	5.736000000000001	0.783257515161173	0.000262708896211839	5.28033491361974e-05
CL1000.Contig1_All	1.673	4.2330000000000005	1.29210547506826	3.08411079789317e-08	3.80852306204024e-09
CL1000.Contig9_All	4.673	6.29	0.389861203704205	0.020305954275498	0.00609081299130522
CL10004.Contig2_All	3.176	14.015999999999998	2.10577930288987	2.306640434550999e-62	3.3519884307839394e-64
CL10009.Contig2_All	0.0	1.21	3.55670171677165	0.00205982078636807	0.000486110345714263
CL1001.Contig16_All	3.233	8.096	1.286914180218	6.92233706924434e-16	4.65420427366348e-17
CL1001.Contig3_All	26.875999999999998	38.48	0.480339731286401	2.7674891717133803e-09	3.09525385367669e-10
CL1001.Contig6_All	2.736	6.462999999999999	1.18074380025198	0.00022196142698154903	4.40934288594036e-05
CL1001.Contig7_All	0.10300000000000001	3.326	3.978174334356	4.97621504578018e-06	7.893272977799641e-07
CL1001.Contig8_All	1.173	5.183	2.05233346238798	1.94132177941541e-07	2.60413477327626e-08
CL10010.Contig3_All	15.81	22.45	0.46892029709971994	1.22969505515765e-06	1.8149783549021803e-07
CL10012.Contig1_All	21.96	27.426	0.28746122011778	0.00569497187911367	0.0014802906817962401
CL10015.Contig4_All	0.04	0.58	3.2329385276981197	0.000594205457639103	0.000126760119795056
CL10016.Contig2_All	0.55	1.4	1.28518368885204	0.0050879620581601795	0.00130677009788059
CL10018.Contig1_All	17.07	77.863	2.16610398076243	5.637436797424899e-77	6.17797927864382e-79
CL10019.Contig1_All	0.166	0.986	2.19598244616653	0.0289973212198557	0.009111611697278109
CL10019.Contig2_All	0.226	1.74	2.6165371568879	0.000438652646886997	9.15599835181785e-05
CL1002.Contig14_All	9.73	24.125999999999998	1.2712185206359399	1.03692643111996e-49	1.9654589317291496e-51
CL1002.Contig28_All	7.556	19.74	1.3467635350504499	2.06521008310397e-38	5.2958719532307405e-40
CL1002.Contig35_All	2.206	6.39	1.48960846535917	1.3271281016169802e-13	1.04047375186141e-14
CL1002.Contig38_All	4.6930000000000005	10.232999999999999	1.08095285399626	3.0785453912909396e-07	4.22688796181082e-08
CL1002.Contig39_All	12.856	62.84	2.2489814514157205	5.4173137481172985e-95	4.6679613660001095e-97
CL1002.Contig45_All	20.465999999999998	56.88	1.43571207165111	4.578166178845989e-107	3.3563975667915987e-109
CL1002.Contig52_All	1.626	2.633	0.646702067659867	0.0319991357878808	0.010195676623235
CL1002.Contig53_All	0.0	0.29600000000000004	3.9925456443270404	0.00035155156579764	7.207347075439101e-05
CL1002.Contig62_All	0.0	0.273	3.43162434795394	0.0047258311437528705	0.00120480431226441
CL1002.Contig65_All	12.163	22.68	0.845656681203473	0.0193882547683876	0.0057804869905226704
CL1002.Contig66_All	122.676	226.32	0.845389490062319	5.691650705013808e-219	1.5376471980254695e-221
CL1002.Contig70_All	0.643	1.72	1.37613904975938	4.641538958843061e-09	5.29895294981102e-10
CL1002.Contig72_All	744.513	1910.576	1.3219183064966498	0.0	0.0
CL1002.Contig74_All	3.3160000000000003	5.632999999999999	0.7160081990067131	0.012842815438245002	0.0036446387526088103
CL1002.Contig75_All	6.22	8.096	0.34046466979066903	0.0209815899424817	0.00631701325552091
CL10020.Contig2_All	1.3430000000000002	2.583	0.8844268774084599	0.00765753996697723	0.0020572370930259103
CL10027.Contig1_All	171.90599999999998	332.043	0.912941230928856	3.579960984941709e-156	1.5950282607912597e-158
CL10027.Contig2_All	75.21300000000001	120.383	0.641196091340646	2.7844693741414593e-50	5.223268766499919e-52
CL10027.Contig3_All	6.172999999999999	16.073	1.3409417445975902	1.022215111529e-19	5.4987017372167096e-21
CL10027.Contig5_All	1.95	15.34	2.9260361466687406	5.3970492140915184e-48	1.06179555988685e-49
CL10029.Contig2_All	1.923	3.9130000000000003	0.976824412981523	0.0248868789462153	0.00766613081590971
CL1003.Contig10_All	4.49	12.333	1.42326630234947	1.14978341435435e-23	5.098987210872329e-25
CL1003.Contig11_All	0.11599999999999999	2.116	3.50373758629004	5.0406903778914295e-05	9.10638676517479e-06
CL1003.Contig13_All	0.0	0.9229999999999999	5.03210258928682	4.20550659998626e-07	5.86264057605004e-08
CL1003.Contig15_All	0.643	1.656	1.30100659269791	0.0104717554756796	0.0029070591575221603
CL1003.Contig17_All	0.0	3.293	6.76056902029596	5.3723329275922495e-15	3.8256759785257296e-16
CL1003.Contig1_All	4.423	6.156000000000001	0.44543064447933206	0.0137297126468722	0.00392980456868958
CL1003.Contig4_All	16.57	23.94	0.493977875877845	2.5101473597804103e-09	2.7956760067098297e-10
CL1003.Contig8_All	0.07	0.696	2.6904946916839503	0.00769154269688368	0.00206762891491098
CL10032.Contig1_All	1.8	4.343	1.2297678955505902	1.68229423052869e-11	1.55606443619895e-12
CL10032.Contig2_All	6.912999999999999	15.97	1.16821675754012	1.80641397341675e-40	4.37248289606747e-42
CL10033.Contig7_All	0.003	0.23600000000000002	2.6497682037116403	0.0413060759780227	0.0136569501733041
CL10034.Contig1_All	10.49	14.03	0.391158876826391	0.047123135534456996	0.0158728346354054
CL10034.Contig2_All	0.983	2.7760000000000002	1.3815925445898998	0.018320289253557	0.00542475982581523
CL10034.Contig6_All	0.0	1.876	4.612997440377209	8.743113043971049e-06	1.42902533945992e-06
CL10035.Contig6_All	8.636000000000001	11.793	0.41552869690647104	0.00159752354764301	0.00036919608339230095
CL10037.Contig2_All	0.28600000000000003	2.436	3.0007425573140196	4.85941427103759e-10	5.09032088175097e-11
CL10037.Contig3_All	0.42	2.55	2.5522234600818	8.07612092129253e-05	1.5038803789687601e-05
CL1004.Contig1_All	0.546	1.633	1.5199781199479399	0.003967361176867529	0.000995405810863124
CL1004.Contig2_All	0.6459999999999999	2.9760000000000004	2.15928725048327	4.4781561620274696e-08	5.61879372908259e-09
CL1004.Contig3_All	2.156	10.515999999999998	2.2421515860439705	2.1253952166327199e-16	1.3817685192339802e-17
CL10041.Contig1_All	19.695999999999998	28.793000000000003	0.523669923975994	0.000139282609212732	2.68329696063875e-05
CL10043.Contig2_All	4.803	7.566	0.622405443199926	0.000836237547938442	0.00018332038186794
CL10044.Contig1_All	1.546	5.766	1.8641935754219	5.788840541379511e-16	3.8763374809756e-17
CL10047.Contig1_All	0.29600000000000004	3.1830000000000003	3.3731208999983706	1.8301254649257395e-23	8.20185206943994e-25
CL10047.Contig22_All	11.232999999999999	24.566	1.0832397322079201	9.855129801752471e-06	1.62140815045935e-06
CL10047.Contig27_All	0.023	1.68	5.21110657496767	5.61389833163024e-10	5.91796053892088e-11
CL10048.Contig3_All	0.013000000000000001	10.552999999999999	7.9041224152785805	1.1157804481706298e-28	4.04874253562864e-30
CL10048.Contig4_All	0.026000000000000002	79.99	10.471763154170699	1.25581636954069e-59	1.9330143686801393e-61
CL10048.Contig8_All	40.86	55.596000000000004	0.41014973644284003	0.00296994592788015	0.00072444965268407
CL10048.Contig9_All	1.713	229.78599999999997	7.01815023981129	0.0	0.0
CL1005.Contig1_All	2.013	5.702999999999999	1.47464744959151	0.00216462696595815	0.00051322584276432
CL10050.Contig1_All	7.42	12.953	0.772124102585053	1.82125904795885e-05	3.10592936619488e-06
CL10051.Contig2_All	4.056	26.573	2.6755375917297	1.4843845344776497e-72	1.7803300425498297e-74
CL10054.Contig2_All	0.22	0.996	1.98081884037992	0.0160882448410397	0.004690403894210621
CL10055.Contig1_All	1.213	2.053	0.7185549523048571	0.0109714354777943	0.00306071473399023
CL10057.Contig2_All	0.33299999999999996	6.153	3.98356915021274	6.45321977149817e-08	8.23611874364066e-09
CL1006.Contig10_All	0.096	1.006	2.9867269745848297	0.00036133005638589	7.425533795638041e-05
CL1006.Contig14_All	0.5329999999999999	2.8	2.3142778847398	8.28021117106993e-11	8.12073696302126e-12
CL1006.Contig20_All	0.503	4.256	2.75765432328341	0.00022249784371378901	4.42121088387898e-05
CL1006.Contig2_All	3.596	5.462999999999999	0.5656908991494289	0.0323962069408893	0.010338426570659
CL1006.Contig5_All	0.0	0.56	3.99741754195204	0.000342944867709952	7.01408515572708e-05
CL10062.Contig2_All	0.0	0.73	4.5993122177811	9.61568682590211e-06	1.5799190003603702e-06
CL10063.Contig1_All	33.343	39.916	0.22499591292766696	0.0137881337502168	0.00394862903504924
CL10064.Contig1_All	5.846	8.373	0.48353816821769297	0.0275915166324168	0.00861735919550093
CL10065.Contig11_All	1.1159999999999999	5.7829999999999995	2.3205772729990697	7.888892592532149e-25	3.33007895553956e-26
CL10065.Contig20_All	1.3230000000000002	3.19	1.22114139894634	3.3302476019622503e-06	5.177233003725929e-07
CL10065.Contig23_All	13.45	25.983	0.9129102705423929	1.34349849802212e-34	3.92959919299919e-36
CL10065.Contig24_All	1.216	4.436	1.78475701073951	6.269368188566221e-05	1.14715546595075e-05
CL10065.Contig25_All	0.86	1.93	1.0874974324854398	0.0486031512447237	0.0164587197933886
CL10065.Contig27_All	2.6860000000000004	4.426	0.682497596735123	0.0248110950518871	0.007638632305240121
CL10065.Contig2_All	0.903	1.92	1.02696203906625	0.0353941610774097	0.0114435902827678
CL10065.Contig6_All	1.796	4.73	1.3530413834968702	1.99316394970733e-12	1.70616814274823e-13
CL10067.Contig1_All	9.8	15.546	0.6275382680413121	5.47030942869386e-10	5.76063544382051e-11
CL1007.Contig1_All	3.036	7.71	1.29545979083763	1.78488137049471e-07	2.3824213417146e-08
CL10070.Contig1_All	0.813	2.8930000000000002	1.79884660385827	3.5690342509969703e-09	4.0348850145805504e-10
CL10072.Contig1_All	3.093	5.626	0.8218075114619909	0.00580186149873427	0.0015111713592315301
CL10072.Contig2_All	3.656	7.24	0.944572003574103	3.0629168572286302e-21	1.52748789433241e-22
CL10073.Contig4_All	1.3359999999999999	2.35	0.7668058025666601	0.00230994106530879	0.00055059827501712
CL10073.Contig7_All	2.1959999999999997	3.82	0.7605376965459101	9.195601221598911e-06	1.50648866828935e-06
CL10075.Contig1_All	0.0	1.17	5.39775809220937	1.9192149562063e-08	2.3248513380481102e-09
CL10077.Contig2_All	1.383	8.326	2.52811237077146	1.87175763127705e-37	4.94048752759786e-39
CL10077.Contig3_All	1.22	5.65	2.1461654877386103	6.238116771265229e-18	3.7069355527627897e-19
CL10079.Contig2_All	12.345999999999998	20.99	0.7273713731923841	1.09562144282838e-25	4.4732882717714794e-27
CL1008.Contig9_All	18.13	24.086	0.3708115396396551	9.157073926786279e-05	1.71773691168936e-05
CL10081.Contig5_All	1.423	2.193	0.580999167651661	2.6555324701192397e-07	3.61947125930106e-08
CL10082.Contig2_All	6.473	11.402999999999999	0.7789415065139091	4.89808955711546e-11	4.7146473045896706e-12
CL10088.Contig2_All	8.18	10.123	0.27020518470960003	0.0261026032047037	0.008095679817001659
CL10089.Contig2_All	82.52	115.84	0.45496585307891396	5.52423201310938e-18	3.27248673035238e-19
CL10096.Contig2_All	12.763	17.2	0.39030262153105294	3.94837610636365e-11	3.76523284114113e-12
CL101.Contig4_All	0.636	1.31	1.01451973277211	0.0240082872914302	0.00735642503032036
CL1010.Contig12_All	0.46	1.0	1.03953461562553	0.0311066973878705	0.009874050144721659
CL1010.Contig5_All	0.253	2.186	3.00401823388136	6.12960272378089e-10	6.478289900229e-11
CL1010.Contig7_All	0.013000000000000001	0.48	3.9703763805835197	5.4053260232144704e-05	9.80634649890127e-06
CL10109.Contig5_All	4.756	6.85	0.48644058240195	0.0213236551572244	0.00643440214225927
CL1011.Contig5_All	0.0	0.68	4.9868590204632595	6.279527309403871e-07	8.93825473756797e-08
CL10110.Contig1_All	0.9129999999999999	4.36	2.22835419197624	5.310182538021071e-12	4.686135726323959e-13
CL10117.Contig3_All	94.613	116.126	0.263778552467013	2.80153946623818e-05	4.88998310067043e-06
CL10122.Contig1_All	26.553	34.576	0.347838844443656	1.36650683845513e-06	2.02926220852528e-07
CL10128.Contig1_All	13.963	17.233	0.26474399250487396	0.009318389679003959	0.00255368013632871
CL10129.Contig3_All	6.06	7.992999999999999	0.359871036119276	0.023074447369599	0.007035094805772871
CL1013.Contig11_All	37.306	44.74	0.23105015718568	0.009553808701166991	0.00262412833167634
CL1013.Contig2_All	22.433000000000003	54.836000000000006	1.25633424869216	3.6357308204002e-30	1.2515424510844099e-31
CL1013.Contig3_All	4.706	18.503	1.94320426400083	4.3763534498105005e-38	1.13225118665983e-39
CL10132.Contig2_All	0.0	0.17300000000000001	2.5827767856726096	0.0470761846313376	0.0158539428732413
CL10134.Contig2_All	5.956	12.44	1.03282709408012	7.31971195249099e-08	9.3842665383632e-09
CL10136.Contig1_All	6.683	10.016	0.545957323148313	0.0025784953378068802	0.000621380355377719
CL10137.Contig1_All	19.23	30.653000000000002	0.639978545608898	1.2481635103272198e-05	2.08072574549963e-06
CL10139.Contig1_All	5.166	7.313	0.46423647683709995	0.000228000286404784	4.53924185094864e-05
CL1014.Contig2_All	27.793000000000003	32.756	0.19739612404721202	0.000462253440106485	9.67832754400602e-05
CL10142.Contig1_All	1.993	5.79	1.4973923447895	1.72273904071039e-14	1.2721898033699802e-15
CL10143.Contig2_All	11.013	27.083000000000002	1.261991491145	1.6960808758277e-37	4.46755218823001e-39
CL10145.Contig2_All	3.133	12.776	1.9881351011811799	1.7979806585424098e-22	8.42405587528148e-24
CL10146.Contig11_All	0.726	7.2860000000000005	3.26319735709854	6.29062596109658e-42	1.45345406909582e-43
CL10146.Contig7_All	2.7030000000000003	3.986	0.5240874458632621	0.0157534631090695	0.00458078815192478
CL10149.Contig2_All	1.7630000000000001	4.296	1.21119315974374	0.0036736090996056397	0.0009148206280854151
CL10149.Contig3_All	0.866	2.24	1.31816748344825	0.00021835152374034199	4.3309707665353795e-05
CL10149.Contig4_All	0.58	2.386	1.9331191289072902	3.80787918702147e-05	6.75768097733794e-06
CL10149.Contig5_All	0.613	2.7760000000000002	2.11130505663534	3.19735956380816e-06	4.95949833646315e-07
CL10149.Contig6_All	69.266	137.626	0.954343970737962	6.367752500951069e-149	2.9966546988070096e-151
CL10149.Contig9_All	0.34600000000000003	1.5430000000000001	1.82899444485129	0.0477943019734363	0.0161374364328924
CL10150.Contig2_All	11.786	17.69	0.5678806437157871	0.0121864553422675	0.00344108922772736
CL10152.Contig2_All	0.86	3.25	1.86523829583874	5.14091835478116e-23	2.3515453682788397e-24
CL10153.Contig3_All	0.0	8.516	8.167482589572389	1.4544697397688e-24	6.207774069602999e-26
CL10155.Contig2_All	3.91	7.12	0.8219731085767651	7.060784772869449e-05	1.30192017212837e-05
CL10157.Contig1_All	32.286	37.823	0.193496196485518	0.0035545297541388398	0.0008821079144320881
CL10157.Contig2_All	3.383	6.156000000000001	0.8220931233402049	2.8864875099913103e-05	5.04580329340841e-06
CL10159.Contig2_All	0.106	1.28	2.59931229833838	0.014681021093141	0.00423280011843574
CL1016.Contig1_All	4.433	9.966000000000001	1.12807739717742	7.48797832112699e-33	2.32882830854894e-34
CL1016.Contig6_All	0.653	1.65	1.2908995317202399	5.03492901251045e-06	7.99243835054166e-07
CL10161.Contig1_All	0.83	4.62	2.3721102395322498	8.43327046257617e-10	9.021407431806571e-11
CL10162.Contig2_All	2.733	4.753	0.767779888679676	0.0077793859357543	0.00209471733109626
CL10166.Contig3_All	0.976	2.53	1.3391334128887902	0.00011154699536571699	2.12053270891209e-05
CL10167.Contig2_All	6.563	10.53	0.678048003831335	0.0165570927743973	0.00484512934049363
CL10168.Contig1_All	0.096	7.35	5.298221250363941	1.3251387233640601e-12	1.11903041281054e-13
CL1017.Contig4_All	1.77	3.0260000000000002	0.7414786217001641	7.54657464755129e-05	1.39853077304672e-05
CL1017.Contig5_All	1.263	1.953	0.590084834950463	0.0402563384207634	0.0132511141643631
CL10174.Contig3_All	1.983	2.8760000000000003	0.497015788171706	0.0215542123253034	0.00651650696068554
CL10176.Contig10_All	0.29	2.1430000000000002	2.82472146698578	9.149627102273159e-07	1.32961530255914e-07
CL10176.Contig8_All	17.506	24.623	0.458184880284956	0.000159609449421331	3.1006288933643396e-05
CL10177.Contig3_All	1.02	2.33	1.14926476613261	0.0025189926117803103	0.000605970869146873
CL10179.Contig1_All	30.013	45.576	0.5719545345697	5.383965874958019e-08	6.81338717285642e-09
CL1018.Contig11_All	2.62	5.016	0.9031094897461759	1.79855605852278e-06	2.70749321038872e-07
CL1018.Contig12_All	0.35	2.293	2.414064233175	0.00179660831678348	0.000419294038491863
CL1018.Contig15_All	2.096	3.5860000000000003	0.731812745787389	0.0016271290982375099	0.000376428033936143
CL1018.Contig16_All	7.736000000000001	14.392999999999999	0.8579760335378821	1.44143020354924e-16	9.28470859232952e-18
CL1018.Contig2_All	11.41	15.296	0.38371956003044394	0.0463735580328507	0.015584014177746
CL10180.Contig2_All	24.426	30.27	0.27149055521160304	0.000185975014158916	3.6476613106290795e-05
CL10180.Contig4_All	2.366	5.61	1.2116372142221001	2.5319193405996102e-11	2.37641528558424e-12
CL10183.Contig1_All	0.28300000000000003	3.15	3.38748088540891	6.65544350855804e-13	5.4810728909887804e-14
CL10183.Contig2_All	3.783	8.392999999999999	1.11717488883006	1.81375458485596e-07	2.4233316611754502e-08
CL10184.Contig1_All	25.033	53.793	1.0645946124948298	6.515295278704509e-36	1.8141021299340696e-37
CL10184.Contig2_All	70.81	93.613	0.366672189028001	3.8486409284441497e-13	3.11713166986016e-14
CL10185.Contig1_All	12.47	19.926	0.637764560453038	1.4896255459903099e-15	1.02345021880225e-16
CL10186.Contig1_All	34.653	84.36	1.26547725934203	1.2501142185848298e-33	3.811705808208179e-35
CL10187.Contig2_All	3.75	14.585999999999999	1.9297224302317602	1.3703078825318e-16	8.810167021833459e-18
CL10189.Contig1_All	0.0	1.073	3.4421351269311	0.00322499307700273	0.00079326721365086
CL1019.Contig1_All	0.07	2.793	5.136316225356	9.580866335229039e-20	5.14539216896655e-21
CL1019.Contig2_All	0.0	0.726	3.84612089044654	0.0006508395691237481	0.00013979014785365
CL1019.Contig5_All	1.67	13.923	2.96677998837021	9.95989454912428e-17	6.3427899882547e-18
CL1019.Contig6_All	3.27	5.186	0.6239573067744439	1.8520358454003e-05	3.1620468643062902e-06
CL1019.Contig7_All	0.183	1.083	2.41186985989775	3.0669064659216e-07	4.21023936072071e-08
CL10192.Contig2_All	1.256	6.382999999999999	2.21738867404269	1.0640866167260901e-05	1.7579835758151502e-06
CL10194.Contig2_All	1.046	4.353	1.97467683388192	1.64872632986313e-05	2.7933768282926897e-06
CL10195.Contig2_All	9.883	14.892999999999999	0.55481036250135	1.3529350831919399e-08	1.6155988563966598e-09
CL10198.Contig2_All	2.28	6.21	1.40722469667073	1.75530495414566e-11	1.62627384420236e-12
CL102.Contig2_All	1.2329999999999999	2.053	0.7035324459883	0.0184987958333742	0.00548426685336586
CL1020.Contig17_All	0.38299999999999995	1.536	1.8340587346275299	0.00829293575045122	0.0022474526198798
CL1020.Contig22_All	0.0	0.17600000000000002	2.9675640332122004	0.0167282132900156	0.00490012478886815
CL1020.Contig29_All	0.096	4.336	4.78644105281625	4.8463250870454006e-11	4.6627097724117005e-12
CL1020.Contig4_All	0.153	3.17	4.2035790566001	5.918431788726849e-16	3.964404133955139e-17
CL1020.Contig5_All	0.316	0.91	1.4326605528568401	0.007865971557330091	0.00212043107864758
CL10202.Contig2_All	3.7560000000000002	5.64	0.5452366029135229	0.0280813490364426	0.00878739005665537
CL10203.Contig1_All	0.46299999999999997	4.113	2.7617382804696	0.0011476732784274802	0.000257807040180102
CL10208.Contig9_All	0.34	3.033	2.8977962153357595	6.691491182435039e-07	9.56630232142432e-08
CL1021.Contig7_All	7.99	11.96	0.544626442891476	0.0131804906812171	0.0037550914299946704
CL10212.Contig2_All	6.186	10.136000000000001	0.677346230716545	0.000845067482630724	0.000185458610264696
CL10213.Contig1_All	3.44	11.972999999999999	1.75819938530754	6.719499006005368e-67	8.944887454343838e-69
CL10213.Contig2_All	2.793	8.77	1.6086065996153	3.3987517330543494e-56	5.5721490209446894e-58
CL10213.Contig3_All	16.976	46.123000000000005	1.40335114893044	1.1047788707704797e-225	2.8281992486880186e-228
CL10215.Contig2_All	2.563	3.9360000000000004	0.577640177185518	3.67232716807293e-05	6.5055212975448195e-06
CL1022.Contig12_All	11.19	15.433	0.429015679308783	0.00197553844787599	0.000464649018803138
CL10221.Contig1_All	4.913	31.136	2.61725865391112	3.872295053675019e-82	3.9609632621634896e-84
CL10221.Contig2_All	2.696	7.946000000000001	1.52569212374662	1.3924687257152099e-15	9.544231053182121e-17
CL10222.Contig2_All	2.7060000000000004	4.666	0.7468310615843371	7.39736146968392e-06	1.1989143984178e-06
CL10223.Contig4_All	12.83	19.02	0.533533105208361	6.327056956443401e-07	9.01136612435725e-08
CL10224.Contig2_All	0.58	1.59	1.39771327086775	2.83009655373088e-06	4.35948526180521e-07
CL10224.Contig3_All	19.52	36.926	0.8798140431155741	2.33034491636115e-19	1.2791790707361598e-20
CL10224.Contig4_All	0.9	1.47	0.6666832393318449	0.0188793351820914	0.005611285408491679
CL10225.Contig10_All	4.646	5.936	0.3155136855043161	0.0360782350650414	0.0116950264802113
CL10225.Contig1_All	0.253	5.59	3.3651739224854	0.000998484211637056	0.000221737936975021
CL10225.Contig4_All	0.003	15.735999999999999	9.296621809203812	6.079600459266789e-35	1.75504272610046e-36
CL10225.Contig8_All	4.063	8.91	1.09508868883395	1.4295360043988e-17	8.669281396640579e-19
CL10226.Contig1_All	7.582999999999999	11.7	0.587751097531626	0.00028852114550805	5.84032323779448e-05
CL10229.Contig17_All	1.556	3.47	1.1086361015225499	4.11238880767314e-08	5.14328589957246e-09
CL10229.Contig4_All	2.74	6.42	1.18324084243062	1.30896161673906e-13	1.02523301426543e-14
CL10229.Contig5_All	1.226	8.176	2.69200113483957	1.0258760764943799e-44	2.18366615119068e-46
CL10229.Contig6_All	2.48	4.67	0.8708140126246329	3.15149608638842e-07	4.33206314885148e-08
CL10229.Contig7_All	5.24	8.523	0.6626061398613261	4.3582054057599e-14	3.3074328736123e-15
CL1023.Contig10_All	0.036000000000000004	1.043	4.13469907703697	2.9750001348360097e-07	4.0779131023161206e-08
CL1023.Contig13_All	1.5930000000000002	5.76	1.81372530377709	7.808302198401599e-36	2.18092843381138e-37
CL10230.Contig2_All	2.506	4.793	0.8885561103908409	0.0474585352069222	0.0160008024646969
CL10231.Contig4_All	28.91	66.316	1.1690240675441002	9.26006170804513e-15	6.6980554850236e-16
CL10231.Contig7_All	162.57299999999998	191.04	0.20359087995532502	0.000112093432013125	2.1316532415228303e-05
CL10232.Contig2_All	1.47	2.29	0.5931787542855389	0.042327935114997	0.014046448587203999
CL10232.Contig4_All	0.8	4.413	2.42537058730495	2.1419359531586997e-22	1.00705849515599e-23
CL10232.Contig6_All	0.0	0.34	3.2680265767583703	0.007838083967290129	0.00211188880854653
CL10235.Contig1_All	0.74	1.56	1.0254442961741	0.000680331231887996	0.000146637549338067
CL10236.Contig2_All	1.193	4.3260000000000005	1.77720598742033	2.3095241802813396e-07	3.12597637639117e-08
CL1024.Contig6_All	0.63	3.486	2.3988297362193	1.06443575234562e-06	1.55865545905464e-07
CL10240.Contig3_All	0.48	2.05	1.91423727048302	0.0037069898382294103	0.000924021672349783
CL10245.Contig1_All	32.16	41.01	0.320210277403204	0.00207269163170538	0.000489396186378943
CL10247.Contig1_All	4.28	18.223	2.0507677934420903	8.723798139534848e-39	2.21996039717133e-40
CL10247.Contig2_All	21.223000000000003	58.926	1.4359572649119698	2.9647250024412494e-116	1.9313117404081396e-118
CL10249.Contig1_All	8.156	32.156	1.9452770427171697	2.81210225676689e-72	3.3911383671114295e-74
CL10249.Contig2_All	2.303	8.136000000000001	1.77464089819365	1.59371096752925e-13	1.25694104500226e-14
CL1025.Contig2_All	0.37	1.463	1.91273389610055	0.000378931133622881	7.81861761906685e-05
CL1025.Contig5_All	17.262999999999998	23.543000000000003	0.411727794844221	0.0017526717025164698	0.000407934634697563
CL10253.Contig2_All	4.083	7.162999999999999	0.771236435219592	9.597699266849108e-05	1.80551502907707e-05
CL10254.Contig1_All	0.66	1.966	1.53353494448982	1.15456643047509e-11	1.0515839043554598e-12
CL10254.Contig3_All	0.76	2.736	1.75814839763122	9.888009099181401e-05	1.86346714978364e-05
CL10254.Contig6_All	0.266	0.62	1.16164428732636	0.0340609161866951	0.0109498213205686
CL10254.Contig7_All	2.533	3.4130000000000003	0.39174004016312003	0.0498924804905094	0.0169654434574964
CL10254.Contig8_All	5.506	7.256	0.358810777077666	0.00075670850196221	0.000164484645070197
CL10257.Contig10_All	28.42	36.446	0.322032907235432	0.0239099092935901	0.00732237390760909
CL10257.Contig11_All	104.55	119.1	0.153091061001044	0.00587505837041476	0.00153239602278126
CL10257.Contig2_All	130.836	147.183	0.131755470001961	0.0262981294375841	0.008161765045826391
CL10257.Contig8_All	6.306	25.69	1.96066013985494	1.23284976400321e-09	1.33763084701976e-10
CL10258.Contig2_All	3.363	6.306	0.875426295702014	0.00304558348984005	0.0007444258300293151
CL10262.Contig2_All	0.0	2.7230000000000003	4.31495502168057	5.18418549772627e-05	9.382563657075791e-06
CL10266.Contig2_All	0.42	1.006	1.23849424960977	0.0451517011173997	0.0151158203745172
CL10266.Contig4_All	0.536	1.29	1.18739988318773	0.0131135746227574	0.00373373602818155
CL10266.Contig5_All	16.303	20.463	0.291683231282674	0.0478166924033341	0.016146559087546003
CL10266.Contig6_All	9.783	51.776	2.36707522430881	1.50083103194848e-101	1.19349730203533e-103
CL10266.Contig8_All	0.0	30.5	9.161643674945472	1.57444253451429e-33	4.81776191142578e-35
CL10268.Contig3_All	325.86	1112.08	1.7328489623829901	1.9161001675772197e-17	1.1713930739714799e-18
CL10268.Contig5_All	83.77600000000001	138.386	0.71696550366126	1.66137271648443e-07	2.21068734959991e-08
CL10272.Contig2_All	1.3330000000000002	6.216	2.16943407239422	4.97591495658211e-12	4.38193604533974e-13
CL10277.Contig2_All	10.776	21.18	0.9397913057249759	5.9576747590612e-15	4.2574289657118305e-16
CL1028.Contig2_All	5.306	10.345999999999998	0.9331040697918901	2.17460236272144e-09	2.40798634143047e-10
CL10282.Contig1_All	0.35600000000000004	11.466	4.60703138372597	1.76538381800378e-16	1.1429089991499302e-17
CL10284.Contig2_All	0.11599999999999999	7.773	5.896273676298111	4.93368788101927e-37	1.32320307229672e-38
CL10288.Contig1_All	5.853	8.773	0.543188592498649	0.000425903902117907	8.868851838178421e-05
CL10288.Contig2_All	4.533	7.236000000000001	0.64914075076787	0.0145461278297227	0.00418962961957635
CL1029.Contig1_All	1.5430000000000001	3.003	0.939271080715718	0.00940733612960117	0.0025801052499506397
CL1029.Contig4_All	0.06	0.99	3.1559132932529104	0.0006921340725128401	0.000149347390012139
CL10290.Contig1_All	1.07	4.906000000000001	2.15945405577651	5.04057181185486e-19	2.82179334420381e-20
CL10292.Contig2_All	2.336	5.502999999999999	1.20301720382671	7.58763346461588e-05	1.40688369246854e-05
CL10294.Contig12_All	0.506	1.34	1.3378444843684099	0.000695017656813974	0.000150037744886409
CL10294.Contig17_All	2.75	3.653	0.372459903208172	0.0187426177309346	0.005564676817303329
CL10294.Contig22_All	0.0	0.83	6.188925439653269	8.88828265420409e-12	8.018993544752421e-13
CL10294.Contig26_All	0.23	1.646	2.33465641002692	0.0127809010120451	0.0036255110389513396
CL10294.Contig38_All	0.31	1.98	2.15651180416792	0.0310126417299906	0.009839126971657829
CL10298.Contig1_All	2.806	3.966	0.458993435080547	0.00937278176298735	0.00256940296156318
CL10298.Contig2_All	0.736	3.286	2.1213783411987297	9.930793438129608e-30	3.46936257392118e-31
CL10299.Contig1_All	1.466	5.193	1.77155251915575	2.8270846617674002e-09	3.16652699321253e-10
CL103.Contig1_All	8.06	12.0	0.534214140659781	6.03440545887323e-05	1.10199321458584e-05
CL1030.Contig1_All	0.0	0.373	3.1503053669999503	0.011209092333917	0.00313470683888884
CL10308.Contig3_All	0.183	0.9	2.12024658099841	0.008833302542534041	0.00240707927298513
CL10308.Contig4_All	30.68	40.763000000000005	0.375765937025992	3.3724243550324e-07	4.6509610595775704e-08
CL10309.Contig1_All	18.386	30.16	0.684926433455459	6.72739212628409e-07	9.619354348635591e-08
CL1031.Contig1_All	0.67	5.556	2.9325292294769003	1.55506416132595e-11	1.43414597156643e-12
CL1031.Contig2_All	0.14300000000000002	2.6060000000000003	4.10055194573224	7.54124805520142e-38	1.9625745227429997e-39
CL1031.Contig3_All	0.573	3.323	2.47828804624785	7.11422671450848e-33	2.21181322503837e-34
CL1031.Contig5_All	0.28600000000000003	3.003	3.30948766689253	7.1756833983516e-35	2.07692877725225e-36
CL10310.Contig1_All	283.126	460.28	0.6644475586483211	1.4209708612801992e-185	4.9224246049707474e-188
CL10312.Contig1_All	1.0659999999999998	2.253	1.03045841450429	0.00858797070056463	0.0023343323919964303
CL10313.Contig2_All	5.39	14.85	1.42270878547738	7.27499893955145e-25	3.06539313472897e-26
CL10315.Contig1_All	98.603	129.32	0.36993461939727	9.306642658896159e-05	1.747618751542e-05
CL10318.Contig1_All	7.656000000000001	16.785999999999998	1.09873888606674	3.5207721891388e-09	3.977255234468e-10
CL10321.Contig1_All	17.97	22.53	0.29055133089514396	0.0440202112506762	0.0146804369074294
CL10323.Contig1_All	20.683000000000003	40.68	0.940676562113499	3.4483570521564995e-40	8.42198796371912e-42
CL10324.Contig1_All	0.69	2.026	1.48303821634845	0.007725848910008421	0.00207861844897915
CL10325.Contig4_All	19.553	28.816	0.523443144761488	1.79947700160504e-11	1.66955114737468e-12
CL10327.Contig8_All	1.043	2.443	1.18637987146692	0.0215349704136299	0.00650966136525651
CL10329.Contig12_All	1.45	4.9430000000000005	1.7184285679174098	2.3011689234949604e-15	1.6033330175683303e-16
CL10329.Contig14_All	8.623	18.4	1.0523531067788001	1.3183551904436299e-11	1.20938027611994e-12
CL10329.Contig5_All	0.106	1.496	3.0325470296508197	0.0018318244189188	0.00042817860797298503
CL10329.Contig7_All	18.49	37.09	0.9653487739444241	1.42587699090512e-42	3.22770908636445e-44
CL10329.Contig8_All	0.266	1.696	2.5848765491037597	5.396266982228501e-07	7.62312797942648e-08
CL1033.Contig1_All	264.52299999999997	301.8	0.15998255061929098	0.0239618967574717	0.00734064424729973
CL1033.Contig3_All	4.633	7.492999999999999	0.6700695427567559	0.00805187726433077	0.00217574479414072
CL10330.Contig2_All	18.95	28.266	0.541678141630529	3.8687238473383795e-09	4.3863349749556397e-10
CL10331.Contig10_All	0.0	2.053	4.66497998455272	5.93449905130361e-06	9.49281945895796e-07
CL10331.Contig4_All	0.196	2.79	3.71414396324354	3.3920327832842294e-50	6.3814468907077085e-52
CL10331.Contig8_All	0.0	1.493	4.12321637484636	0.000162750786137087	3.1659086124425e-05
CL10332.Contig3_All	0.0	1.52	5.5114799470388	7.289955941845079e-09	8.485280642128879e-10
CL10333.Contig1_All	8.29	13.17	0.6320193130790079	3.96353374518907e-06	6.21355738981414e-07
CL10334.Contig1_All	0.243	10.652999999999999	5.29925000005197	1.1353581203079302e-29	3.977550398603779e-31
CL10337.Contig2_All	1.973	32.713	4.01594529867989	3.2579857577313295e-55	5.454938135507359e-57
CL10338.Contig2_All	14.53	29.353	0.98553674023021	4.235460748873579e-12	3.7035712576753597e-13
CL10339.Contig4_All	6.693	12.05	0.809063614234026	1.7378419940901197e-11	1.60933732671301e-12
CL10339.Contig5_All	0.76	1.996	1.28677182952401	0.044515184861542	0.0148741177940486
CL1034.Contig2_All	2.34	5.406000000000001	1.16402548947939	1.10922750784074e-07	1.45253969277692e-08
CL10342.Contig1_All	27.053	34.876	0.333355612412226	2.4938862767183103e-05	4.32717712973803e-06
CL10342.Contig2_All	9.306000000000001	15.13	0.665506488810386	0.00121314679546008	0.000273783330372627
CL10349.Contig1_All	12.443	14.835999999999999	0.21418799229594898	0.0318312343652333	0.0101328169526661
CL1035.Contig1_All	0.636	7.526	3.51545798651555	1.2052321246589e-21	5.88187097591654e-23
CL1035.Contig6_All	0.593	3.326	2.40532508526902	4.1960900659381605e-09	4.77029956296768e-10
CL10358.Contig11_All	25.736	38.81	0.55331609594584	2.8914073918760697e-21	1.43912071869559e-22
CL10358.Contig13_All	9.88	25.84	1.3397738994297401	1.77731616573807e-10	1.79052047983025e-11
CL10358.Contig15_All	1.416	4.34	1.5782922416509	7.688011316733729e-21	3.9127637717357695e-22
CL10358.Contig19_All	1.69	5.43	1.61796207388317	2.32458385865531e-07	3.14838570716808e-08
CL10358.Contig21_All	0.0	2.41	7.6543637379951	8.350204154123909e-21	4.25705957006687e-22
CL10358.Contig24_All	3.63	31.12	2.94102492217584	1.70253913833048e-11	1.57516121286311e-12
CL10358.Contig5_All	2.903	6.15	1.03956153818539	4.215132482403679e-06	6.62956521721e-07
CL10358.Contig6_All	20.663	31.076	0.549552565666854	1.86111945702352e-12	1.58827096737644e-13
CL10358.Contig9_All	0.19	6.196000000000001	3.9336587816281003	2.77632507511607e-05	4.8432503706953e-06
CL1036.Contig16_All	42.183	48.933	0.177627045355011	0.0324214319691757	0.010347182862382
CL10360.Contig1_All	14.186	28.443	0.9699202985156791	6.0298495912949595e-24	2.63729559566105e-25
CL10361.Contig2_All	25.706	57.93	1.14113810158635	6.423986150580729e-39	1.6256258118694298e-40
CL10367.Contig2_All	2.7060000000000004	6.643	1.2663072770689598	1.21985255479732e-05	2.0305404920324602e-06
CL10372.Contig1_All	8.746	16.02	0.834180398059558	7.3687514547786e-11	7.201144828952571e-12
CL10372.Contig2_All	1.183	2.4730000000000003	1.02652370903516	0.0026536114877935	0.000641101065124341
CL10375.Contig2_All	0.943	2.08	1.07294125035864	0.01516760838464	0.00438911903450596
CL10377.Contig1_All	0.01	2.62	6.27212097232829	1.8633918683935397e-15	1.2897875696390502e-16
CL10379.Contig11_All	0.213	2.55	3.4420680158327697	6.78678404021e-14	5.222536706686789e-15
CL10379.Contig8_All	0.5	5.443	3.36598326323448	2.0294044486652e-32	6.42879816196257e-34
CL10380.Contig2_All	8.95	23.563000000000002	1.3539350180014398	2.8354916576779196e-24	1.2241065643453697e-25
CL10381.Contig2_All	3.873	7.126	0.8421579135226959	0.0070746983102804	0.00188400700334555
CL10383.Contig1_All	3.346	4.91	0.509338403962401	1.3465388965543301e-05	2.25513507871917e-06
CL10384.Contig1_All	11.845999999999998	15.96	0.39263535267454996	6.15021171060914e-05	1.1241465205376e-05
CL10384.Contig4_All	1.203	4.923	1.98052615008748	3.43972336812727e-11	3.2610636912363703e-12
CL10385.Contig3_All	1.7	2.42	0.468236860379868	0.0333294674283592	0.0106805479786057
CL10386.Contig10_All	14.595999999999998	26.573	0.828415008517809	3.619366414155661e-05	6.40775866172005e-06
CL10386.Contig1_All	10.37	43.036	2.0155772659151103	6.170816006943939e-84	6.1642282820623386e-86
CL10386.Contig2_All	0.0	45.89	10.170776534797401	9.251138325701088e-45	1.96515389606714e-46
CL10386.Contig4_All	1.27	18.23	3.80404517713696	9.117743824249388e-84	9.117942472233539e-86
CL1039.Contig12_All	3.23	6.3660000000000005	0.942640126734585	9.188210362226891e-07	1.3356225524908599e-07
CL1039.Contig3_All	8.73	15.28	0.769014327225025	6.74322063819617e-11	6.565601218348691e-12
CL1039.Contig5_All	0.043	3.543	5.7492188608888695	4.44415223549677e-15	3.15260891931795e-16
CL1039.Contig8_All	0.556	1.92	1.6625662838966297	0.00202395381711565	0.00047683009654633205
CL10392.Contig2_All	10.472999999999999	14.623	0.448167808759704	0.000310017731007481	6.304844354102121e-05
CL10399.Contig10_All	2.92	4.07	0.43943586188182704	0.0137343805289635	0.00393158948495723
CL10399.Contig13_All	0.013000000000000001	2.92	6.74789427174232	4.94081322034492e-23	2.2573226700066e-24
CL10399.Contig14_All	0.0	1.21	6.2817326829324	5.277570894378849e-12	4.65620674454501e-13
CL10399.Contig2_All	0.09	0.736	2.68621508919476	0.000203213373515277	4.0103417009115206e-05
CL104.Contig12_All	2.29	3.56	0.5922015062240921	0.000195076009607751	3.8401910386083204e-05
CL104.Contig14_All	14.616	29.193	0.954992676802043	3.76327632997194e-12	3.27797528643932e-13
CL104.Contig17_All	2.85	5.82	0.9797481153085749	0.00580805733726106	0.0015129116870584
CL104.Contig18_All	10.54	16.133	0.5788114290632199	3.48511253928168e-07	4.81662158062993e-08
CL104.Contig1_All	1.256	4.13	1.6790909068294901	1.37744424285419e-26	5.39285671672362e-28
CL104.Contig24_All	18.326	29.926	0.667165527896452	9.55266948361863e-12	8.64337705951506e-13
CL104.Contig29_All	11.043	19.965999999999998	0.813476681233917	3.70197613598566e-16	2.4462610558932603e-17
CL104.Contig2_All	0.633	3.733	2.49820078541916	4.11981790423596e-19	2.2960182572682596e-20
CL104.Contig3_All	48.01	54.42	0.141576549378102	0.00235663964087517	0.0005628075867328941
CL104.Contig4_All	0.183	1.473	2.9055396489801604	7.75348674940922e-10	8.269721427859609e-11
CL104.Contig7_All	0.263	4.283	3.9676232067262203	2.1311218453659497e-54	3.6494515576758497e-56
CL10400.Contig2_All	0.226	1.226	2.36623610959395	6.20899990309755e-07	8.83212278422708e-08
CL10400.Contig3_All	7.45	13.183	0.7792528332649229	2.1866174201185998e-05	3.7680669479570503e-06
CL10400.Contig4_All	1.01	2.246	1.0909846717724099	0.0035762605242786703	0.000887851340424747
CL10400.Contig5_All	4.673	6.416	0.41946552898989903	0.01006045582983	0.00278049439920932
CL1041.Contig2_All	2.53	8.203	1.64627068419771	5.62657601670598e-18	3.33617870312323e-19
CL10410.Contig1_All	1.05	3.263	1.5690031092855399	2.96102097091459e-06	4.5725869064342604e-07
CL10410.Contig2_All	0.196	0.59	1.46963354041621	0.0130289647172091	0.00370467806541091
CL10410.Contig3_All	0.063	9.286	3.39539760415118	0.00542566058431442	0.00140219146062306
CL10410.Contig4_All	0.026000000000000002	0.6	3.86078561701516	1.65337510027639e-06	2.48011668345779e-07
CL10410.Contig9_All	2.4330000000000003	8.232999999999999	1.71679272972303	3.2858018904990797e-26	1.30933825523929e-27
CL10411.Contig2_All	0.43	2.333	2.07467894793605	0.0239848127835367	0.0073484483271636595
CL10413.Contig15_All	6.266	7.5729999999999995	0.234125364325208	0.0443816904480767	0.0148241943453989
CL10413.Contig18_All	0.4	1.3730000000000002	1.68110923752325	0.001058627611654	0.000236305130726182
CL10413.Contig20_All	0.0	1.4	6.37775180893697	7.502902088615151e-13	6.20188032946379e-14
CL10413.Contig21_All	0.0	2.6860000000000004	6.815853332196981	2.45704463092881e-15	1.71461555869735e-16
CL10413.Contig24_All	0.0	0.406	4.38489936986528	4.7160890179209793e-05	8.48400771715582e-06
CL10413.Contig4_All	0.316	13.93	5.384196694842791	1.2989073620860197e-106	9.550997509837528e-109
CL10413.Contig8_All	15.356	18.25	0.21083600934639202	0.00287599868495589	0.000699747604833328
CL10415.Contig1_All	12.13	15.88	0.35197670005454296	0.0076679610138998796	0.0020606066392715
CL10415.Contig2_All	11.183	15.145999999999999	0.398156684868507	0.0216640753311253	0.00655340756737639
CL10416.Contig1_All	11.606	18.43	0.629619684238683	5.812149249001949e-13	4.77075149689859e-14
CL10417.Contig10_All	3.8930000000000002	24.98	2.63596560555667	1.1043024719689297e-79	1.1656780053355195e-81
CL10417.Contig4_All	0.0	0.376	4.48855959567174	2.32644087514377e-05	4.02092757195485e-06
CL10417.Contig5_All	0.04	100.51	10.6457230677939	1.0552122895675498e-108	7.563668996442707e-111
CL10417.Contig6_All	44.06	171.95	1.92539142186054	0.0	0.0
CL10417.Contig8_All	9.013	25.496	1.4526875689196	1.27436776101723e-19	6.89534049649511e-21
CL1042.Contig12_All	1.38	14.946	3.3884622873468304	8.478546400658339e-72	1.0325949231939699e-73
CL1042.Contig15_All	12.286	32.953	1.38230585518548	5.53454980062916e-35	1.5934786294976897e-36
CL1042.Contig16_All	0.016	2.7060000000000004	6.41151510419337	1.3502428887893603e-16	8.67822070617793e-18
CL1042.Contig19_All	0.6829999999999999	1.4	1.00242104298536	0.0100748197531067	0.0027852325289695
CL1042.Contig20_All	0.24	1.5130000000000001	2.10753784156396	0.0489410422939527	0.0165886024856352
CL1042.Contig22_All	1.013	4.14	1.94525924777933	7.97745370595988e-08	1.0277930344929899e-08
CL1042.Contig3_All	0.253	1.03	1.97121538265809	0.000341391512092466	6.98119944334274e-05
CL1042.Contig8_All	2.793	6.8629999999999995	1.2543221269298999	2.34212413791765e-14	1.74744637362448e-15
CL10420.Contig4_All	15.433	27.83	0.8253547128174821	1.3776840133285502e-09	1.4995771869952398e-10
CL10420.Contig6_All	67.476	96.99600000000001	0.500271549311719	4.68269016433843e-13	3.8151414005992993e-14
CL10421.Contig3_All	3.8960000000000004	5.33	0.412507805231472	0.0476765781790716	0.0160863588446436
CL10423.Contig1_All	19.355999999999998	24.066	0.28020986289302396	0.007707896157505591	0.0020726967542650803
CL10425.Contig3_All	1.38	3.673	1.3668496656038702	8.69586729236219e-06	1.42082957709471e-06
CL10425.Contig5_All	3.42	13.845999999999998	1.9740148528344301	5.391708105377869e-126	3.1246745158511394e-128
CL10425.Contig6_All	0.01	0.083	2.1856977636432298	0.0367383528729244	0.0119368301962524
CL10425.Contig7_All	0.23600000000000002	1.67	2.55625599716636	0.00188679962742182	0.000441927697653506
CL10430.Contig1_All	0.8059999999999999	3.24	1.94869101007991	1.3454300036247099e-05	2.25313138039202e-06
CL10432.Contig1_All	0.353	1.043	1.50133532935702	0.00167117000852033	0.000387708966115356
CL10435.Contig3_All	1.34	2.503	0.8599302753134571	0.000696031271912053	0.00015027930683998502
CL10436.Contig1_All	18.39	21.21	0.16740942818622398	0.0305972708662522	0.00968934687119492
CL10439.Contig2_All	7.096	15.456	1.0901018840688799	5.244018704741999e-26	2.10850705235438e-27
CL10442.Contig2_All	1.186	3.0	1.26593018902518	0.017095788370859	0.00502232315285
CL10445.Contig2_All	0.44299999999999995	1.6159999999999999	1.73139887562415	0.0184332179478131	0.00546301801224648
CL10446.Contig13_All	1.886	3.753	0.9442799535008021	0.000787359799183473	0.000171747670089216
CL10446.Contig14_All	3.783	5.8229999999999995	0.581194236313505	0.0005284713179982889	0.000111747061522743
CL10446.Contig6_All	14.93	19.336	0.33525494356554697	2.3268913349685198e-05	4.0222130877884495e-06
CL10447.Contig2_All	37.633	48.46	0.326021557607329	9.49791049163904e-07	1.38343494611762e-07
CL10448.Contig10_All	5.393	11.36	1.03133301920114	2.29002600826587e-09	2.54003843397057e-10
CL10448.Contig2_All	10.2	14.52	0.468267412468776	0.043772157861069	0.0145876993555817
CL10448.Contig3_All	3.9130000000000003	7.096	0.8192355706276199	5.7040235068583204e-08	7.2345743578674214e-09
CL10448.Contig8_All	0.55	1.423	1.31696988098621	0.005660482459246371	0.0014700309574112
CL10448.Contig9_All	12.193	27.726	1.14576893393271	1.5064605428002e-42	3.4166875641190597e-44
CL10452.Contig5_All	0.0	0.466	3.39536646285648	0.00528281645854838	0.00136234029089104
CL10453.Contig7_All	6.7	14.386	1.07027941009894	1.71910536748507e-11	1.59123709748803e-12
CL10454.Contig5_All	5.126	7.21	0.450891079176231	0.00023695771017635497	4.72815788720919e-05
CL10456.Contig1_All	0.863	2.94	1.6711825794763202	0.000189268090638124	3.7190546841221795e-05
CL10456.Contig2_All	0.513	1.66	1.55787052788006	0.0129900099435485	0.00369232804044764
CL10457.Contig2_All	33.363	45.663000000000004	0.416445384078049	3.09319596737192e-11	2.9204045239779103e-12
CL10458.Contig4_All	3.326	5.446000000000001	0.673340648473883	0.0011069203371761802	0.000247856680218049
CL10462.Contig2_All	4.766	6.79	0.47615037197151	0.00376574911148846	0.000939693837522235
CL10464.Contig5_All	0.0	2.4859999999999998	6.93185865660738	1.1575872846427e-15	7.88891484860751e-17
CL10468.Contig1_All	0.493	3.2560000000000002	2.63444434839004	2.32611610745668e-13	1.85459855230783e-14
CL10468.Contig5_All	0.0	0.42	2.6186198444424904	0.0430678254161082	0.01431919104474
CL10468.Contig6_All	0.0	1.57	5.9855469061095095	7.07203992210065e-11	6.89654473764625e-12
CL10468.Contig9_All	0.07	1.646	3.80974490389829	4.43347198966611e-06	6.991805267478189e-07
CL1047.Contig4_All	1.3659999999999999	5.65	1.98979218103041	1.17261391104054e-14	8.555924939704089e-16
CL10470.Contig1_All	2.8960000000000004	5.08	0.7706901821670541	0.0129122927088981	0.00366686157245545
CL10472.Contig2_All	15.95	29.873	0.874758999863069	1.14717980064517e-16	7.33061364145683e-18
CL10473.Contig9_All	11.173	17.063	0.573491789077712	9.95558430670262e-10	1.07171271834719e-10
CL10474.Contig2_All	154.35	213.38299999999998	0.432877926158045	4.2928441886815e-18	2.52432219988483e-19
CL10476.Contig2_All	0.406	0.97	1.22224240305103	0.0263884603141225	0.0081946865745952
CL1048.Contig10_All	11.08	17.616	0.629304314426312	7.1286142236284e-06	1.15333861793644e-06
CL1048.Contig3_All	5.553	10.616	0.8921862363001191	6.089287838556e-10	6.43435500054394e-11
CL1048.Contig7_All	21.715999999999998	26.476	0.24780455754758499	0.0021405942906071	0.000506944812281295
CL10481.Contig2_All	1.646	8.9	2.3956465353603598	1.02081910553804e-23	4.51372006947744e-25
CL10484.Contig1_All	29.633000000000003	38.19	0.330748476503742	0.00011401706320818999	2.1703459361858802e-05
CL10484.Contig2_All	0.43	2.793	2.36411753011457	0.0030327317568393398	0.000740954136717495
CL10488.Contig3_All	0.523	4.516	2.98735778558329	1.7777945785560298e-17	1.08354873385269e-18
CL10489.Contig1_All	8.756	16.67	0.891019358463953	8.552615328725541e-09	1.0014604040226501e-09
CL10490.Contig1_All	1.51	5.292999999999999	1.76944279634586	1.03697975654417e-12	8.662019622628729e-14
CL10490.Contig3_All	0.976	2.4930000000000003	1.29000467539125	0.00445095353644207	0.00112755097594676
CL10491.Contig2_All	0.016	4.716	6.45944123924545	4.39580126053645e-17	2.7467173609922997e-18
CL10492.Contig12_All	15.4	20.76	0.39211656627791497	0.000129272492554838	2.47918498379912e-05
CL10492.Contig14_All	36.32	44.213	0.24495914801608898	1.1907871075921402e-09	1.2910852177459902e-10
CL10492.Contig7_All	0.273	0.693	1.23514037672344	0.0489549320435538	0.016594377006027
CL10494.Contig1_All	20.226	24.633000000000003	0.247713818930676	0.009881434993533141	0.00272520414095382
CL10494.Contig6_All	0.0	0.623	3.3588031453262204	0.00445633551205487	0.00112920565095
CL10494.Contig7_All	10.43	29.47	1.4600459798419698	7.462518979215079e-17	4.7263649910843895e-18
CL10495.Contig4_All	11.86	14.57	0.259870044492829	0.0374937358474785	0.0122208552505763
CL10498.Contig10_All	3.5660000000000003	4.953	0.43751767722095297	0.0151746452947764	0.00439148594632814
CL10498.Contig14_All	1.2930000000000001	4.836	1.8548814353920702	2.64432250392779e-19	1.45642547548518e-20
CL10498.Contig7_All	3.966	7.35	0.8478488359614972	0.0010950008391014	0.00024499686522912997
CL10499.Contig2_All	0.66	1.8630000000000002	1.4143007476824099	0.00029902529676672	6.0689125079639694e-05
CL1050.Contig1_All	0.0	1.696	5.910393528957269	1.58757869697721e-10	1.59332039208382e-11
CL1050.Contig9_All	0.066	0.7829999999999999	3.1569828337577905	0.000109059950037807	2.06968930653025e-05
CL10503.Contig11_All	0.363	4.486000000000001	3.5291413867508594	7.970065239917979e-21	4.058917949913569e-22
CL10503.Contig6_All	0.8859999999999999	5.843	2.67720973761408	2.0543366216279993e-91	1.8574472166618396e-93
CL10506.Contig2_All	1.88	5.952999999999999	1.6188178017764	1.45387624520251e-20	7.505522479808569e-22
CL10506.Contig3_All	1.01	2.366	1.17178481075711	0.000418182772070901	8.69319793397352e-05
CL10507.Contig2_All	151.17	366.55	1.24467339889504	2.88278543185821e-101	2.301882090625139e-103
CL10509.Contig1_All	1.0	3.3360000000000003	1.5905900079853401	0.0299256597065671	0.00944634786506455
CL1051.Contig13_All	8.686	51.61600000000001	2.50409122464922	1.80457369456789e-24	7.72956248179804e-26
CL1051.Contig14_All	8.07	49.18	2.56845966016605	0.0	0.0
CL10511.Contig1_All	31.136	41.183	0.36753365547472605	2.72658562060629e-07	3.72106850421094e-08
CL10514.Contig2_All	0.693	1.8330000000000002	1.37268852507833	0.00154336556115863	0.000355772006358283
CL10514.Contig3_All	3.24	5.7	0.7748523367388821	4.05633144743274e-06	6.36831399599127e-07
CL10519.Contig12_All	0.29	1.256	1.9488180842705403	0.0116038110353346	0.00325836550968235
CL10519.Contig7_All	1.403	2.9560000000000004	1.02744118428282	0.00297631094050984	0.000726164362345572
CL1052.Contig1_All	7.42	11.15	0.550181113407779	0.000106037436284236	2.00840203999435e-05
CL10521.Contig1_All	0.016	2.546	5.66708373115887	7.28943729649879e-12	6.510609860126971e-13
CL10521.Contig2_All	0.0	3.48	7.432479145798871	4.2307135081270795e-19	2.36012591506556e-20
CL10523.Contig2_All	0.226	3.4130000000000003	3.8696093425086002	4.66119834901503e-24	2.0275131274773999e-25
CL10528.Contig2_All	40.35	61.26	0.5745091063978339	6.69817543226348e-05	1.23087127570157e-05
CL10530.Contig1_All	5.3629999999999995	9.763	0.826515203213644	0.00421644101652764	0.00106318177094888
CL10535.Contig1_All	5.95	15.093	1.3076379315123101	4.18403585679677e-14	3.1709119431507398e-15
CL10539.Contig15_All	0.016	1.1059999999999999	4.39754516880209	3.68292832887762e-05	6.5263072317318705e-06
CL10539.Contig4_All	1.916	2.9530000000000003	0.578487588972855	0.048476463488569994	0.0164068415883394
CL10539.Contig6_All	1.273	2.106	0.681457116481538	0.0139680169826007	0.00400623019166968
CL10539.Contig7_All	0.0	0.99	5.37070559434283	2.61805597255648e-08	3.21132380345825e-09
CL1054.Contig5_All	3.36	5.18	0.581154037463582	0.018218647461929	0.005389899864605629
CL10541.Contig1_All	30.633000000000003	42.183	0.42378201704244894	1.9118059184414e-12	1.63340092576482e-13
CL10542.Contig6_All	4.243	15.013	1.78870320587906	3.87495136794715e-25	1.61459824641036e-26
CL10542.Contig9_All	20.383	38.903	0.893952790393703	4.18288037408174e-64	5.846135558451018e-66
CL10544.Contig2_All	2.74	4.37	0.633477093739556	0.0156972653626692	0.00456205301434292
CL10546.Contig3_All	12.24	15.543	0.308730060290509	0.005018391026246029	0.001287207075361
CL10547.Contig16_All	3.0060000000000002	7.0760000000000005	1.2009034669915202	7.91324339721602e-12	7.098799470149019e-13
CL10547.Contig9_All	0.0	0.33299999999999996	3.7101253926207103	0.00118480414636361	0.000266780340588421
CL10549.Contig3_All	1.013	1.83	0.811245505554135	0.00166114220493953	0.00038514728741294
CL10549.Contig4_All	593.653	842.663	0.46708616306025197	3.83653865112524e-34	1.1463894115380001e-35
CL10549.Contig8_All	1.796	3.24	0.8004166301310649	0.0264440960914257	0.00821351664767416
CL1055.Contig10_All	0.223	0.726	1.59814041327675	0.010086169747791	0.0027888097838561802
CL1055.Contig14_All	9.123	12.626	0.429115414141347	3.755797417276839e-05	6.6615714447048306e-06
CL1055.Contig15_All	3.563	9.29	1.33891296334097	6.33769297286e-21	3.2075776761920296e-22
CL1055.Contig23_All	0.0	0.133	2.621714936668	0.0433391395417348	0.014423088879932
CL1055.Contig24_All	2.7430000000000003	5.95	1.07321342474031	5.697651944261161e-11	5.51591895560349e-12
CL1055.Contig6_All	0.06	1.2830000000000001	4.18120781643763	5.53113871996134e-13	4.53406597831206e-14
CL1055.Contig8_All	1.903	3.31	0.7568109506778729	1.86435659140169e-06	2.8134525654902803e-07
CL10552.Contig1_All	0.49	4.083	2.90600036828469	1.10921197133334e-06	1.62784632320996e-07
CL10553.Contig3_All	21.51	54.173	1.3004872707806598	4.2476093402363195e-44	9.20335407931551e-46
CL10554.Contig13_All	0.59	2.406	1.90845756155426	0.0038229032550720896	0.000955246899331616
CL10554.Contig19_All	0.956	2.68	1.3675187547757701	0.0207307516502735	0.00623336245943102
CL10554.Contig1_All	3.016	5.596	0.8513975714820391	4.7688099970374005e-06	7.552540247690609e-07
CL10554.Contig3_All	0.8859999999999999	2.133	1.22472711219016	0.0215404953288256	0.00651156610574207
CL10554.Contig8_All	0.44299999999999995	2.073	2.06703275556417	0.00127488899183299	0.000288758926318563
CL10555.Contig2_All	3.4730000000000003	8.593	1.27521938842836	9.97757053888186e-06	1.64329167277451e-06
CL10558.Contig1_All	0.013000000000000001	3.7760000000000002	6.325742969505019	5.53827682974974e-16	3.7049345314160595e-17
CL10558.Contig2_All	0.013000000000000001	4.823	6.666920517135639	1.92481055026419e-18	1.10962084489837e-19
CL10562.Contig2_All	225.61	293.26599999999996	0.360073729554296	3.11127739295593e-10	3.2042110365155395e-11
CL10567.Contig8_All	1.526	4.1	1.3651267112303502	3.6303790544599504e-06	5.666757605977971e-07
CL1057.Contig18_All	9.423	12.26	0.33900886083928494	0.0105766120360171	0.00293985525513641
CL1057.Contig3_All	2.653	5.586	1.0236625957310501	0.0009028319895319429	0.00019908248042218899
CL1057.Contig8_All	1.11	2.293	1.00220545037718	0.00119357239930324	0.000269053722943658
CL10572.Contig2_All	0.0	3.346	6.484110546878309	1.05239403152454e-12	8.79536265480327e-14
CL10572.Contig3_All	9.256	24.66	1.37491941134761	5.784511455373989e-23	2.6528675164082596e-24
CL10573.Contig2_All	0.03	0.55	2.7626474281176696	0.0161071041956273	0.00469660404370852
CL10574.Contig3_All	3.92	6.89	0.7748330241257049	1.4630792360970201e-10	1.4650236757014102e-11
CL10574.Contig6_All	0.9129999999999999	1.74	0.8778207329230849	0.000366551912010123	7.540831889922629e-05
CL10576.Contig1_All	112.47	125.88600000000001	0.13091186072032598	0.0319883924400107	0.0101911419772262
CL10576.Contig2_All	9.69	13.54	0.45023736232355605	0.00802995499211613	0.0021693597224828397
CL10579.Contig1_All	0.9129999999999999	2.26	1.25601411548469	0.00139461317938184	0.000318271354103702
CL1058.Contig12_All	2.783	4.31	0.5903398523774329	8.06502610246743e-07	1.1640950332e-07
CL1058.Contig18_All	0.033	0.53	2.53484072157966	0.03823722750557	0.0124981809113993
CL1058.Contig1_All	0.256	0.7859999999999999	1.53691432141713	0.0196650670348853	0.00587329944982951
CL1058.Contig4_All	10.023	15.126	0.5545442436540389	7.64988766547562e-20	4.09336240580582e-21
CL10584.Contig16_All	1.23	3.583	1.50053125606778	2.3060479894038998e-14	1.7200277330060001e-15
CL10584.Contig19_All	1.8530000000000002	4.493	1.21879451646456	0.0005301399837059531	0.000112105681645569
CL10584.Contig23_All	9.67	13.613	0.455207248500435	7.04696309953243e-08	9.0207698841593e-09
CL10584.Contig6_All	1.156	2.043	0.774934170267987	0.00368363847743415	0.0009176793431277551
CL10584.Contig7_All	8.073	10.023	0.272229219287769	0.00701982760075889	0.0018674065884935601
CL10587.Contig4_All	2.14	3.763	0.7837216841679742	0.00912191311698738	0.00249566273702192
CL10590.Contig1_All	11.373	21.733	0.894804822191047	2.91147586409881e-34	8.65215599170085e-36
CL10591.Contig1_All	32.13	45.16	0.451915807141731	4.37654877073487e-22	2.0871633606694896e-23
CL10593.Contig19_All	1.016	2.04	0.964856094171066	0.00142139304531208	0.000325023000655197
CL10593.Contig8_All	0.0	0.15	3.5249582990779196	0.00237433473526296	0.000567576651240881
CL10594.Contig2_All	13.9	32.54	1.201061467469	3.5456383005167294e-22	1.68595298173768e-23
CL10595.Contig1_All	0.0	3.6	5.39385065312908	2.3217589966731297e-08	2.8324559362668397e-09
CL10596.Contig12_All	0.055999999999999994	0.47600000000000003	3.0260746169044603	0.0006228135928534429	0.000133331148028888
CL10596.Contig17_All	0.066	1.953	4.545092037100191	4.01688908781354e-13	3.25733919798732e-14
CL10596.Contig7_All	0.14	0.5	1.7556376019258402	0.012039198709376999	0.00339321323130909
CL106.Contig1_All	0.423	1.17	1.39826010255025	0.00323158357617533	0.000795134733164907
CL106.Contig3_All	0.6729999999999999	1.883	1.42580617065158	2.09387795993161e-05	3.6000431209395205e-06
CL106.Contig5_All	2.213	3.056	0.42344577381114706	0.038136630832778996	0.0124594838156155
CL106.Contig9_All	1.61	3.036	0.8804842722764801	0.00243836654857265	0.000584627978028516
CL10600.Contig2_All	2.946	4.79	0.659450521465326	0.00760598809582694	0.00204206172911992
CL10601.Contig4_All	0.81	3.656	1.8831821463166	0.0377067860690549	0.0123017989060995
CL10608.Contig2_All	21.64	30.493000000000002	0.46421981643048205	6.3734855306756204e-06	1.0240845288292299e-06
CL1061.Contig1_All	0.603	1.766	1.51170312772449	5.06904915951606e-07	7.13547716064256e-08
CL1061.Contig4_All	2.42	4.423	0.82526485353772	5.57170082716052e-07	7.883703571318329e-08
CL10610.Contig2_All	2.833	6.17	1.0833279041622799	0.0045417689202584795	0.00115333792392644
CL10613.Contig17_All	0.006	0.17300000000000001	3.04083588020863	0.00588688000050594	0.00153568830880973
CL10613.Contig23_All	1.29	3.323	1.31568954398056	2.67442332187751e-06	4.10728120349345e-07
CL10613.Contig5_All	1.976	3.826	0.9126308468138729	4.75115392988569e-10	4.97018793314585e-11
CL10615.Contig2_All	1.626	2.9730000000000003	0.826154789207206	0.00231563870201264	0.000551981590856451
CL10616.Contig5_All	1.053	2.516	1.21218062664661	1.8676310894540698e-39	4.652903441884861e-41
CL10617.Contig12_All	0.0	1.703	3.8798250663169402	0.000528468826880293	0.000111740777900896
CL10617.Contig20_All	115.07600000000001	268.103	1.18435563545469	1.5870435189620896e-155	7.122834155563088e-158
CL10617.Contig22_All	61.683	126.35	0.998816567292216	3.7192281683136494e-55	6.239364015777059e-57
CL10617.Contig27_All	0.033	47.853	9.80736195516938	7.619694887053178e-70	9.620281895133478e-72
CL10617.Contig32_All	315.876	426.88	0.398329887153345	2.49285568765061e-19	1.37028582320802e-20
CL10617.Contig7_All	0.22	1.05	2.22099972345196	3.94018769473824e-17	2.4547303237769897e-18
CL1062.Contig3_All	0.203	2.353	3.30159552760938	1.33759598956283e-08	1.59626179934866e-09
CL1062.Contig4_All	2.22	4.4430000000000005	0.957956914544173	8.62229364900908e-08	1.11415986475245e-08
CL10620.Contig1_All	11.485999999999999	224.26	4.26091753779339	0.0	0.0
CL10620.Contig2_All	0.243	1.913	2.7911026280103903	0.000384587129936715	7.94537453893309e-05
CL10620.Contig4_All	0.28	3.27	3.27465785796085	1.78004421845115e-07	2.37577090617046e-08
CL10621.Contig8_All	5.193	11.89	1.1573863481442501	1.0919429371905298e-26	4.2643798664764495e-28
CL10622.Contig5_All	2.363	4.936	1.01938080146351	5.7770367174321903e-08	7.33536024514583e-09
CL10626.Contig1_All	0.02	0.633	4.27765027405286	4.10801533929131e-06	6.455273673639629e-07
CL10626.Contig2_All	0.276	1.5630000000000002	2.40870104173704	8.07815520637118e-07	1.1662540681718302e-07
CL10628.Contig1_All	11.312999999999999	14.1	0.27824730246306	0.00048269121832294695	0.000101430462553102
CL10629.Contig2_All	1.413	2.46	0.7561722286084541	0.0012246751591618401	0.000276611851566064
CL10630.Contig7_All	2.423	8.9	1.8407317426335201	8.8676207171729e-52	1.6035480501216798e-53
CL10632.Contig1_All	1.446	4.44	1.4963472218012601	0.007915987328385379	0.00213555225808257
CL10633.Contig3_All	1.71	2.356	0.42381869589581495	0.0425025288267482	0.0141116153101277
CL10634.Contig5_All	9.193	15.77	0.7544406617775601	4.77766457057471e-05	8.60102449871649e-06
CL10637.Contig2_All	2.346	9.09	1.9165656510731	6.86597965992877e-15	4.92670951654184e-16
CL10639.Contig2_All	7.486000000000001	16.033	1.05939797086173	9.140564208050958e-21	4.66995426215811e-22
CL10640.Contig2_All	2.246	5.516	1.26398309097067	1.65071805808605e-07	2.19597038337946e-08
CL10642.Contig3_All	1.8259999999999998	5.946000000000001	1.65219579937652	9.966322202196609e-08	1.2984728810896898e-08
CL10642.Contig9_All	7.306	10.493	0.48341010040097	0.00124777207748643	0.000282141277722671
CL10643.Contig10_All	0.0	0.306	4.41275657114375	3.01522147830276e-05	5.2800371755067494e-06
CL10643.Contig12_All	0.086	0.853	3.1613130341348397	4.17387232232035e-06	6.56330714968674e-07
CL10643.Contig16_All	0.036000000000000004	0.326	2.37639368153116	0.0269986623924079	0.008409472469837259
CL10643.Contig1_All	0.013000000000000001	0.516	4.25138057865197	3.2618703708313606e-07	4.49103244263901e-08
CL10643.Contig22_All	0.256	0.95	1.76814052073179	0.000858427728261946	0.00018860573053133202
CL10643.Contig25_All	0.0	1.08	5.32843271817892	6.05430203642518e-08	7.70258540310352e-09
CL10643.Contig27_All	0.0	0.413	4.68512007199118	6.44491546083294e-06	1.03612347078338e-06
CL10643.Contig29_All	0.033	0.37	2.42966218380398	0.0359788661625161	0.0116600717699171
CL10643.Contig3_All	1.5959999999999999	6.32	1.94097338180482	6.551150777314219e-34	1.9725245374078396e-35
CL10643.Contig7_All	0.506	1.646	1.62528600712023	1.53016346088939e-07	2.03109455227099e-08
CL10647.Contig1_All	13.42	17.843	0.376647111650273	0.00414005052148718	0.0010425668087019199
CL1065.Contig3_All	128.3	156.586	0.253694588450531	6.416398447810339e-11	6.2369031296773e-12
CL10650.Contig13_All	2.326	14.35	2.5843332205359797	3.6161261426145795e-63	5.136744253654129e-65
CL10655.Contig1_All	2.843	5.66	0.966784556862777	2.61163345775092e-07	3.55707674701624e-08
CL10656.Contig10_All	1.183	1.766	0.542246678588613	0.0434607672394011	0.0144678270340188
CL10656.Contig15_All	0.106	1.3130000000000002	3.6035593449780396	5.2555317423616e-19	2.9455664409301296e-20
CL10656.Contig1_All	0.20600000000000002	1.21	2.4737796501753397	7.46911484528921e-10	7.95042993230017e-11
CL10656.Contig2_All	0.52	2.206	2.0464913868516397	2.93977538077081e-12	2.54433815553978e-13
CL10656.Contig5_All	0.23	1.996	3.0620908035363597	4.73398549857219e-41	1.1237014315550198e-42
CL10656.Contig6_All	0.44	0.88	0.959211991795114	1.6884341347383999e-06	2.53528139101442e-07
CL10656.Contig8_All	0.82	5.356	2.66132261472879	7.879367042471749e-59	1.2325727219535798e-60
CL10659.Contig2_All	1.64	2.77	0.710699156639308	0.00977567058620678	0.00269166920561409
CL10660.Contig1_All	0.0	0.366	2.6331606403486	0.0410397978047493	0.0135550520647509
CL10662.Contig2_All	2.68	5.676	1.04096166643431	8.502283365126211e-09	9.95196352407255e-10
CL10664.Contig2_All	3.263	9.376	1.4828967024914	5.8007437780491695e-08	7.36735786272853e-09
CL10667.Contig3_All	1.39	4.066	1.5075592440427	2.35036354104888e-09	2.61054779674224e-10
CL10668.Contig8_All	5.143	11.21	1.0826131110621702	4.78841056728565e-09	5.4770595172552e-10
CL10669.Contig18_All	0.446	1.253	1.4016373009296101	0.0148550337201831	0.004288149399236721
CL10669.Contig20_All	3.793	11.2	1.42365286958294	0.0339599898692046	0.010912196574783001
CL10670.Contig2_All	0.24600000000000002	0.836	1.60362944815673	0.0378944468379881	0.0123725174908841
CL10670.Contig7_All	0.12300000000000001	1.026	2.5928402021593198	0.0125393960593559	0.0035499011393553296
CL10671.Contig10_All	166.05	244.41299999999998	0.523358381808674	9.010699880877731e-12	8.133364475582571e-13
CL10671.Contig7_All	54.86	85.956	0.613624769347343	1.85107972499336e-10	1.86826005491007e-11
CL10671.Contig9_All	17.285999999999998	62.18	1.8127818722718998	2.8419188492069894e-103	2.198046126208589e-105
CL10672.Contig1_All	0.0	1.536	5.62003899444288	4.3352946613153395e-09	4.9384710204334e-10
CL10672.Contig2_All	1.046	2.806	1.3372581000493302	0.0104405458234634	0.0028978263909455898
CL10672.Contig3_All	1.073	3.883	1.81431066905799	9.69531289117152e-17	6.1732394876683095e-18
CL10676.Contig10_All	0.183	1.113	2.2863422515376897	0.00344069767311083	0.000851314721310406
CL10676.Contig13_All	0.556	2.56	2.13291976027911	5.78394792871326e-07	8.19788519363039e-08
CL10676.Contig1_All	1.0759999999999998	2.01	0.837794338704028	0.0356685279236268	0.0115443433750068
CL10676.Contig3_All	1.406	3.2430000000000003	1.16022643693287	2.68172459285278e-05	4.6703338924527e-06
CL1068.Contig1_All	0.0	11.61	8.375035963134732	1.90061499085639e-26	7.48254055312207e-28
CL1068.Contig2_All	0.9159999999999999	5.13	2.42945989581475	1.58449246459057e-18	9.091180429855239e-20
CL1068.Contig6_All	0.44	1.0959999999999999	1.2639847188818	0.0313298196521444	0.009954772213052
CL10681.Contig1_All	16.49	20.653000000000002	0.289008551358621	0.0116041286365297	0.00325858110190269
CL10682.Contig1_All	1.72	11.503	2.66450910532066	9.47909071188582e-15	6.861648160143059e-16
CL10683.Contig1_All	1.37	3.093	1.17027267030169	0.0208083994833228	0.0062594298713749205
CL10687.Contig3_All	2.36	3.713	0.616360134341719	0.00556912637585753	0.00144363636724009
CL10689.Contig12_All	4.756	8.142999999999999	0.736797728939189	9.66597775251636e-08	1.2572362618471598e-08
CL10694.Contig2_All	3.2230000000000003	4.263	0.3654541340538979	0.00784972303543842	0.0021154523864758603
CL10695.Contig1_All	1.126	3.69	1.66601531367508	1.0862776167999101e-08	1.28557485227502e-09
CL10695.Contig8_All	0.0	0.8059999999999999	5.32986061334182	3.1933628120289704e-08	3.949002662601889e-09
CL10697.Contig2_All	21.276	44.736000000000004	1.03488236725525	8.375682680593208e-55	1.4206124244192297e-56
CL10697.Contig4_All	3.753	10.683	1.46444864832674	3.4193390348894393e-09	3.8570835645962e-10
CL10698.Contig1_All	1.166	7.746	2.30505280936263	0.008912168983931679	0.0024310946156412302
CL10698.Contig2_All	15.585999999999999	33.463	1.0644481154409	3.33938307472201e-35	9.53818429804693e-37
CL10698.Contig3_All	0.0	0.273	2.65267333951609	0.0410424085305141	0.0135572556468635
CL10698.Contig8_All	2.4659999999999997	12.91	2.3384284614161297	1.8631095410085997e-49	3.5558159391784996e-51
CL10699.Contig1_All	0.426	1.53	1.67542288015722	0.0312834364670241	0.00993696729713017
CL107.Contig1_All	32.243	41.45	0.328925340691096	1.64605770103146e-06	2.4682437803326995e-07
CL107.Contig2_All	1.093	2.026	0.8490026834885941	0.0302217020266563	0.00955395316688344
CL107.Contig6_All	17.166	20.933000000000003	0.251776829712935	0.0251880089288968	0.0077714108901408
CL10701.Contig3_All	5.806	7.276	0.288819519288828	0.0212772155896577	0.00641899832828581
CL10702.Contig3_All	4.506	5.8629999999999995	0.340157598293812	0.00488706848162851	0.00125038211538387
CL10702.Contig8_All	1.3359999999999999	2.026	0.5589927459294001	0.0214842987447134	0.00649016615991524
CL10706.Contig13_All	0.0	0.24	3.90950535114075	0.000464996203856893	9.742338600818771e-05
CL10706.Contig3_All	0.0	0.43	3.4267213293967496	0.00478804484925625	0.0012226992674814802
CL10706.Contig4_All	0.316	2.823	2.95722813645681	4.4739770419229006e-08	5.612088023458261e-09
CL10709.Contig4_All	0.046	0.38299999999999995	2.42695227941796	0.0302858109943221	0.00957817887957428
CL10709.Contig5_All	0.0	1.18	4.37560277027231	3.81457980283939e-05	6.770268016596489e-06
CL1071.Contig3_All	21.14	27.923000000000002	0.365670827814437	0.000358510077473361	7.361332981432479e-05
CL1071.Contig7_All	2.133	4.283	0.9670487557045541	7.260273046551171e-06	1.1753515081461099e-06
CL10710.Contig1_All	25.195999999999998	39.83	0.6422814553146121	1.8293267062580502e-06	2.75700287381862e-07
CL10712.Contig1_All	44.653	53.703	0.236084938784314	0.00857828500302765	0.00233141933964288
CL10715.Contig9_All	3.843	7.27	0.87738454449701	0.00160208735528667	0.00037032061256048903
CL10716.Contig1_All	8.256	10.12	0.254522763310215	0.0358378410734831	0.011607731417219
CL10720.Contig2_All	1.633	3.5660000000000003	1.08252236102891	0.0150577326252075	0.00435256688827515
CL10720.Contig3_All	2.016	4.86	1.17435524639788	0.0312705438013593	0.00993150945040884
CL10720.Contig4_All	0.426	0.8959999999999999	1.00584992892933	0.00735423149593398	0.0019670193895255602
CL10720.Contig7_All	0.263	0.72	1.36278014405752	0.00825178359513845	0.0022352213651355398
CL10720.Contig9_All	0.12300000000000001	0.6459999999999999	2.39890412090611	0.000380368593749029	7.85117771014249e-05
CL10721.Contig3_All	11.786	14.54	0.263704952234468	2.80628349034118e-06	4.3207924848561295e-07
CL10721.Contig5_All	9.482999999999999	13.052999999999999	0.42150594107071204	4.234966777656799e-09	4.81770584920526e-10
CL10722.Contig21_All	1.036	1.95	0.862741445592235	0.00048681854934672303	0.00010234018568261899
CL10722.Contig50_All	1.1159999999999999	1.693	0.555323207523079	0.009998422813642141	0.0027610625321448
CL10722.Contig52_All	0.23	1.2229999999999999	2.31866223045353	3.57705916480808e-06	5.579632473570981e-07
CL10722.Contig57_All	1.08	2.083	0.892147377294178	0.0200260105879699	0.00599440858119171
CL10722.Contig60_All	0.606	1.25	0.991849903823148	0.0288420043944135	0.00905579351722284
CL10723.Contig1_All	46.85	55.08	0.19733052030211803	0.00921570136769935	0.00252333007121204
CL10726.Contig1_All	32.576	38.756	0.21906712985126997	0.015511452403048	0.00450112278167709
CL10731.Contig2_All	10.433	30.92	1.5296217202161002	3.1918967844596997e-59	4.947895514375209e-61
CL10736.Contig2_All	2.553	4.23	0.688140536046936	7.50377244876898e-08	9.63659049200827e-09
CL10737.Contig4_All	1.4	15.98	3.45383859972182	1.7691479395880298e-40	4.28035204887362e-42
CL10738.Contig1_All	6.416	12.363	0.915492562102674	2.04797803963056e-06	3.1019288724180603e-07
CL10739.Contig1_All	12.745999999999999	20.853	0.6771247993647429	2.4560029770054e-07	3.33467189975765e-08
CL1074.Contig16_All	1.296	2.6060000000000003	0.975743038197491	1.8823011142296398e-05	3.21679555981988e-06
CL1074.Contig1_All	0.08	1.063	2.50512082457186	0.0376329209584222	0.0122748308169794
CL1074.Contig2_All	2.543	4.37	0.7346441002796501	0.00165477941682118	0.000383491767941064
CL1074.Contig5_All	0.0	0.643	4.91723996009131	1.40527840206677e-06	2.09112431340902e-07
CL10743.Contig3_All	0.21600000000000003	0.8959999999999999	1.9667471258143798	0.00014265429838883998	2.75182718127801e-05
CL10746.Contig1_All	8.506	34.116	1.96254983215853	4.1813912032656084e-124	2.4596954724105393e-126
CL10746.Contig5_All	2.516	13.302999999999999	2.3556343843067897	9.45387347446129e-21	4.8341447623174e-22
CL10746.Contig6_All	2.806	9.113	1.6468306601658502	8.15335917724255e-09	9.52134146496004e-10
CL10748.Contig12_All	2.133	2.7760000000000002	0.33887583244116404	0.00239147264763476	0.0005720381315144571
CL10748.Contig20_All	3.7030000000000003	5.382999999999999	0.49815762673143393	7.43907458058324e-06	1.20599912752173e-06
CL10749.Contig2_All	0.85	2.01	1.1967462646391598	0.00406843173492709	0.00102258137889685
CL1075.Contig2_All	24.79	39.966	0.653821440279517	8.7524156675676e-06	1.43079025670324e-06
CL10754.Contig1_All	14.765999999999998	25.35	0.7451689869477041	5.19261170327099e-18	3.06981674041391e-19
CL10754.Contig2_All	0.266	3.2760000000000002	3.35544125469874	5.72913804024041e-07	8.117079822149369e-08
CL10754.Contig4_All	0.0	0.376	3.2927392920230494	0.00591295748151668	0.00154307075782929
CL10758.Contig2_All	1.5030000000000001	3.263	1.07374431272185	2.35036354104888e-09	2.61023305087327e-10
CL10759.Contig1_All	5.676	10.735999999999999	0.891268129403882	0.0153270440892842	0.004440932467883621
CL1076.Contig13_All	3.42	4.56	0.376312135218834	0.009168857597439191	0.00250920543544377
CL1076.Contig14_All	0.0	0.19	2.9355707101666497	0.0204539938940506	0.0061401197165336105
CL1076.Contig15_All	2.116	3.536	0.6967764183218691	0.0005967354711412509	0.00012734534390353898
CL1076.Contig2_All	3.17	4.523	0.46905780798892	0.0092953472135138	0.00254685911582277
CL1076.Contig9_All	2.19	2.966	0.397549566403667	0.0378069429177394	0.0123410645605576
CL10761.Contig1_All	3.0660000000000003	4.273	0.441831279631404	0.008036909851004071	0.00217150128580638
CL10761.Contig4_All	11.09	17.033	0.5813902585812739	3.7358058517104503e-08	4.6527667599082205e-09
CL10762.Contig1_All	0.096	1.433	3.5529849669273297	6.15554635973776e-05	1.1253227631225e-05
CL10762.Contig2_All	0.0	0.843	3.59184974558958	0.00185775948661205	0.00043472114350981
CL10763.Contig3_All	8.433	11.333	0.388092753261962	4.75994865221585e-05	8.568094242708411e-06
CL10763.Contig5_All	8.113	11.573	0.470788367040068	0.000271396909189525	5.4697424964763894e-05
CL10763.Contig9_All	2.1630000000000003	3.2560000000000002	0.555481691670383	0.007298300796159929	0.0019499926319463898
CL10765.Contig10_All	0.03	0.836	3.5287934164068995	0.000826561406127741	0.00018097407026036998
CL10765.Contig13_All	1.736	6.626	1.88900294842427	5.21197145251206e-18	3.08182978324533e-19
CL10765.Contig17_All	3.65	6.973	0.8934375632929158	5.99883361411294e-06	9.60095682460918e-07
CL10765.Contig6_All	1.506	6.456	2.06534778641999	1.19585943142009e-17	7.2183022609411e-19
CL10765.Contig8_All	0.0	0.39299999999999996	3.79327578425565	0.00135546150501911	0.000308529250608665
CL10767.Contig5_All	6.242999999999999	8.94	0.482093274601188	0.000815629473562969	0.000178376188056931
CL10768.Contig1_All	0.0	0.993	5.10044214085957	2.37824817973774e-07	3.22417684446678e-08
CL10768.Contig2_All	0.0	1.2229999999999999	5.3386911503929	3.16311122433741e-08	3.90986982968656e-09
CL10768.Contig8_All	25.763	32.17	0.29058300283069705	0.00200482907919326	0.00047214971854592805
CL1077.Contig2_All	5.066	37.24	2.8378144417224505	2.2992347188879296e-57	3.6818613006440893e-59
CL10770.Contig3_All	2.573	4.94	0.904149496896302	5.63659997656629e-06	8.985599256745359e-07
CL10770.Contig4_All	9.443	20.535999999999998	1.08103189841925	4.61897488748634e-20	2.44438658831441e-21
CL10773.Contig3_All	76.446	95.25	0.286950422917106	7.82977302083377e-07	1.12792128834512e-07
CL10775.Contig11_All	0.0	3.176	6.19937582572133	7.46566067446666e-12	6.67613765841269e-13
CL10775.Contig14_All	0.0	3.133	6.2690560167863705	3.2930918473090497e-12	2.86053229813747e-13
CL10775.Contig16_All	0.0	0.753	5.13495791048523	3.0238469189718297e-07	4.1478333301045e-08
CL10775.Contig18_All	2.073	10.003	2.23827328842282	3.1958158404640694e-50	6.008821696160039e-52
CL10775.Contig1_All	0.036000000000000004	0.596	2.95265540630244	0.00608196660412236	0.00159066707999705
CL10775.Contig21_All	4.353	6.983	0.645508735969401	0.00015980479943340502	3.1047719970966495e-05
CL10775.Contig23_All	0.15	1.746	3.3634105623379504	9.525391795408311e-12	8.616620565706291e-13
CL10775.Contig7_All	0.023	3.236	6.0339508636451304	3.34396215972997e-11	3.16772641462906e-12
CL10775.Contig8_All	0.6859999999999999	4.9030000000000005	2.61116411321931	0.000250029709882615	5.00943714534257e-05
CL10776.Contig5_All	0.28600000000000003	4.356	3.86713865353198	1.47863572345156e-21	7.241929249698499e-23
CL1078.Contig1_All	0.0	0.376	2.90323911206423	0.0200589815949868	0.00600668146435208
CL1078.Contig3_All	8.81	15.45	0.775475002564679	0.000296771834703348	6.01865100184344e-05
CL1078.Contig4_All	7.42	14.552999999999999	0.953200153608125	0.0196641749526982	0.005872818803276479
CL10780.Contig5_All	77.053	112.70299999999999	0.512340515879706	1.46052744363837e-41	3.4127446857276895e-43
CL10780.Contig8_All	3.05	5.382999999999999	0.778021411377116	0.00151885553082754	0.000349493293728296
CL10782.Contig2_All	0.0	17.836	8.36391832171739	2.43166042289661e-26	9.62354551992786e-28
CL10783.Contig8_All	0.096	1.196	3.12871856322005	0.0001835594607055	3.59728392567587e-05
CL10784.Contig1_All	8.286	12.27	0.5339815943249071	1.8575729324297303e-05	3.1721075937132005e-06
CL10785.Contig6_All	0.7659999999999999	2.67	1.76016540011392	3.12796860210229e-12	2.7126689079649103e-13
CL10785.Contig7_All	0.733	1.55	1.00571555244183	0.0164325113857385	0.004804018693861121
CL10786.Contig12_All	0.0	0.6759999999999999	4.8980591463227405	1.16835068205779e-06	1.7195602647974802e-07
CL10787.Contig10_All	0.726	1.7530000000000001	1.22124516117145	0.000165309471499983	3.2196431740868e-05
CL10787.Contig13_All	0.0	5.6129999999999995	8.02842398378334	1.50002732158779e-23	6.69634628626632e-25
CL10787.Contig15_All	1.09	2.7030000000000003	1.2404438709360601	0.00617486339400934	0.0016172274083533099
CL10787.Contig20_All	3.11	13.033	2.00503040375889	4.51030870626903e-14	3.4275162350958395e-15
CL10787.Contig21_All	2.1830000000000003	10.04	2.15909254938353	1.7885389707559695e-45	3.71743649774765e-47
CL10787.Contig22_All	6.15	8.726	0.465626459558916	0.00319480322962151	0.0007849364042885861
CL10787.Contig2_All	11.523	16.58	0.485740137518283	3.32912144887355e-07	4.58942808508843e-08
CL10788.Contig2_All	5.162999999999999	7.38	0.477209236730254	0.00620280984683175	0.0016253644108506
CL10790.Contig1_All	1.31	4.883	1.8501923720104798	3.0094357749480295e-16	1.97650148011522e-17
CL10790.Contig3_All	1.536	4.15	1.39148689309838	2.0444420748161e-13	1.62311747982088e-14
CL10790.Contig5_All	4.1	15.28	1.85046612231985	3.5259384379116894e-22	1.6762015886017802e-23
CL10794.Contig1_All	5.476	27.61	2.2947072273030797	1.41491240529135e-141	7.090129484673108e-144
CL10794.Contig3_All	5.483	20.773000000000003	1.8205197661047399	4.8539704916290504e-05	8.748441336848579e-06
CL10794.Contig5_All	7.806	17.36	1.11369706552949	6.699115488061459e-30	2.325767561434e-31
CL10797.Contig4_All	2.193	3.98	0.8151731070179828	0.00024373902571811802	4.87223155398534e-05
CL10799.Contig1_All	6.76	9.37	0.434303287136981	0.00484946896727992	0.00124007532340496
CL108.Contig1_All	3.4330000000000003	4.9030000000000005	0.475173362396205	0.0376635610339449	0.0122856453473981
CL108.Contig6_All	8.556000000000001	11.163	0.345998529642939	0.0458939178575253	0.0153977948985154
CL10800.Contig10_All	0.0	1.883	5.47081141021453	1.15821135376151e-08	1.37360803159127e-09
CL10800.Contig12_All	3.7060000000000004	5.496	0.526046886335111	1.2562973745860701e-08	1.4952727853251e-09
CL10800.Contig15_All	0.0	1.2229999999999999	6.9043840565757595	7.702096930015481e-16	5.1918969697527e-17
CL10800.Contig22_All	0.053	0.5529999999999999	3.08574755418369	8.39803033994328e-05	1.56748351646646e-05
CL10800.Contig25_All	0.04	0.42	2.4971043584651302	0.020264565167378998	0.00607684884313595
CL10800.Contig31_All	0.32	5.74	2.8601300309530897	0.0126807999411267	0.00359421483766721
CL10800.Contig40_All	5.903	7.56	0.31620612609681703	0.00782954412490857	0.0021093319653272802
CL10800.Contig49_All	0.873	4.02	2.1033708663604	2.7512984570468104e-07	3.7565932657165495e-08
CL10800.Contig6_All	0.086	3.2760000000000002	5.093360278222661	6.691400172462441e-40	1.6473740593221098e-41
CL10800.Contig8_All	0.423	1.3730000000000002	1.6337318271188601	4.83900464780614e-08	6.09580271326502e-09
CL10800.Contig9_All	1.83	2.823	0.5845960947197819	0.00247351344443025	0.0005938717217721809
CL10801.Contig2_All	12.853	18.686	0.505325679577706	7.08416955005884e-05	1.30666418464015e-05
CL10803.Contig1_All	2.7760000000000002	9.996	1.80927986551626	1.1516170453981498e-62	1.6597195484234398e-64
CL10804.Contig3_All	0.036000000000000004	0.593	3.21795530207688	0.00100707773711776	0.00022381089909300297
CL10808.Contig2_All	0.13	3.1430000000000002	4.3778504104478	1.56242379466146e-16	1.0079384858041699e-17
CL1081.Contig10_All	0.0	3.01	7.16443754512828	1.7377828211988596e-17	1.0584047314018599e-18
CL1081.Contig18_All	0.873	3.21	1.81389199423222	1.79721648002467e-11	1.6668665015501497e-12
CL1081.Contig19_All	0.0	0.526	4.71416259026249	4.215495016921791e-06	6.63059462617199e-07
CL1081.Contig25_All	0.0	0.293	4.5221102692941795	1.97109433370477e-05	3.3779881977650397e-06
CL1081.Contig28_All	5.096	16.273	1.6342297952808502	4.6151475878066093e-35	1.32424440034452e-36
CL1081.Contig30_All	1.103	5.74	2.33212306418952	2.5464334948270294e-41	5.98896480896267e-43
CL10810.Contig3_All	5.38	9.566	0.7893587965758749	3.496724619078129e-17	2.17159709943184e-18
CL10810.Contig5_All	7.716	13.44	0.7605779186229479	9.02119695715002e-18	5.416766991417129e-19
CL10811.Contig1_All	7.483	11.095999999999998	0.530780442285997	5.76193054573503e-08	7.313630583872959e-09
CL10811.Contig2_All	0.61	1.7530000000000001	1.4752803200528501	0.00038478874835837	7.949959041988771e-05
CL10812.Contig1_All	3.85	7.8260000000000005	0.9936742886666899	1.04842200431184e-05	1.7314187221254903e-06
CL10815.Contig4_All	1.5	6.17	1.95094859247697	1.32859266856637e-05	2.22290842899745e-06
CL10817.Contig25_All	7.252999999999999	12.196	0.7098771806376991	2.27727843578355e-13	1.81417211713601e-14
CL10817.Contig28_All	0.493	1.68	1.64380003742891	0.006635907745267029	0.00175382642959248
CL10817.Contig43_All	0.303	1.09	1.69223819352505	0.0114403144591862	0.00320709658481336
CL10817.Contig48_All	0.4	2.7030000000000003	2.6220321544565097	3.70448206396602e-06	5.78848022021488e-07
CL10818.Contig1_All	28.526	35.063	0.262223259473095	0.000279045865040695	5.63484302518504e-05
CL10818.Contig2_All	1.11	2.9560000000000004	1.3811878328102498	2.13534717157403e-05	3.6734354270787e-06
CL10819.Contig1_All	0.14300000000000002	0.96	2.3728433218456604	0.007385237164469759	0.00197676052166917
CL1082.Contig1_All	40.79	66.07	0.6610653318904101	2.80490707134181e-20	1.46542782132022e-21
CL1082.Contig9_All	149.226	192.62	0.33450070578054203	6.66457671779585e-19	3.75562162151222e-20
CL10820.Contig3_All	5.51	6.766	0.258516084496594	0.0351977011584601	0.0113685683712972
CL10820.Contig4_All	0.0	9.173	7.22414379837993	7.187222586391509e-18	4.2842417038208203e-19
CL10820.Contig6_All	8.09	12.75	0.622979577516694	5.24391408061959e-05	9.49409050522862e-06
CL10820.Contig7_All	2.603	4.203	0.650424524431723	0.0109457758122658	0.00305260252478069
CL10821.Contig6_All	4.843	6.856	0.4625292054761121	6.402454348379039e-07	9.131716898334029e-08
CL10823.Contig1_All	1.9	6.246	1.65379266626966	4.06851447164864e-09	4.62039078922603e-10
CL10824.Contig6_All	0.9359999999999999	4.613	2.23219825963794	1.2228643337283798e-15	8.351093169941859e-17
CL10824.Contig9_All	0.86	1.5830000000000002	0.8180033810640541	0.0240322416286481	0.00736520079811917
CL10825.Contig3_All	0.983	1.923	0.909944202886495	0.0196695750835902	0.00587486012377042
CL10826.Contig1_All	3.116	7.153	1.14546161844286	0.00142240370470242	0.000325269598129733
CL10827.Contig3_All	0.406	1.093	1.31368655002048	0.0371205173800253	0.0120822233468896
CL10828.Contig1_All	1.923	2.713	0.456321755866307	0.00533035764684609	0.0013757616040297699
CL10828.Contig4_All	0.0	0.326	3.38168506941413	0.0055106469715417395	0.0014272166250725
CL10829.Contig11_All	0.976	3.61	1.81250585981872	5.6722210668605105e-09	6.53740810119874e-10
CL10829.Contig13_All	0.153	0.986	2.58455941646864	4.4211020052139395e-07	6.18486153848204e-08
CL10829.Contig14_All	0.086	6.97	4.03063855980987	0.000296783748857793	6.0192159265282395e-05
CL10829.Contig15_All	0.27	1.266	2.0087180788268	0.00279738316681026	0.000678669693326992
CL10829.Contig2_All	0.163	7.68	2.6774832754404505	0.0378937175186925	0.0123718665739203
CL10829.Contig3_All	0.006	6.506	7.985069071920281	2.9843815642098e-23	1.3485277161095299e-24
CL10829.Contig6_All	0.213	13.975999999999999	5.16461802257069	1.0549377343552299e-10	1.04404336876808e-11
CL10829.Contig8_All	0.413	1.016	1.22130576878704	0.0450388967031349	0.0150711870512091
CL10829.Contig9_All	0.24600000000000002	1.646	2.4034076574317003	0.00393326188897771	0.000985822017272699
CL1083.Contig1_All	1.286	5.51	1.95910562935067	0.000353895111121268	7.25905192587678e-05
CL10830.Contig3_All	0.0	0.34	2.7726189669737407	0.0285393549333628	0.00895029836354366
CL10830.Contig6_All	0.426	1.486	1.63167943118517	0.032822103185156	0.010496150908554
CL10831.Contig2_All	0.966	3.7230000000000003	1.81375659617017	0.00239536177042158	0.000573147436273461
CL10832.Contig2_All	2.326	6.05	1.3340466346993	0.000524731693839887	0.00011091057599920801
CL10835.Contig3_All	3.423	13.693	1.9581658582042598	3.33160542347184e-32	1.0630157830616198e-33
CL10836.Contig3_All	2.596	4.626	0.7881161497510649	0.000462447058413297	9.68288514974398e-05
CL10836.Contig4_All	2.803	5.8629999999999995	1.0141128593206499	1.17161186684577e-06	1.72465534725014e-07
CL10839.Contig1_All	0.0	0.616	4.94343585457834	8.644264527055429e-07	1.2520331723101698e-07
CL10840.Contig13_All	3.1830000000000003	4.33	0.40324146779575704	0.00122230487890994	0.00027600991127175095
CL10840.Contig16_All	0.39	1.3359999999999999	1.74526929155332	4.0411585322207305e-08	5.0480364375013795e-09
CL10840.Contig26_All	0.93	1.61	0.7493490142170559	0.0316409186661642	0.010065340278539
CL10840.Contig31_All	0.076	0.263	1.85085429638639	0.00168266784130592	0.00039048642697379
CL10840.Contig7_All	0.14	0.486	1.7156681742766597	0.00141481204246465	0.000323293199580312
CL10841.Contig10_All	1.2229999999999999	3.503	1.48178663935101	1.7748270661838802e-07	2.3682277101556e-08
CL10841.Contig21_All	0.5529999999999999	2.5	2.11798308689717	1.7862574437325e-09	1.96200721204763e-10
CL10841.Contig25_All	0.62	2.553	2.02467427581473	0.00328669651436465	0.000810055868728078
CL10841.Contig29_All	0.17600000000000002	1.55	2.6470370707038997	0.0230239623647029	0.00701844853756599
CL10843.Contig11_All	0.223	0.74	1.5870160565429698	0.0187759325925233	0.00557624621745533
CL10843.Contig13_All	0.20600000000000002	0.976	1.96912893081657	0.0282502838217371	0.00884640905836352
CL10843.Contig4_All	0.34299999999999997	1.5330000000000001	2.05287356250912	0.000159354510295221	3.09515557916707e-05
CL10849.Contig1_All	1.76	6.242999999999999	1.77893416851511	3.31473578057737e-08	4.10487334730643e-09
CL1085.Contig1_All	9.543	12.31	0.32891840487082	0.0141454445559582	0.00406328272398158
CL10851.Contig3_All	3.35	9.043	1.3914673637742299	1.8708547277448397e-13	1.4808198927856898e-14
CL10851.Contig4_All	2.803	4.933	0.77190726670467	0.0238239252953371	0.0072913699772598
CL10852.Contig4_All	0.29	1.996	2.6938273906500094	3.81002652761424e-06	5.96377602728698e-07
CL10858.Contig2_All	0.39	1.5730000000000002	1.8684928155740201	0.00147012368830015	0.000337399135766657
CL10858.Contig3_All	0.076	1.11	3.09512969375477	0.00120407279771725	0.00027156499274426404
CL10858.Contig4_All	2.96	5.452999999999999	0.8432209151556079	3.00440171635104e-12	2.60256241404207e-13
CL10859.Contig13_All	10.1	13.823	0.41535166735121704	7.94934553266455e-06	1.2930524357148e-06
CL10859.Contig15_All	3.793	7.296	0.9036288956961659	9.71502198174281e-07	1.4161170084065099e-07
CL10859.Contig20_All	5.28	7.683	0.508358953277433	0.0008248901954987209	0.00018057221811528402
CL10859.Contig34_All	4.046	5.903	0.508499201462227	0.00017107139500815	3.339319295791889e-05
CL10859.Contig40_All	1.226	2.783	1.1322151703611298	0.00185040872284028	0.000432940571136229
CL10859.Contig41_All	2.103	3.236	0.5806249275246851	0.00390951349237641	0.0009795290782441599
CL10859.Contig43_All	0.0	0.28600000000000003	2.88646128223266	0.0230836332113265	0.00703864983134971
CL10859.Contig48_All	1.16	3.016	1.32482370254366	0.000182956876035412	3.58447832795582e-05
CL1086.Contig3_All	4.04	8.003	0.947565530079481	2.10699473303559e-14	1.56582039573507e-15
CL10860.Contig8_All	0.0	1.053	6.194328006223099	1.27040559673369e-11	1.1623495726449699e-12
CL10861.Contig7_All	5.83	8.533	0.510158559551045	0.0266320692739256	0.008279330627456909
CL10865.Contig2_All	0.16	11.27	4.735393281555861	4.35618043426599e-07	6.08597290457976e-08
CL10865.Contig3_All	2.226	3.6060000000000003	0.651871347932275	4.0633193669789294e-05	7.24242701175508e-06
CL10865.Contig6_All	0.56	1.923	1.73167499337616	5.23157754309161e-10	5.49954501087541e-11
CL10865.Contig9_All	0.0	0.493	4.79454454927542	5.38355981390239e-06	8.56462096366267e-07
CL10866.Contig4_All	6.66	8.456	0.30724412090534997	0.01396096786199	0.0040037521507521896
CL10867.Contig2_All	0.446	2.106	2.14467571896347	0.000518718864772039	0.000109515352384005
CL10869.Contig2_All	5.3629999999999995	8.093	0.5526194771407871	0.00164790472486141	0.00038170110639369303
CL10873.Contig21_All	0.623	2.326	1.85280183121153	1.90652080148744e-07	2.55566529551372e-08
CL10874.Contig2_All	17.0	21.643	0.313062271462159	0.0023774099395378803	0.000568415361478218
CL10875.Contig2_All	4.463	6.11	0.416717935582823	0.026456633430471003	0.008218780183301891
CL10876.Contig2_All	9.71	14.63	0.5581052806648361	1.25993491583518e-05	2.10158428628818e-06
CL10876.Contig3_All	6.966	11.953	0.7462180613434541	1.41871602610734e-05	2.3846694135859402e-06
CL10876.Contig4_All	36.58	53.853	0.521491573341336	3.59769044567119e-24	1.5590331589882097e-25
CL10876.Contig6_All	11.206	17.223	0.581848396491245	3.6421787406125703e-07	5.042863314944519e-08
CL10876.Contig7_All	44.89	84.19	0.87483098454441	6.40748058887871e-41	1.5279172758726202e-42
CL10876.Contig8_All	10.493	19.45	0.85422238295488	9.30841114422218e-08	1.20799039152399e-08
CL10877.Contig3_All	1.43	4.84	1.69272212204858	1.42700129980331e-07	1.88856388933423e-08
CL1088.Contig2_All	6.683	11.552999999999999	0.754101239907354	5.14431793538161e-11	4.9617411054564105e-12
CL10881.Contig24_All	1.376	3.3360000000000003	1.2365163868365199	0.000268812755203508	5.41209758564592e-05
CL10881.Contig27_All	1.67	3.4160000000000004	0.9924165317949308	0.000206177044399971	4.0746682275259604e-05
CL10881.Contig5_All	0.133	0.573	2.12018265013987	0.0264760794987789	0.00822622213407885
CL10885.Contig3_All	0.95	1.626	0.734759373287874	0.0237350475528444	0.00726080748359415
CL10886.Contig11_All	0.0	0.816	3.3528698159339396	0.00455376246863339	0.0011569685838028801
CL10886.Contig1_All	0.46299999999999997	2.093	2.11862271468472	9.49027657533792e-06	1.55761912711919e-06
CL10886.Contig2_All	0.17300000000000001	1.206	2.55467055865323	0.00563256477967658	0.0014619217024398599
CL10886.Contig3_All	0.223	2.87	3.52895793334462	1.39135825751854e-10	1.3903275993177999e-11
CL10886.Contig4_All	0.0	6.03	7.267212539915559	4.38307353854793e-18	2.5797671331373696e-19
CL10886.Contig5_All	0.56	1.88	1.6079974010678202	0.00611835009268789	0.00160126975507992
CL10886.Contig8_All	0.023	4.556	5.879245991588349	3.49316732215846e-13	2.8181874537468798e-14
CL10887.Contig12_All	1.463	2.15	0.51590965181723	0.0088232091077309	0.00240413657608742
CL10887.Contig1_All	0.983	3.7430000000000003	1.85045598217232	6.69299035161976e-06	1.0792135251821998e-06
CL10887.Contig20_All	1.536	3.86	1.2869649099623999	1.4441205305439298e-10	1.44525319877417e-11
CL10887.Contig26_All	0.15	0.983	2.3033904490196297	0.00569264921867913	0.0014796249412589
CL10887.Contig27_All	0.613	1.163	0.860290625236668	0.00360604079800707	0.000896048814898818
CL10887.Contig3_All	1.48	2.6660000000000004	0.8041209488010078	0.000810474918843909	0.00017717423791133502
CL10888.Contig2_All	4.04	8.316	0.99969022572807	2.1382720550326996e-35	6.07254542307048e-37
CL10889.Contig13_All	0.24	1.5430000000000001	2.58571359893845	1.51340375307814e-09	1.6529103061462502e-10
CL10889.Contig15_All	2.323	4.683	0.9641510370559351	5.655471090519729e-07	8.00839546674938e-08
CL10889.Contig16_All	0.016	1.433	6.06293399274225	1.71464184178785e-24	7.33875225645925e-26
CL10889.Contig23_All	0.0	6.752999999999999	8.98106976117027	6.99410159518253e-32	2.2597992691901103e-33
CL10891.Contig13_All	0.376	7.486000000000001	4.2640950865438505	2.6832759805557498e-39	6.71710516930337e-41
CL10891.Contig18_All	10.86	25.21	1.17810382442183	8.534423117614641e-57	1.3833876118227597e-58
CL10891.Contig19_All	0.066	0.94	3.47443331925278	1.05688098417861e-06	1.5470173407272402e-07
CL10891.Contig20_All	0.073	0.35	2.0014692239310903	0.00421450103939058	0.00106255487108276
CL10891.Contig21_All	2.9160000000000004	11.53	1.93902107723502	2.0282272494761102e-32	6.422859554921739e-34
CL10891.Contig4_All	0.28300000000000003	16.956	5.85574456188984	2.3406644958205188e-206	6.960951299145957e-209
CL10891.Contig6_All	0.023	11.96	8.46272977077922	3.364892285682289e-55	5.637600313056229e-57
CL10891.Contig8_All	0.0	20.336	8.77966972447483	5.049007054583219e-30	1.74739051094914e-31
CL10891.Contig9_All	3.0860000000000003	4.42	0.475092470915009	4.8173673715934706e-05	8.67827231791991e-06
CL10892.Contig5_All	0.016	2.523	6.6264558967103095	3.70534854465586e-30	1.2767181688867399e-31
CL10892.Contig6_All	5.513	9.006	0.667542302243192	8.774255920929781e-17	5.57244297468579e-18
CL10893.Contig1_All	100.736	108.823	0.0737409192942256	0.0392236048457048	0.0128637426467329
CL10894.Contig3_All	0.833	2.35	1.3725184447274097	0.0451115446304691	0.015099428313425
CL10894.Contig4_All	14.845999999999998	22.94	0.590118536008947	2.10465451077784e-10	2.1351933003849802e-11
CL10895.Contig2_All	13.22	17.663	0.37830748361771294	0.000128212574262801	2.45704220836095e-05
CL10895.Contig5_All	6.546	9.296	0.4646871599897221	5.51543425210281e-08	6.985167281961179e-09
CL10896.Contig6_All	1.133	2.35	1.00283171676718	0.000205799664350683	4.0660891439119896e-05
CL10898.Contig1_All	0.546	1.6230000000000002	1.45724912047202	0.012292570735397	0.00347426684382965
CL10898.Contig2_All	0.5	1.13	1.11385828066953	0.000251455727025408	5.04072887069604e-05
CL10898.Contig3_All	1.3159999999999998	1.966	0.542194621825284	0.0202758495064922	0.00608045775577052
CL10898.Contig5_All	1.67	4.556	1.40043580683279	1.11892153928637e-16	7.14516445161842e-18
CL10898.Contig6_All	0.726	5.08	2.62354286063049	9.894312538727729e-06	1.6282857962326e-06
CL1090.Contig11_All	0.603	1.41	1.1527880449877501	0.00338667709384435	0.0008366529023965911
CL1090.Contig2_All	0.0	0.41600000000000004	3.49631127297863	0.00379111872107056	0.000946478777854583
CL10900.Contig11_All	0.09	5.92	5.80933916686456	1.6558870827153198e-42	3.76460962289687e-44
CL10900.Contig3_All	0.233	1.993	3.00563554464153	7.358799386147869e-16	4.95487254687248e-17
CL10900.Contig6_All	1.7730000000000001	4.126	1.14327327834679	0.007406180641696909	0.00198301176487797
CL10900.Contig7_All	0.17300000000000001	1.416	2.9331664980981804	5.73960644606113e-10	6.057354980439691e-11
CL10902.Contig1_All	14.32	27.035999999999998	0.876809643491731	4.1787265341875805e-14	3.16643301289885e-15
CL10902.Contig3_All	15.52	21.03	0.39765399024672704	0.0169842453270847	0.00498233885719801
CL10904.Contig10_All	10.023	21.583000000000002	1.06546111241862	7.185271779201841e-14	5.53700653239437e-15
CL10904.Contig4_All	0.0	17.13	6.92942233806695	5.51785884377365e-16	3.69067444832896e-17
CL10904.Contig7_All	1.246	2.7230000000000003	1.0837302194885101	0.0005034344372304231	0.000106058068602792
CL10906.Contig2_All	0.8059999999999999	3.3	1.9815026979398	7.11776452453445e-19	4.01642957766928e-20
CL10906.Contig5_All	3.9130000000000003	5.78	0.5263803130337199	0.00126166661149601	0.00028551670174968997
CL10908.Contig11_All	1.6130000000000002	3.58	1.09994791917773	0.000329673399383789	6.72613030464605e-05
CL10908.Contig12_All	0.98	2.49	1.26739587621606	0.00139461317938184	0.00031829965727662405
CL10908.Contig20_All	0.0	1.166	6.7235004688352005	1.96710821789823e-14	1.4592918107025198e-15
CL10908.Contig23_All	8.216000000000001	14.683	0.7970726424634351	1.44936507243164e-08	1.7348551619729e-09
CL10908.Contig25_All	57.963	78.423	0.398287371423981	8.45075508611436e-18	5.06135770533746e-19
CL10908.Contig2_All	0.0	1.03	6.1344516120854005	1.6801814370066098e-11	1.5539271444025e-12
CL10909.Contig3_All	1.58	5.89	1.85295673849495	9.05429282674055e-22	4.3950771079931895e-23
CL10909.Contig6_All	9.326	14.96	0.6411748718059239	0.000549466289338807	0.000116491785475848
CL10909.Contig8_All	2.463	10.5	2.04237738253689	5.53156467582988e-20	2.9381805005933098e-21
CL1091.Contig2_All	0.09300000000000001	13.69	6.598518548410049	2.0365883833037302e-25	8.39279053360422e-27
CL1091.Contig3_All	3.053	5.49	0.810558127876004	0.0173473995138276	0.00510776772325374
CL1091.Contig5_All	1.136	19.91	2.62946266909877	0.031398475982639	0.009980349579483459
CL1091.Contig7_All	0.556	3.253	2.4666199367015498	4.31898929861974e-05	7.726360297820579e-06
CL10910.Contig3_All	5.54	7.933	0.480609172623394	0.0438723254924485	0.0146253829573619
CL10911.Contig11_All	3.563	8.286	1.18188493525314	1.59716777319417e-17	9.71022608574989e-19
CL10911.Contig7_All	0.24600000000000002	1.2329999999999999	2.31320601035532	3.27993292269204e-06	5.09544035932277e-07
CL10911.Contig8_All	1.736	19.756	3.4597309550985598	1.6592168222795597e-111	1.1423179499342897e-113
CL10912.Contig10_All	8.366	12.183	0.5026687083147321	0.0119314631967456	0.00336076868644469
CL10912.Contig13_All	2.1	4.2	0.9554535684410591	3.99284363325383e-06	6.26211570926986e-07
CL10912.Contig16_All	0.0	2.1430000000000002	6.85260921947962	1.6418272778536402e-15	1.13141891541233e-16
CL10912.Contig24_All	11.526	14.71	0.312754573134405	0.0072831085873277	0.0019455368175608399
CL10912.Contig6_All	7.756	14.13	0.824497985846428	7.70323337856658e-08	9.9036537107391e-09
CL10913.Contig3_All	1.84	2.516	0.407290853773649	0.0227808706245338	0.0069347565705107205
CL10915.Contig2_All	0.9	2.8360000000000003	1.58603661080465	7.10634363333943e-08	9.09987901805105e-09
CL10915.Contig4_All	5.91	7.733	0.35059973314303994	0.0140679409004816	0.00403780155173195
CL10917.Contig12_All	9.056000000000001	12.32	0.40395008587945097	0.00187982843666163	0.000440212988332154
CL10917.Contig1_All	5.023	10.85	1.0729154746438399	4.14136457920689e-14	3.13688665150625e-15
CL10921.Contig4_All	0.85	3.5660000000000003	1.8730021343468801	0.0169597181337355	0.00497458953864965
CL10921.Contig6_All	0.653	2.303	1.7990292315496001	4.71574602522482e-07	6.61862696235175e-08
CL10921.Contig8_All	0.653	2.9330000000000003	2.13101174865752	2.6221843807472397e-27	1.0014791650035698e-28
CL10924.Contig3_All	0.846	2.2230000000000003	1.32992584744119	6.88284187150872e-05	1.26634296373005e-05
CL10927.Contig1_All	47.27	61.126000000000005	0.335350670881634	2.7481221720545198e-11	2.58472808051577e-12
CL10932.Contig10_All	3.38	6.193	0.829015050454584	4.51280906555187e-07	6.317087136140389e-08
CL10932.Contig14_All	1.306	3.113	1.21330655829629	3.7970613416700795e-12	3.3090580114338696e-13
CL10932.Contig24_All	0.14300000000000002	0.59	1.94664529364583	4.0350854539266195e-06	6.33188151853123e-07
CL10932.Contig31_All	3.01	4.61	0.5730798410278511	0.0020286191569704602	0.00047803971332256604
CL10932.Contig32_All	11.623	13.652999999999999	0.192996994738358	0.0210900622740218	0.00635334737277282
CL10932.Contig39_All	7.603	10.333	0.40345423107142003	3.7198207713133706e-05	6.594113533146959e-06
CL10932.Contig42_All	3.423	5.056	0.522689021596094	0.000264763031472033	5.32611184264713e-05
CL10932.Contig4_All	7.452999999999999	11.953	0.642510422995182	1.0575886999918002e-10	1.04689737432465e-11
CL10932.Contig8_All	14.366	17.78	0.267442973379581	1.09237490749554e-05	1.8078127622249199e-06
CL10933.Contig1_All	0.0	0.66	5.459144650271059	1.04580824053213e-08	1.2357439143611e-09
CL10933.Contig7_All	2.88	4.453	0.5925560975810931	0.000154919961345248	3.0036225974669703e-05
CL10934.Contig2_All	0.823	9.222999999999999	3.41148700307417	7.202779956318279e-23	3.31547827584869e-24
CL10934.Contig6_All	0.77	7.016	3.14325127550827	8.684882648748499e-36	2.4333338604959898e-37
CL10934.Contig7_All	4.08	7.962999999999999	0.924182468522525	7.31292609699649e-05	1.3517258547445099e-05
CL10935.Contig4_All	3.08	4.203	0.4110688678971429	0.0454836284124757	0.015244779613881
CL10936.Contig2_All	22.596	55.533	1.26197213775145	2.54061744479295e-44	5.479882503638459e-46
CL10936.Contig3_All	15.975999999999999	25.986	0.66434565248249	4.1245933690314004e-07	5.74310469105638e-08
CL10936.Contig6_All	92.976	117.48	0.29962165165282695	6.3272332298444795e-15	4.52841263644941e-16
CL10936.Contig7_All	21.766	45.413000000000004	1.0266189128782899	3.0845790007108698e-46	6.29697928858164e-48
CL10937.Contig3_All	63.766000000000005	76.28	0.228601505755964	0.00242376915156202	0.0005807139449601849
CL1094.Contig1_All	1.016	1.943	0.905263919496223	0.04683752208650701	0.0157604776527253
CL10940.Contig4_All	2.396	7.343	1.5454520230562498	5.471973863054871e-05	9.93143167959619e-06
CL10941.Contig2_All	1.8130000000000002	4.106	1.1282569099561102	1.1286771746268e-05	1.8712104752440498e-06
CL10941.Contig4_All	0.946	2.583	1.3911256815630701	4.24822564619477e-07	5.927745953300589e-08
CL10944.Contig12_All	0.24	1.023	2.0030421275808	0.000217680022522736	4.3169402492716706e-05
CL10944.Contig8_All	0.426	2.146	2.2718864427665	3.02707689767688e-10	3.11617646169268e-11
CL10945.Contig2_All	15.3	30.94	0.981043838051385	3.3414604834078196e-31	1.1116604192169199e-32
CL10948.Contig2_All	50.486000000000004	58.473	0.178058731034275	0.0237506692949926	0.00726610379834606
CL10949.Contig7_All	1.5030000000000001	3.88	1.32738101502791	2.26277286647754e-05	3.90497045150626e-06
CL10949.Contig9_All	0.42	2.783	2.59300468946675	1.1522716837717599e-07	1.51104016745947e-08
CL1095.Contig20_All	0.0	1.236	6.021826720697531	3.86348898244275e-11	3.68007447465951e-12
CL10950.Contig2_All	0.166	10.11	5.86523104201819	1.0291061174390999e-50	1.9102778101006796e-52
CL10950.Contig5_All	0.0	0.616	3.6351662762549597	0.00235507069952587	0.000562314722757058
CL10951.Contig12_All	1.6059999999999999	2.513	0.60388499631952	8.19674141225616e-05	1.52750229132951e-05
CL10951.Contig14_All	1.5430000000000001	3.033	0.935556215461032	1.4124817629206498e-14	1.03645800072262e-15
CL10951.Contig16_All	1.0	2.503	1.27660020608428	1.06547285793845e-11	9.67651497487183e-13
CL10951.Contig19_All	1.52	4.006	1.3571477849228897	2.2795250423532896e-29	8.06294016484144e-31
CL10951.Contig1_All	0.45	1.153	1.25423097423171	0.0443653337013323	0.0148182476373837
CL10951.Contig20_All	1.92	3.623	0.8755795691601451	6.433144150965071e-09	7.45293884894154e-10
CL10951.Contig21_All	1.926	3.7430000000000003	0.9182378922141009	1.52807154665476e-15	1.0506969217722499e-16
CL10951.Contig22_All	1.0659999999999998	3.08	1.48465702247157	1.23555720382827e-14	9.0340311903259e-16
CL10951.Contig23_All	0.34600000000000003	1.516	2.05053759412651	0.0035388652820190704	0.000877912144789867
CL10951.Contig26_All	0.79	1.683	1.0487176451247	8.528658119326441e-09	9.98376436853547e-10
CL10951.Contig27_All	2.34	8.593	1.8374679794025202	1.4739743045765499e-36	4.0206013841910397e-38
CL10951.Contig28_All	0.6829999999999999	1.3	0.8766274965728108	0.0127004798631741	0.0036003462763827205
CL10951.Contig29_All	0.846	1.6159999999999999	0.87642266160656	0.017689164749924	0.00521803189898681
CL10951.Contig2_All	1.143	2.763	1.2290822791153502	1.8671431697121898e-07	2.49974831213783e-08
CL10951.Contig30_All	0.986	3.4130000000000003	1.7645042351953502	1.57106790430144e-06	2.3516900229859099e-07
CL10951.Contig31_All	0.163	1.98	3.4294852839833703	4.27039116651295e-09	4.85988545682485e-10
CL10951.Contig33_All	0.426	1.5230000000000001	1.79197616096684	4.3150514309002706e-05	7.71790555828575e-06
CL10951.Contig34_All	0.326	3.326	3.14638376629101	4.40509994170929e-08	5.523770172445539e-09
CL10951.Contig36_All	0.09	0.633	2.8043815494702797	1.8423619111960198e-05	3.14432602700582e-06
CL10951.Contig37_All	1.07	4.886	2.14378999626449	1.85576349817394e-18	1.0684012819287199e-19
CL10951.Contig3_All	1.486	4.823	1.6560245795064399	3.45605770259977e-42	7.940070257285479e-44
CL10951.Contig41_All	0.9059999999999999	1.8230000000000002	0.9683501258456301	0.000200206916832017	3.94730276012841e-05
CL10951.Contig42_All	0.26	1.1059999999999999	2.01802812455868	1.71641922126069e-05	2.9174153150755502e-06
CL10951.Contig44_All	0.626	1.053	0.709461352376668	0.006635907745267029	0.00175385513535882
CL10951.Contig47_All	0.62	1.31	1.02005996135794	0.00715856311702117	0.0019088357913946302
CL10951.Contig48_All	1.196	2.72	1.15952964640291	0.000572118747144543	0.000121668251832891
CL10951.Contig4_All	0.52	1.35	1.3517673925405702	0.00131119176631468	0.000297714424178102
CL10951.Contig50_All	0.76	3.32	2.0425837419546697	3.12128356388492e-09	3.51033045529836e-10
CL10951.Contig51_All	0.993	1.693	0.744468187645739	0.0226088542295564	0.006876147641941921
CL10951.Contig52_All	1.17	4.35	1.8515575936253899	4.99688999044751e-16	3.33350991323346e-17
CL10951.Contig6_All	0.746	1.99	1.36488123009699	0.0124096757936091	0.00351020329045135
CL10951.Contig7_All	1.683	4.623	1.4128386515235098	3.2790004655862594e-20	1.72240574359539e-21
CL10951.Contig8_All	0.633	2.4130000000000003	1.87944997112315	2.43455748466152e-18	1.41011156516975e-19
CL10951.Contig9_All	1.3359999999999999	8.1	2.55058072338067	3.01573483847728e-97	2.5263078615972296e-99
CL10953.Contig2_All	3.483	5.5329999999999995	0.6296933417013771	0.000227218399708297	4.522685243109871e-05
CL10953.Contig3_All	9.746	12.052999999999999	0.268835955425587	0.0347883840968753	0.0112136243210804
CL10953.Contig4_All	0.0	1.04	3.8477438992156805	0.0010899645639707901	0.00024373943407473398
CL10953.Contig7_All	0.0	0.29	4.99196860368113	1.0973603026906e-06	1.6096163833339401e-07
CL10953.Contig9_All	2.87	4.88	0.7318120123519251	3.1460419071647996e-05	5.52625610068111e-06
CL10955.Contig2_All	0.523	1.22	1.16886434808971	0.0165634790932839	0.00484771991545849
CL10956.Contig10_All	12.14	26.013	1.06151805883776	2.91432995619476e-35	8.30824363859962e-37
CL10956.Contig16_All	3.5	5.792999999999999	0.679542111023546	0.0460646973945798	0.0154653650326043
CL10956.Contig3_All	2.616	10.255999999999998	1.93370856354536	4.79119604562551e-39	1.20930752714812e-40
CL10956.Contig4_All	39.173	113.11	1.4948001125746102	1.3355960905006095e-178	4.888562783592298e-181
CL10956.Contig9_All	0.28	8.222999999999999	4.81079183843454	1.1303426015552998e-33	3.4366611483265794e-35
CL10957.Contig1_All	0.013000000000000001	0.413	3.6653142645964802	0.0013076612103675	0.000296837014985489
CL10957.Contig6_All	4.753	11.946	1.2946503027871499	1.9922969923475603e-15	1.3829186295168401e-16
CL10958.Contig1_All	205.523	242.80599999999998	0.21560328564062498	3.3224024818863203e-07	4.57907974038931e-08
CL10960.Contig2_All	0.036000000000000004	0.873	4.15819709474514	4.67049492588987e-08	5.8718253055289895e-09
CL10960.Contig3_All	0.043	2.133	5.38148155670584	5.5137892066078e-25	2.31067638486897e-26
CL10960.Contig6_All	0.0	0.846	5.31064406931662	3.8005061706518e-08	4.735831944714039e-09
CL10963.Contig8_All	0.546	3.2260000000000004	2.3670149426314704	0.00124246982646761	0.000280793470662727
CL10964.Contig2_All	1.3630000000000002	2.766	0.9850342288565269	1.95954265303885e-05	3.3562701947460497e-06
CL10964.Contig3_All	2.213	5.382999999999999	1.24319964891866	1.79837157429295e-10	1.81271184306115e-11
CL10964.Contig4_All	0.17	0.63	1.8015884073301003	0.020913635414365	0.00629404786152924
CL10965.Contig1_All	1.16	2.873	1.24229013299202	0.0318421660011384	0.0101370792463463
CL10966.Contig2_All	16.62	35.94	1.0751662817639	8.81096720612517e-37	2.38419601080796e-38
CL10967.Contig6_All	1.0959999999999999	2.853	1.34829453174447	4.064723635235859e-06	6.38370341937683e-07
CL10968.Contig8_All	4.713	8.523	0.813708015555065	7.413096722576209e-13	6.12360971342463e-14
CL10970.Contig1_All	2.23	5.61	1.2732822434388897	5.74174682381359e-05	1.04492061307033e-05
CL10971.Contig2_All	0.063	1.236	3.50145950611446	9.58488982837432e-05	1.80289649738055e-05
CL10971.Contig5_All	3.1060000000000003	6.162999999999999	0.94818607339124	1.50612932284313e-08	1.8049335149564497e-09
CL10972.Contig4_All	14.613	35.18	1.22639815586175	9.525812425562928e-62	1.3977722104221495e-63
CL10974.Contig1_All	11.24	14.645999999999999	0.346639087318646	0.0141849204239358	0.00407585836316864
CL10974.Contig2_All	7.626	20.123	1.3658878792943099	2.2019927540209198e-36	6.04721642398173e-38
CL10974.Contig5_All	5.806	8.293	0.48347811603418894	0.0284444514360397	0.0089161974124931
CL10974.Contig6_All	11.023	14.33	0.342740500573128	0.0387301293802008	0.0126846046734759
CL10976.Contig4_All	2.81	4.05	0.488393377006527	0.0122912302922977	0.00347375409816523
CL10976.Contig7_All	0.34600000000000003	0.91	1.35599356219098	0.000271156833050836	5.46431322535067e-05
CL10979.Contig3_All	5.143	11.085999999999999	1.06936005593393	3.9637749332763996e-28	1.46636960210535e-29
CL10979.Contig4_All	3.116	5.76	0.847545189918612	2.0027294756669298e-05	3.43525766616391e-06
CL10979.Contig5_All	6.08	12.556	1.00684144447842	1.83934438060188e-18	1.0587480889671199e-19
CL1098.Contig10_All	2.066	8.593	1.95708121218531	1.7992535133281102e-05	3.06604966437086e-06
CL1098.Contig2_All	34.553000000000004	39.93	0.17218922432879702	0.0093881715131457	0.00257403090279052
CL1098.Contig7_All	2.353	3.6630000000000003	0.598315121669264	0.00652441412416404	0.0017205496537807301
CL10980.Contig2_All	5.796	8.113	0.4451980000434221	6.965645044825079e-05	1.28267787792461e-05
CL10980.Contig7_All	0.87	2.01	1.1673944044870401	5.805186343832679e-09	6.69887567705392e-10
CL10980.Contig8_All	20.223	24.816	0.256804746624483	0.000421856045006549	8.77828947440586e-05
CL10981.Contig11_All	26.965999999999998	35.116	0.347240281210223	0.014023473964983	0.0040245802915910706
CL10981.Contig24_All	10.22	22.303	1.0858979607180101	5.80678098771482e-07	8.23151277730811e-08
CL10982.Contig3_All	2.283	4.206	0.8380903351004921	3.26222091267075e-05	5.74134960076567e-06
CL10985.Contig9_All	15.173	19.576	0.331605817083452	0.00029050843269823903	5.8837150926225706e-05
CL10986.Contig2_All	10.222999999999999	20.012999999999998	0.93176547691942	9.26175617778561e-23	4.28794350155655e-24
CL10986.Contig3_All	75.663	120.40299999999999	0.6391556375480479	4.43784767535906e-33	1.3705416413911997e-34
CL10986.Contig5_All	11.796	15.78	0.38165876026217105	1.17651144719265e-05	1.95487146822691e-06
CL10986.Contig7_All	9.993	22.58	1.14130435677308	6.428126956926039e-23	2.95364163754265e-24
CL10991.Contig4_All	0.0	0.53	2.73917071723952	0.0323155547429413	0.0103100676110626
CL10995.Contig10_All	1.05	2.173	1.00346613237103	0.000345960645966104	7.08104160990123e-05
CL10995.Contig11_All	0.8059999999999999	2.286	1.44992137569095	2.2877546258024302e-07	3.09551408604676e-08
CL10997.Contig3_All	0.32	1.706	2.05622918247205	0.0211970573171256	0.0063908903828632894
CL10997.Contig5_All	0.21	0.9229999999999999	2.03854165457202	0.000543900008201289	0.000115210959492299
CL110.Contig12_All	0.843	2.7960000000000003	1.6683021473775501	0.00046038221523187693	9.63764464379505e-05
CL110.Contig14_All	0.0	0.35	3.5382401720779	0.0032866159008777198	0.000810000197623669
CL110.Contig3_All	0.0	0.816	5.347486834012191	3.8975901648178195e-08	4.86190385164479e-09
CL110.Contig9_All	0.09	0.746	2.8736184943485	1.09379859663799e-07	1.4310247658578798e-08
CL1100.Contig1_All	0.693	1.7930000000000001	1.31839809669431	0.000372677048000884	7.67820759585255e-05
CL1100.Contig3_All	2.49	4.373	0.775579837954683	0.00116469486897728	0.000261935179089261
CL1100.Contig4_All	2.506	4.016	0.6446481404574821	0.0005689357690177781	0.00012091078147419099
CL1100.Contig5_All	0.223	0.68	1.47099095368426	0.0302170595133819	0.009552156365267529
CL1100.Contig6_All	0.5	1.643	1.6636998220589798	9.1566014447607e-06	1.49975398065759e-06
CL1100.Contig7_All	0.503	1.7	1.7194875262136102	6.333247411626889e-08	8.07679115535371e-09
CL1100.Contig8_All	0.84	3.83	2.12230306223414	1.2159170883662802e-10	1.2101155274967198e-11
CL11001.Contig1_All	0.76	3.1260000000000003	1.8703697201624099	0.00292749250466046	0.000713296856704291
CL11001.Contig4_All	5.596	9.062999999999999	0.6583014418058349	3.99503785686951e-06	6.2659921853643e-07
CL11001.Contig7_All	2.733	8.402999999999999	1.55790723498826	1.36607879097186e-07	1.80525739267518e-08
CL11001.Contig8_All	3.266	9.446	1.49176509987998	2.8532033615164194e-24	1.2320636751401e-25
CL11003.Contig4_All	37.483000000000004	46.96	0.305732029182617	0.00652729123602109	0.0017215216901817802
CL11004.Contig1_All	13.49	17.116	0.30609769131456105	0.0132366807278586	0.0037741223269675797
CL11005.Contig11_All	1.5659999999999998	2.94	0.853009298153889	0.0333059410305351	0.0106711947710201
CL11005.Contig7_All	4.056	6.026	0.529447494692842	0.00567453428961735	0.00147405111952565
CL11005.Contig9_All	7.72	15.015999999999998	0.9220664376216909	1.9495513447066803e-15	1.35197323039747e-16
CL11008.Contig3_All	3.8360000000000003	5.14	0.37731783901184	0.0325025649955197	0.0103752005715126
CL11008.Contig4_All	0.556	1.5630000000000002	1.3979717695512701	0.0131105640896001	0.0037327360404996795
CL11009.Contig10_All	0.0	0.17600000000000002	3.02819184277389	0.0159217248446019	0.00463786708146861
CL11009.Contig8_All	0.24	1.47	2.4937556287334197	8.84543466963297e-09	1.0373858869830301e-09
CL1101.Contig3_All	5.26	7.86	0.5362153173360711	0.0136059143193148	0.0038902201914971703
CL11012.Contig5_All	0.74	2.573	1.6852338427229199	0.0022077557822945	0.000524341397041162
CL11013.Contig1_All	1.84	3.4960000000000004	0.8843033908202159	0.00013520886684113899	2.59966066771182e-05
CL11014.Contig1_All	0.256	1.58	2.52861644761044	8.5154139189914e-07	1.2322573313131198e-07
CL11015.Contig2_All	1.556	3.906	1.2899097224191398	7.66046338829432e-13	6.33963053235059e-14
CL11016.Contig2_All	1.85	5.843	1.62026837648785	4.9796397712351204e-12	4.38575868215386e-13
CL11016.Contig3_All	3.2960000000000003	5.523	0.7028582669320971	0.000778021987400891	0.000169473492451559
CL11016.Contig5_All	0.033	0.61	3.2639706446253998	0.00197885437446974	0.000465493598578396
CL11018.Contig26_All	0.8759999999999999	2.013	1.11825375099743	0.0277721628760462	0.00867914125131282
CL11019.Contig15_All	0.0	21.88	8.34931643153744	2.9163396009237996e-26	1.1595720542247e-27
CL11019.Contig1_All	5.73	35.086	2.5765054779839502	1.0239975120097298e-58	1.6040746228349096e-60
CL11019.Contig3_All	12.943	25.443	0.943847195549763	1.14037687650582e-16	7.28589988965625e-18
CL11019.Contig6_All	4.006	10.066	1.29998272820828	1.00844296084772e-11	9.14099858081207e-13
CL11019.Contig8_All	7.396	19.773	1.3815767576916498	7.02654564132107e-20	3.75446157548965e-21
CL1102.Contig2_All	3.716	7.0329999999999995	0.884921593949506	9.40036400455718e-07	1.3689194319366502e-07
CL11020.Contig1_All	7.513	10.293	0.42216944116781396	0.0137243320365014	0.00392781597924753
CL11020.Contig3_All	11.255999999999998	14.116	0.29315664939265	0.0411630247774686	0.0136029272930705
CL11022.Contig17_All	4.236000000000001	9.152999999999999	1.06567846425608	3.45492090091103e-09	3.8979733513513904e-10
CL11022.Contig5_All	2.8160000000000003	4.68	0.68970882089789	0.009025013045063559	0.0024663007608931
CL11022.Contig6_All	14.356	18.555999999999997	0.330520579878917	0.000499594714728472	0.00010517296522939201
CL11022.Contig9_All	5.7860000000000005	7.372999999999999	0.31055319957539	0.0365361771081441	0.011860984051937999
CL11025.Contig12_All	2.87	5.266	0.8339168773523109	1.31573869192953e-06	1.9501449533097802e-07
CL11025.Contig13_All	3.26	4.973	0.571690887999831	0.00136489080792381	0.000310839094865413
CL11025.Contig4_All	0.93	1.913	0.994725944135177	0.000260056544212029	5.2244741588686404e-05
CL11028.Contig2_All	0.946	2.053	1.0441135121151	0.04829979744436701	0.016333369050148
CL11029.Contig2_All	0.05	3.3360000000000003	5.72950220791683	2.6802027628339396e-27	1.02480573624122e-28
CL11029.Contig3_All	1.986	4.396	1.0970747224917499	4.85866793598969e-07	6.82768866143783e-08
CL11029.Contig4_All	0.073	0.7959999999999999	2.78319541490229	0.00664495409681064	0.00175631845193704
CL1103.Contig6_All	1.5730000000000002	3.63	1.15803878611021	7.50210654086872e-06	1.21695318525541e-06
CL11030.Contig2_All	8.816	11.505999999999998	0.345435071822085	0.0290839760174504	0.00914255806625424
CL11030.Contig3_All	7.622999999999999	11.09	0.504718049930194	9.343593801889909e-06	1.53195527475811e-06
CL11030.Contig4_All	16.846	27.97	0.692986816185181	7.70485235029561e-29	2.7832077380313595e-30
CL11030.Contig5_All	4.43	6.246	0.45641759887598904	0.0019072654681898899	0.00044715753509208094
CL11030.Contig6_All	20.105999999999998	31.9	0.628893690386737	1.92459245660939e-14	1.42712268809125e-15
CL11031.Contig10_All	1.673	2.843	0.7214043447926121	6.30130704309916e-08	8.03262544046126e-09
CL11031.Contig116_All	0.073	0.35600000000000004	2.12399653008876	0.006871669058123571	0.00182395137443342
CL11031.Contig11_All	5.752999999999999	7.992999999999999	0.446049376246735	0.044629350239627	0.0149171262271779
CL11031.Contig120_All	0.81	3.076	1.8790225975104198	4.8366420875343e-09	5.53591564235854e-10
CL11031.Contig122_All	1.14	2.62	1.1657559103103	0.000251963939249758	5.0514655416812394e-05
CL11031.Contig123_All	12.22	19.803	0.6684263161018721	0.000682816517156704	0.000147247606414455
CL11031.Contig127_All	1.443	3.44	1.21318997983243	7.979571450552859e-27	3.0988880173011297e-28
CL11031.Contig129_All	3.513	4.81	0.408176249053906	0.0157637036103967	0.00458462449062476
CL11031.Contig12_All	0.413	1.03	1.2503446131620501	0.00028733872133319	5.8141972033856995e-05
CL11031.Contig133_All	1.246	3.1860000000000004	1.2778248057611001	0.00153847892158815	0.000354528237077886
CL11031.Contig143_All	7.19	10.376	0.49282692293701996	0.000829040541616316	0.00018160670263953998
CL11031.Contig14_All	3.58	5.53	0.5889068045423721	2.17695259197643e-05	3.75022639812581e-06
CL11031.Contig150_All	9.44	16.0	0.720672107184567	4.17547319616242e-36	1.15669495390325e-37
CL11031.Contig153_All	0.9259999999999999	1.723	0.838478313679202	0.0019229444215554102	0.000451084829449163
CL11031.Contig156_All	1.7630000000000001	2.47	0.44558930701614397	0.0442966646690213	0.0147919340156014
CL11031.Contig157_All	2.3	4.506	0.930110891695285	1.86975434810415e-19	1.02207317357531e-20
CL11031.Contig158_All	2.1959999999999997	3.033	0.42675518421492503	0.0365009545495763	0.0118483566490367
CL11031.Contig159_All	3.9760000000000004	5.162999999999999	0.335540504194591	0.0065373027203976	0.0017245894243869
CL11031.Contig15_All	0.866	1.3259999999999998	0.568076594440731	0.00995646734665984	0.00274817501067199
CL11031.Contig16_All	6.01	7.35	0.250613579875725	0.0136701982653476	0.00391038733142075
CL11031.Contig17_All	1.05	1.696	0.6468609802159161	0.000827406933281583	0.000181204263564489
CL11031.Contig20_All	3.176	5.02	0.6181526806976451	8.8858854457009e-08	1.15054395964619e-08
CL11031.Contig21_All	3.673	5.87	0.6347054826230749	0.000107539596731518	2.03837663470708e-05
CL11031.Contig23_All	4.223	5.8660000000000005	0.43504361092697097	0.000652194125751185	0.000140118222053475
CL11031.Contig25_All	0.28300000000000003	0.633	1.10321228720529	2.2862183948118103e-05	3.94717481201904e-06
CL11031.Contig28_All	1.4	2.123	0.5607143790255921	0.00150830598558821	0.000346802919865469
CL11031.Contig30_All	0.85	1.643	0.910586974022397	9.15590377069476e-11	9.01646768852052e-12
CL11031.Contig31_All	1.33	3.13	1.18557958301447	5.7964208747538795e-05	1.05550198634377e-05
CL11031.Contig32_All	0.28	1.0	1.7654598327248001	8.58699637619478e-07	1.2430836711393799e-07
CL11031.Contig33_All	2.366	3.54	0.540135679851581	5.1354828765915795e-05	9.28826577921632e-06
CL11031.Contig35_All	3.016	4.95	0.67449048828282	5.070193816560219e-20	2.6881449819384498e-21
CL11031.Contig36_All	1.403	2.34	0.6972637375852409	2.46016952982298e-05	4.2651907522095e-06
CL11031.Contig38_All	2.753	4.043	0.514107741493714	1.91318855532878e-06	2.89131188349159e-07
CL11031.Contig3_All	1.3130000000000002	2.206	0.7134147361159601	7.971999539494e-08	1.0270034919503299e-08
CL11031.Contig40_All	1.376	2.806	0.98133264755462	1.6643589698729401e-06	2.4969554601505697e-07
CL11031.Contig41_All	0.396	0.9359999999999999	1.18279573211	6.24060065842965e-05	1.14175568158703e-05
CL11031.Contig42_All	2.86	4.64	0.658577111883987	3.25967621941036e-11	3.0850418303489398e-12
CL11031.Contig45_All	3.1660000000000004	7.212999999999999	1.14601096848876	9.972260503525759e-22	4.84936173857154e-23
CL11031.Contig46_All	1.79	2.88	0.6468769501847591	8.754078638808921e-06	1.43129443223037e-06
CL11031.Contig47_All	1.456	1.966	0.390373221671729	0.0420877021546782	0.0139557241539712
CL11031.Contig48_All	5.01	6.586	0.354930886809739	0.000141164707616742	2.7218624859107198e-05
CL11031.Contig49_All	4.633	6.75	0.50123399122712	2.29905849061435e-13	1.8322176551219502e-14
CL11031.Contig50_All	10.423	15.456	0.528184775384092	2.08707404498621e-08	2.53614577352678e-09
CL11031.Contig53_All	3.233	4.146	0.318935222028466	0.00756591456328269	0.0020299840486029397
CL11031.Contig54_All	1.216	2.353	0.906665005819998	1.81346971520412e-14	1.3415622166007099e-15
CL11031.Contig55_All	1.33	2.416	0.826371648001028	0.0128514328806429	0.00364775850386753
CL11031.Contig56_All	5.886	9.806000000000001	0.6956652258807701	3.4027365952195396e-15	2.3993893092285396e-16
CL11031.Contig57_All	1.8430000000000002	2.803	0.565529737167628	0.0009725809678218179	0.000215625262610402
CL11031.Contig58_All	4.31	7.563	0.77059734008732	6.18788418526748e-15	4.425309884341821e-16
CL11031.Contig59_All	1.686	2.94	0.761007266500516	1.10872662631449e-14	8.076488540235049e-16
CL11031.Contig5_All	1.483	2.4459999999999997	0.681700728637457	1.82010748600598e-08	2.1996418712554e-09
CL11031.Contig60_All	1.25	1.5330000000000001	0.258689661380705	0.0406005194662934	0.0133829834912588
CL11031.Contig61_All	1.75	2.4730000000000003	0.456121458522959	2.7247130058555803e-06	4.19074739424334e-07
CL11031.Contig64_All	0.92	2.16	1.17122858617475	0.000404707226887216	8.39058360979269e-05
CL11031.Contig6_All	4.2860000000000005	6.35	0.525424630381719	3.9721452720022204e-06	6.228355633586779e-07
CL11031.Contig70_All	4.62	8.283	0.804085087011587	2.85943233695278e-05	4.99695130061619e-06
CL11031.Contig7_All	1.716	3.556	1.00720206959066	6.27179356067343e-05	1.14766757698634e-05
CL11031.Contig80_All	0.046	0.503	2.8556215582070603	0.00671038492667757	0.0017755482175916399
CL11031.Contig87_All	0.053	2.35	5.15081964869567	1.5939836633450398e-17	9.687394995317928e-19
CL11031.Contig8_All	0.753	2.47	1.6675967751138503	4.40509994170929e-08	5.52337198205365e-09
CL11031.Contig90_All	0.48	1.016	1.02111678708508	0.0247054009242535	0.00760232429146945
CL11031.Contig91_All	2.2430000000000003	3.923	0.764460608111458	3.50973874425313e-07	4.8525680452799294e-08
CL11031.Contig94_All	1.6030000000000002	2.736	0.729765930438533	0.00032740995278157404	6.6763839148111e-05
CL11031.Contig96_All	0.573	4.8660000000000005	3.02800321148774	1.51120522868012e-32	4.76418650929243e-34
CL11031.Contig97_All	1.276	2.593	0.9808729413804829	4.44822506984373e-15	3.15598268806425e-16
CL11031.Contig99_All	1.53	2.073	0.40116541661390903	0.0191962282476685	0.005715498273004579
CL11032.Contig2_All	1.286	2.513	0.9235813666882711	3.3970386923387e-05	5.99305449164744e-06
CL11033.Contig1_All	0.486	0.8029999999999999	0.694093676261844	0.0075716900764560705	0.0020316161384037698
CL11033.Contig2_All	8.966000000000001	11.97	0.377058842388017	8.14109296622054e-08	1.04976271205421e-08
CL11033.Contig4_All	2.716	3.8960000000000004	0.47974294665984996	0.00859620823962192	0.00233703968535528
CL11033.Contig5_All	2.32	3.32	0.474480166713628	0.00122986813025314	0.00027783835470478196
CL11033.Contig9_All	3.88	4.88	0.292172845361735	0.00773161574462371	0.00208075956960858
CL11034.Contig1_All	0.763	1.556	0.974075681608728	0.0149499761434992	0.00431783609111958
CL11034.Contig3_All	0.306	0.7829999999999999	1.2454406520665	0.0217400274137748	0.0065796987040775
CL11035.Contig2_All	2.623	4.836	0.832670547468867	0.0049583847354867	0.00127068128828869
CL11035.Contig3_All	3.273	6.593	0.9702869437877459	3.6729194624115794e-05	6.5073707637053e-06
CL11037.Contig2_All	1.16	1.663	0.48676205952608204	0.0266969522571952	0.00830153709429004
CL1104.Contig14_All	0.11599999999999999	0.82	2.5347185242723502	0.000391079872653412	8.090161857217249e-05
CL1104.Contig16_All	0.0	3.62	7.46303196257817	3.8980540887113297e-19	2.1652081525021297e-20
CL1104.Contig19_All	0.326	1.916	2.19485865032549	0.0102887853058853	0.0028507729390094896
CL1104.Contig21_All	0.363	2.9	2.25812057805636	0.0440174587988151	0.0146790114358058
CL1104.Contig7_All	0.0	2.3930000000000002	6.88494434892838	1.6517961618636001e-15	1.1388285048078098e-16
CL11041.Contig5_All	3.6060000000000003	7.0760000000000005	0.936625567851979	0.00015177288834855801	2.93797710838348e-05
CL11041.Contig6_All	3.466	8.246	1.1688124227910501	0.0224753146210681	0.00683186103386004
CL11041.Contig7_All	3.113	8.24	1.31563138643173	0.0040095561398262	0.0010066913212784
CL11042.Contig1_All	0.0	0.316	4.66688896090679	6.02741762751613e-06	9.64867448488523e-07
CL11042.Contig3_All	0.11599999999999999	0.81	2.67803186779027	4.8038958423608e-08	6.04791218220046e-09
CL11042.Contig5_All	1.253	3.6830000000000003	1.5112308755916002	8.645155453861e-36	2.4212613207124998e-37
CL11043.Contig3_All	1.443	2.656	0.8419620613272579	0.000558702423988996	0.000118529049730775
CL11043.Contig4_All	3.07	5.933	0.9104319639491	2.46337189887927e-10	2.51482285820176e-11
CL11043.Contig5_All	6.88	7.912999999999999	0.161645484103888	0.0464092252041526	0.0155979849803233
CL11046.Contig1_All	6.183	8.593	0.434352041303943	0.000220445244238856	4.37730224186351e-05
CL11047.Contig13_All	7.88	12.755999999999998	0.6573678712566129	0.0008001977122523519	0.000174774658823282
CL11047.Contig14_All	2.1	3.573	0.724122561306425	0.0117079608699625	0.00329130959509196
CL11047.Contig25_All	3.94	5.226	0.36973096830309204	0.0275380438357196	0.00859607666956302
CL11047.Contig28_All	1.32	2.773	1.02030211219334	8.805585380646491e-05	1.64786979295982e-05
CL11047.Contig33_All	0.596	1.78	1.51021573703228	0.000749959239785397	0.000162862343897709
CL11048.Contig4_All	21.16	27.65	0.3505049791389389	6.89352657952614e-05	1.26842150651186e-05
CL11050.Contig3_All	3.786	7.146	0.859953627843125	0.0370219916607298	0.0120436201373705
CL11053.Contig3_All	4.46	6.646	0.533227081412244	3.7650147566304705e-06	5.889628521886479e-07
CL11054.Contig1_All	0.16	0.9059999999999999	2.3375792895806202	2.77112061844338e-05	4.83386941579706e-06
CL1108.Contig4_All	4.643	6.07	0.34720603844476	0.00642904618694075	0.00169210859629486
CL1109.Contig2_All	83.51	360.93300000000005	2.07320867559185	0.0	0.0
CL1109.Contig3_All	0.0	10.113	8.53554748824134	7.20139441108422e-28	2.68763777559147e-29
CL1109.Contig5_All	2.37	5.412999999999999	1.15873221945119	2.1785796931792503e-10	2.21375099435457e-11
CL111.Contig1_All	3.39	5.172999999999999	0.57347643946392	0.00510237002872778	0.00131085965661034
CL111.Contig2_All	19.086	24.48	0.325053891396273	0.000509192299729178	0.00010737646286583001
CL111.Contig3_All	9.236	12.206	0.367027052049392	0.00989375875668325	0.0027290340255558604
CL1110.Contig11_All	2.793	14.626	2.34974317785169	1.42981194506518e-72	1.7133196143398497e-74
CL1110.Contig4_All	0.06	5.353	6.286805366270161	2.61989743386148e-31	8.664686168765619e-33
CL1110.Contig5_All	14.993	29.09	0.91642636956592	1.2356575913254998e-30	4.20240419194124e-32
CL1110.Contig7_All	20.866	53.13	1.3100119441823201	1.95065752489936e-40	4.723753979227519e-42
CL1110.Contig8_All	0.226	29.96	6.97728326267195	1.0107879382092095e-181	3.6116085724375283e-184
CL1111.Contig11_All	0.106	1.256	3.2170671339312498	3.7409676740392097e-06	5.84875139521675e-07
CL1111.Contig17_All	6.04	8.62	0.472649719794705	0.007108605365742409	0.00189381089810885
CL1111.Contig7_All	0.0	0.746	6.02979185530577	7.46262875160498e-11	7.29451271140455e-12
CL1113.Contig1_All	0.11599999999999999	1.68	3.22671773221246	0.000312272134297645	6.35307346580843e-05
CL1114.Contig2_All	7.676	11.892999999999999	0.5976427587935229	0.00012394949045785701	2.36994428693033e-05
CL1117.Contig2_All	31.156	37.786	0.24084041615745	0.000166737487949628	3.2496355006719e-05
CL1118.Contig3_All	0.0	1.036	2.96937298978872	0.0162898006686204	0.00475821603007024
CL1119.Contig4_All	0.38	1.2930000000000001	1.72392864349742	1.49864698291568e-05	2.5257159712290502e-06
CL112.Contig2_All	1.136	2.106	0.844366680312372	0.0253710921096031	0.00783812471108679
CL1120.Contig2_All	6.516	9.713	0.539813219827595	4.20723108887175e-05	7.511766873636459e-06
CL1120.Contig4_All	3.286	4.4	0.384853655706455	0.0281953676834642	0.00882736952028107
CL1121.Contig2_All	25.29	48.776	0.9182299566588059	3.7728248046042496e-19	2.09277150973277e-20
CL1122.Contig10_All	0.013000000000000001	0.156	2.40783188589538	0.047101461823897996	0.015863588651085
CL1123.Contig17_All	1.6130000000000002	3.8960000000000004	1.21545527131745	0.0009518968771437221	0.00021065584281983
CL1123.Contig18_All	0.0	1.18	5.451274902167139	1.49756618467007e-08	1.79450838050619e-09
CL1123.Contig20_All	0.11	1.236	2.66976976536387	0.0111935278581064	0.00312962249728924
CL1123.Contig26_All	3.99	6.71	0.704141789388611	9.56922773075177e-05	1.7997420071399104e-05
CL1123.Contig29_All	0.05	0.55	2.73256724960447	0.00566177168037671	0.00147048912180594
CL1123.Contig4_All	0.0	2.943	7.074155450936849	1.3417209371426003e-16	8.621198660667239e-18
CL1123.Contig6_All	10.583	14.543	0.419932254518211	1.53088357978433e-06	2.28853737177067e-07
CL1124.Contig1_All	10.812999999999999	29.965999999999998	1.43198252403459	3.3542804043570194e-96	2.8427963077515396e-98
CL1124.Contig2_All	0.11	3.09	4.77072450715714	4.4274334339979907e-13	3.59797091631898e-14
CL1124.Contig4_All	0.253	4.293	4.01084305816149	5.71307519419669e-24	2.4956351476860897e-25
CL1124.Contig5_All	1.0659999999999998	1.99	0.8514931061910122	0.0003617775989178	7.4355192474587e-05
CL1126.Contig3_All	2.513	4.113	0.673630995198764	0.00118739208506363	0.00026746654104605497
CL1127.Contig12_All	0.633	1.93	1.55889213753526	8.431317660365e-05	1.5742476382781302e-05
CL1127.Contig54_All	0.0	0.82	4.18091370292527	0.000179235651645197	3.5094246091099606e-05
CL1128.Contig2_All	2.03	3.13	0.592441346213995	0.0146441020196509	0.00422008186265326
CL1129.Contig1_All	0.0	1.79	6.70324181301207	1.1907890163031999e-14	8.693727518316371e-16
CL1130.Contig1_All	14.18	20.896	0.536732923534287	0.00062751095775715	0.000134432454903725
CL1132.Contig2_All	0.01	1.083	3.7199756826416097	0.0017567818371849	0.000408986956605574
CL1133.Contig12_All	3.033	6.44	1.05046041513302	3.9771333675953e-11	3.79438920601752e-12
CL1135.Contig17_All	4.87	6.523	0.385338551556264	0.004450369711105629	0.00112735459663664
CL1135.Contig18_All	1.023	1.923	0.8726211836264101	0.0105420945613154	0.0029289856798296603
CL1135.Contig8_All	8.256	10.593	0.320215034736946	6.23613912047663e-05	1.14080354964339e-05
CL1137.Contig1_All	17.026	24.37	0.48745183686604	0.00074651828283377	0.000162050042724553
CL1137.Contig4_All	0.496	3.51	2.53750194827765	0.00130240655075245	0.000295530713655782
CL1138.Contig12_All	7.486000000000001	10.18	0.409358417095481	0.0334930133698841	0.0107413485436435
CL1138.Contig14_All	3.543	5.766	0.6563681563422761	0.0327411485045579	0.0104652691716676
CL1140.Contig11_All	0.38299999999999995	1.18	1.5650503499428898	3.2514222435224496e-05	5.7209276974851895e-06
CL1140.Contig8_All	0.38	1.673	2.0575782438211	1.55182953731057e-10	1.5562586026363402e-11
CL1140.Contig9_All	0.243	1.093	2.0196044207998702	0.0007275113183927179	0.000157622961409974
CL1141.Contig12_All	1.203	2.813	1.1889524638205902	1.4250173795604999e-05	2.39557160301723e-06
CL1141.Contig3_All	1.0959999999999999	2.32	1.01414658312797	0.0112218825464058	0.00313901719020685
CL1141.Contig4_All	7.303	17.41	1.21753144670409	1.83183573528757e-31	6.02443635464082e-33
CL1142.Contig11_All	2.713	3.6430000000000002	0.386010550317182	0.0182993471652041	0.00541756201560766
CL1143.Contig2_All	2.4130000000000003	9.633	1.9544968925506598	3.4590123243999903e-16	2.2823196201323302e-17
CL1143.Contig5_All	4.15	10.18	1.26248022802919	6.054487142447091e-13	4.9709873409686096e-14
CL1143.Contig6_All	5.992999999999999	9.883	0.6863259043127761	0.000806373361249393	0.000176220135515197
CL1144.Contig12_All	32.62	60.103	0.844799005129866	1.6278657448717497e-56	2.6528760477658996e-58
CL1144.Contig4_All	41.81	48.263000000000005	0.17072777177490397	0.00571745876325869	0.0014870794886541901
CL1144.Contig7_All	0.7929999999999999	3.716	2.1756858408701203	1.7330708682690002e-15	1.1976951119086002e-16
CL1144.Contig8_All	7.13	11.933	0.706391119226765	1.00301138036939e-12	8.36407341851418e-14
CL1145.Contig2_All	2.54	3.806	0.546064681672086	1.9709938936047897e-05	3.3776013573603903e-06
CL1147.Contig10_All	12.892999999999999	26.836	1.0218794186371	4.71445426726584e-31	1.57870894982191e-32
CL1149.Contig1_All	11.966	16.473	0.42064424994163596	1.9961171101881397e-23	8.965326962794079e-25
CL1149.Contig2_All	0.0	0.55	5.87519126088965	6.00049093219806e-10	6.33856517239206e-11
CL1149.Contig4_All	1.36	2.6260000000000003	0.90396174101501	2.3507512763601202e-08	2.8691057866553497e-09
CL1149.Contig5_All	0.223	0.5660000000000001	1.2949118054721	1.7349565592952598e-06	2.60853944872363e-07
CL115.Contig11_All	1.24	2.213	0.789248560887004	0.0024295643102266802	0.00058226121293478
CL1151.Contig11_All	1.146	4.416	1.88802409032424	2.16362864403067e-08	2.63223650804315e-09
CL1151.Contig7_All	0.0	0.466	3.57787883803885	0.0020864543582157303	0.000492963992410955
CL1152.Contig3_All	1.736	7.146	1.9861259466442298	7.426480559246758e-17	4.702731158729099e-18
CL1155.Contig16_All	15.753	20.886	0.36886718981611294	0.0173417014362942	0.005105712158420921
CL1158.Contig1_All	0.386	1.476	1.8662633406548799	3.29961986263695e-08	4.0857947862256496e-09
CL1158.Contig7_All	3.556	6.04	0.722583863870471	2.98818747270447e-05	5.230418561560759e-06
CL1159.Contig10_All	0.0	1.213	6.176947534774589	3.40481416548807e-11	3.2275967742300696e-12
CL1159.Contig11_All	5.66	12.68	1.12325929132959	3.3126616985372798e-18	1.9342324129240102e-19
CL1159.Contig12_All	0.02	5.63	7.414327705479191	3.1617785486186604e-29	1.1238679932180099e-30
CL1159.Contig13_All	0.0	0.9129999999999999	5.05116681375629	3.58902594695366e-07	4.96610030482204e-08
CL1159.Contig14_All	0.023	1.226	5.18261853469859	3.0469420694076002e-12	2.6410725774283003e-13
CL1159.Contig1_All	14.763	23.513	0.631405193576833	2.47700756272385e-09	2.75687773898664e-10
CL116.Contig15_All	1.98	3.25	0.662496523189873	0.0170434184751338	0.0050037819050886894
CL116.Contig22_All	0.866	1.7830000000000001	0.9935440598102679	6.53155438117031e-05	1.1982603905672099e-05
CL116.Contig5_All	0.28	1.043	1.78570818118936	0.00679713206312688	0.0018023158625304601
CL116.Contig7_All	0.3	1.043	1.60865702234061	0.0253107045711078	0.00781809002498707
CL1163.Contig3_All	0.856	2.313	1.39611758012148	3.3141634104833598e-06	5.15078426298679e-07
CL1163.Contig4_All	0.0	0.366	3.49737811891411	0.0026941147591914	0.000652001715616855
CL1163.Contig7_All	0.063	1.62	3.82962517141952	2.90633718787652e-06	4.4827586922529497e-07
CL1164.Contig10_All	23.89	28.743000000000002	0.23089748979886202	0.0135150084484094	0.00386098930869447
CL1164.Contig13_All	0.606	2.506	1.96202253368765	1.7834451112030499e-06	2.68396851906034e-07
CL1164.Contig14_All	0.0	37.443000000000005	9.596227683046079	3.5664040347650197e-38	9.207583566518989e-40
CL1164.Contig16_All	0.0	1.8459999999999999	5.92213994347077	1.59061211059425e-10	1.59653804952346e-11
CL1164.Contig17_All	0.0	2.38	6.3227619436553	1.7707190454672098e-12	1.5090018402024e-13
CL1164.Contig1_All	0.0	1.28	4.18096503838465	0.000224927644703358	4.4724332760739896e-05
CL1164.Contig25_All	0.366	12.333	5.00176122684949	3.247889090521789e-70	4.0829473522975894e-72
CL1164.Contig28_All	0.016	12.433	8.23902646362777	4.5535922099256694e-32	1.46035594087248e-33
CL1164.Contig35_All	0.0	24.1	8.91088248034757	2.7023254095142695e-31	8.952015915742058e-33
CL1164.Contig36_All	0.0	2.7060000000000004	6.437396331741049	3.9733866015200203e-13	3.22119687667618e-14
CL1164.Contig7_All	14.82	18.555999999999997	0.287319922360921	0.0156567972206038	0.00454892741313235
CL1164.Contig8_All	0.0	98.59	10.8937479430142	4.8918957652796196e-54	8.435773106644629e-56
CL1165.Contig10_All	0.24	1.2830000000000001	2.04653816790997	0.0205911145444646	0.0061855440715283
CL1165.Contig15_All	1.166	2.76	1.17539720243908	0.007674406641172791	0.00206243721908683
CL1165.Contig16_All	0.06	0.6729999999999999	2.71727081768986	0.00788506064312825	0.00212592050935123
CL1165.Contig18_All	1.416	3.88	1.40658234189957	1.63585524308539e-17	9.95612458127417e-19
CL1165.Contig2_All	0.0	1.1059999999999999	5.75544279591784	3.0029092806631e-09	3.37425752522275e-10
CL1165.Contig4_All	1.083	4.996	2.16413195172885	1.31646218653808e-30	4.48151847854147e-32
CL1165.Contig7_All	0.263	1.01	1.86538403659058	5.5783811930944296e-05	1.01367106780113e-05
CL1167.Contig10_All	2.583	14.53	2.43437477677179	1.8578106558727498e-25	7.641880037229048e-27
CL1167.Contig2_All	2.8560000000000003	10.415999999999999	1.82913341216988	3.6963750143240995e-51	6.788915089817239e-53
CL1167.Contig3_All	0.006	0.5429999999999999	4.4927663596153	9.611175184649281e-07	1.40056091031453e-07
CL1167.Contig7_All	1.883	3.98	1.03723958030039	1.67022980559318e-05	2.83308441391876e-06
CL1168.Contig10_All	353.726	745.34	1.0436649901700001	3.797562726947339e-82	3.8803828382716393e-84
CL1168.Contig14_All	1.21	2.966	1.2222372622031101	0.00892835883222925	0.00243609450827737
CL1168.Contig3_All	0.22	13.116	2.88709382924482	0.0224366887993592	0.00681816456509864
CL1168.Contig4_All	87.223	1332.4160000000002	3.9004578737016202	0.0	0.0
CL1170.Contig1_All	9.72	15.68	0.6504223571590999	5.22398966558594e-18	3.0895052064822797e-19
CL1170.Contig3_All	1.433	3.45	1.2333960157925201	9.161739836493651e-07	1.33157512035663e-07
CL1172.Contig11_All	0.37	2.29	2.48868613018992	1.3455743982624902e-06	1.9965651625017398e-07
CL1172.Contig1_All	11.283	17.516	0.597194302995174	2.9887976017509296e-10	3.07449135638402e-11
CL1172.Contig5_All	3.443	5.34	0.591084359848675	0.0011311991382038302	0.000253778633261555
CL1172.Contig8_All	0.253	0.98	1.8506353082551399	0.00044762332833678703	9.35494624517011e-05
CL1174.Contig10_All	3.176	9.006	1.4624769996656	4.513481238377129e-28	1.6726794889822198e-29
CL1174.Contig12_All	9.33	16.28	0.7637326425904108	8.103674194286451e-11	7.941685171913571e-12
CL1174.Contig15_All	5.926	32.903	2.43377442810152	1.6554957476250396e-164	6.870998059272979e-167
CL1174.Contig17_All	1.246	5.936	2.17840214106563	1.4061435574985e-12	1.18896776545277e-13
CL1174.Contig1_All	0.03	3.04	5.803179054734679	1.50201820736339e-12	1.27248911726455e-13
CL1174.Contig2_All	6.492999999999999	20.47	1.6158654147742701	8.92662517892499e-58	1.4158441644169597e-59
CL1174.Contig4_All	0.0	5.306	8.10944945194015	2.70060589368744e-24	1.16528681941828e-25
CL1174.Contig5_All	0.23600000000000002	0.82	1.69186025506375	0.004748345906735361	0.00121168220293771
CL1176.Contig2_All	0.11599999999999999	0.9359999999999999	2.6231041288682997	0.0017389039415046	0.000404457465831677
CL1177.Contig4_All	30.766	37.023	0.229590942604922	3.5870934712596705e-05	6.34788703900012e-06
CL1179.Contig3_All	3.07	5.91	0.9029292370428221	8.913516711398249e-05	1.6694273602809398e-05
CL1179.Contig8_All	16.85	23.96	0.46808091952938297	7.379242065297391e-07	1.0597240478748501e-07
CL1179.Contig9_All	15.453	21.273000000000003	0.427317164689079	0.00015562606286307902	3.0179907744052502e-05
CL118.Contig3_All	0.336	6.72	4.02836450882094	1.92532186498616e-12	1.6455778287850902e-13
CL1183.Contig5_All	6.74	13.995999999999999	1.01851889322363	2.20396796251219e-09	2.4419440670506496e-10
CL1183.Contig9_All	24.586	34.496	0.45081248390733203	1.3205260991002302e-11	1.2115155892963e-12
CL1185.Contig24_All	0.0	0.456	3.7379438540671597	0.00162609546078156	0.000376171193328364
CL1185.Contig30_All	3.6	5.18	0.484227281071526	0.000171215404437007	3.3423168778308503e-05
CL1186.Contig1_All	2.793	4.756	0.7200374222231359	0.00419687840747479	0.0010577004069470901
CL1186.Contig4_All	12.716	22.963	0.815355351987336	5.36376628577464e-23	2.45698568941397e-24
CL1186.Contig7_All	1.506	2.51	0.686077912243209	0.0451167615717408	0.0151021574497969
CL1186.Contig9_All	0.813	5.0760000000000005	2.52686180816166	2.4953729956042604e-09	2.77813373004592e-10
CL1187.Contig5_All	0.055999999999999994	1.2329999999999999	3.68706563693994	1.49583730944578e-05	2.52065484431216e-06
CL1188.Contig2_All	10.686	18.743	0.770550277121433	2.5840649171472697e-27	9.86638873897164e-29
CL1188.Contig3_All	0.05	1.393	4.405998842822651	1.09260784604095e-12	9.14637118032036e-14
CL119.Contig3_All	2.03	5.93	1.50097787866009	1.3937248181176401e-05	2.3405370265258e-06
CL1190.Contig2_All	3.323	4.523	0.40463202790222896	0.0068566260598101	0.00181953893744879
CL1192.Contig12_All	0.053	1.53	4.25895622376559	1.02911378631193e-08	1.21478430777098e-09
CL1192.Contig14_All	15.126	132.10299999999998	3.08177795616404	2.3235088113598594e-132	1.2630241365482596e-134
CL1192.Contig15_All	0.055999999999999994	0.583	2.56928858593915	0.0333546247431669	0.0106918798633132
CL1192.Contig3_All	0.213	2.6460000000000004	2.5990312044813	0.0221972426885525	0.0067357283637151
CL1192.Contig5_All	0.983	4.213	2.0463706965141	7.56564403404477e-18	4.51558461649832e-19
CL1192.Contig6_All	0.04	4.396	6.38542857853635	3.43681780848445e-28	1.26843054697764e-29
CL1192.Contig8_All	0.0	2.02	6.9467326474133495	4.52755297221068e-16	3.01152949392344e-17
CL1194.Contig16_All	0.02	0.316	3.36670868897817	0.0011890907243658699	0.00026788802883081
CL1194.Contig20_All	1.466	2.873	0.9242678847301852	7.16582122441262e-05	1.32256911756901e-05
CL1194.Contig8_All	3.32	11.573	1.76628445609258	2.7556081376667893e-41	6.48992874968473e-43
CL1197.Contig3_All	0.35	0.6729999999999999	0.8840284091095529	0.0230397706444507	0.00702376937934327
CL1197.Contig8_All	5.82	7.92	0.40458494538406997	0.0178391550813929	0.00526888398137002
CL1199.Contig3_All	2.7060000000000004	3.7960000000000003	0.45152262062959797	0.00343107915076923	0.0008487433860832219
CL1199.Contig6_All	2.29	5.513	1.2235724275053401	4.73877383632166e-25	1.9822753797986e-26
CL1200.Contig2_All	32.656	139.36	2.05675650772743	7.218687534315619e-65	9.99471868244967e-67
CL1200.Contig4_All	1.17	1.956	0.709420974541886	0.0278378220129027	0.00870208654308652
CL1201.Contig10_All	0.04	0.466	2.6795012630733703	0.0243575639121659	0.007477520712033809
CL1202.Contig1_All	13.642999999999999	31.836	1.20335657475132	5.39545958574925e-14	4.12073979342557e-15
CL1204.Contig5_All	2.38	4.473	0.862543161483292	0.00957930021515815	0.00263175615401521
CL1205.Contig21_All	1.3459999999999999	8.713	2.6057121777014305	1.01461455464417e-14	7.36330003163408e-16
CL1205.Contig23_All	1.416	6.36	2.12425324019591	3.15536482021274e-38	8.136068900677088e-40
CL1205.Contig24_All	1.943	6.063	1.59613992152944	3.953436726314539e-25	1.64816252550227e-26
CL1205.Contig28_All	0.0	0.6859999999999999	4.00105212372747	0.000596243822241515	0.000127233929212935
CL1205.Contig29_All	0.693	2.26	1.5840414192585301	0.00236465599025797	0.000564902349357908
CL1205.Contig30_All	0.7759999999999999	2.64	1.68663545140462	3.69367520402752e-05	6.54615589602429e-06
CL1205.Contig31_All	0.66	3.426	2.32723257570909	6.653266003906109e-14	5.1139943052747896e-15
CL1207.Contig10_All	0.033	0.51	3.28584777930641	0.000167474150353607	3.2654522072149796e-05
CL1207.Contig14_All	0.0	3.0460000000000003	4.27468931090865	6.2832515868535e-05	1.14990115971087e-05
CL1207.Contig16_All	16.746	22.476	0.388282334967569	0.0141227550492348	0.00405630361912159
CL1207.Contig18_All	7.103	20.426	1.46665143282903	8.14271542425022e-08	1.0501493268665799e-08
CL1207.Contig1_All	0.076	1.256	3.18024471082509	0.000900416517342685	0.000198507913875915
CL1207.Contig4_All	0.376	1.273	1.6844619030233503	8.91305227461941e-08	1.1542557075391101e-08
CL1207.Contig6_All	0.616	3.676	2.49205343916989	2.00635708142997e-11	1.86826949738157e-12
CL1207.Contig9_All	1.016	13.97	3.20469262327296	0.00013144989455285	2.52437982425781e-05
CL1208.Contig2_All	0.51	2.83	2.35964709342578	6.29465465940848e-08	8.02345957098614e-09
CL1208.Contig3_All	0.433	3.803	2.98307555522139	1.04215891011802e-08	1.23120475176256e-09
CL1208.Contig4_All	4.56	33.826	2.8569606557018297	1.10668785267507e-90	1.0018274968659298e-92
CL1208.Contig5_All	0.563	8.646	3.7544233999965604	8.57324018764587e-20	4.5939746490152296e-21
CL1208.Contig6_All	0.1	0.7829999999999999	2.4836525224268198	0.018337977591588003	0.00543039698958286
CL1208.Contig8_All	0.073	1.49	3.8538795157145698	2.25209697325046e-06	3.42851208100123e-07
CL1209.Contig2_All	21.146	36.205999999999996	0.739864579072328	4.05459959260645e-14	3.0683412727987596e-15
CL1209.Contig6_All	0.58	1.376	1.23892551019789	0.0221766605294239	0.0067282748252139
CL1210.Contig9_All	0.113	3.406	2.85898022734288	0.0203719224375636	0.00611326333239901
CL1211.Contig4_All	0.17300000000000001	2.363	3.6709349411281096	2.24846369170798e-12	1.9323002749389102e-13
CL1212.Contig13_All	0.106	1.5	3.5303786015151	8.87607243784708e-09	1.0410757526122502e-09
CL1212.Contig6_All	0.456	1.443	1.57846384849688	0.000999889125004519	0.000222071717037323
CL1212.Contig8_All	0.526	1.06	0.9780174623733721	0.0250528611643122	0.0077239817498460095
CL1215.Contig1_All	0.9059999999999999	2.16	1.2240816800093899	1.45143567679475e-06	2.16391954864081e-07
CL1215.Contig2_All	1.78	4.643	1.34055708036471	1.6043570660325502e-09	1.75539362199949e-10
CL1217.Contig10_All	0.276	1.35	2.08031220668459	0.00327035311966786	0.000805529035369071
CL1217.Contig6_All	1.2	5.876	2.24918683676279	7.184250050424841e-42	1.66305707718608e-43
CL1217.Contig7_All	0.07	0.506	2.58462688440947	4.13743687684726e-05	7.383096960678329e-06
CL1218.Contig2_All	2.463	4.166	0.7215394312741579	0.00348339307834683	0.000862572625899387
CL1218.Contig4_All	3.39	9.9	1.51056140353544	8.93761937807798e-22	4.3374686081763706e-23
CL1218.Contig9_All	2.116	4.94	1.1846512214028602	2.1331540868557397e-09	2.35976598096037e-10
CL1220.Contig10_All	0.45299999999999996	2.333	2.28016935017888	5.8952190905509295e-08	7.492485798106469e-09
CL1220.Contig3_All	0.006	0.53	3.23335483249788	0.008895137831289871	0.00242543946868187
CL1220.Contig9_All	0.33299999999999996	1.296	1.7982712867327197	0.013534018378892001	0.0038670098265753
CL1221.Contig3_All	1.256	2.29	0.826415953817893	0.000105600206745175	1.99954551694442e-05
CL1222.Contig3_All	2.023	4.34	1.05713100642521	0.0102614987882421	0.00284153575456017
CL1222.Contig4_All	2.056	5.8	1.4544302232659	1.61571153248673e-06	2.42133200640755e-07
CL1225.Contig13_All	18.17	30.996	0.733361971729463	2.31135943210568e-30	7.918718723689369e-32
CL1225.Contig16_All	4.3260000000000005	9.306000000000001	1.06124821796263	9.203797463020291e-09	1.0812191097977199e-09
CL1225.Contig1_All	1.806	2.7060000000000004	0.5379228117692321	0.0404201957667396	0.0133130140564289
CL1225.Contig3_All	3.363	4.896	0.5058381283706289	0.0401016177195444	0.0131923217664058
CL1225.Contig5_All	5.016	7.553	0.5500113182184929	0.0302103970541126	0.009549062952592979
CL1227.Contig26_All	0.24600000000000002	4.31	4.0661217549949695	2.9195878963760997e-38	7.51857969349344e-40
CL1228.Contig3_All	0.7659999999999999	3.4	2.09125999187111	4.79268062703662e-11	4.60796522955023e-12
CL1229.Contig15_All	0.226	2.636	3.33997899052557	4.0938220690071803e-10	4.2522270014579295e-11
CL1229.Contig17_All	0.486	1.506	1.52527700005131	0.00530048859323626	0.00136712856949013
CL1229.Contig18_All	0.063	0.9129999999999999	3.00760607922854	0.00189450838497345	0.00044398090248081394
CL1230.Contig12_All	1.713	4.113	1.20806200117049	4.32579084467224e-06	6.81350463224862e-07
CL1230.Contig3_All	1.96	4.81	1.25438819246102	3.14055760479523e-16	2.0656971630921804e-17
CL1230.Contig6_All	0.546	1.653	1.5631687634770601	1.09592248953362e-10	1.08651501963501e-11
CL1231.Contig5_All	0.41	2.806	2.6948037464246806	2.64371022792467e-10	2.7071260967005702e-11
CL1231.Contig7_All	1.013	2.47	1.24456776072096	0.000162993520148353	3.17098550766841e-05
CL1232.Contig2_All	2.4530000000000003	4.39	0.8020837957358741	0.000220202685747044	4.3721284283194394e-05
CL1233.Contig2_All	0.15	1.32	2.85674169999663	6.5569516996381e-05	1.20327685060789e-05
CL1233.Contig7_All	2.57	3.7260000000000004	0.49559641398837395	0.0299551929544552	0.00945697560963275
CL1234.Contig15_All	0.156	1.3730000000000002	2.3689454266617798	0.0316892730587162	0.0100841744328985
CL1234.Contig27_All	0.083	3.63	4.02544938519497	6.856879625909239e-05	1.26130492345262e-05
CL1234.Contig30_All	5.376	8.616	0.639324886466599	1.4411787504283998e-12	1.21906283329446e-13
CL1234.Contig4_All	3.033	6.933	1.15191036632703	4.93863585983011e-16	3.2922361557832304e-17
CL1235.Contig1_All	1.5530000000000002	3.966	1.2644155998646698	0.0336887693408598	0.0108103670937679
CL1235.Contig5_All	1.946	3.853	0.927129606426583	0.0306665157802846	0.0097129452309612
CL1238.Contig2_All	8.232999999999999	12.14	0.522574618889297	0.00040445272503664197	8.384866565908109e-05
CL1239.Contig2_All	4.75	5.736000000000001	0.23283992490306502	0.0257416362044648	0.00797026651821937
CL1239.Contig4_All	0.0	1.003	4.26815759284898	6.31572719031609e-05	1.15598213742882e-05
CL1239.Contig7_All	2.823	5.32	0.871638514331618	1.69407430138819e-15	1.16926891365777e-16
CL124.Contig11_All	1.556	3.053	0.925585330528646	5.41271193129914e-05	9.82033565173394e-06
CL124.Contig12_All	1.436	2.81	0.910240959927657	0.0120864772310961	0.0034083047495101397
CL124.Contig18_All	381.89300000000003	751.9	0.939877227937723	1.9345671093616697e-18	1.11566682029681e-19
CL124.Contig1_All	8.923	15.863	0.788418162022635	2.1933879283579e-07	2.9625718342131205e-08
CL124.Contig3_All	200.88	257.83299999999997	0.324398552445977	2.28252377721945e-12	1.9620683594456e-13
CL1240.Contig2_All	6.02	14.693	1.25126057408193	4.6332696129425e-13	3.7728153507424104e-14
CL1240.Contig6_All	1.693	6.702999999999999	1.9294992853768997	1.88367719713994e-09	2.0729108526882598e-10
CL1240.Contig8_All	2.323	6.002999999999999	1.32420023351428	2.02283486927751e-06	3.06296484487215e-07
CL1241.Contig2_All	0.03	0.46299999999999997	2.8552836785734703	0.008903810996309991	0.00242823273156954
CL1242.Contig2_All	0.036000000000000004	23.173000000000002	8.80392548334051	2.1529934575098495e-53	3.7643025984262395e-55
CL1243.Contig3_All	13.892999999999999	23.77	0.7408203607986179	7.27029098276612e-11	7.10175594702105e-12
CL1245.Contig4_All	3.4330000000000003	6.313	0.83953771588045	0.00152998211472176	0.000352363372382501
CL1245.Contig6_All	1.226	3.073	1.2869353076368302	4.53240662399804e-12	3.9755700708547207e-13
CL1245.Contig8_All	0.306	1.226	1.8523584135693798	0.0028210230563382303	0.000685019553245556
CL1245.Contig9_All	3.23	5.3229999999999995	0.6835625634657271	1.2233128936501001e-08	1.4545480548803798e-09
CL1246.Contig2_All	8.676	14.142999999999999	0.667422677991095	1.79899504970261e-08	2.1731471389520802e-09
CL1249.Contig5_All	3.823	6.74	0.780394145310204	7.0211822016721206e-06	1.13549827845949e-06
CL125.Contig13_All	3.016	6.14	0.9783215758380991	1.69986915246382e-05	2.8872480691535597e-06
CL125.Contig9_All	0.0	0.563	3.09508968397515	0.0135465719104949	0.0038708167793346103
CL1250.Contig2_All	5.212999999999999	9.946	0.8936725330344941	3.63665449704367e-15	2.56908695323735e-16
CL1250.Contig4_All	0.0	1.646	5.6180905337769405	2.68031753750338e-09	2.9919185392707e-10
CL1250.Contig5_All	0.0	0.563	3.6363028736663403	0.0023523040299215	0.000561541542426847
CL1250.Contig7_All	0.0	2.396	6.96144590674195	4.0654148154160897e-16	2.69479903430058e-17
CL1251.Contig3_All	9.07	13.38	0.521697980355803	2.58991363037187e-10	2.64921773777118e-11
CL1251.Contig4_All	0.866	4.873	2.45011019012522	2.8599798083445194e-41	6.745088438817709e-43
CL1251.Contig5_All	1.123	8.39	2.84738468159654	1.21851076832931e-38	3.1087302767241606e-40
CL1251.Contig6_All	25.82	29.105999999999998	0.134064567142835	0.0172562425149427	0.00507585198357788
CL1252.Contig2_All	0.14	0.7	2.2695575429557597	0.0031800265882762396	0.000781132699394767
CL1253.Contig1_All	0.253	4.82	4.15718509618827	4.6667928623238096e-35	1.33957158023304e-36
CL1253.Contig3_All	0.006	2.026	6.32340399099318	3.62862046489583e-16	2.39660187353357e-17
CL1254.Contig10_All	1.33	3.55	1.3709420194686202	5.576447644338349e-13	4.5718147422918194e-14
CL1254.Contig11_All	0.053	0.953	3.48605573037498	8.559687764795809e-05	1.5998945801473498e-05
CL1254.Contig12_All	0.643	1.7730000000000001	1.4199122666191102	0.000150439192192824	2.9106848651787e-05
CL1254.Contig24_All	1.636	3.64	1.10552117101703	4.85322200574914e-10	5.08330569133075e-11
CL1254.Contig26_All	0.71	1.696	1.2207020832862499	3.6826353242048896e-07	5.1022176815622506e-08
CL1254.Contig8_All	0.22	1.7	2.58161002157498	0.00110987043676252	0.00024855352446637
CL1255.Contig1_All	2.9	6.5329999999999995	1.1371425656332401	1.0496844439275998e-06	1.53602596301439e-07
CL1255.Contig2_All	2.32	4.08	0.771393747831272	0.0028232438276893103	0.0006856203256136049
CL1256.Contig12_All	1.453	2.7030000000000003	0.8570317404341701	2.22447499706023e-06	3.3833111733322e-07
CL1256.Contig14_All	0.0	0.623	4.8743316356366595	4.49701073886848e-06	7.098148420432921e-07
CL1256.Contig22_All	17.796	22.886	0.324205814344744	1.89047993194505e-05	3.23180260702996e-06
CL1256.Contig2_All	4.476	8.716000000000001	0.916741816489743	6.34883048693047e-05	1.16280187996211e-05
CL1257.Contig1_All	0.0	7.726	7.19441675488204	1.2824955099256899e-17	7.75102408447652e-19
CL1257.Contig7_All	2.7560000000000002	5.73	1.01009384519821	0.0018637880188754898	0.00043629426281199303
CL1259.Contig12_All	0.0	10.046	9.60088514832365	6.00689895872966e-38	1.5586868253877097e-39
CL1259.Contig2_All	9.193	13.843	0.5506735472851839	4.47689229278382e-08	5.61672024837048e-09
CL1259.Contig3_All	0.06	0.9	3.20342846014744	0.00069847184636548	0.000150882336362747
CL1259.Contig4_All	7.252999999999999	15.415999999999999	1.04709031323787	3.81840135630647e-38	9.87065776870437e-40
CL1260.Contig5_All	1.72	3.72	1.06808715119647	0.00347364330749145	0.000860067090088817
CL1261.Contig9_All	9.353	12.95	0.43639249884264497	0.0233978618486808	0.00714770403937255
CL1262.Contig10_All	10.556	17.643	0.7014539467800961	5.5510901178986503e-14	4.24443904415463e-15
CL1262.Contig4_All	9.416	12.402999999999999	0.35817176278013496	0.00266801378801976	0.000644987494103733
CL1263.Contig1_All	6.506	8.64	0.370281757660921	0.00137451178177093	0.000313284712194092
CL1263.Contig8_All	0.693	2.133	1.52087330036239	0.00606724262069105	0.00158644005996261
CL1264.Contig5_All	0.386	0.993	1.30533137717414	0.000148384170963775	2.8680149299660698e-05
CL1266.Contig10_All	1.72	3.9160000000000004	1.12978334723803	0.000341193085585781	6.97639841439368e-05
CL1266.Contig11_All	0.573	1.536	1.36250428602266	0.00017337394606296202	3.38766473183659e-05
CL1266.Contig12_All	0.653	4.886	2.73425645479996	3.94245543193745e-07	5.480476019842889e-08
CL1266.Contig1_All	0.0	2.123	6.69050906394013	1.87353140376284e-14	1.38823946146919e-15
CL1266.Contig5_All	1.5930000000000002	4.976	1.5915057234343202	4.610869730500289e-12	4.0479094488008293e-13
CL1268.Contig1_All	8.616	15.363	0.796950604032929	4.3726527327208004e-05	7.82902898919357e-06
CL1269.Contig1_All	3.273	4.69	0.488450036142288	0.0419259216202554	0.0138874648544315
CL127.Contig19_All	0.0	0.363	3.6780055774722795	0.00142693433544795	0.000326414454672995
CL127.Contig33_All	0.39	1.5730000000000002	1.96273701637954	6.300388036588899e-11	6.1200200573284e-12
CL127.Contig6_All	0.82	2.2430000000000003	1.31701251680934	0.0442901243472178	0.0147887850660245
CL127.Contig7_All	2.426	3.78	0.5951360988641639	0.0178684344964753	0.0052785050510405105
CL1270.Contig1_All	1.383	3.9730000000000003	1.47896318419627	2.2437371935323895e-07	3.03277752209742e-08
CL1270.Contig6_All	0.976	1.88	0.905567972025285	0.0310655955779056	0.00985998815614563
CL1271.Contig1_All	0.61	1.62	1.32678644845102	0.0229909523359451	0.00700588149734627
CL1271.Contig3_All	0.366	1.59	2.02512951283467	0.00314666449614745	0.000772137452336809
CL1271.Contig5_All	2.006	4.91	1.24175727838478	0.00126221652613113	0.00028565489804107004
CL1272.Contig31_All	0.036000000000000004	2.673	5.591088934449049	2.2888132702883902e-12	1.9679735007719395e-13
CL1272.Contig42_All	9.963	24.136	1.23088140359206	2.69573596077449e-09	3.0111850521559997e-10
CL1272.Contig47_All	5.292999999999999	15.843	1.5361235263811999	2.42205950030306e-22	1.1416644652183398e-23
CL1272.Contig49_All	16.6	22.61	0.408525201052006	0.0259292287205479	0.008034846512829309
CL1272.Contig7_All	0.836	2.263	1.3269717101902099	0.0241062516050047	0.0073909066801331
CL1275.Contig2_All	3.82	5.632999999999999	0.5221706301234971	0.00454776831547812	0.00115514841077151
CL1276.Contig12_All	0.843	1.3659999999999999	0.6598291952352751	0.0059988198063936704	0.0015673075038295599
CL1276.Contig13_All	2.186	3.0660000000000003	0.44120931268924696	0.0301081819781986	0.00951249048904873
CL1276.Contig2_All	0.87	1.5830000000000002	0.8266911335289991	2.44103234413516e-05	4.22935351897314e-06
CL1276.Contig6_All	1.016	1.79	0.768265030476059	0.0007508606980541151	0.000163082644478125
CL1276.Contig8_All	0.7759999999999999	1.5759999999999998	0.961947741567609	0.0135062051879192	0.0038583272494824897
CL1277.Contig2_All	6.416	13.745999999999999	1.06092094524854	7.8617603039404905e-16	5.302093514204621e-17
CL1277.Contig3_All	9.073	34.486	1.8842886081258001	2.52299924439138e-38	6.486283161685069e-40
CL1277.Contig7_All	9.423	36.376	1.91121082433654	7.3145328895349075e-96	6.223066065411849e-98
CL1283.Contig9_All	1.13	3.1430000000000002	1.41935498963733	9.645223572254699e-08	1.25401145269897e-08
CL1285.Contig10_All	1.196	3.963	1.6713861370124998	3.20737113302317e-06	4.976425090704489e-07
CL1285.Contig11_All	1.433	2.576	0.8000507930235571	0.038814663309328	0.0127144047333438
CL1285.Contig12_All	3.2960000000000003	7.693	1.1836454922478998	1.59253208968002e-08	1.91462938504901e-09
CL1285.Contig13_All	1.02	4.793	2.1949008004157	6.50934217857613e-12	5.78616344947866e-13
CL1285.Contig1_All	0.366	3.963	3.3409885995713298	8.053096577236521e-15	5.802215817538759e-16
CL1285.Contig4_All	7.15	13.335999999999999	0.864480696079137	1.9725607216924798e-10	1.9949512778266398e-11
CL1285.Contig7_All	1.09	3.866	1.77786305866758	4.18313434174016e-07	5.8296300174167e-08
CL1285.Contig9_All	0.6459999999999999	6.41	3.2385503097996002	1.06972334142299e-19	5.76707642508812e-21
CL1286.Contig1_All	0.34299999999999997	1.71	2.13255590837987	0.0129591391008197	0.00368228266744134
CL1286.Contig2_All	0.58	2.093	1.76890883095082	0.00071239814320223	0.000154154520976155
CL1286.Contig4_All	0.05	0.42	2.5382144670157203	0.00285490428388904	0.000694148713658286
CL1287.Contig1_All	5.153	15.306	1.53118967411295	5.61147901913224e-34	1.6847029539563499e-35
CL1287.Contig2_All	4.466	7.582999999999999	0.7272411305241309	3.45078548579996e-06	5.37477187694371e-07
CL1287.Contig3_All	11.71	17.796	0.5669239091806171	2.56824415736537e-07	3.49350364855676e-08
CL1287.Contig4_All	0.076	1.183	3.17879554995013	0.000942678593541283	0.00020850286676465902
CL1287.Contig6_All	1.506	5.586	1.84250701843676	2.0455994436500304e-13	1.62470484581934e-14
CL1288.Contig3_All	2.9530000000000003	5.66	0.898720211705665	2.3870364910108994e-10	2.4341541855326998e-11
CL1290.Contig2_All	9.626	13.606	0.45987433869952205	5.5155883980854393e-05	1.00147963375333e-05
CL1290.Contig4_All	4.796	11.28	1.19457031531666	2.82972415172183e-11	2.6648690920973503e-12
CL1290.Contig6_All	4.756	10.062999999999999	1.04106748528197	2.3270257714225e-17	1.4286931357695399e-18
CL1292.Contig4_All	0.043	1.24	4.449298546909519	2.17101068616017e-11	2.02726678160363e-12
CL1292.Contig6_All	0.6759999999999999	3.793	2.39881230553285	8.424477308044691e-10	9.01108332291453e-11
CL1292.Contig7_All	11.18	14.145999999999999	0.30297096171292	0.000833962581081778	0.000182785323551334
CL1293.Contig1_All	1.66	2.556	0.5809623090357011	0.012351068911898001	0.00349295300574941
CL1294.Contig4_All	0.0	1.39	6.36612924955176	8.451996549130059e-13	7.014020971183771e-14
CL1294.Contig5_All	0.273	1.07	1.8910443684410603	2.0657791928918803e-05	3.54813182578339e-06
CL1294.Contig8_All	18.066	38.293	1.04319918950279	1.0516822195214599e-19	5.66064821309347e-21
CL1295.Contig11_All	0.483	1.263	1.28792724915186	0.0151700412350261	0.00438998829395487
CL1295.Contig12_All	0.6859999999999999	2.2230000000000003	1.63925367217934	3.7068688508275897e-08	4.61228523651417e-09
CL1295.Contig14_All	0.0	6.566	7.86554262118494	3.92587542054867e-22	1.8680389373359497e-23
CL1295.Contig6_All	0.973	2.04	1.0145188808190402	0.0036830729498396795	0.0009174983356601869
CL1295.Contig7_All	0.21600000000000003	1.443	2.41791220429374	0.0024250424083870604	0.000581098257666726
CL1297.Contig1_All	9.943	13.85	0.441815981611989	3.1271417764187704e-05	5.49101269026495e-06
CL1297.Contig4_All	10.253	13.56	0.365824633861368	0.00042335039490694397	8.811690881595441e-05
CL1299.Contig2_All	0.883	9.01	3.31416334271607	1.4228729383670697e-95	1.2152033635588796e-97
CL13.Contig2_All	4.14	6.256	0.555844074693679	0.0398249362149642	0.0130869847476046
CL130.Contig3_All	8.376	13.94	0.7000707280344279	3.90677432305913e-06	6.12032087190499e-07
CL1300.Contig1_All	0.5529999999999999	4.25	2.6849581190075202	3.44465323163186e-05	6.08268468645858e-06
CL1301.Contig11_All	5.656000000000001	9.22	0.6711355846113461	7.19091841874068e-05	1.3274505275058198e-05
CL1301.Contig1_All	9.76	11.9	0.250950017220574	0.0443037672504539	0.0147947883947653
CL1301.Contig4_All	2.633	4.673	0.784207971416074	0.00278543209633328	0.0006755578573908371
CL1301.Contig7_All	4.486000000000001	7.2829999999999995	0.660682718143802	0.00594207945356128	0.00155131785206704
CL1301.Contig8_All	3.463	4.853	0.447253368929258	0.0274992827759556	0.00858277904544656
CL1302.Contig20_All	0.0	0.74	4.35622301723758	4.02989224552906e-05	7.17933482029917e-06
CL1302.Contig3_All	0.126	0.556	2.02952947938659	0.000779325309999704	0.000169799837962745
CL1303.Contig11_All	0.026000000000000002	0.613	3.41594291525441	0.00113144764172606	0.000253854130569641
CL1303.Contig1_All	2.336	3.8930000000000002	0.6933353643300679	0.00146821076182984	0.000336944117730988
CL1303.Contig2_All	0.72	2.3930000000000002	1.6728494886554501	2.5020761779903e-05	4.34247779556651e-06
CL1306.Contig4_All	4.08	6.346	0.607208028449078	0.00176641363565288	0.00041159488950320497
CL1307.Contig1_All	4.2	19.29	2.17787095379935	1.20283700233431e-23	5.34736901297011e-25
CL1307.Contig3_All	36.506	56.18	0.6027432479538589	2.6602417897060698e-08	3.26625691319823e-09
CL1307.Contig7_All	14.52	20.58	0.474163303470392	0.0287770163849604	0.00903298249561682
CL1308.Contig1_All	0.76	1.57	0.98519552472666	0.00570281037494059	0.0014825766312769
CL1308.Contig3_All	0.31	1.436	2.10733813112669	2.33736337494246e-06	3.5646841161239293e-07
CL131.Contig5_All	0.0	0.3	3.6597147503649996	0.0015162784047610001	0.000348817701385028
CL1311.Contig1_All	13.0	36.556	1.4523213337275702	1.2859554218872195e-192	4.174543189638038e-195
CL1311.Contig3_All	1.923	3.023	0.610969354094204	0.00143263715292776	0.000327937476791117
CL1313.Contig1_All	12.165999999999999	18.533	0.5678872267130389	4.96420479175184e-06	7.87259998674517e-07
CL1314.Contig1_All	7.006	10.513	0.543715490028237	0.0014039154323343599	0.000320598261487454
CL1315.Contig2_All	0.493	1.376	1.4294334678107	0.0015293311358842302	0.000352170318323458
CL1316.Contig8_All	1.8259999999999998	3.1260000000000003	0.737619574914009	0.0104984672723264	0.00291516079622214
CL1317.Contig10_All	1.6130000000000002	2.483	0.5795484876905911	0.0462556804760117	0.0155378130586537
CL1317.Contig4_All	1.31	1.936	0.5228935983730589	0.0415007638986277	0.0137307184570947
CL1317.Contig6_All	1.2930000000000001	2.036	0.618975155606394	0.0157047554981985	0.00456474309029535
CL1318.Contig4_All	0.623	3.58	2.4690349069722597	5.14943550020596e-23	2.3565631643788797e-24
CL1319.Contig12_All	1.886	3.283	0.755985079729825	0.00030849789220734503	6.272255016621159e-05
CL1319.Contig20_All	1.253	2.476	0.942515581905202	0.000151426423101392	2.9307754626924604e-05
CL1319.Contig22_All	3.1460000000000004	7.233	1.15082371823395	9.64842097350683e-08	1.2546373685783e-08
CL1319.Contig4_All	0.996	2.6830000000000003	1.3811375701411701	9.61926936737169e-11	9.48744687816546e-12
CL1320.Contig3_All	0.71	1.8130000000000002	1.28303921817451	0.00611219416395954	0.00159945890113767
CL1323.Contig1_All	3.64	7.723	1.0463614427030299	6.06754472474996e-11	5.8852500304117304e-12
CL1324.Contig2_All	4.976	13.722999999999999	1.4196441286386499	9.54373616032214e-26	3.8809960006190296e-27
CL1324.Contig4_All	0.04	1.653	3.2691454150846	0.00560023499506927	0.0014525859807871
CL1325.Contig10_All	0.84	3.0660000000000003	1.81831164662888	1.68924953225561e-10	1.6992233143258303e-11
CL1325.Contig11_All	3.866	5.09	0.36170091515453295	0.0173041469504933	0.00509201640094203
CL1325.Contig12_All	0.636	1.2329999999999999	0.9005948075980841	0.0490300110859715	0.0166232019239911
CL1325.Contig13_All	0.32299999999999995	2.7	2.99596949153782	3.82534763527189e-16	2.5302850651834396e-17
CL1325.Contig2_All	1.08	2.963	1.3976140346629	0.0057464671351570105	0.00149549118563477
CL1325.Contig9_All	0.736	4.073	2.40571914392832	9.52992641972807e-20	5.11699681069736e-21
CL1326.Contig1_All	0.0	5.122999999999999	6.98986252714717	2.37518828639943e-16	1.54882209660199e-17
CL1326.Contig3_All	8.16	17.69	1.08195953953843	1.62545824317549e-15	1.1190762431500803e-16
CL1327.Contig5_All	1.226	3.036	1.2695211895804	4.992822540150471e-13	4.0786483614663105e-14
CL1327.Contig6_All	1.88	4.273	1.14766386753243	3.1113413354766806e-16	2.0454634043880897e-17
CL1328.Contig1_All	0.0	0.623	2.61655525326715	0.0438378512243395	0.0146129354393864
CL1329.Contig19_All	12.41	16.866	0.40221692772344103	0.0495550818485834	0.0168345584295734
CL1329.Contig22_All	16.243	19.97	0.25766269379651	0.0013798964824614	0.000314602207906868
CL133.Contig10_All	0.306	1.58	1.9600466720565701	0.0422250255687342	0.0140072384868853
CL133.Contig16_All	0.023	0.38299999999999995	3.1162879357449196	0.00219180818969384	0.0005203389603041231
CL133.Contig22_All	0.0	0.81	5.037524841596019	1.4984549262931601e-06	2.2374476213752303e-07
CL133.Contig34_All	1.633	3.076	0.860516152336603	0.0348336722859431	0.0112313534312893
CL1330.Contig1_All	5.912999999999999	10.29	0.7627412099518871	6.288068336276459e-07	8.95281521984502e-08
CL1332.Contig1_All	11.82	20.875999999999998	0.783225660800619	6.178139963841049e-26	2.49015423715243e-27
CL1332.Contig7_All	8.443	13.263	0.611545241057693	6.244758804577729e-13	5.13128996959954e-14
CL1333.Contig2_All	0.0	4.896	7.4459141176032695	2.62010216773443e-19	1.4425146904867e-20
CL1336.Contig21_All	1.676	2.7230000000000003	0.664322368568025	0.00141742056354481	0.00032402198877958
CL1336.Contig8_All	0.19	0.7759999999999999	1.98317656912086	3.6224128615571196e-06	5.653533744474711e-07
CL1337.Contig11_All	0.29600000000000004	3.15	3.3886990485161	3.7547107537215295e-13	3.0377826061449903e-14
CL1337.Contig7_All	1.8559999999999999	2.986	0.6599133886196651	0.0109325684727301	0.00304844283313876
CL1338.Contig10_All	0.12	0.47	1.8751723030526	0.00104086554649626	0.00023197693697466097
CL1338.Contig11_All	0.483	2.2430000000000003	2.15873940339675	4.4245177243959596e-13	3.59511946951671e-14
CL1338.Contig12_All	0.0	0.33	4.61730825490259	1.54526295521732e-05	2.60966596164776e-06
CL1339.Contig1_All	6.593	9.73	0.520867096012796	0.00446834231502462	0.00113263750112538
CL1339.Contig6_All	0.59	1.253	1.0187657909687802	0.0279939500592192	0.008757601013101121
CL134.Contig25_All	2.763	6.97	1.29554927704862	3.6848518155988296e-22	1.7525504942269402e-23
CL134.Contig4_All	0.616	2.036	1.6806398862001202	1.6314240035039998e-05	2.76264037718357e-06
CL1340.Contig23_All	0.036000000000000004	2.02	5.264516142424879	1.0330741665929e-16	6.5823338203467006e-18
CL1343.Contig4_All	1.93	4.006	0.9992265317384119	0.0168390493855936	0.00493607681994094
CL1344.Contig4_All	16.4	26.226	0.654882626627265	2.66099798115182e-05	4.63249839177185e-06
CL1344.Contig5_All	6.23	16.5	1.36849401511396	4.90848537668736e-11	4.72518848708971e-12
CL1345.Contig3_All	4.92	7.332999999999999	0.540868893886457	0.04775323897488	0.016120970781842
CL1347.Contig1_All	8.146	11.503	0.45824635366815397	8.30332054536451e-05	1.54890151222055e-05
CL1349.Contig5_All	1.5830000000000002	2.543	0.6419560811469711	1.0122048060631701e-06	1.47897591055636e-07
CL135.Contig15_All	0.0	0.486	4.019994420700749	0.000340460802657986	6.95994185350417e-05
CL135.Contig29_All	0.426	1.713	1.9542775788856999	1.40318726370177e-06	2.0872483154151198e-07
CL135.Contig33_All	0.493	1.39	1.42013753047152	0.000875800848489295	0.000192718546585805
CL135.Contig6_All	0.0	1.74	5.36027213959064	7.127546006609089e-08	9.12780570967738e-09
CL1350.Contig6_All	12.526	28.64	1.15814612186369	9.64890182906247e-33	3.01666139234071e-34
CL1350.Contig8_All	39.833	119.236	1.54488963271772	6.320043280645117e-218	1.7211821827940493e-220
CL1351.Contig10_All	0.0	2.85	6.738909736641411	2.0431177022213402e-14	1.51723712673946e-15
CL1351.Contig13_All	0.32299999999999995	14.673	4.4414827026585995	1.2178582789320298e-06	1.79618109745972e-07
CL1351.Contig14_All	7.313	11.72	0.6406467962127471	4.270102732670829e-13	3.46639420944498e-14
CL1351.Contig20_All	4.1160000000000005	6.796	0.680520224807672	0.00145527569453759	0.000333709475069038
CL1351.Contig24_All	0.0	0.376	3.07717474962698	0.0137518097494012	0.00393747758614852
CL1352.Contig2_All	1.92	2.95	0.582479424361161	3.75598211001095e-05	6.66230818724898e-06
CL1352.Contig3_All	0.433	1.683	1.90195331350555	7.039599449009691e-13	5.80741264813508e-14
CL1352.Contig5_All	1.043	2.25	1.06107549664354	3.16618925385976e-05	5.5640607685642e-06
CL1354.Contig4_All	3.443	7.933	1.15806475816202	1.06646622208935e-10	1.0566145547727199e-11
CL1355.Contig1_All	0.51	1.52	1.50840501530329	1.01470514431049e-07	1.32299252269154e-08
CL1355.Contig4_All	1.26	3.01	1.20966927747011	2.0984128945824894e-15	1.4584058767550803e-16
CL1355.Contig6_All	1.506	3.77	1.28068074503823	1.5855868164197898e-27	6.012579476630509e-29
CL1357.Contig1_All	0.12300000000000001	0.703	2.22683340085737	0.00361384002872276	0.000898322573644574
CL1357.Contig2_All	8.273	10.163	0.259230783396599	0.0206566935848193	0.00620861928036285
CL1357.Contig4_All	11.735999999999999	14.863	0.30148089930749294	0.00337116753998989	0.00083267448965915
CL1358.Contig2_All	1.186	2.256	0.8860028103587081	0.00230130693209443	0.0005483146170806469
CL1358.Contig6_All	1.173	2.19	0.845576805152763	0.0248018087727718	0.00763523296715105
CL1358.Contig7_All	0.643	1.61	1.2578692990638702	0.0166959840984335	0.00488904713120103
CL1359.Contig11_All	151.286	185.15599999999998	0.26023179651239203	0.0297427306864201	0.009379532349737209
CL136.Contig18_All	0.0	1.3259999999999998	5.975406628617491	6.91897249190341e-11	6.741245993113591e-12
CL136.Contig33_All	1.76	4.163	1.1948168161794699	3.82278987056044e-11	3.64047463435362e-12
CL136.Contig36_All	0.0	3.0860000000000003	7.6343098088177195	5.52660503946741e-20	2.9349440693047398e-21
CL136.Contig6_All	3.48	6.212999999999999	0.791764862226141	1.22406387537115e-08	1.4555743331610199e-09
CL136.Contig7_All	2.6460000000000004	3.7260000000000004	0.45439109576655107	0.00259604633131984	0.000626090652618683
CL136.Contig8_All	10.33	13.753	0.372707483087339	3.4992920434810897e-09	3.9510841228220097e-10
CL1360.Contig1_All	0.0	1.083	3.65025099149874	0.0023191098228656	0.000552884795675437
CL1360.Contig2_All	0.0	0.603	4.13460981777475	0.000220719501448827	4.383228949881379e-05
CL1361.Contig13_All	1.13	7.56	2.62571739993888	1.0751292304227e-09	1.16126616937935e-10
CL1361.Contig17_All	1.8659999999999999	3.7260000000000004	0.949245665250494	0.000369519590447481	7.60702851724102e-05
CL1361.Contig3_All	73.35	82.53299999999999	0.133326718011281	0.00714711898952093	0.00190531706476782
CL1364.Contig11_All	1.386	2.9330000000000003	1.0430347491982401	0.000747603884025162	0.000162293843012412
CL1364.Contig1_All	1.433	6.0729999999999995	2.02532225364793	5.63877184864426e-14	4.31393872339578e-15
CL1364.Contig8_All	14.216	22.506	0.62287670913978	0.0007559137751933441	0.00016428719284605802
CL1365.Contig17_All	0.0	0.593	3.73434509895844	0.00106046993405042	0.000236739475353442
CL1365.Contig20_All	0.61	1.51	1.24995688469637	3.37731391822256e-05	5.9560486091314695e-06
CL1365.Contig22_All	1.093	1.5530000000000002	0.467210672971779	0.0445796649706778	0.0148971197917222
CL1365.Contig30_All	2.416	4.32	0.796540585928243	0.00027042230896871	5.4483328660497e-05
CL1365.Contig35_All	0.32	0.983	1.5515368517214598	7.95495969272997e-07	1.14699499436778e-07
CL1365.Contig37_All	0.7	1.656	1.1666640552648702	0.0109930133944921	0.00306781212161592
CL1365.Contig38_All	3.73	8.38	1.1253604565856798	9.80718629678822e-30	3.42511157841163e-31
CL1365.Contig43_All	0.096	0.966	3.03742164805922	7.11536638797968e-06	1.15111773925234e-06
CL1365.Contig4_All	0.013000000000000001	0.8	5.26217254677916	4.09434679425791e-10	4.25366406423208e-11
CL1365.Contig7_All	1.5659999999999998	2.18	0.43591884228746297	0.00666059247862158	0.00176081459586471
CL1366.Contig11_All	5.3	10.956	1.00830014838539	2.53795720905642e-34	7.514507608243489e-36
CL1366.Contig14_All	4.726	5.89	0.277508670319609	0.0306997789297314	0.00972448388547387
CL1366.Contig18_All	2.13	3.8	0.7916310203017092	0.00038527784669277595	7.96048379945302e-05
CL1366.Contig19_All	12.95	21.233	0.672053190057647	1.72395222780249e-09	1.89169380494722e-10
CL1366.Contig24_All	9.21	11.1	0.23080930181147602	0.0112367010007244	0.0031434070644088398
CL1366.Contig27_All	14.203	19.003	0.382796107829069	1.92900980214787e-05	3.30145242832581e-06
CL1366.Contig2_All	5.45	8.25	0.55918542217146	1.93599628997808e-08	2.34623398396546e-09
CL1367.Contig2_All	7.122999999999999	53.263000000000005	2.68929000060749	2.08316352172832e-06	3.15681036087526e-07
CL1367.Contig4_All	0.6759999999999999	27.2	5.27074375724225	2.271569797614769e-135	1.1853002604168696e-137
CL1367.Contig5_All	309.18	419.79	0.405696827583912	6.87742078925809e-10	7.29711741948341e-11
CL137.Contig2_All	10.82	14.463	0.381828329738266	0.00025405186455424903	5.09581579341314e-05
CL1370.Contig4_All	0.38	2.74	2.7996356606190096	1.9689077501259002e-13	1.56079018035972e-14
CL1370.Contig5_All	0.0	0.313	3.33060265187153	0.00592650521598436	0.00154705815475973
CL1370.Contig6_All	0.65	2.583	1.96669452598275	4.55109554408988e-10	4.7529742457558597e-11
CL1371.Contig2_All	0.8059999999999999	2.25	1.38698409236246	0.00731913880159775	0.00195619807073358
CL1375.Contig3_All	5.246	7.7860000000000005	0.529625030406852	1.97936781068924e-06	2.99499105541226e-07
CL1377.Contig10_All	0.193	4.256	4.34386895188265	3.595841921613779e-40	8.793944436722939e-42
CL1377.Contig11_All	1.79	4.523	1.29427305637354	6.53915123938594e-13	5.382451334974639e-14
CL1377.Contig12_All	0.59	1.666	1.46148770757642	2.74852830981129e-06	4.22857418674315e-07
CL1377.Contig17_All	0.7659999999999999	2.166	1.45180393009715	4.51476259238788e-08	5.6661996804833104e-09
CL1377.Contig1_All	0.313	1.003	1.58273594907839	0.0005720381956474809	0.000121644890054625
CL1377.Contig24_All	0.32299999999999995	1.7630000000000001	2.27720528768166	0.000204463905139488	4.0374423539588204e-05
CL1377.Contig5_All	0.816	2.08	1.30670091609561	2.74290715975843e-07	3.74483708068285e-08
CL1377.Contig6_All	0.843	1.58	0.8690380440540271	0.0061634976731632105	0.00161395844209566
CL1377.Contig8_All	0.426	4.66	2.4610471873031403	0.0321969738976169	0.0102667794497815
CL1379.Contig4_All	21.3	44.72	1.03214754760748	2.1164339477398198e-53	3.698076267647079e-55
CL1380.Contig2_All	8.353	11.565999999999999	0.435687984797543	0.00077212561788198	0.000168088175643843
CL1381.Contig5_All	1.383	4.18	1.5423534649871697	8.08437525171648e-08	1.0422730462980101e-08
CL1384.Contig10_All	3.036	4.746	0.5994750332490419	0.0356463496548929	0.0115363886130113
CL1384.Contig11_All	0.7	1.186	0.7256437202385201	0.0272406470796899	0.00849493457319638
CL1384.Contig12_All	4.346	6.433	0.5243610624223839	0.000582001482029671	0.000123934780395172
CL1384.Contig14_All	3.2430000000000003	4.316	0.371141642274981	0.0165499860347361	0.004842328535556079
CL1384.Contig17_All	1.71	2.55	0.533527882614894	0.0006508395691237481	0.000139791757820573
CL1384.Contig18_All	0.413	1.6230000000000002	1.9190258409968999	4.1542326150256303e-10	4.31902843969565e-11
CL1384.Contig6_All	1.31	5.6160000000000005	2.0416268308459498	1.7904524523062302e-17	1.0916536717094e-18
CL1384.Contig9_All	4.793	10.033	1.02409275367392	3.94346620997318e-20	2.0800304351609098e-21
CL1385.Contig3_All	0.816	3.016	1.8326006748094898	2.0318961346569697e-09	2.2428609726332199e-10
CL1388.Contig6_All	1.18	3.09	1.3346324850971298	3.65808726570087e-06	5.71160208057807e-07
CL139.Contig63_All	0.0	0.233	2.80786729499709	0.0282938893932064	0.00886252963694476
CL1390.Contig2_All	3.9330000000000003	5.926	0.555856761625725	0.000109042956920379	2.06901046170849e-05
CL1390.Contig9_All	7.403	11.235999999999999	0.565310107215619	2.88196898501437e-06	4.44266139860764e-07
CL1391.Contig13_All	0.0	0.313	3.6103817044628297	0.0018039074350343698	0.0004211763660983
CL1391.Contig14_All	5.18	32.446	2.6047863938498796	8.100205305182497e-151	3.7501767518928086e-153
CL1391.Contig15_All	2.78	16.066	2.47758306148886	3.37316002754212e-36	9.318649458427001e-38
CL1391.Contig21_All	2.01	16.473	2.86787002438647	2.3075199060210703e-09	2.56120180422762e-10
CL1391.Contig22_All	3.783	8.16	1.06586587834952	7.58794453728122e-12	6.79108543954745e-13
CL1391.Contig24_All	2.86	59.833	4.3509097004809	2.5765927664821287e-289	4.743503971061237e-292
CL1391.Contig31_All	0.7829999999999999	2.526	1.64246821902834	3.16841461958008e-07	4.35683759373399e-08
CL1391.Contig39_All	2.226	28.84	3.5218987489391	4.96075088059778e-16	3.3077797054553495e-17
CL1391.Contig43_All	5.6	14.92	1.3697739207378798	9.39555858633041e-13	7.82059120657865e-14
CL1391.Contig4_All	2.7260000000000004	14.433	2.36351041392386	2.150132603023669e-119	1.3561589328206596e-121
CL1393.Contig2_All	61.776	68.866	0.118137030989613	0.00326961831695857	0.000805276809169224
CL1393.Contig6_All	0.873	2.05	1.18272692736537	0.0069386886734891205	0.0018444615461173602
CL1393.Contig9_All	0.003	0.68	4.74340506147213	7.55462799570314e-06	1.22588442693734e-06
CL1394.Contig12_All	1.546	2.983	0.9040554820608829	0.005932832321815029	0.0015488390443397198
CL1394.Contig2_All	3.4560000000000004	5.52	0.631434778724062	0.0319635702945154	0.0101815590642707
CL1394.Contig6_All	4.213	6.63	0.61208775750637	0.000229820561992104	4.5779851375712e-05
CL1394.Contig8_All	0.076	1.006	3.32018820135053	2.42347497740466e-05	4.19761347096168e-06
CL1395.Contig10_All	1.186	2.7460000000000004	1.16821376045556	1.0672639900731301e-13	8.32205019819983e-15
CL1395.Contig1_All	12.472999999999999	22.25	0.7978555917670059	2.02661489672563e-25	8.34948205779684e-27
CL1395.Contig6_All	0.773	2.19	1.46873810393862	2.89527076466415e-16	1.8989983740433202e-17
CL1396.Contig10_All	0.6629999999999999	4.186	2.58621056823777	4.45750590471769e-14	3.3854475225704e-15
CL1396.Contig13_All	0.76	1.693	1.08091121589614	0.0240395729768579	0.00736836820900075
CL1396.Contig16_All	13.65	17.166	0.29071283594835495	0.0176492459530479	0.0052045261111245
CL1396.Contig17_All	0.0	0.15	2.6808387099726403	0.0385426363480814	0.0126101825756365
CL1396.Contig9_All	0.14	1.953	3.5959483707668	2.74675321056444e-12	2.37309088574769e-13
CL1399.Contig4_All	1.02	5.3260000000000005	2.32270902447921	3.0333634545981497e-15	2.13199209231871e-16
CL1399.Contig5_All	1.643	7.87	2.19588440091279	4.721877171525081e-16	3.14438605955825e-17
CL1399.Contig6_All	4.926	8.88	0.8026414706918059	0.0229909523359451	0.0070058531626618105
CL1399.Contig7_All	2.676	4.406000000000001	0.6756438201222409	0.0144016990853146	0.0041442654854971705
CL14.Contig100_All	0.0	0.28600000000000003	3.0329947685954703	0.0158365534475053	0.004608744475370971
CL14.Contig103_All	17.62	22.5	0.317009569134042	0.008265202790958921	0.0022394865794409602
CL14.Contig109_All	0.07	0.72	2.5379266130518396	0.0166584758112486	0.0048771563204330895
CL14.Contig14_All	0.0	2.516	6.889353722511519	9.59822507370504e-16	6.51292446285417e-17
CL14.Contig17_All	0.45299999999999996	3.156	2.7301833498263903	2.9236465706922798e-18	1.70008337810795e-19
CL14.Contig37_All	0.0	0.716	3.80813305030817	0.00129048594334884	0.000292586809504775
CL14.Contig40_All	0.0	3.1630000000000003	6.89044987866966	1.2330889618195801e-15	8.4236049582459e-17
CL14.Contig55_All	0.0	1.416	6.0948827670218	3.34612076010224e-11	3.17013576010471e-12
CL14.Contig6_All	0.0	0.8959999999999999	5.430251264706019	2.33739867470875e-08	2.85204498522982e-09
CL14.Contig74_All	0.0	3.793	7.30498961322458	2.23427370791901e-18	1.29191538395543e-19
CL14.Contig82_All	6.433	17.543	1.4082369564787298	9.300665753729069e-33	2.90474832958684e-34
CL14.Contig83_All	1.16	2.53	1.07390389717838	0.000569693962961269	0.00012107811953827299
CL14.Contig92_All	0.04	0.7	3.77662414117392	3.9141607906117404e-08	4.883427039246641e-09
CL14.Contig94_All	0.06	0.8959999999999999	3.07701974538504	0.00257294174474846	0.000619901877694523
CL14.Contig96_All	0.0	0.41600000000000004	3.8188958882280697	0.000728552807261479	0.000157872420336449
CL140.Contig1_All	48.886	55.246	0.139347361387603	0.0308013077073312	0.00976268381721287
CL1400.Contig4_All	1.196	3.103	1.2938710014211998	0.0041751293550245	0.00105199178611426
CL1400.Contig9_All	0.996	2.6830000000000003	1.38814195925995	0.00246725558560399	0.000592181118516883
CL1401.Contig5_All	0.29600000000000004	0.946	1.5816051927351	0.00511643441272085	0.00131486311499703
CL1401.Contig8_All	1.97	4.836	1.25111830171975	5.55842984938871e-12	4.91550289955528e-13
CL1402.Contig10_All	0.063	0.6629999999999999	2.61900128690636	0.0130824948754657	0.00372331925658965
CL1402.Contig5_All	0.87	3.096	1.7788765407875702	1.63095610570694e-10	1.63880902841465e-11
CL1402.Contig8_All	4.056	8.07	0.955525277619634	9.2363440185282e-18	5.549976427177229e-19
CL1402.Contig9_All	0.23600000000000002	0.573	1.20487583656464	0.0101434059162195	0.00280618245112433
CL1403.Contig1_All	0.976	2.96	1.54967104590653	1.6940540035183201e-06	2.54464265610515e-07
CL1403.Contig2_All	2.3	3.94	0.733772683107417	0.00026695200880362004	5.37230812287641e-05
CL1404.Contig3_All	8.146	11.543	0.462227198975747	2.3109067609729e-16	1.50614993255854e-17
CL1405.Contig14_All	2.553	7.303	1.4775532766771697	4.46212377556001e-17	2.7901033216098897e-18
CL1405.Contig1_All	1.113	3.8960000000000004	1.7577242584576003	4.81029777349688e-09	5.503666475853251e-10
CL1405.Contig24_All	0.466	2.656	2.0300514563786103	0.0375360389505083	0.0122375059773722
CL1406.Contig6_All	1.84	4.35	1.20343418802545	5.051087597191301e-09	5.79126963119441e-10
CL1408.Contig1_All	6.266	9.41	0.5451440091680151	0.0025491088892072	0.00061368773231965
CL1409.Contig1_All	0.0	0.466	2.86775010621737	0.024269373695489	0.00744700013349455
CL141.Contig2_All	0.353	0.7659999999999999	1.0675037200267101	0.0173098209615592	0.00509425176035953
CL1410.Contig12_All	0.0	1.26	4.3372440250149	4.4237676356852005e-05	7.929222061217489e-06
CL1410.Contig7_All	0.0	1.86	5.56160758489082	3.98710789243269e-09	4.52490141651928e-10
CL1410.Contig8_All	0.066	0.71	2.6635501224784397	0.00599214039906655	0.00156543182912933
CL1412.Contig1_All	0.0	0.193	3.47293677582897	0.00327385051980016	0.0008064618162077701
CL1413.Contig1_All	3.14	6.473	1.00262535100846	6.968213691643341e-15	5.00386333638128e-16
CL1413.Contig3_All	2.246	3.823	0.7308215750927621	0.000866050545540932	0.00019038432219673602
CL1417.Contig11_All	0.0	0.63	4.41559829605548	4.30227707418767e-05	7.691845388872619e-06
CL1417.Contig17_All	1.526	3.766	1.2228683950797499	0.0156953176085007	0.00456114499054416
CL1417.Contig1_All	0.0	0.58	4.5054571132147805	1.7762806754179002e-05	3.0238493006082297e-06
CL1417.Contig24_All	0.0	0.24600000000000002	2.6230483927207797	0.0440213045709614	0.0146831992489844
CL1418.Contig14_All	0.7759999999999999	3.023	1.92575134434729	5.130327056492709e-36	1.4251218974330998e-37
CL1418.Contig17_All	0.17300000000000001	3.7060000000000004	4.34436814815703	4.62558788950674e-65	6.359062198040809e-67
CL1418.Contig1_All	0.156	0.41600000000000004	1.32802341538019	0.0045221774108085205	0.00114786003888156
CL1418.Contig2_All	0.8059999999999999	1.8030000000000002	1.11943241141551	7.32434878672159e-08	9.391687300409979e-09
CL1418.Contig3_All	0.17600000000000002	2.9530000000000003	3.9681782444184703	7.37818682030813e-43	1.6532963996354799e-44
CL1418.Contig7_All	0.0	1.376	7.218331692888299	8.00538753973236e-18	4.786767925836179e-19
CL1418.Contig9_All	0.213	0.72	1.70924226097804	1.38582380942427e-05	2.32575890629319e-06
CL1420.Contig24_All	0.0	0.65	3.73885326666691	0.00168997351776844	0.00039227385908854103
CL1422.Contig2_All	0.083	0.97	2.8619577659485	0.00491535884755197	0.00125858417080665
CL1422.Contig5_All	5.14	33.955999999999996	2.6872640412547004	1.8430923133915895e-69	2.3450748622424995e-71
CL1425.Contig16_All	1.916	4.696000000000001	1.2412761793001101	7.648075036296311e-06	1.24171452908517e-06
CL1425.Contig21_All	9.14	13.325999999999999	0.505689164093122	2.9785101919154397e-10	3.06326006251484e-11
CL1425.Contig25_All	0.0	0.32299999999999995	3.49034944860468	0.00387913861373685	0.000970777700749217
CL1425.Contig27_All	0.0	0.68	5.17671806829579	3.53025697349139e-07	4.88247483991445e-08
CL1425.Contig2_All	0.003	0.16	3.52768987648308	0.00264861280893976	0.000639749142820337
CL1425.Contig8_All	0.446	3.516	2.8827846809505298	1.75798268060806e-15	1.2158687595786998e-16
CL1426.Contig4_All	0.0	1.2229999999999999	5.60850733031919	2.9942152506959e-09	3.36350984391557e-10
CL1426.Contig6_All	1.3230000000000002	3.013	1.14876566920465	0.000254731171836854	5.11082891009736e-05
CL1428.Contig14_All	0.126	0.456	1.76560806751035	0.000327866532729011	6.68712291366399e-05
CL1428.Contig25_All	0.736	1.296	0.77871510512949	0.00523066564273555	0.0013471566059862
CL1428.Contig3_All	0.423	1.8359999999999999	2.01445662451761	9.22460618342568e-06	1.5116424194129801e-06
CL1429.Contig6_All	0.0	0.67	2.9400844378135096	0.0201664380736862	0.00604259401789595
CL143.Contig16_All	7.122999999999999	11.363	0.637072616278189	1.6655662448756398e-09	1.82563101112646e-10
CL143.Contig17_All	1.57	3.293	1.01658625399884	0.00025342153855618596	5.08262047796024e-05
CL143.Contig24_All	21.01	26.063000000000002	0.273437916216464	7.5004118720841e-06	1.2165965791774599e-06
CL143.Contig2_All	27.603	38.273	0.43445218647863	1.1328854039223002e-07	1.4846305376135901e-08
CL143.Contig35_All	0.0	11.48	8.71103918602442	2.96824337463829e-29	1.0537816900091699e-30
CL143.Contig40_All	22.516	27.78	0.265464259142299	4.51744067892726e-05	8.10598083436348e-06
CL143.Contig5_All	19.53	23.273000000000003	0.21532463092798498	0.0245168733918144	0.007532025353449409
CL143.Contig9_All	0.023	2.436	5.952548288958139	1.27400974067242e-19	6.89201548201402e-21
CL1431.Contig1_All	3.213	6.196000000000001	0.9140780493471891	0.000204773307588838	4.0440263331206e-05
CL1432.Contig1_All	0.6859999999999999	2.11	1.5058726022250601	0.0061003364218819795	0.00159622302069332
CL1432.Contig2_All	0.113	1.39	3.42825785714194	7.835315601519641e-07	1.1288050810485801e-07
CL1432.Contig3_All	1.043	4.74	2.14221195040545	5.51658809288658e-09	6.34962306253291e-10
CL1433.Contig3_All	4.856	10.44	1.06421071333927	1.5936703977511298e-33	4.87833484136982e-35
CL1434.Contig2_All	5.906000000000001	7.643	0.33353315438077596	0.0196821953692732	0.005879487150223429
CL1436.Contig1_All	4.4430000000000005	6.636	0.541345136637956	0.00550371651698149	0.00142512191560437
CL1438.Contig1_All	1.3459999999999999	7.143	2.37144117510008	1.42061348976754e-23	6.330998264274829e-25
CL1438.Contig2_All	2.31	22.33	3.2325180535683398	1.4486953223850595e-123	8.585048207776588e-126
CL1438.Contig3_All	0.13	9.546	5.5782818737388595	1.2746970854377e-19	6.898510992019959e-21
CL1439.Contig1_All	0.34299999999999997	2.2230000000000003	2.5832644474451296	3.21201323796714e-10	3.31040515527649e-11
CL144.Contig14_All	2.62	4.583	0.7671098665355679	8.838760741819521e-09	1.03635567134274e-09
CL144.Contig16_All	1.1059999999999999	1.94	0.76525079690663	0.018080702527130003	0.0053461350867545
CL144.Contig23_All	0.0	0.29600000000000004	3.07657796176895	0.0141067032196871	0.0040503102111297895
CL144.Contig29_All	1.776	3.676	0.9897004219271341	0.004436517011926821	0.00112350716765357
CL144.Contig34_All	9.25	20.566	1.11802931843622	5.1779098097528105e-27	1.9933694925451998e-28
CL144.Contig43_All	0.036000000000000004	0.556	2.8997307129791006	0.00497563518184322	0.00127542725837113
CL144.Contig44_All	0.033	2.363	5.845660752907929	6.933288787584699e-30	2.40857730490943e-31
CL144.Contig47_All	0.493	1.36	1.37839055206267	0.025971658083266	0.00804997480820025
CL1443.Contig1_All	1.5230000000000001	8.283	2.41278885670775	1.64602455078801e-32	5.19997298120354e-34
CL1443.Contig4_All	11.905999999999999	15.243	0.31618163095511204	0.0130668483091439	0.0037185815075282103
CL1446.Contig11_All	22.16	45.54600000000001	1.0039016392239302	1.4253197538787697e-23	6.35352451346643e-25
CL1446.Contig4_All	0.6629999999999999	2.4859999999999998	1.81539878462729	0.00189210475963662	0.000443355774415386
CL1448.Contig10_All	0.0	2.636	5.2786257329507595	4.98874184412404e-08	6.2893210486119e-09
CL1449.Contig3_All	0.57	5.76	2.42191813200052	0.0325430595760331	0.0103895449464564
CL1449.Contig4_All	0.06	3.343	5.3304268820694105	8.047302450168969e-16	5.432485814908511e-17
CL145.Contig2_All	0.65	2.2230000000000003	1.80255080230359	0.0115986535217296	0.00325679092328922
CL1450.Contig11_All	0.046	3.423	5.65703939807994	2.2931846247688097e-18	1.3269784447125098e-19
CL1450.Contig2_All	3.833	5.09	0.36724772539952705	0.00311919259576745	0.000764367887400657
CL1451.Contig11_All	6.763	19.703	1.5031293323298898	2.1310597348573497e-40	5.16526276177869e-42
CL1451.Contig12_All	0.27	1.173	2.07707983077055	1.04369139664157e-06	1.5268014298241502e-07
CL1451.Contig1_All	8.552999999999999	13.93	0.663409703471016	0.000160361678945379	3.11716355378258e-05
CL1451.Contig3_All	0.23600000000000002	1.62	2.34463105646565	0.008759805845958821	0.00238581086473194
CL1451.Contig4_All	3.463	14.093	1.9890130672201398	6.586677947579918e-60	1.00380862858279e-61
CL1451.Contig6_All	5.053	12.523	1.2707784386517	1.8102544853134598e-29	6.377440690977729e-31
CL1451.Contig9_All	5.922999999999999	9.982999999999999	0.711899020201617	5.02836936418789e-05	9.083032396889219e-06
CL1452.Contig10_All	0.0	1.5230000000000001	4.83912582556425	2.7853038954588904e-06	4.28758026827704e-07
CL1452.Contig13_All	0.066	45.193000000000005	8.69341443504838	2.52313819470273e-44	5.4394327624966696e-46
CL1452.Contig1_All	0.0	14.58	8.03465412426378	1.1377026634267499e-23	5.044172901530379e-25
CL1452.Contig9_All	0.0	2.096	3.9750132364557795	0.000660582540177879	0.000142021144392586
CL1453.Contig5_All	2.043	3.59	0.765513869714806	0.0220020893054527	0.006670037945069
CL1455.Contig4_All	1.113	3.12	1.4522080541019398	0.00013791405547013502	2.65497852705749e-05
CL1455.Contig9_All	0.7829999999999999	2.676	1.7348722299705601	1.8734641714077398e-07	2.50841501239379e-08
CL1456.Contig1_All	10.0	13.07	0.349600934316878	0.000678925507887295	0.000146297582425745
CL1458.Contig10_All	163.1	208.06599999999997	0.31825333738525396	3.73448042315529e-08	4.65030237228351e-09
CL1458.Contig2_All	128.99	161.316	0.288917961718842	4.960787881880399e-09	5.68449505757206e-10
CL1458.Contig4_All	11.165999999999999	14.94	0.38862924507381497	0.0158839330833058	0.00462495530821675
CL1458.Contig6_All	29.2	66.34	1.1499430193503402	8.193013892930588e-54	1.41908234272638e-55
CL1458.Contig8_All	141.833	182.06599999999997	0.328247787733457	2.68733171622361e-06	4.12886190610011e-07
CL1458.Contig9_All	34.363	45.42	0.36851798744875797	7.38163957333358e-07	1.0601487628796901e-07
CL1460.Contig1_All	0.7929999999999999	6.8660000000000005	3.05798031076572	3.1457904115816197e-15	2.2134099074495804e-16
CL1462.Contig3_All	0.2	2.68	3.66892753567483	1.0186754787144001e-14	7.393880819488531e-16
CL1463.Contig10_All	0.0	0.7829999999999999	3.1267334415138	0.0119717827903679	0.00337277769150193
CL1463.Contig5_All	0.95	2.266	1.2051265574016001	0.00143526397315633	0.00032860130856692595
CL1465.Contig11_All	6.62	20.593000000000004	1.60198437535096	2.68106226498372e-48	5.239575702499829e-50
CL1465.Contig4_All	0.486	4.0360000000000005	2.96726286969876	1.41516438991705e-17	8.58058453809264e-19
CL1465.Contig7_All	5.72	14.21	1.27546087169149	1.0148501376743499e-21	4.9383816259518897e-23
CL1466.Contig12_All	4.46	9.77	1.0795574854619399	0.000600929620502716	0.00012835167508221001
CL1466.Contig5_All	0.0	1.6059999999999999	6.140373479262849	1.3400650712586099e-11	1.23002552238883e-12
CL1466.Contig7_All	1.026	8.793	3.06585143686953	1.2750569996977597e-49	2.4279392094290496e-51
CL1467.Contig1_All	1.226	3.75	1.56668444544424	6.89843646964327e-05	1.269475231287e-05
CL1467.Contig4_All	3.39	6.146	0.826663380589221	1.26912366014655e-06	1.8762148621809603e-07
CL1468.Contig2_All	6.242999999999999	8.966000000000001	0.48477129081198	0.00412430929221579	0.0010378982278913698
CL1469.Contig13_All	0.0	3.693	6.4281714705000494	3.6330996998871e-13	2.93662168818082e-14
CL147.Contig1_All	0.0	0.5429999999999999	3.6267707254352795	0.0019309729983252	0.00045307335030094804
CL147.Contig2_All	0.826	4.823	2.37831739774192	0.000102865877717979	1.94373680787823e-05
CL1471.Contig2_All	7.12	12.07	0.725842721554866	0.0330097448473693	0.0105658656272495
CL1471.Contig3_All	0.5429999999999999	2.12	1.8948726310410602	0.0052811187632045	0.0013617298974384
CL1471.Contig4_All	1.04	6.096	2.4288543897449197	5.55051059310091e-07	7.852511064794611e-08
CL1471.Contig5_All	0.0	15.88	7.75593195547851	2.9333054478185697e-21	1.46093297320492e-22
CL1471.Contig7_All	0.055999999999999994	1.8359999999999999	3.81672464956794	0.000168322223100882	3.28235486146636e-05
CL1472.Contig1_All	16.23	22.523000000000003	0.437090230464058	1.10073547126213e-06	1.6149268314079097e-07
CL1473.Contig4_All	3.21	4.083	0.307704744693824	0.0216716231356441	0.00655592686634608
CL1473.Contig7_All	1.473	2.146	0.496431573707238	0.0108048583244838	0.00300918329292307
CL1476.Contig3_All	0.28	2.9960000000000004	3.3398355456818396	7.2621546932146e-17	4.59392713386971e-18
CL1477.Contig10_All	0.903	1.66	0.8313118072263521	0.0042162303432209895	0.00106308271993064
CL1477.Contig12_All	0.0	0.253	2.87900435963884	0.0235523364413157	0.007199013139794741
CL1478.Contig1_All	43.6	53.17	0.24694054003056304	0.00048224255646268	0.00010131516965445
CL1478.Contig7_All	0.5660000000000001	17.206	4.8154303965670495	5.131619835742271e-29	1.8397090219207198e-30
CL1478.Contig8_All	1.45	43.986000000000004	4.88034861660988	1.4554061036422593e-254	3.2660151348646486e-257
CL148.Contig10_All	1.09	7.62	2.7694286906522	3.34985987879609e-32	1.06957006740358e-33
CL148.Contig11_All	5.053	35.833	2.78604627389463	1.4067891017889191e-279	2.7278204331077785e-282
CL148.Contig13_All	0.27	2.373	2.9957976621215	7.22784968145676e-10	7.68231653652298e-11
CL148.Contig15_All	3.676	19.026	2.32761889714123	1.3341737794700197e-58	2.0928672110904597e-60
CL148.Contig17_All	1.736	9.913	2.47702582754617	2.0433766314171496e-62	2.9627380731783093e-64
CL148.Contig18_All	30.28	88.346	1.5086378330488401	8.304963210951587e-108	6.02530065850428e-110
CL148.Contig19_All	1.66	3.31	0.9793649130005211	0.005342901613816921	0.0013791738016188302
CL148.Contig1_All	0.72	4.43	2.5316549459183504	7.634229777497959e-11	7.468069391700441e-12
CL148.Contig20_All	0.226	1.756	2.62497367474157	0.0005904610089314741	0.000125890573507122
CL148.Contig21_All	0.506	2.073	1.88333041997675	0.00230379778835964	0.000549058672451821
CL148.Contig22_All	0.903	3.08	1.71885791989738	3.01389171526657e-06	4.65850122529002e-07
CL148.Contig25_All	2.676	11.302999999999999	2.03242989527813	4.859059165697339e-42	1.12004283259064e-43
CL148.Contig26_All	0.326	3.423	3.29409759143232	6.04618934699215e-20	3.2181181669975e-21
CL148.Contig2_All	0.883	9.513	3.35757114370448	5.85337892133623e-40	1.4385087743234598e-41
CL148.Contig3_All	14.433	83.74	2.49995927406791	9.551601301963644e-215	2.6428753684162687e-217
CL148.Contig4_All	0.496	2.9	2.44418673539666	2.9570132296181298e-08	3.64706243989373e-09
CL148.Contig5_All	0.23	3.853	3.90475377085722	4.542727795130879e-16	3.02261284261742e-17
CL148.Contig6_All	42.0	232.553	2.4377596564658504	0.0	0.0
CL148.Contig7_All	0.413	2.63	2.55967485524019	1.4392792708171001e-08	1.72246912451215e-09
CL148.Contig9_All	4.346	17.65	1.98541716749241	7.468098987238408e-77	8.224850297498889e-79
CL1480.Contig10_All	1.256	2.923	1.16383649247825	6.02517590065702e-05	1.10024209266774e-05
CL1480.Contig12_All	0.18	0.736	1.9319566607182899	0.000492664342788674	0.000103622770981543
CL1480.Contig13_All	0.813	3.67	2.09037546291266	1.98237631995019e-11	1.84507541315218e-12
CL1480.Contig7_All	0.03	4.386	5.245350283887481	7.64141051861125e-08	9.82084155412705e-09
CL1480.Contig8_All	1.413	1.983	0.44387181861311703	0.0449133580867879	0.0150257537223397
CL1481.Contig1_All	5.486000000000001	7.82	0.47116443365007604	8.06850035513299e-05	1.5022855407517902e-05
[truncated: 13,506 more rows]
