# Supplementary material for: Leveraging Transcriptome Insights and GsHZ4 Gene Expression to Improve Alkaline Tolerance in Lupinus angustifolius
Source: Plants (Basel). 2025 Nov 7;14(22):3408. doi: 10.3390/plants14223408 (PMC12656323; doi:10.3390/plants14223408)
Supplement: Supplementary file 1 [file plants-14-03408-s001.zip › Table S8A-E-DOWN.csv]

Gene ID	a FPKM	e FPKM	log2(e/a)	Qvalue(a-vs-e)	Pvalue(a-vs-e)
CL1.Contig7_All	1.203	0.31	-1.9450422283105901	4.6977616446047495e-05	8.448990691782441e-06
CL10.Contig10_All	8.193	5.7829999999999995	-0.538841778421354	0.000178456922378118	3.4924275153302804e-05
CL10.Contig13_All	3.7960000000000003	1.443	-1.42449675308218	1.6886559559099303e-05	2.86709860005797e-06
CL10.Contig9_All	14.845999999999998	9.052999999999999	-0.7504624936640809	3.82483763976268e-08	4.76740149830766e-09
CL100.Contig11_All	5.893	1.256	-2.23473915259213	1.3443814572771402e-15	9.207309769168622e-17
CL100.Contig12_All	8.2	3.6460000000000004	-1.20610590805635	1.15866340208813e-23	5.142154186482321e-25
CL100.Contig5_All	13.312999999999999	10.93	-0.32139055694768603	0.00661151812317973	0.00174661676730682
CL100.Contig9_All	0.7859999999999999	0.053	-2.88103039278539	0.00771027189350527	0.00207341959479587
CL1000.Contig6_All	0.35	0.0	-2.78067051310324	0.0302495665807701	0.00956408005011297
CL10000.Contig1_All	12.98	7.353	-0.851680682226771	5.634504950532011e-07	7.976251316168491e-08
CL10001.Contig1_All	12.37	9.402999999999999	-0.427226495177978	0.00329124260621427	0.000811463146326146
CL10002.Contig2_All	2.7230000000000003	0.5329999999999999	-2.3897977448875003	2.70584590460023e-09	3.02277280024351e-10
CL10005.Contig1_All	13.155999999999999	10.255999999999998	-0.394236272396379	0.0150680276048759	0.004355871027153
CL10008.Contig2_All	1.083	0.0	-3.0583872327273194	0.0130078554121548	0.0036978256044313796
CL1001.Contig10_All	6.466	2.946	-1.1607102547981598	2.81493397516716e-06	4.3350314393492297e-07
CL1001.Contig11_All	7.17	4.406000000000001	-0.7399610346974291	1.56581983618413e-06	2.34366375620056e-07
CL1001.Contig12_All	5.22	2.456	-1.12543232473385	5.30645304794553e-11	5.1273708071283495e-12
CL1001.Contig14_All	10.33	4.13	-1.35646030916172	2.8038089966909396e-21	1.39399379734825e-22
CL1001.Contig1_All	8.68	4.453	-1.00234020734682	8.128273678145861e-14	6.28493938511507e-15
CL1001.Contig5_All	34.856	6.2860000000000005	-2.5090547856896697	7.332431796385497e-158	3.2349668593391195e-160
CL10013.Contig1_All	40.966	33.77	-0.314202628703081	0.000151045062968998	2.92306536487098e-05
CL10013.Contig3_All	7.14	2.72	-1.4233747822365799	1.2623185593709697e-13	9.87875174897169e-15
CL10015.Contig3_All	17.613	14.123	-0.35638805040892496	5.11382270107856e-05	9.246861915859061e-06
CL1002.Contig12_All	1.3630000000000002	0.0	-6.51746189680107	1.8858314355787197e-13	1.49308512971809e-14
CL1002.Contig17_All	2.123	0.0	-7.0950035519228205	7.17790172149429e-17	4.53906615539275e-18
CL1002.Contig18_All	1.13	0.0	-5.825038804472211	6.84575188272453e-10	7.26202442689072e-11
CL1002.Contig24_All	1.09	0.193	-2.18326096293219	0.0101642361819457	0.00281260950667537
CL1002.Contig51_All	0.23	0.0	-3.26389877411672	0.00797899967855477	0.0021547207569693
CL1002.Contig79_All	1.05	0.0	-5.17852362628215	5.4489288447504e-07	7.700489542576849e-08
CL1002.Contig80_All	85.47	0.693	-6.26912442371325	1.7128222253034298e-20	8.87216462375847e-22
CL10022.Contig1_All	4.783	2.716	-0.852648824363185	0.0008084676863714349	0.000176713045241104
CL10024.Contig1_All	1.043	0.136	-2.7866633911032404	0.00251467692398658	0.0006048505030787559
CL10024.Contig2_All	7.382999999999999	0.36	-4.17740619776783	8.66437826111923e-16	5.86321246193519e-17
CL10026.Contig3_All	4.986000000000001	1.696	-1.5480299661232702	0.00041921810872771803	8.715633897327281e-05
CL10028.Contig1_All	12.7	8.363	-0.6339686262407851	1.4274730109566198e-05	2.40047722936637e-06
CL10028.Contig2_All	18.593	14.902999999999999	-0.35542587483793603	0.000428386099815686	8.924904855198371e-05
CL1003.Contig12_All	2.886	0.67	-2.03996286040044	0.00144372682447782	0.000330727590927297
CL1003.Contig3_All	30.146	22.08	-0.484507657580655	3.41269633809593e-07	4.71096189419722e-08
CL1003.Contig7_All	11.543	2.73	-2.1040647769175	4.28891654835241e-29	1.5324567287518101e-30
CL10030.Contig1_All	242.726	73.32	-1.75866966041756	1.5715225817388393e-231	3.8860936627673383e-234
CL10030.Contig2_All	3.23	0.31	-3.14289146845514	1.6732458404731e-05	2.83911165942711e-06
CL10031.Contig1_All	5.55	3.6660000000000004	-0.63333346104922	0.0012813413723222	0.000290332039306976
CL10033.Contig9_All	1.1059999999999999	0.53	-1.08000783742289	0.0128793071021234	0.00365637184239786
CL10034.Contig4_All	13.083	6.096	-1.13230542412854	5.723928471167719e-09	6.60199074628247e-10
CL10035.Contig4_All	4.913	2.8160000000000003	-0.8367869861446742	0.000755860130469859	0.00016426729997248
CL10041.Contig3_All	86.57	75.403	-0.22364172137195698	0.0463114479902297	0.0155600774566184
CL10043.Contig1_All	2.563	0.726	-1.81488508452907	0.00119366890646714	0.000269088480690549
CL10044.Contig2_All	4.28	1.59	-1.4521574454013702	4.63685340103712e-07	6.50183849083311e-08
CL10047.Contig10_All	5.936	0.7959999999999999	-2.9248354504923904	3.8065354907632e-41	9.010655593181158e-43
CL10047.Contig12_All	1.97	1.266	-0.673984841468931	0.0159905323360009	0.00466052302500822
CL10047.Contig14_All	1.3230000000000002	0.0	-6.270435876482099	2.36410572458643e-12	2.0350294598664397e-13
CL10047.Contig15_All	1.01	0.0	-6.004141425964861	4.8419101390054895e-11	4.65793464319021e-12
CL10047.Contig16_All	10.09	0.0	-8.29089792333366	5.228690408238879e-25	2.18949061300576e-26
CL10047.Contig19_All	0.51	0.196	-1.3539691224161599	0.0406667248032204	0.0134074644999833
CL10047.Contig23_All	4.13	0.0	-7.17702774633339	3.03298507787549e-17	1.8769895016678598e-18
CL10047.Contig24_All	0.26	0.023	-2.4832915899226604	0.0419308619968276	0.0138895580687982
CL10047.Contig26_All	11.6	8.246	-0.529149103264243	3.63663421748784e-05	6.439518203584481e-06
CL10047.Contig30_All	1.94	0.8759999999999999	-1.14409147629932	0.012915414365311002	0.0036678887612329103
CL10047.Contig32_All	1.436	0.66	-1.13161025734853	0.0149514263881749	0.00431841782234982
CL10047.Contig35_All	0.44299999999999995	0.016	-4.191554405100931	7.06262422520081e-07	1.01186990794833e-07
CL10047.Contig38_All	11.1	1.21	-3.2321095565437	6.226210111101509e-69	8.023711367821839e-71
CL10047.Contig39_All	27.616	11.235999999999999	-1.32751691485457	1.8528654253324397e-11	1.7209013939720302e-12
CL10047.Contig40_All	7.89	1.153	-2.8080719694950598	6.20416630725308e-46	1.27870788615469e-47
CL10047.Contig6_All	1.406	0.49	-1.5133952948367801	0.0007040994210709981	0.000152167023406039
CL10047.Contig7_All	0.93	0.033	-4.14090129154255	1.82879779442137e-07	2.4442540606161402e-08
CL10047.Contig8_All	1.76	0.34	-2.4100922513807004	1.21850896838306e-18	6.944856012745589e-20
CL10047.Contig9_All	3.17	0.02	-6.867492997312451	6.52520228807528e-29	2.3513986327537697e-30
CL10048.Contig2_All	15.603	1.453	-3.41813076551121	3.47414932406243e-28	1.28296544680403e-29
CL10048.Contig6_All	17.22	0.63	-4.7876262159673795	3.920854148487379e-115	2.584061482641089e-117
CL10048.Contig7_All	564.903	159.94	-1.85484131840542	0.0	0.0
CL10049.Contig3_All	3.5060000000000002	2.016	-0.828546876240229	0.00873028106030665	0.0023764380829096802
CL10051.Contig1_All	26.073	13.783	-0.9544304076663008	3.93985708635924e-22	1.87512098415036e-23
CL10052.Contig1_All	19.445999999999998	13.043	-0.609808008383735	3.8222007210939604e-07	5.30373132152061e-08
CL10052.Contig2_All	47.15	14.985999999999999	-1.6855494579734098	4.5371952177885095e-66	6.143634562529819e-68
CL10053.Contig2_All	1.8559999999999999	0.64	-1.50571393289911	0.006528119893081961	0.00172181135592606
CL1006.Contig11_All	2.623	1.25	-1.09176059429078	0.00047302707022020096	9.92657081932282e-05
CL1006.Contig18_All	1.033	0.0	-4.92894894897384	9.91211858645594e-07	1.4466825510505303e-07
CL1006.Contig3_All	4.76	2.206	-1.14598614747575	4.6071500440470503e-07	6.45717689565234e-08
CL10060.Contig1_All	8.086	3.963	-1.0518057580187299	3.30948928175745e-05	5.83030792224029e-06
CL10060.Contig3_All	4.94	1.46	-1.76499187253123	1.1320293002335001e-09	1.22552857205173e-10
CL10061.Contig2_All	1.393	0.563	-1.3222076040647701	0.00239367338320315	0.000572620251145183
CL10065.Contig10_All	6.46	1.8030000000000002	-1.88147359852058	3.01608698445903e-31	1.0004558778707299e-32
CL10067.Contig5_All	2.64	1.01	-1.39814265353482	1.70145676785602e-05	2.89087139243233e-06
CL10068.Contig2_All	12.323	7.95	-0.6653126290737379	4.1542326150256303e-10	4.3190479180161495e-11
CL1007.Contig2_All	20.693	10.0	-1.08479192961928	1.3249338762054099e-20	6.82399111821516e-22
CL10070.Contig3_All	4.17	1.916	-1.1484462786731	0.000236995315865621	4.72916642631261e-05
CL10075.Contig11_All	9.96	1.62	-2.62625182524818	1.10001006680018e-21	5.363564629945739e-23
CL10075.Contig2_All	25.803	8.933	-1.56606039465853	5.23886863690025e-44	1.13682502066551e-45
CL10075.Contig3_All	3.043	0.276	-3.53203104733787	5.49371212606371e-17	3.44830707318015e-18
CL10075.Contig4_All	0.503	0.0	-4.14069862972758	0.00017235968198788302	3.36615653791888e-05
CL10075.Contig7_All	2.6460000000000004	0.23	-3.39576144435346	2.0259957260296802e-10	2.05142054003855e-11
CL10075.Contig8_All	2.4659999999999997	0.17600000000000002	-3.55899264301818	1.30615730929841e-08	1.5571783255584899e-09
CL10079.Contig1_All	5.16	1.12	-2.23048237402627	2.92590458208718e-21	1.4569282386021998e-22
CL1008.Contig1_All	288.336	121.66	-1.28279599839061	0.0	0.0
CL1008.Contig3_All	112.56299999999999	5.25	-4.42138884290668	5.163318949385278e-103	4.00475292703797e-105
CL1008.Contig5_All	60.21	3.283	-4.22524803987206	8.260890551877225e-288	1.5388268637345092e-290
CL1008.Contig7_All	289.48	26.45	-3.48802372719365	0.0	0.0
CL1008.Contig8_All	25.53	0.0	-10.1357024432588	3.5099784058333595e-44	7.59364813392998e-46
CL10081.Contig2_All	1.28	0.8959999999999999	-0.545944364868707	0.024658316852369997	0.0075844158556007905
CL10083.Contig1_All	165.976	106.15299999999999	-0.6809279350140279	2.8626087612539093e-77	3.1214965141017996e-79
CL10086.Contig2_All	6.183	4.023	-0.650298670543339	0.0264522397294526	0.0082165097675942
CL1009.Contig9_All	0.326	0.0	-3.12633689105201	0.0120276562018451	0.00338943591674687
CL10091.Contig4_All	49.75	39.383	-0.371407810015921	2.49928727459195e-07	3.39589208653624e-08
CL10093.Contig1_All	4.553	2.043	-1.1549922815523899	0.009539106532875609	0.00261988228400248
CL10099.Contig2_All	8.68	6.79	-0.391104035153573	0.0164006058794656	0.00479344055149417
CL101.Contig6_All	7.992999999999999	6.1160000000000005	-0.42357951025122204	0.0005672370403852309	0.000120500332518708
CL1010.Contig4_All	3.09	0.82	-1.94463986650468	1.49682361506511e-12	1.26792527405241e-13
CL1010.Contig8_All	6.166	3.653	-0.7807973747654771	0.0125352472149934	0.0035484534971221295
CL10100.Contig2_All	4.49	2.546	-0.8357735466584209	0.00859436141351972	0.0023364439686681397
CL10100.Contig6_All	0.293	0.0	-2.9063254734862407	0.0196630813087956	0.00587227798079077
CL10105.Contig1_All	94.10600000000001	45.8	-1.0688685897385402	1.7584237728298696e-46	3.56672810410818e-48
CL10105.Contig2_All	164.80599999999998	56.57	-1.5696816063305898	1.7644389260014795e-116	1.1436427383721698e-118
CL10107.Contig1_All	44.41	19.226	-1.24406806613878	4.2497430597742e-73	5.059989503402249e-75
CL10109.Contig10_All	2.8760000000000003	0.003	-6.22728439578883	5.2612841740764296e-11	5.07971433308345e-12
CL10109.Contig8_All	6.24	3.66	-0.8005857345389891	0.0016476755337966	0.00038163007036736297
CL1011.Contig1_All	16.726	9.64	-0.827340225301294	6.32597841199595e-10	6.693416884432849e-11
CL1011.Contig2_All	67.78	41.223	-0.749660222700348	7.214608910418519e-26	2.91812924948081e-27
CL1011.Contig4_All	3.193	0.0	-6.91602880215685	9.64670738798432e-16	6.546873246382529e-17
CL1011.Contig6_All	85.67	42.063	-1.05909762208209	8.59192996724146e-34	2.5954183968235197e-35
CL1011.Contig7_All	10.286	3.19	-1.7114969157955602	5.59824131834184e-13	4.59090183277167e-14
CL1011.Contig8_All	6.593	3.75	-0.8505244542830129	6.5034922552757995e-09	7.53798095776972e-10
CL10110.Contig2_All	11.85	6.016	-1.01278758270913	1.74068305283787e-11	1.6121579244893701e-12
CL10111.Contig1_All	1.886	0.023	-4.990395637666571	5.17958974595544e-07	7.298415364597669e-08
CL10113.Contig1_All	47.543	25.36	-0.9379497919330401	1.09990971584262e-37	2.8804363459832e-39
CL1012.Contig2_All	2.47	0.33	-2.9153079300941496	2.90159613618942e-10	2.98036449248677e-11
CL1012.Contig3_All	1.426	0.3	-2.2439876216688504	2.54716521114905e-05	4.425726608186161e-06
CL1012.Contig4_All	2.786	1.703	-0.7519095319127941	0.037740432838741	0.0123144206281053
CL10123.Contig2_All	3.1460000000000004	1.22	-1.32575466566632	0.0122175277869394	0.0034509278850035
CL10124.Contig2_All	2.863	1.38	-1.0427413202638	0.0194582638806106	0.005803055516018621
CL10127.Contig2_All	4.6930000000000005	3.153	-0.606229714882927	0.0249028078886573	0.0076722096768764205
CL10127.Contig3_All	8.933	5.556	-0.712815126500545	0.0007032663221373099	0.000151975342812953
CL1013.Contig12_All	1.626	0.03	-4.95222396756966	1.10171413501272e-06	1.61660269271895e-07
CL1013.Contig1_All	1.163	0.0	-4.7806266880792805	2.53401388562084e-06	3.8797757208654706e-07
CL1013.Contig7_All	4.436	0.18	-4.539363431998071	9.90145736368721e-13	8.254630079554919e-14
CL10131.Contig1_All	2.003	0.46299999999999997	-1.8254139231850999	0.0406931951742872	0.0134175214224201
CL10132.Contig1_All	2.8960000000000004	0.0	-5.691278418503059	1.189200391979e-09	1.28910576489499e-10
CL10134.Contig1_All	8.173	3.1860000000000004	-1.36650387271422	8.4266143552551e-08	1.0881401181637299e-08
CL10138.Contig1_All	11.77	7.656000000000001	-0.6566019335336429	9.29749760757456e-07	1.35302806749154e-07
CL1014.Contig1_All	19.445999999999998	17.416	-0.199025507254255	0.0400089246419562	0.0131557265988088
CL10142.Contig2_All	3.823	2.6430000000000002	-0.567609144482524	0.0313259770416484	0.0099532100086468
CL10143.Contig4_All	4.0360000000000005	0.253	-4.0451740066241495	1.06787531915899e-10	1.05812696388486e-11
CL10144.Contig1_All	11.433	4.433	-1.39534677491075	3.9103892728786204e-12	3.41037675316088e-13
CL10144.Contig2_All	9.463	4.383	-1.14355841120217	2.46337189887927e-10	2.5149481945463397e-11
CL10145.Contig1_All	29.496	12.046	-1.3188620657736898	2.13480294962078e-31	7.04174745795303e-33
CL10146.Contig10_All	2.7260000000000004	1.1	-1.3299299399855902	3.5785173648117e-05	6.33193071272102e-06
CL10146.Contig4_All	1.896	0.94	-1.0366602350637	0.000501709276333301	0.00010565090765375101
CL10148.Contig2_All	5.57	4.376	-0.386383135580817	0.048193245088928	0.0162931366841857
CL1015.Contig1_All	10.056000000000001	8.28	-0.31587195276426	0.008532681843557221	0.0023177239348253697
CL1015.Contig5_All	10.876	3.65	-1.6102193560631999	1.0064596459632e-27	3.7847215602355e-29
CL10150.Contig1_All	1.75	0.073	-3.48307281305531	0.000682651056872689	0.000147197052438376
CL10153.Contig1_All	8.3	4.296	-0.9760214822395159	0.0038229032550720896	0.000955207505456617
CL10153.Contig2_All	127.28299999999999	55.463	-1.23543968144208	1.3028002338757095e-174	4.981403539187939e-177
CL10156.Contig1_All	10.186	3.2560000000000002	-1.66484535924555	8.57074972127173e-13	7.115371100221339e-14
CL10156.Contig2_All	2.31	0.33	-2.68285309853377	2.13214340540971e-05	3.6676917269248498e-06
CL10158.Contig2_All	8.946	5.712999999999999	-0.6687264355469771	0.00255293165631719	0.000614747099750445
CL1016.Contig4_All	6.973	4.263	-0.7452330522404531	2.21348098935825e-05	3.815323829998e-06
CL10163.Contig1_All	33.033	22.16	-0.609462015947569	1.1916008929328899e-15	8.12850475124266e-17
CL1017.Contig6_All	3.5660000000000003	1.82	-1.00018749292699	6.84831989620865e-07	9.80047261122171e-08
CL10171.Contig1_All	3.906	0.0	-6.071203138953849	2.4240390723408602e-11	2.2725201264259998e-12
CL10174.Contig2_All	7.55	5.252999999999999	-0.561759417174749	7.875711998321099e-08	1.01382697536069e-08
CL10176.Contig11_All	18.28	12.312999999999999	-0.6020107060263511	0.000226157140562471	4.5000831494303704e-05
CL10176.Contig5_All	20.146	9.816	-1.0701779612999	2.24369600379439e-13	1.7866857434516005e-14
CL10176.Contig6_All	52.74	21.11	-1.3516550601785502	5.578729913668529e-58	8.817988523424287e-60
CL10179.Contig2_All	6.4	3.4760000000000004	-0.8900789097310041	0.04412704321382499	0.0147247171803949
CL1018.Contig13_All	2.6	1.54	-0.7787299249181301	0.0152418288170951	0.00441358519375174
CL1018.Contig3_All	29.833000000000002	16.31	-0.907725916795205	4.611601570848089e-37	1.2343084881559298e-38
CL10180.Contig1_All	13.655999999999999	11.265999999999998	-0.313275156823822	0.00329951390777298	0.000813825942828774
CL10186.Contig2_All	26.796	0.0	-8.19485169144406	5.849711106372929e-25	2.45400090096104e-26
CL10188.Contig1_All	0.8859999999999999	0.0	-2.66553895501777	0.0386860269350126	0.0126667891630065
CL10188.Contig3_All	3.9160000000000004	0.8759999999999999	-2.16627603821812	3.64023600720924e-15	2.5720136324058397e-16
CL1019.Contig3_All	8.096	4.64	-0.842186221439078	5.874454546172861e-08	7.46481538607665e-09
CL1019.Contig8_All	41.66	12.82	-1.73424195382729	1.75779270647454e-59	2.7114256000870895e-61
CL1019.Contig9_All	2.823	1.5030000000000001	-0.9366956880748392	0.000955529443639966	0.000211532597155182
CL10192.Contig1_All	34.53	29.846	-0.246679546279592	5.8733909949513e-05	1.07015771347475e-05
CL10194.Contig3_All	14.283	12.333	-0.24693159253326896	0.0312501056372464	0.009924455847673779
CL1020.Contig10_All	0.223	0.0	-3.26154720626378	0.00645336799232499	0.00169928332981633
CL1020.Contig13_All	0.503	0.0	-3.07799060226577	0.0137273189577726	0.00392896989364166
CL1020.Contig20_All	0.38299999999999995	0.0	-3.92897337161317	0.00044396531642688095	9.2751114822052e-05
CL1020.Contig24_All	0.866	0.0	-4.9066958705901795	1.37934255424163e-06	2.0496755683577002e-07
CL1020.Contig26_All	0.6659999999999999	0.0	-4.748718213303599	3.8600263504262706e-06	6.04330145627644e-07
CL10201.Contig3_All	47.76	35.203	-0.478588515593344	3.1714076744471697e-28	1.1690933974955e-29
CL10203.Contig4_All	32.126	21.013	-0.6147607073498461	0.0335339908507315	0.0107563167018866
CL10204.Contig1_All	27.883000000000003	21.853	-0.3786881517103	0.0162748287594336	0.00475334014060836
CL10204.Contig2_All	22.12	14.466	-0.642142989228063	1.31220982769837e-05	2.19392540529364e-06
CL10204.Contig3_All	4.746	1.916	-1.31499376392864	0.00177220947856798	0.000413032167674626
CL10205.Contig1_All	7.166	5.303	-0.47017998790710097	0.00146472382428481	0.000336032198298852
CL10208.Contig5_All	0.73	0.086	-2.35021012118373	0.0318437538014829	0.0101381898146162
CL10209.Contig1_All	3.11	1.5030000000000001	-1.05903468660026	0.00186025588186316	0.000435366101287045
CL10211.Contig2_All	13.306	2.14	-2.64616829414508	1.20670635361716e-34	3.5202941403807795e-36
CL10212.Contig1_All	2.06	0.32	-2.65937573947147	5.29770997051296e-06	8.423426951524771e-07
CL10215.Contig1_All	3.386	2.156	-0.69064151729137	0.0011109599460783698	0.000248828434575383
CL10218.Contig2_All	5.726	0.0	-6.14339173149565	1.03461637754032e-11	9.38388195755976e-13
CL1022.Contig11_All	93.54	7.04	-3.7603020629154997	3.7493400291149677e-286	7.025060295515977e-289
CL1022.Contig15_All	1.56	0.0	-5.3000104999085496	6.30234155501167e-08	8.034630734689381e-09
CL1022.Contig16_All	47.396	1.956	-4.24317661852902	4.12620177858595e-11	3.94290093485217e-12
CL1022.Contig19_All	6.483	2.283	-1.5380896160409099	4.68425588980443e-12	4.1159075368921503e-13
CL1022.Contig1_All	4.663	0.253	-4.20720564650714	6.92994559773567e-21	3.51638233885845e-22
CL1022.Contig2_All	34.463	5.73	-2.62439408783397	4.316743550384709e-144	2.101989549905189e-146
CL1022.Contig3_All	23.576	0.21600000000000003	-6.59207581694112	1.40784988414655e-42	3.1853681010178594e-44
CL1022.Contig4_All	1.896	0.0	-5.81505739738902	5.08001964663074e-10	5.3336479371447894e-11
CL1022.Contig7_All	6.662999999999999	0.0	-7.6152595178203795	3.9009977781658594e-20	2.0567800220399998e-21
CL10222.Contig1_All	3.346	2.383	-0.523502922892642	0.0243424020651015	0.00747232562574888
CL10223.Contig2_All	1.11	0.09300000000000001	-2.84678333074583	0.0039863390241099295	0.0010003844538924599
CL10224.Contig9_All	3.386	0.986	-1.81105041703565	4.04247010171704e-14	3.05790021420109e-15
CL10225.Contig3_All	25.793000000000003	14.633	-0.8533378591425759	4.3014687285816693e-16	2.85646238147169e-17
CL10225.Contig5_All	8.27	1.883	-2.15948552997331	4.064636349645639e-46	8.328701032357409e-48
CL10225.Contig9_All	15.613	7.683	-1.05899934950531	1.44721393439577e-26	5.672319370744429e-28
CL10227.Contig1_All	2.7460000000000004	1.22	-1.20501157873926	6.47074547021177e-06	1.04083997051294e-06
CL10227.Contig2_All	23.22	3.986	-2.5787445093529	8.624940411331468e-134	4.585035535338199e-136
CL10227.Contig3_All	5.92	1.8259999999999998	-1.71700506972429	6.7860570465264e-17	4.28610195818646e-18
CL10229.Contig11_All	6.196000000000001	0.055999999999999994	-3.8455544334104	0.000937445156046084	0.00020724320787815902
CL10229.Contig12_All	1.206	0.006	-6.156520065855781	4.0302434796602e-15	2.85372040979012e-16
CL10229.Contig13_All	1.993	1.45	-0.49136917285380105	0.0357525664778369	0.0115769158463577
CL10229.Contig14_All	2.513	0.21600000000000003	-3.52610061092591	2.4581750634420295e-24	1.05907344124199e-25
CL10229.Contig2_All	3.503	2.4459999999999997	-0.5561898182188639	0.000915919225045384	0.000202145182895264
CL1023.Contig1_All	5.09	1.38	-1.9140903102307298	4.926956572108089e-37	1.32086103444062e-38
CL1023.Contig5_All	5.582999999999999	4.7	-0.288125880049607	0.00729583360989312	0.0019492539610475
CL1023.Contig6_All	2.12	0.6629999999999999	-1.7036890790735901	5.360168966297609e-13	4.39041269500335e-14
CL10231.Contig3_All	37.306	0.133	-7.4776971936684795	8.81592166051613e-36	2.47388986660816e-37
CL10231.Contig6_All	126.21	95.14	-0.43185116266536494	1.0606816219287801e-10	1.05030566497447e-11
CL10232.Contig5_All	2.36	1.23	-0.970833740139818	0.000439170545933441	9.16776527998706e-05
CL10233.Contig2_All	4.173	2.066	-1.04443685453175	0.000724631071921816	0.000156951563247799
CL10236.Contig1_All	5.21	0.0	-6.907155212995191	7.37479871582518e-16	4.9664486874693603e-17
CL10237.Contig1_All	4.15	1.486	-1.4820228162272702	0.00268880440446523	0.000650540815956477
CL10237.Contig2_All	3.753	1.273	-1.53942315532294	0.00737454272221405	0.00197317499665594
CL10237.Contig3_All	9.886000000000001	3.196	-1.66467664105638	2.74744061178295e-21	1.36447218339381e-22
CL1024.Contig4_All	1.29	0.10300000000000001	-3.2779324735144	0.00022132437111366498	4.396136894573621e-05
CL1024.Contig5_All	1.24	0.363	-1.73015132645874	0.0209799913672057	0.00631630342072229
CL10243.Contig1_All	18.156	14.856	-0.324950155607287	0.0137771841978595	0.00394504307092677
CL10245.Contig2_All	17.076	9.74	-0.8334866886467179	5.6760119156270096e-08	7.197809833527321e-09
CL10248.Contig1_All	2.91	1.656	-0.8233412230797529	0.048306016782864995	0.0163370508839063
CL1025.Contig4_All	5.54	3.636	-0.6426324117468071	0.00275705828441263	0.000668195741863791
CL1025.Contig6_All	8.916	6.746	-0.43283938212771	0.0107069436277041	0.00297899787789701
CL1025.Contig7_All	26.605999999999998	15.36	-0.826213100432874	4.64533618170129e-20	2.45884316726798e-21
CL1025.Contig9_All	10.946	5.01	-1.16194359491623	2.1988557224933398e-14	1.6369615903962501e-15
CL10252.Contig3_All	6.11	4.703	-0.41005988907501006	0.026406890044397002	0.008200985078931071
CL10254.Contig2_All	56.63	14.052999999999999	-2.04813022942819	5.8469606594551166e-292	1.0700553288616992e-294
CL10254.Contig4_All	5.99	2.823	-1.1232185894871598	1.38448396347616e-16	8.90734252193968e-18
CL10257.Contig3_All	3.516	2.206	-0.7133708837380419	5.12463767330721e-05	9.26768301153733e-06
CL10257.Contig5_All	13.395999999999999	0.0	-8.33337373098654	4.9895500919305196e-26	2.00456009270788e-27
CL10257.Contig6_All	55.04600000000001	28.763	-0.949757921704486	0.0100458609394257	0.00277558520890056
CL10257.Contig9_All	0.486	0.0	-3.44404136411512	0.00389566857736725	0.0009754236720929241
CL1026.Contig2_All	18.71	15.65	-0.29478398315377197	0.000836092197749006	0.000183270302219062
CL1026.Contig3_All	18.623	15.436	-0.30819679271033695	0.00015370789082879698	2.97861573231822e-05
CL1026.Contig4_All	2.32	1.113	-1.09708585905442	3.7813871028275e-07	5.2446263092005996e-08
CL10261.Contig3_All	2.926	1.156	-1.3837547669996002	3.9729974661573896e-08	4.95856467131802e-09
CL10263.Contig2_All	2.9130000000000003	2.04	-0.552180189220917	0.000191780850897831	3.7723989898060296e-05
CL10264.Contig2_All	2.1959999999999997	1.03	-1.07061476770143	0.0486848952270113	0.0164922349819644
CL10266.Contig3_All	4.8260000000000005	0.843	-2.56117379190466	4.698368274060399e-25	1.96434970651254e-26
CL10266.Contig7_All	106.0	0.40299999999999997	-5.3599220575843605	2.6130675592236e-07	3.55988397303322e-08
CL10266.Contig9_All	31.56	15.626	-1.04602996337877	4.72192164669293e-10	4.93703609718716e-11
CL10268.Contig1_All	2160.61	1771.453	-0.310699760575845	0.0022175236120779897	0.000526878662966874
CL10268.Contig2_All	197.75599999999997	174.233	-0.20598352200545003	0.0035435367054565603	0.00087918682328023
CL1027.Contig1_All	1.646	0.773	-1.10809966658092	0.0208587594940711	0.00627571492262086
CL1027.Contig2_All	1.963	1.003	-1.00810090222904	6.68844138853287e-06	1.07833430521674e-06
CL1027.Contig4_All	14.735999999999999	6.643	-1.18853290210476	9.32693808617067e-36	2.62033740650495e-37
CL10272.Contig1_All	3.6830000000000003	2.096	-0.836022833358399	0.0245679669869133	0.007551469057089991
CL10274.Contig2_All	79.633	65.623	-0.304981334191992	4.0784474850810997e-05	7.27161267002793e-06
CL10276.Contig1_All	3.096	2.02	-0.6575922724103249	0.0168752931460382	0.00494743637594857
CL10277.Contig1_All	5.083	3.5060000000000002	-0.5633386935278779	0.0292670098507042	0.00921006318838258
CL1028.Contig1_All	19.77	7.382999999999999	-1.4556825673717901	2.6188667228247602e-33	8.05361855218447e-35
CL10283.Contig1_All	19.102999999999998	14.493	-0.43082839089543	0.000674408283901421	0.00014525807304406298
CL10285.Contig1_All	18.323	11.046	-0.757810437126711	3.9120681347170096e-08	4.88039001707871e-09
CL10287.Contig2_All	4.633	0.0	-5.845898354348019	3.61171247233134e-10	3.73572517100439e-11
CL10289.Contig2_All	1.71	1.016	-0.791802281110187	0.0327975155799418	0.0104879307811629
CL10293.Contig1_All	7.622999999999999	5.8229999999999995	-0.426264464818178	0.0240397958374627	0.007368698395112379
CL10293.Contig2_All	7.8629999999999995	5.79	-0.47424480274196706	0.0202078472554825	0.00605698291068
CL10294.Contig23_All	2.14	0.456	-1.9178773984673998	0.0366639678474723	0.0119096587860713
CL10294.Contig24_All	6.966	3.7760000000000002	-0.916317766557849	3.5849638721525397e-10	3.7064960141397097e-11
CL10294.Contig30_All	15.01	8.953	-0.7826628853106709	1.52875302764404e-18	8.766373927011749e-20
CL10294.Contig32_All	2.966	1.88	-0.695334654737487	0.00474562239726819	0.0012107804327590801
CL10294.Contig34_All	5.466	3.363	-0.7394652967255602	3.51154938601385e-06	5.473622536925879e-07
CL10294.Contig8_All	6.632999999999999	3.013	-1.17612427031486	7.56452674809978e-17	4.7934434403469005e-18
CL10300.Contig2_All	8.323	6.746	-0.33770939206712397	0.0350514236536642	0.0113136852966085
CL10305.Contig2_All	6.626	3.97	-0.7768693838386931	7.35396102622349e-10	7.82356733067154e-11
CL10307.Contig2_All	9.293	5.776	-0.723279356752741	9.19927508667368e-11	9.063186984888212e-12
CL10309.Contig3_All	14.133	6.95	-1.04539681110092	1.3933848553297501e-05	2.33966253731594e-06
CL1031.Contig6_All	8.82	4.16	-1.1247344738995	1.0625075163376898e-49	2.0151044531949798e-51
CL1031.Contig7_All	5.22	4.033	-0.41329700561377203	0.0005946974005061201	0.000126876550732724
CL10312.Contig2_All	6.95	3.906	-0.8633312172087559	2.70076176565387e-06	4.1512613034462703e-07
CL10316.Contig1_All	2.4859999999999998	0.40299999999999997	-2.31158648909082	0.00673698291101396	0.00178379819424285
CL10316.Contig2_All	24.303	10.08	-1.3045795212181	1.1611654242515598e-43	2.5500659004456893e-45
CL10319.Contig1_All	2.93	1.806	-0.7241584457331508	0.0127535973970515	0.0036167934054929397
CL10323.Contig2_All	36.525999999999996	22.066	-0.7630543759160421	3.87060645846612e-21	1.9395618323867802e-22
CL10325.Contig1_All	11.083	8.693	-0.38617032156304404	0.0124702088459438	0.0035289558094939704
CL10325.Contig3_All	47.68	41.75	-0.22634794895223498	0.00145527569453759	0.00033367557240032003
CL10328.Contig2_All	1.073	0.0	-3.13305912854428	0.00987495997777992	0.0027230956761315197
CL10329.Contig1_All	0.426	0.0	-4.949448829371169	9.21650988391432e-07	1.3400374454847e-07
CL10329.Contig2_All	1.5330000000000001	0.7559999999999999	-1.05739892860035	0.00016559494016631898	3.2257442646398905e-05
CL1033.Contig4_All	32.59	24.413	-0.44425753275786495	0.000477275153898412	0.00010020397003294301
CL10330.Contig3_All	18.82	10.946	-0.8158956685666869	5.59871854352975e-10	5.90073878610104e-11
CL10331.Contig2_All	8.07	0.48	-4.11059970986105	3.095157062675768e-233	7.518900465987227e-236
CL10332.Contig5_All	7.693	3.373	-1.2196492192861499	1.95645302744829e-08	2.37294363794519e-09
CL10334.Contig2_All	4.96	2.813	-0.840718094347566	0.00399597472409399	0.0010030202138671198
CL10335.Contig3_All	3.8160000000000003	0.82	-2.1422770577383403	1.30939465139732e-06	1.9401714686928197e-07
CL10335.Contig4_All	2.496	0.29	-3.07925977883314	1.22550910322351e-11	1.11886879824356e-12
CL10336.Contig2_All	12.133	10.302999999999999	-0.27321283747006897	0.0205041691717493	0.006157192176174221
CL10337.Contig1_All	45.63	10.543	-2.1429245316550403	7.20491565052774e-56	1.1851481113201699e-57
CL10338.Contig1_All	10.056000000000001	1.67	-2.51929094853452	1.5058116827349e-09	1.6441262877243402e-10
CL10340.Contig1_All	13.693	8.07	-0.798094983093098	1.8678967785868798e-08	2.25963460273724e-09
CL10340.Contig5_All	1.3430000000000002	0.396	-1.73151177592733	0.0162014120057929	0.00472798564481999
CL10340.Contig6_All	5.303	2.613	-1.0231196109063199	0.0494109497013323	0.0167790968761807
CL10349.Contig2_All	6.733	4.176	-0.724319806662285	0.0038978830391079603	0.000976105528475716
CL10350.Contig2_All	2.423	1.68	-0.558981842758955	0.0349795608877812	0.0112859172789636
CL10353.Contig1_All	5.693	2.883	-0.9930971125686858	0.0018450092706322602	0.000431476274231828
CL10353.Contig3_All	3.406	2.403	-0.531653431068569	0.0472321024798504	0.0159146839996977
CL10354.Contig1_All	18.986	8.316	-1.22747629499773	4.78459330730847e-32	1.5360025792106598e-33
CL10354.Contig2_All	15.296	10.79	-0.541220397796923	9.57968873297747e-06	1.5734825019699101e-06
CL10354.Contig4_All	8.66	2.023	-2.12031923763795	1.3103759176076e-19	7.094455555142578e-21
CL10358.Contig14_All	21.163	0.0	-9.93511010405066	1.01452208466705e-41	2.35511292449236e-43
CL10358.Contig16_All	30.323	10.26	-1.57939630520221	2.59739582871835e-08	3.18485015447545e-09
CL10358.Contig18_All	19.44	10.33	-0.9492116136942449	4.664565568087389e-13	3.79880740179757e-14
CL10358.Contig1_All	35.366	25.66	-0.5009105995523461	1.26331751944653e-11	1.15545152326555e-12
CL10358.Contig22_All	2.653	0.0	-7.76867495435729	1.95344330774937e-21	9.620598699682908e-23
CL10358.Contig23_All	1.0659999999999998	0.0	-6.5270546921944	2.81221960378057e-13	2.2528881856034304e-14
CL10358.Contig3_All	33.52	22.803	-0.5938852896479621	1.6839723558204597e-23	7.53584875238073e-25
CL10358.Contig4_All	3.3	0.0	-7.44860154702402	5.50472192506746e-19	3.0864293065559395e-20
CL10359.Contig2_All	3.463	2.033	-0.8011636337744549	2.90368717488153e-06	4.47835497744752e-07
CL1036.Contig17_All	3.89	1.496	-1.3804187546950302	0.00561613467410191	0.0014572902235027699
CL1036.Contig2_All	17.45	15.116	-0.24574273364379504	0.00183781020267428	0.00042971261018977404
CL10361.Contig1_All	67.63600000000001	20.576	-1.74645271022951	1.6131857166811394e-106	1.1879491323083899e-108
CL10362.Contig1_All	9.63	4.953	-0.9886699617434821	2.32219213421815e-05	4.012572347215429e-06
CL10363.Contig1_All	1.97	0.013000000000000001	-5.68525065342515	2.67384271955113e-12	2.3086426060657396e-13
CL10365.Contig1_All	48.673	32.656	-0.610991567759925	1.7400633636410198e-19	9.49663113776062e-21
CL10365.Contig3_All	9.456	0.82	-3.5425771939004	8.63624639073188e-38	2.25224665672587e-39
CL10366.Contig1_All	37.716	8.142999999999999	-2.2510043908751096	1.975187385460529e-214	5.486751163341618e-217
CL10366.Contig3_All	2.443	0.06	-3.9235070000447596	5.2298842213046204e-05	9.46755005442822e-06
CL10366.Contig4_All	8.823	0.75	-3.45324178240345	4.45785698680631e-16	2.96419955200176e-17
CL1037.Contig3_All	24.54	1.96	-3.6648240493330597	4.5680869209498387e-97	3.831703227882289e-99
CL10374.Contig1_All	2.58	2.0	-0.411552383951403	0.033788495366431	0.010845680782448998
CL10374.Contig2_All	0.713	0.0	-3.9053766632677998	0.00045538416584435	9.52458221770792e-05
CL10379.Contig10_All	8.42	6.56	-0.39877380204944796	0.000177119592927382	3.4645192821238696e-05
CL1038.Contig1_All	34.173	27.063000000000002	-0.373372230468811	5.57912298926046e-09	6.42585539613617e-10
CL10382.Contig1_All	1.063	0.54	-1.00099017125675	0.0283129147568277	0.00886972267998052
CL10383.Contig3_All	11.883	5.8	-1.05276528463709	0.000227181871877313	4.52171069203074e-05
CL10386.Contig13_All	2.8760000000000003	0.003	-5.51513733542008	8.933802132910941e-09	1.04833347758902e-09
CL10386.Contig5_All	18.676	4.9830000000000005	-1.9307451603585	2.8300280158274702e-37	7.534574250726959e-39
CL10386.Contig6_All	317.38599999999997	292.66	-0.15231391874299	1.2715678498924302e-07	1.67385192467157e-08
CL10386.Contig7_All	19.913	17.7	-0.20617957554183	0.0398417922976662	0.0130942599361706
CL10386.Contig9_All	16.293	9.036	-0.8845177682961041	2.00436059481023e-13	1.58998604015426e-14
CL10387.Contig2_All	23.11	19.945999999999998	-0.248238532498083	0.000798427582662478	0.000174353246498312
CL10389.Contig1_All	18.936	14.985999999999999	-0.36899676958454997	0.00466744811083885	0.00118864901125504
CL10389.Contig2_All	57.59	27.51	-1.09619692832679	5.51710238972597e-21	2.78265148090712e-22
CL10391.Contig2_All	6.31	5.266	-0.299113805857991	0.0131212855104166	0.0037365636024734796
CL10392.Contig1_All	13.003	9.03	-0.5611905793922571	0.007329603388370729	0.0019594740272555603
CL10393.Contig5_All	9.89	6.056	-0.7443251422847029	9.910124035009081e-14	7.70480350746855e-15
CL10393.Contig6_All	5.236000000000001	3.4930000000000003	-0.6205663019283439	1.04141826548304e-06	1.52324920484551e-07
CL10397.Contig1_All	42.956	32.716	-0.4214609261872371	2.6854125490357e-06	4.1253281952222796e-07
CL10397.Contig2_All	1.273	0.29600000000000004	-1.9584331418703502	0.024306632011112002	0.007460286247119559
CL10399.Contig4_All	13.902999999999999	10.485999999999999	-0.445800729999386	4.226409490259171e-09	4.8070700328761e-10
CL10399.Contig5_All	7.82	5.252999999999999	-0.6136561571455289	2.31047425470862e-07	3.12751400782253e-08
CL10399.Contig7_All	2.6660000000000004	1.923	-0.5140961904231199	0.00602299905169417	0.00157428934789415
CL104.Contig23_All	37.903	26.943	-0.529112696218996	0.0005939909142309809	0.00012670141061414
CL104.Contig6_All	156.42	95.12	-0.7562927236414979	3.889212606536279e-41	9.2148384705728e-43
CL104.Contig8_All	34.253	18.813	-0.902544773678645	5.884683974019051e-25	2.4693133475589196e-26
CL104.Contig9_All	41.04600000000001	22.09	-0.9313916462335681	2.4083537681646198e-21	1.1902983775423098e-22
CL10406.Contig1_All	23.93	21.743000000000002	-0.174789527313036	0.0366106128628817	0.0118891368009692
CL10407.Contig1_All	0.946	0.026000000000000002	-4.13001189613451	0.000139180314769268	2.6811746294905602e-05
CL10407.Contig2_All	6.476	2.9560000000000004	-1.1606222461626898	8.324397436920479e-13	6.90450359318423e-14
CL10409.Contig1_All	4.743	0.0	-6.2625139323413	2.7280083079409303e-12	2.3563016485831497e-13
CL10409.Contig2_All	2.603	0.0	-6.08540585793823	2.3261656854167e-11	2.1767100849397e-12
CL10410.Contig8_All	11.353	5.343	-1.1265462735835101	7.09485661840967e-33	2.20501818474507e-34
CL10413.Contig19_All	7.002999999999999	1.89	-1.91850288215769	7.91613805209247e-35	2.2955575823732698e-36
CL10413.Contig25_All	6.3260000000000005	4.1	-0.661016961838686	2.59040606474937e-06	3.9709137609918706e-07
CL10413.Contig2_All	7.27	2.883	-1.36705847471315	7.306602742005279e-21	3.7130767327670094e-22
CL10413.Contig3_All	28.3	20.06	-0.533281911117013	5.15588655997529e-14	3.9299046014234594e-15
CL10413.Contig6_All	5.162999999999999	3.6060000000000003	-0.5491114938249471	0.0239245955007511	0.0073281746474881705
CL10416.Contig2_All	3.093	0.0	-6.83866110997904	3.2909123220914198e-15	2.31874560440176e-16
CL10417.Contig11_All	56.286	0.073	-9.41997555988067	1.11221012046659e-108	7.9843402839657e-111
CL10417.Contig7_All	208.29	51.876000000000005	-2.0411806892477	1.1849642517057798e-113	7.912842178431368e-116
CL10418.Contig1_All	36.93	20.433	-0.8901345853320121	8.969924324896852e-41	2.1467704897490496e-42
CL10418.Contig2_All	1.113	0.36	-1.62293460539068	0.0111049915801468	0.00310208609217743
CL10418.Contig3_All	10.243	2.583	-2.0179190154616498	4.755309109862929e-19	2.65847255406616e-20
CL10419.Contig2_All	6.796	2.6060000000000003	-1.4207910468884999	3.2228561129110597e-40	7.853688669232489e-42
CL1042.Contig7_All	106.616	99.14	-0.142183973146603	0.00892783986287755	0.0024358556526899396
CL10420.Contig1_All	134.67600000000002	125.07600000000001	-0.132651298013724	0.0409655161505438	0.0135273937457399
CL10422.Contig10_All	11.01	1.28	-3.12166155216415	2.4400674831771696e-59	3.77447855738859e-61
CL10422.Contig1_All	7.33	3.76	-0.9945067372345691	1.2178219888033e-05	2.0266962812858698e-06
CL10422.Contig4_All	4.053	0.0	-7.18931498306764	4.46947346110562e-17	2.79518585810229e-18
CL10422.Contig5_All	0.20600000000000002	0.0	-3.69358162887271	0.00116525620659526	0.000262086809054362
CL10422.Contig6_All	3.67	0.0	-7.32577078258553	1.62011394066506e-18	9.297326999960288e-20
CL10422.Contig8_All	8.373	2.546	-1.6836409360590698	0.000865043903273328	0.000190153608184846
CL10425.Contig8_All	1.5530000000000002	0.58	-1.4181533286442	0.0339182153020608	0.0108928615582045
CL1043.Contig4_All	3.373	1.14	-1.58429284646973	1.06764938863716e-05	1.76410226005452e-06
CL10431.Contig1_All	0.35	0.023	-2.49084561472537	0.0381375250176015	0.0124610223030778
CL10432.Contig2_All	1.8530000000000002	0.76	-1.33132354521438	0.00038303365072679	7.90869062057515e-05
CL10433.Contig1_All	6.86	3.463	-1.02476858223892	4.95892028423477e-12	4.36588964216927e-13
CL10433.Contig2_All	47.596000000000004	24.375999999999998	-1.00034642406679	6.707746983928349e-52	1.2085898942697599e-53
CL10434.Contig2_All	8.52	3.443	-1.33966783836332	1.27493569543235e-15	8.71780579122516e-17
CL10437.Contig1_All	1.7730000000000001	1.15	-0.6619788362317061	0.0478000099328558	0.0161398843970326
CL10437.Contig2_All	8.826	5.223	-0.791067928143775	3.75933262531493e-10	3.89250927074865e-11
CL10438.Contig1_All	6.176	3.576	-0.814619972883498	0.0174129912306174	0.00512897742744573
CL10439.Contig1_All	21.176	15.095999999999998	-0.5244437386088661	6.61644249445312e-09	7.676826184494241e-10
CL1044.Contig2_All	3.543	0.353	-3.12714797672409	2.03922140117451e-06	3.08799937882382e-07
CL1044.Contig5_All	1.93	0.863	-1.1802550378116399	0.000189837318649772	3.73106702006492e-05
CL10445.Contig1_All	3.263	0.18600000000000003	-3.73372906975281	1.3310656355604099e-08	1.5880335999322e-09
CL10448.Contig4_All	39.12	16.49	-1.2843028475487501	1.1966922567781596e-88	1.1119833711320196e-90
CL10448.Contig6_All	7.226	2.9360000000000004	-1.3347575155556002	1.96108123737902e-12	1.6769959817670698e-13
CL1045.Contig1_All	118.443	106.693	-0.18454222052445698	0.000553706128772025	0.000117426860224992
CL10451.Contig3_All	1.72	0.7829999999999999	-1.13810367546668	0.00894541007424205	0.00244182929275985
CL10452.Contig3_All	3.343	2.16	-0.670176120241605	0.000782381606351568	0.000170533928424242
CL10452.Contig6_All	1.03	0.0	-4.545711003737241	1.6142767896829598e-05	2.73184491249534e-06
CL10452.Contig7_All	1.956	0.9059999999999999	-1.1336599963505902	0.0038874994706898603	0.000973081797397674
CL10453.Contig2_All	3.64	1.123	-1.71110056065069	5.08601688821029e-06	8.076859430088841e-07
CL10453.Contig4_All	2.273	0.6829999999999999	-1.7519588763895901	0.0078894370716696	0.00212744422832861
CL10453.Contig5_All	109.87299999999999	64.15	-0.8056441130776649	2.48701563241115e-24	1.07204087860857e-25
CL10453.Contig6_All	16.656	3.19	-2.39880783465878	1.97820252048585e-20	1.0283429298850199e-21
CL10454.Contig4_All	4.93	3.783	-0.422358386700198	0.0037752725064787705	0.000942234780669896
CL10458.Contig1_All	0.563	0.04	-2.6940501316769505	0.0151477392355334	0.0043823793396075795
CL10459.Contig1_All	34.683	27.19	-0.38579666789626293	2.63246483091708e-06	4.0399752214601496e-07
CL10460.Contig1_All	5.132999999999999	2.926	-0.8436562384615458	0.000620193963031874	0.000132729804546114
CL10460.Contig3_All	106.88	53.193000000000005	-1.0409580494128798	5.459519992905019e-118	3.502970953420619e-120
CL10460.Contig7_All	2.246	0.2	-3.29204264435641	1.67461316832827e-08	2.0170589557730702e-09
CL10460.Contig9_All	1.396	0.586	-1.27085938497032	0.0073352125377992	0.00196121327836928
CL10464.Contig3_All	37.6	19.776	-0.962225338711994	2.3570224307732e-37	6.2579226213424e-39
CL10464.Contig6_All	2.226	0.78	-1.5422742686746	4.2699492609014296e-07	5.96038364988245e-08
CL10466.Contig1_All	39.98	29.72	-0.45405490049498	7.488207397747281e-05	1.38673528575463e-05
CL10468.Contig3_All	8.052999999999999	5.136	-0.684026283930905	4.96641876467587e-06	7.877193099379141e-07
CL10468.Contig8_All	3.46	1.633	-1.08911345491912	0.0447740900177729	0.0149747719092536
CL1047.Contig2_All	3.5	2.046	-0.808812534718768	6.27423584359847e-05	1.1481828355368401e-05
CL1047.Contig3_All	1.976	1.1159999999999999	-0.859436553339874	0.0007032663221373099	0.000151979316527157
CL1047.Contig5_All	32.243	27.583000000000002	-0.264877575542193	1.60701852845746e-10	1.61370583186136e-11
CL10473.Contig12_All	0.513	0.0	-3.98807252147978	0.00040495419528012596	8.397468421264599e-05
CL10473.Contig4_All	1.136	0.043	-3.9982348849769904	1.97394020585221e-06	2.98656348930056e-07
CL1048.Contig4_All	14.9	12.386	-0.305702606194864	0.0343192188736148	0.0110450484254461
CL1048.Contig9_All	13.982999999999999	11.743	-0.2886464910601839	0.0373516619200784	0.0121684173402312
CL10481.Contig1_All	20.673000000000002	10.825999999999999	-0.968169531227143	2.60798726427721e-21	1.2926580156933e-22
CL10483.Contig1_All	2.68	1.6030000000000002	-0.771099479808303	0.00523066564273555	0.00134714481529973
CL10483.Contig2_All	7.736000000000001	2.293	-1.7843077510222098	7.71620244409268e-36	2.15436358790056e-37
CL10488.Contig2_All	13.79	11.16	-0.340729751121278	0.00174250765629276	0.0004053981134169
CL10490.Contig2_All	7.17	0.36	-4.31842598103891	2.70570702388686e-46	5.51174550063011e-48
CL10491.Contig1_All	9.333	6.85	-0.48435084857755395	4.8046256335958e-05	8.65322508118253e-06
CL10492.Contig10_All	5.202999999999999	4.2	-0.34487433271162504	0.046955702693352	0.0158067182795918
CL10492.Contig13_All	3.466	0.0	-7.8017361511904095	1.5192464680450302e-21	7.449103850487691e-23
CL10494.Contig2_All	24.253	12.825999999999999	-0.953582382563988	5.70029897457968e-30	1.97651927450349e-31
CL10494.Contig5_All	25.35	19.0	-0.452673612996082	5.848025310440179e-08	7.428682884708041e-09
CL10495.Contig11_All	1.44	0.11599999999999999	-3.4427992367598397	1.43344249297412e-07	1.8978692411171698e-08
CL10495.Contig12_All	18.636	2.656	-2.83498823804999	2.19351445764448e-73	2.5902194732854996e-75
CL10495.Contig13_All	31.883000000000003	23.49	-0.47348449087074496	6.582378770625679e-08	8.40526416144951e-09
CL10495.Contig14_All	1.706	0.0	-5.740443996513781	7.67651905732589e-10	8.18344795039011e-11
CL10495.Contig15_All	3.33	0.713	-2.21335858934993	2.68639686640381e-06	4.1271329448237296e-07
CL10495.Contig17_All	5.57	0.55	-3.29976615522116	6.797729179211419e-16	4.56968417230372e-17
CL10495.Contig1_All	1.666	0.243	-2.6828272662788	3.88998991328489e-06	6.09275528586789e-07
CL10495.Contig2_All	23.903000000000002	2.823	-3.10429693617238	3.1146699274548993e-53	5.4694524097009786e-55
CL10495.Contig3_All	12.073	0.413	-3.8654831433513794	6.84547975340837e-05	1.2590111614772801e-05
CL10495.Contig5_All	6.063	3.553	-0.8049681664917941	0.0005031859316943071	0.000106000234723028
CL10495.Contig9_All	4.923	0.21600000000000003	-4.452226442402821	3.8827738558672395e-19	2.15629764452507e-20
CL10498.Contig11_All	9.75	3.4160000000000004	-1.53816461829485	7.47629406813673e-13	6.17825734775106e-14
CL10498.Contig12_All	2.48	1.403	-0.858476727802242	0.00100446264144406	0.000223185957183539
CL10498.Contig13_All	3.6860000000000004	2.033	-0.8915093004515401	2.84535814182609e-05	4.97111635096699e-06
CL10498.Contig1_All	15.963	9.493	-0.787317453771969	1.0036777824412899e-26	3.9120232527668796e-28
CL105.Contig1_All	17.576	7.446000000000001	-1.27416699062399	8.35385101614741e-41	1.99750571694847e-42
CL1050.Contig4_All	27.41	8.836	-1.6686513239113998	7.75954523836102e-49	1.4978446330394698e-50
CL1050.Contig5_All	1.73	0.34600000000000003	-1.99978729176984	0.0282013535505035	0.008829550778829829
CL1050.Contig6_All	5.26	1.0959999999999999	-2.2868240430998	4.41235964359859e-25	1.84284917684013e-26
CL1050.Contig7_All	54.293	23.993000000000002	-1.2150274514891102	3.654201680068019e-60	5.557055214029668e-62
CL10501.Contig1_All	21.983	8.773	-1.3604182142411398	4.2168815665509294e-41	1.00049761998605e-42
CL10501.Contig2_All	4.676	2.62	-0.871709213947083	0.000165064869277338	3.21398012316515e-05
CL10503.Contig10_All	7.893	5.636	-0.524736209603334	1.10586307021566e-11	1.00541767620426e-12
CL10503.Contig2_All	1.936	0.0	-3.88795312164361	0.000935415179289459	0.000206763866347441
CL10503.Contig7_All	9.703	5.0360000000000005	-0.9812265967020541	3.0082001967912297e-18	1.75088930602579e-19
CL10507.Contig1_All	106.556	23.273000000000003	-2.2174956258270497	3.43926329207149e-44	7.43691326037812e-46
CL1051.Contig10_All	39.256	13.645999999999999	-1.56207359148691	1.8529289650438597e-83	1.8570063049743395e-85
CL1051.Contig11_All	1.5730000000000002	0.0	-6.52706666990426	3.08867430606847e-13	2.47940488479254e-14
CL1051.Contig12_All	26.636	17.153	-0.672916455478479	1.8027901557578498e-19	9.84486268852711e-21
CL1051.Contig15_All	104.43	80.61	-0.412280077866465	1.98708785644703e-37	5.2578884107604e-39
CL1051.Contig3_All	21.706	14.263	-0.645530965514587	1.0724734874074e-23	4.74912822317597e-25
CL1051.Contig4_All	60.446000000000005	18.163	-1.77220706202562	1.3242054840803397e-103	1.0155348273301798e-105
CL1051.Contig6_All	23.206	8.37	-1.5097148750728	4.6839215197794594e-113	3.173706600691539e-115
CL1051.Contig7_All	36.113	16.393	-1.1765494145270001	3.908843218602929e-70	4.922354256851989e-72
CL10512.Contig1_All	1.39	0.223	-2.47869853668985	0.0032799381194204	0.000808114344346798
CL10512.Contig2_All	2.213	0.18	-3.4951933239981603	2.88435211164872e-07	3.9467468653368905e-08
CL10513.Contig1_All	110.646	43.54	-1.37852461360609	5.133142637668169e-112	3.5172299168753984e-114
CL10513.Contig2_All	7.29	2.733	-1.4515123096554399	9.11898298641725e-17	5.80230284141955e-18
CL10518.Contig2_All	2.06	0.653	-1.55172061412618	0.0486120612155502	0.0164627961292079
CL10518.Contig3_All	19.3	12.503	-0.665104900184041	1.22789181251908e-14	8.97397129587847e-16
CL1052.Contig3_All	0.633	0.0	-3.59169559252726	0.00195120404836058	0.000458394153543042
CL10520.Contig1_All	3.35	1.3559999999999999	-1.27339671009231	0.0430030864773781	0.0142929821075762
CL10520.Contig2_All	59.96	45.63	-0.416750656681091	3.84013455444625e-05	6.82036142134814e-06
CL10523.Contig1_All	7.77	3.8	-1.06602700080296	6.267070416307491e-13	5.15030602198563e-14
CL10525.Contig1_All	26.41	0.33299999999999996	-6.043191470453531	1.6053777198286997e-44	3.43992023236133e-46
CL10525.Contig2_All	3.013	0.0	-5.35269025789182	3.19341427242385e-08	3.94941417403734e-09
CL10526.Contig1_All	35.806	21.88	-0.7457213196248409	9.466921106797241e-23	4.38602316686733e-24
CL10538.Contig2_All	4.243	1.2830000000000001	-1.7369300638018	2.11812110671544e-07	2.8558339983242594e-08
CL10538.Contig3_All	2.623	1.676	-0.6736873348291479	0.0270524734551873	0.00842770687674509
CL10539.Contig14_All	4.22	1.726	-1.30351291718077	0.0008880029836153869	0.000195539034737156
CL1054.Contig11_All	0.653	0.0	-3.85492013450435	0.00105713477636247	0.000235948870704052
CL10540.Contig10_All	4.14	1.033	-2.00407624060324	3.41214604895505e-07	4.7096736972765e-08
CL10540.Contig11_All	27.046	21.703000000000003	-0.349222304492338	0.00235905547138298	0.0005634616251502549
CL10540.Contig14_All	119.21600000000001	15.606	-2.96658714815683	0.0	0.0
CL10540.Contig1_All	43.066	25.473000000000003	-0.790751684967729	2.73351396556549e-14	2.0448201923286104e-15
CL10540.Contig4_All	0.93	0.0	-5.19802795445141	1.30436643222047e-07	1.7188741291281997e-08
CL10540.Contig5_All	9.62	6.792999999999999	-0.5354328618294071	0.0234330982801099	0.00715924828824115
CL10540.Contig7_All	3.24	0.063	-5.41181360416396	1.3721758147477197e-17	8.313952244740409e-19
CL10540.Contig8_All	0.736	0.0	-3.57476548919512	0.00291396414927922	0.0007097466656543059
CL10540.Contig9_All	1.84	0.746	-1.31048528141228	0.00010322572726298199	1.95098626115246e-05
CL10542.Contig10_All	7.76	0.0	-8.39028893482134	6.23016400397653e-26	2.5118016709206198e-27
CL10542.Contig1_All	15.96	1.006	-3.98736205929721	1.42236406219444e-60	2.14288927647106e-62
CL10542.Contig3_All	4.046	0.0	-8.04800835254825	1.3441971234470597e-23	5.9875182877350785e-25
CL10542.Contig4_All	7.2	1.7830000000000001	-2.03660870567743	9.336259078552969e-30	3.25759143212327e-31
CL10542.Contig5_All	2.006	0.44	-2.17156016646735	3.50221774455373e-06	5.458313827243539e-07
CL10542.Contig7_All	4.22	2.903	-0.577858969164165	0.0021003952259554897	0.0004966467545544549
CL10547.Contig1_All	7.8629999999999995	2.553	-1.6446329107795399	1.61648850899529e-09	1.76954759655915e-10
CL10547.Contig8_All	6.1129999999999995	4.276	-0.5534093702139399	0.000424030437659919	8.827693080588578e-05
CL10548.Contig1_All	9.39	5.816	-0.716090110434312	0.000208108123235201	4.1150990794629206e-05
CL10548.Contig2_All	58.763000000000005	43.816	-0.45310602822495505	6.42963219329529e-10	6.80519253034457e-11
CL10549.Contig10_All	4.016	2.5660000000000003	-0.6789650734279139	0.0031797343216624	0.0007810262694704
CL10549.Contig12_All	11.985999999999999	9.933	-0.310018997439582	0.0030984125300603	0.000758891341051828
CL1055.Contig12_All	1.286	0.0	-7.374146030751731	7.20540559818703e-19	4.0682386561148795e-20
CL1055.Contig13_All	2.013	0.513	-2.00302459936182	2.86117911102704e-22	1.3558170257486697e-23
CL1055.Contig1_All	1.683	0.0	-7.50230777850932	1.0185337777622999e-19	5.47778956057045e-21
CL1055.Contig22_All	0.816	0.203	-1.9889636859366997	1.89527456401564e-05	3.2404120222908403e-06
CL1055.Contig5_All	4.726	0.0	-8.8126596108827	2.72945507217282e-30	9.371927915083901e-32
CL1055.Contig7_All	0.28	0.0	-5.10033535314016	4.3796087473948404e-07	6.123475268830779e-08
CL10551.Contig3_All	22.61	11.493	-1.0072001660488201	5.30668574226076e-13	4.3437151863164097e-14
CL10551.Contig5_All	5.406000000000001	2.43	-1.1595501520079299	0.00743275545278185	0.0019910178498867698
CL10551.Contig6_All	1.81	0.0	-6.158445519833269	1.01808747487345e-11	9.229530017970779e-13
CL10552.Contig2_All	4.853	1.66	-1.58495720106694	0.000140232614587092	2.70297379300638e-05
CL10553.Contig1_All	53.663000000000004	22.59	-1.27881304941982	5.379694045183929e-34	1.61394337572023e-35
CL10556.Contig1_All	259.02299999999997	145.08	-0.869549419553774	2.1559909941423993e-130	1.1931016198875098e-132
CL10556.Contig2_All	225.483	62.573	-1.88233840698871	6.106058912179408e-171	2.4344948276189693e-173
CL1056.Contig6_All	11.94	5.6129999999999995	-1.1258058910133601	2.45473417816265e-26	9.72288445478048e-28
CL1056.Contig7_All	1.24	0.27	-1.95653137765044	0.0315054619847341	0.0100188179073439
CL10561.Contig4_All	51.93600000000001	34.683	-0.6141588157848571	6.77247548788073e-16	4.55196995143947e-17
CL10563.Contig1_All	67.75	18.25	-1.9250947633216298	3.159738955947199e-159	1.3802646259557093e-161
CL10563.Contig2_All	9.812999999999999	4.586	-1.12485993471747	8.78626160519469e-10	9.42198732450996e-11
CL10565.Contig2_All	12.873	10.823	-0.28839286124059804	0.00054568705137645	0.00011561921990971399
CL10566.Contig1_All	13.106	4.95	-1.42244173395711	6.69663918805847e-10	7.09800859493768e-11
CL1057.Contig19_All	1.056	0.38299999999999995	-1.4395903965212602	0.0108706132149382	0.0030291540778461397
CL1057.Contig9_All	6.153	4.66	-0.4340371909633429	0.0233228382998357	0.007120988603976059
CL10573.Contig3_All	2.086	0.17	-2.95129903030437	0.00125780140693065	0.000284600895698779
CL10574.Contig4_All	1.966	0.973	-1.05633499331882	1.0539885478563298e-20	5.39979971303113e-22
CL10574.Contig5_All	0.953	0.18600000000000003	-2.33398957346672	1.8347075452365e-08	2.218085833791e-09
CL10575.Contig1_All	3.7560000000000002	1.59	-1.27032009022595	1.64358505046813e-05	2.78448710264716e-06
CL10578.Contig9_All	3.576	2.65	-0.46732453628734405	0.0358590979648303	0.0116169602210951
CL10579.Contig5_All	1.423	0.41600000000000004	-1.70496119254767	0.0183385178898561	0.00543075675761714
CL1058.Contig11_All	1.3030000000000002	0.27	-2.23982423153089	9.238600179932491e-07	1.34378126500461e-07
CL10580.Contig1_All	2.656	0.5329999999999999	-2.0909225940959	0.00546231834666712	0.00141321227840851
CL10580.Contig2_All	9.722999999999999	0.61	-3.7326411695357598	4.7708877090063606e-11	4.58597280379443e-12
CL10581.Contig2_All	4.38	2.633	-0.759421236146232	0.00385795137571814	0.000965013175551102
CL10582.Contig2_All	11.062999999999999	3.043	-1.8912542603407698	1.45243029559345e-23	6.477537234100529e-25
CL10583.Contig4_All	43.333	32.92	-0.42144143677598705	0.0007196737661805299	0.000155815116917994
CL10584.Contig14_All	6.372999999999999	3.34	-0.952171721361683	0.00121707427925326	0.00027475525318060095
CL10584.Contig17_All	1.556	1.023	-0.639503197947597	0.0196297337612695	0.0058610358903531294
CL10584.Contig22_All	1.023	0.45	-1.1711241126670902	0.0480274788119395	0.0162329090513742
CL10584.Contig5_All	11.043	1.16	-3.0943636347947097	2.54754024782984e-08	3.12149858467396e-09
CL10589.Contig1_All	27.27	15.443	-0.858441934582937	1.0096903971950399e-56	1.6399577139129496e-58
CL10593.Contig20_All	3.52	2.27	-0.6569087037821429	0.0223471902026107	0.00678780261464732
CL10593.Contig3_All	34.17	22.993000000000002	-0.6080538126149979	2.30110617042312e-19	1.26287859066556e-20
CL10594.Contig1_All	27.643	13.443	-1.06712733256579	8.70092126910152e-14	6.7419391475978896e-15
CL10597.Contig1_All	2.406	1.5759999999999998	-0.644768728238122	0.0479344687518746	0.0161946841311427
CL106.Contig10_All	3.003	1.15	-1.4191975998183701	1.7026757890831297e-12	1.44925047436383e-13
CL106.Contig11_All	3.716	0.293	-3.4574509253918304	3.12091539033548e-08	3.85499244112225e-09
CL106.Contig2_All	1.5859999999999999	0.943	-0.782569472000513	0.0039146164986551	0.000980892924704946
CL106.Contig7_All	3.1660000000000004	0.5329999999999999	-2.49584825941949	2.16444193817248e-06	3.28634520733e-07
CL106.Contig8_All	1.26	0.233	-2.15076885981949	0.0130910734113656	0.0037261885571098796
CL10601.Contig6_All	57.79	51.36	-0.203476598099899	0.0032603948432884397	0.0008027565333450099
CL10602.Contig2_All	13.523	7.93	-0.8055879942889158	1.24813727320238e-06	1.84328602069812e-07
CL10603.Contig2_All	33.09	28.166	-0.261826588933091	0.0492826328394156	0.0167285435333688
CL10610.Contig1_All	50.29	44.166000000000004	-0.21585908682402302	0.0173087481918108	0.0050937474934287
CL10611.Contig1_All	9.76	4.386	-1.17381201267283	8.763823655530719e-08	1.13378472007106e-08
CL10612.Contig1_All	17.523	3.43	-2.3861773180984	2.5966653700312896e-78	2.789071717086269e-80
CL10612.Contig2_All	65.683	13.73	-2.28913068135734	2.474361084538819e-96	2.0889669061609097e-98
CL10612.Contig3_All	6.6	1.29	-2.35367298085745	1.46540631888384e-13	1.15239637203669e-14
CL10612.Contig4_All	1.736	0.25	-2.84124773622664	3.16005086415443e-05	5.55258507144066e-06
CL10612.Contig5_All	72.46300000000001	4.946000000000001	-3.79471945348282	3.87804815266341e-23	1.7603680529149198e-24
CL10612.Contig7_All	61.613	1.183	-5.74316340184584	9.793986398612165e-260	2.112474462325119e-262
CL10612.Contig8_All	23.633000000000003	2.003	-3.55938638474815	3.90487913507605e-45	8.20552937053281e-47
CL10613.Contig12_All	0.18	0.0	-4.08208137057574	0.000195925527188266	3.85840833189119e-05
CL10613.Contig14_All	2.0	0.593	-1.6674269865878302	0.0184036542613804	0.0054534543586796
CL10613.Contig18_All	0.213	0.0	-3.22393514127783	0.008994825680923359	0.00245628761159706
CL10613.Contig19_All	0.73	0.28600000000000003	-1.35360605112774	0.0117737049385435	0.00331214306471957
CL10613.Contig21_All	1.433	0.413	-1.6609292548111498	0.0391280088949015	0.0128274303554614
CL10613.Contig8_All	1.63	0.0	-6.619441818432	3.4694784884312604e-13	2.79794213924667e-14
CL10616.Contig1_All	2.766	0.423	-2.7417578080833196	2.47897003038045e-22	1.16957005616438e-23
CL10616.Contig3_All	2.123	0.56	-1.96160049257319	1.85286357500271e-28	6.77581540042712e-30
CL10617.Contig13_All	5.32	0.433	-2.78739759546552	0.00840817887468169	0.002281707051866
CL10617.Contig17_All	12.1	0.05	-7.719378747906849	2.4442897959669305e-44	5.2614617277398694e-46
CL10617.Contig2_All	8.193	3.26	-1.36330526851844	2.42440360218197e-11	2.2731259726769902e-12
CL10617.Contig5_All	1.25	0.5760000000000001	-1.1445934414738999	0.012490582331123	0.0035352655845142297
CL1062.Contig1_All	7.26	5.162999999999999	-0.525666897022644	0.00035596267050737996	7.30514907698266e-05
CL10621.Contig1_All	2.126	1.133	-0.930072516102725	0.0046551409659789204	0.00118536264493515
CL10621.Contig3_All	0.33	0.0	-4.50173753335364	1.55554604179143e-05	2.62821838255572e-06
CL10621.Contig4_All	2.016	0.9	-1.1514552544721002	0.0469090820593616	0.0157879583357593
CL10623.Contig1_All	9.036	6.126	-0.5959405073463779	0.00123378067823576	0.000278749115085402
CL10623.Contig4_All	5.03	1.27	-2.0086871865587197	2.3015195289904402e-12	1.97914934550323e-13
CL10623.Contig5_All	1.5	0.05	-4.41641344834735	1.02653683277256e-09	1.1067381679284901e-10
CL10623.Contig6_All	0.3	0.0	-3.7982300124917	0.0007302479608144871	0.000158255658428761
CL10624.Contig2_All	16.573	9.972999999999999	-0.7557968209891508	4.14467455579097e-06	6.51603991254443e-07
CL10633.Contig1_All	1.3	0.823	-0.695062123429407	0.009605427091279291	0.0026399804517851897
CL10635.Contig1_All	12.395999999999999	7.443	-0.7691534622762479	5.5095237150221504e-11	5.32898985442839e-12
CL10639.Contig8_All	2.306	0.0	-6.27149375645267	2.3219663864247403e-12	1.9974910731820102e-13
CL10642.Contig4_All	3.033	1.926	-0.6854011949221049	0.0187607337136003	0.00557050609851636
CL10642.Contig6_All	0.19	0.0	-3.00214826556525	0.0150841070981881	0.00436166952236764
CL10642.Contig8_All	15.856	11.616	-0.484008334020003	9.63011288936318e-07	1.4034254584402798e-07
CL10643.Contig11_All	1.38	0.0	-6.4027798688941004	1.1920950531251299e-12	1.0021348531522e-13
CL10643.Contig14_All	2.32	0.583	-1.9051643792359798	0.00205903572387267	0.00048581292341181903
CL10643.Contig19_All	3.136	1.51	-1.0851989762805199	1.97261154767161e-05	3.38101811488978e-06
CL10643.Contig23_All	1.93	0.943	-1.05866357396199	0.000352819904997128	7.23527169608371e-05
CL10643.Contig4_All	4.14	0.45	-3.1796671249661803	1.03832216781287e-24	4.4000776765160596e-26
CL10643.Contig6_All	1.966	0.9229999999999999	-1.1104589127249398	0.000194330726120077	3.82509628778805e-05
CL10648.Contig1_All	4.8660000000000005	2.533	-0.968759929036381	0.000418824629582877	8.706997136059209e-05
CL10649.Contig2_All	12.222999999999999	3.773	-1.73142095344006	2.3443173807931098e-45	4.887931618159439e-47
CL10650.Contig11_All	108.98299999999999	91.023	-0.29639015904017196	2.24860535124123e-06	3.422706657323e-07
CL10650.Contig2_All	3.0860000000000003	1.6	-0.968826038066448	0.0139935864007087	0.0040149358223693895
CL10650.Contig4_All	2.97	1.58	-0.9350222584568431	0.00196736449842293	0.000462469318628603
CL10650.Contig8_All	9.033	7.202999999999999	-0.36524512457039	0.0144761065227879	0.0041680425663283205
CL10650.Contig9_All	1.953	0.49	-1.9992048242992901	0.000472131974096022	9.9067584098102e-05
CL10651.Contig1_All	370.276	239.41299999999998	-0.657885911461435	4.2047937650008197e-16	2.79088960654372e-17
CL10651.Contig2_All	13.673	7.273	-0.9373423409560551	0.000573521589865146	0.00012200406988046102
CL10651.Contig3_All	0.276	0.0	-2.7706416789805495	0.0309797301760151	0.00982666052926215
CL10652.Contig1_All	5.196000000000001	0.436	-3.5474953618478597	1.2990235966102402e-32	4.083947471423309e-34
CL10652.Contig2_All	66.043	12.263	-2.4634622418152796	0.0	0.0
CL10655.Contig4_All	5.47	3.673	-0.611700358728202	0.00198078354576697	0.000466012137932517
CL10656.Contig11_All	1.526	0.526	-1.5673853191466498	4.34048596120721e-12	3.7991900366347796e-13
CL10656.Contig22_All	0.203	0.043	-2.0186116422465803	0.0384176370375645	0.0125631915729442
CL10660.Contig2_All	2.416	0.91	-1.3662012207221201	0.027173115938285	0.008472099079170091
CL10662.Contig3_All	3.583	2.353	-0.6403382237862221	0.0021308112559104697	0.0005044654679263411
CL10663.Contig1_All	3.263	0.6	-2.43354988906345	3.2909123220914198e-15	2.3183887056266e-16
CL10665.Contig1_All	19.76	15.86	-0.35083148269962394	0.000814300969198104	0.000178059035651251
CL10668.Contig10_All	10.343	7.28	-0.53978847659604	0.000330019994973346	6.733561195070451e-05
CL10668.Contig5_All	41.673	38.273	-0.15915570991593697	0.0195769770883253	0.00584421752247834
CL10669.Contig11_All	0.8059999999999999	0.07	-3.32356805111504	1.9100759132469898e-05	3.26717488287373e-06
CL10669.Contig13_All	1.5659999999999998	0.316	-2.2333574293414102	0.000246416519545975	4.9316589654444e-05
CL10669.Contig14_All	0.363	0.1	-1.82091082001028	0.0138714420507381	0.00397505560673127
CL10669.Contig15_All	4.55	1.84	-1.33710550156243	1.2328379406885399e-07	1.62058600735186e-08
CL10669.Contig17_All	6.23	1.486	-2.10256382345247	1.9334535124945397e-35	5.4824500457779895e-37
CL10669.Contig21_All	7.96	4.876	-0.7368819305504442	0.025160546868978	0.00776163377096595
CL10669.Contig2_All	7.046	3.6860000000000004	-0.9651286934148119	1.86296438632888e-06	2.81114868291549e-07
CL10669.Contig3_All	4.313	2.023	-1.13179369723092	1.03299413192193e-06	1.5105899068520002e-07
CL1067.Contig4_All	4.213	3.096	-0.48180201685403795	0.00044637758800532805	9.32745255138261e-05
CL10670.Contig1_All	2.153	1.5330000000000001	-0.5256389643103839	0.0428065224775552	0.0142211215494673
CL10670.Contig6_All	57.5	47.286	-0.31574106411780395	2.00847146298963e-06	3.04034068821804e-07
CL10670.Contig8_All	15.293	5.4	-1.5207120443515802	4.141895145692759e-14	3.1380728053218103e-15
CL10671.Contig1_All	22.453000000000003	3.8960000000000004	-2.05918172674957	0.0466606532281957	0.0156921467402433
CL10671.Contig2_All	4.133	2.553	-0.723365790315946	0.0112190412585174	0.0031381002025638
CL10671.Contig3_All	104.596	88.44	-0.279082998836364	0.0442427523513189	0.0147710393915251
CL10671.Contig4_All	5.502999999999999	2.773	-1.01030106450881	0.000312641744594677	6.36093364103224e-05
CL10671.Contig8_All	96.116	64.806	-0.600021484122759	1.16420341866851e-08	1.3812217513147102e-09
CL10672.Contig4_All	1.8530000000000002	0.0	-6.77488831314721	6.53462057025445e-15	4.67968753446183e-16
CL10673.Contig1_All	7.656000000000001	3.613	-1.1070204907742198	2.43179254128145e-06	3.7163791761952797e-07
CL10673.Contig3_All	0.29	0.0	-2.89814796283347	0.022463321443464003	0.00682797074268476
CL10673.Contig7_All	20.04	13.57	-0.595362926935559	6.41653420051883e-05	1.17602505766723e-05
CL10675.Contig2_All	1.203	0.26	-2.25127198270775	1.12050669877677e-05	1.8566883151150902e-06
CL10675.Contig4_All	2.563	0.82	-1.6502287274287901	6.5513400201458e-06	1.0546602629438e-06
CL10676.Contig14_All	1.946	0.996	-0.9820038520387191	0.0041522373276857705	0.00104595237331321
CL10676.Contig6_All	3.23	1.6159999999999999	-1.0380732092283	2.40294792827445e-05	4.16075048693025e-06
CL10677.Contig1_All	1.043	0.0	-3.54626812650684	0.00213028507666531	0.00050429448355099
CL10677.Contig2_All	8.39	6.292999999999999	-0.452972528514364	5.52434047884916e-07	7.81308007112341e-08
CL10679.Contig2_All	29.58	24.646	-0.30087758978630297	0.000473284569516075	9.93300563879029e-05
CL10679.Contig4_All	0.41	0.0	-3.82693287783746	0.00067299516188668	0.000144887725052468
CL10679.Contig8_All	23.293000000000003	20.805999999999997	-0.19816656457053503	0.0321403231814821	0.0102455639257904
CL1068.Contig3_All	7.202999999999999	3.7960000000000003	-0.964332403962545	1.73707775617729e-07	2.31558645094027e-08
CL1068.Contig4_All	13.46	1.636	-3.0720573199055896	6.919645233996038e-55	1.1706365115139598e-56
CL1068.Contig5_All	9.82	0.133	-6.1170307603162195	2.1530010513077e-37	5.7039353327745e-39
CL10686.Contig2_All	34.946	30.91	-0.215129057995357	0.0262392161756014	0.00814062263536383
CL10687.Contig2_All	2.023	0.0	-4.710080745271481	4.312373270149009e-06	6.79096145812263e-07
CL10689.Contig8_All	3.986	2.016	-1.0219807132151502	3.08213178475794e-07	4.23214788414495e-08
CL10689.Contig9_All	0.37	0.0	-3.1329235180723196	0.0117604379989025	0.00330811161471557
CL1069.Contig1_All	19.793	14.265999999999998	-0.506889556149637	2.7275310793832102e-05	4.75397037736457e-06
CL10692.Contig5_All	1.29	0.0	-6.05709861366392	3.06687811845743e-11	2.8945545674541e-12
CL10695.Contig3_All	10.25	0.843	-3.61070379493233	1.62018753300338e-37	4.2623509141845704e-39
CL10698.Contig10_All	6.026	0.82	-2.88737629609344	1.169460548411e-12	9.82597574009682e-14
CL10698.Contig5_All	25.083000000000002	21.273000000000003	-0.275387451173457	0.000621894703482618	0.000133127658752227
CL10698.Contig7_All	11.106	6.926	-0.716880974244634	1.15071997504284e-06	1.6923974795805399e-07
CL10698.Contig9_All	8.46	6.256	-0.4732357982181021	3.9742861150294203e-07	5.5273220364910594e-08
CL1070.Contig2_All	7.1	1.7830000000000001	-2.0270981996182997	1.9835294668805797e-26	7.815449227332889e-28
CL1070.Contig3_All	133.07299999999998	27.166	-2.3282841094918703	0.0	0.0
CL10700.Contig2_All	24.11	21.616	-0.19290194823390303	0.0145878412710108	0.004202597553902621
CL10705.Contig1_All	7.196000000000001	5.84	-0.337659629410807	0.00707246173960927	0.00188325731239252
CL10705.Contig5_All	77.843	62.29	-0.358141401212129	4.9014205794804e-13	4.00024433881644e-14
CL10706.Contig15_All	2.943	0.723	-2.01977565584739	4.5633451518618705e-11	4.37802356831821e-12
CL10707.Contig1_All	11.966	6.23	-0.975508882781145	1.3298260342893698e-14	9.737783614559281e-16
CL10707.Contig2_All	21.47	9.776	-1.16958458384493	1.21652951955717e-34	3.5502762401072496e-36
CL10707.Contig5_All	2.69	1.0959999999999999	-1.32461202068358	0.000137573728931843	2.64812718166589e-05
CL10708.Contig1_All	12.1	5.273	-1.18191129289247	0.0045391707132635606	0.00115242066976754
CL10708.Contig2_All	7.9	2.526	-1.62961742683483	3.31503765090657e-05	5.8422491902183605e-06
CL10710.Contig2_All	21.945999999999998	8.07	-1.46003305427591	8.347969634138321e-09	9.76042594426966e-10
CL10713.Contig1_All	4.85	1.3130000000000002	-1.9293197540200502	1.68202496340547e-28	6.1419068795999294e-30
CL10715.Contig6_All	20.68	18.156	-0.22486879958512002	0.00720708026146462	0.0019230290847765102
CL10716.Contig2_All	3.51	0.713	-2.3024788449662097	1.72124932455629e-13	1.3594040832080299e-14
CL10716.Contig3_All	1.81	0.856	-1.08341329639641	0.0340094425017323	0.0109303098338592
CL10716.Contig6_All	22.146	6.172999999999999	-1.8794247544826101	4.0451846620767295e-72	4.886936306066679e-74
CL10718.Contig7_All	1.5959999999999999	0.976	-0.742773178168672	0.0127183048922616	0.0036058149755550297
CL1072.Contig10_All	17.51	5.752999999999999	-1.62865456079275	2.40626157124392e-16	1.56934661180389e-17
CL1072.Contig11_All	33.705999999999996	3.386	-3.3471388198386802	4.665778298549599e-127	2.663312739318929e-129
CL1072.Contig12_All	140.003	12.003	-3.5726279891398196	1.560231961572429e-237	3.739199454736848e-240
CL1072.Contig13_All	65.7	26.293000000000003	-1.34973101262046	3.2751851053481097e-49	6.290062246158649e-51
CL1072.Contig1_All	1.2329999999999999	0.196	-2.5866291874422203	4.5992428464529206e-05	8.259778815074711e-06
CL1072.Contig2_All	0.14300000000000002	0.0	-2.70658096593718	0.033942594126187	0.0109040186145804
CL1072.Contig3_All	33.653	4.8	-2.8299866623875696	1.0780454041500498e-59	1.6523343467604093e-61
CL1072.Contig5_All	1.653	0.263	-2.59781819888812	5.89731155040323e-06	9.430122251941108e-07
CL1072.Contig6_All	2.7960000000000003	1.033	-1.46697523980391	2.05155162218272e-05	3.52257747106082e-06
CL1072.Contig7_All	13.97	5.103	-1.47685817792155	3.88916164025116e-20	2.0501158170303696e-21
CL10720.Contig12_All	1.74	0.716	-1.27361405479472	0.015152189828754999	0.00438383199701413
CL10722.Contig10_All	1.75	0.73	-1.28882496437868	8.555316823509781e-11	8.40265980530776e-12
CL10722.Contig16_All	1.376	0.71	-0.9769476739892149	0.000432842124044992	9.02481345369305e-05
CL10722.Contig28_All	3.9930000000000003	1.8730000000000002	-1.11640266919747	3.66150809969323e-05	6.48555760485108e-06
CL10722.Contig39_All	0.386	0.066	-2.17957411196997	0.0367383528729244	0.0119370231501854
CL10722.Contig53_All	4.3	3.446	-0.35894020164544704	0.00603409525910221	0.0015773126847798099
CL10722.Contig61_All	59.733000000000004	55.24	-0.145822186317686	0.0255494760292533	0.0079010275334805
CL10722.Contig6_All	3.903	1.546	-1.2716987924388201	0.0382433952166839	0.0125006134869149
CL10724.Contig1_All	4.303	3.5	-0.33696696445491997	0.0193786584662238	0.00577699260971568
CL10728.Contig1_All	119.15	83.223	-0.5518358527311751	1.0884400384005698e-13	8.49547144288553e-15
CL1073.Contig1_All	6.832999999999999	3.12	-1.16337168235558	2.79549209642187e-10	2.86793971080273e-11
CL10730.Contig2_All	2.676	1.55	-0.818825971709086	0.0132614454464862	0.0037816167830744705
CL10731.Contig1_All	10.895999999999999	0.0	-7.95349654120291	5.0011427308587995e-23	2.2859751736076497e-24
CL10731.Contig3_All	1.946	0.243	-2.94850020417723	2.26454017481833e-08	2.76043100679939e-09
CL10732.Contig1_All	26.273000000000003	24.486	-0.139133870594078	0.0469033987961048	0.0157854800931709
CL10736.Contig1_All	2.366	0.68	-1.83308034995543	3.93849669005292e-12	3.4353191787679196e-13
CL10737.Contig3_All	23.53	14.335999999999999	-0.7449515850910141	5.08710431709475e-08	6.41942268995246e-09
CL10738.Contig2_All	8.656	5.92	-0.5761494119273439	0.0178052643744123	0.005257710422854471
CL1074.Contig11_All	5.956	3.06	-0.991045838127407	7.985674319529621e-06	1.29935666409665e-06
CL1074.Contig8_All	6.73	3.463	-0.9934817044757549	3.15072310064288e-13	2.5312733248263903e-14
CL10740.Contig1_All	16.55	10.895999999999999	-0.6342044613158381	7.52086059654848e-09	8.756504287229581e-10
CL10741.Contig1_All	24.063000000000002	20.18	-0.287837520620456	0.0034701372785609303	0.000859161202500412
CL10745.Contig4_All	5.992999999999999	2.333	-1.38881038595356	1.4648435758702697e-09	1.5976398049645e-10
CL10745.Contig7_All	1.7830000000000001	0.963	-0.9105631260428649	0.0111444492834132	0.00311492929817444
CL10748.Contig13_All	3.48	2.9360000000000004	-0.287514559591404	3.559989298576671e-05	6.2975953963688205e-06
CL10748.Contig14_All	0.953	0.6559999999999999	-0.576591275769668	0.0128889965759569	0.0036595438545038
CL10748.Contig18_All	11.453	10.103	-0.220632004379186	0.0008408472688491309	0.000184440844087519
CL10748.Contig5_All	3.36	2.7030000000000003	-0.349238726990415	0.0428950710757669	0.0142533426983607
CL1075.Contig5_All	3.446	0.623	-2.43303674388114	5.18108251205904e-07	7.30108318002525e-08
CL1075.Contig7_All	15.645999999999999	6.433	-1.2980492836898898	5.82677029769092e-07	8.26111848018991e-08
CL10751.Contig1_All	16.476	13.04	-0.368134863767851	0.0278441063602362	0.00870465766493888
CL10752.Contig1_All	4.203	2.983	-0.526030103231807	0.0391471024733217	0.0128348149539158
CL10755.Contig2_All	152.7	70.773	-1.13594002988748	1.59008258840855e-70	1.99024477012726e-72
CL10756.Contig3_All	9.35	6.882999999999999	-0.479498290971135	0.00134233441514095	0.000305248817142718
CL10756.Contig4_All	0.336	0.036000000000000004	-2.66097059183803	0.008645058050677579	0.0023518272151852
CL10758.Contig1_All	3.63	1.916	-0.951294257672928	2.67362927057968e-07	3.64588457364174e-08
CL10759.Contig2_All	6.186	0.14	-4.89164560551396	2.04842021147863e-08	2.48850543567503e-09
CL1076.Contig11_All	1.77	0.17600000000000002	-3.0155865852160497	7.042417779283421e-05	1.2979658206899499e-05
CL1076.Contig20_All	0.956	0.0	-5.85434211751151	4.761605831937219e-10	4.98215909014978e-11
CL1076.Contig3_All	0.126	0.0	-3.50843271392604	0.0026782793471959603	0.000647702580750673
CL10760.Contig3_All	2.6660000000000004	1.8659999999999999	-0.555431041912177	0.00765893842562268	0.00205786309361842
CL10765.Contig16_All	5.803	1.556	-1.93164549168177	7.93949081497795e-12	7.12407523507847e-13
CL10765.Contig3_All	463.226	100.96	-2.2354719281959903	0.0	0.0
CL10767.Contig3_All	7.683	0.0	-7.85683420201683	2.68851040381295e-22	1.2713592521571299e-23
CL10768.Contig3_All	1.796	0.31	-2.36346982509365	0.0019494135244963301	0.00045790980009057305
CL10768.Contig4_All	2.116	0.53	-2.00566851958003	4.62742104025663e-07	6.4881082604352e-08
CL10768.Contig5_All	2.05	0.8759999999999999	-1.2400984213611599	0.00744026896055353	0.00199327365026355
CL10768.Contig6_All	9.052999999999999	2.8360000000000003	-1.7048230813396101	9.602133404526949e-20	5.15785962850197e-21
CL10768.Contig7_All	11.42	0.0	-8.989241575418529	6.055449472103469e-32	1.95124289619404e-33
CL10768.Contig9_All	3.056	1.8230000000000002	-0.779917919601842	1.62435885956854e-05	2.75014547107936e-06
CL1077.Contig6_All	163.696	102.45299999999999	-0.710528175540007	2.2176078711978395e-82	2.2587238932983095e-84
CL10770.Contig1_All	7.676	1.64	-2.25379635054346	2.2445170847718397e-11	2.0978623267764498e-12
CL10770.Contig5_All	3.59	1.2830000000000001	-1.5064605859342	1.1984160468265302e-08	1.42416181777715e-09
CL10770.Contig7_All	10.83	2.323	-2.25633632744959	5.81295983636434e-45	1.2278403802599699e-46
CL10771.Contig2_All	1.1	0.0	-2.80120044167341	0.0268536560133073	0.00835612100890891
CL10773.Contig2_All	1.943	0.0	-4.868017253353679	1.45584135118413e-06	2.17128084915379e-07
CL10775.Contig19_All	2.21	0.736	-1.5613794519896	0.000378890809748019	7.817372858480021e-05
CL10775.Contig20_All	1.743	0.413	-2.1185396705840303	8.46699039028737e-09	9.90788587686735e-10
CL10775.Contig4_All	0.226	0.053	-2.0345675205925198	0.0111279168402213	0.00310933862340876
CL10776.Contig3_All	1.99	0.86	-1.23090264179011	0.00974744685769009	0.00268330627189819
CL10777.Contig1_All	4.373	2.656	-0.7507018592996949	0.0107797746294754	0.0030017276964492603
CL10777.Contig2_All	2.966	0.0	-6.2838230555045795	2.81398870726105e-12	2.4324059774849604e-13
CL10780.Contig6_All	28.58	17.71	-0.726327558017852	5.697700965146229e-23	2.61181351024372e-24
CL10780.Contig7_All	35.466	22.373	-0.698995267578891	6.061967994871839e-19	3.4100963774285e-20
CL10781.Contig4_All	6.69	3.04	-1.17881207338169	5.3173398230242696e-14	4.058180221803089e-15
CL10782.Contig1_All	64.13	21.23	-1.62720958414664	4.1382518947826697e-113	2.799466684089019e-115
CL10782.Contig4_All	16.973	8.266	-1.07324074970955	3.59510657371008e-13	2.90512871345578e-14
CL10783.Contig3_All	4.563	3.273	-0.5035661076691721	0.0471644057956154	0.0158893049264167
CL10785.Contig4_All	2.3930000000000002	1.266	-0.9468236290951321	0.000319264512843165	6.50263469425113e-05
CL10785.Contig5_All	2.24	0.9	-1.33486446233337	0.0010058230851864199	0.00022349919705911498
CL10786.Contig10_All	0.53	0.053	-2.67159027168432	0.00977397705726115	0.0026910964304481103
CL10786.Contig13_All	0.753	0.0	-4.867781150346049	1.3209009245888e-06	1.95822792247424e-07
CL10787.Contig11_All	1.933	0.513	-1.91091751694782	4.407813267601821e-06	6.948939367822129e-07
CL10787.Contig19_All	3.46	0.0	-7.398963811048731	1.49431772835191e-18	8.55588790629171e-20
CL10787.Contig24_All	3.3760000000000003	0.826	-2.01105736289514	2.62908209488112e-06	4.0339246286847797e-07
CL10787.Contig28_All	12.126	6.76	-0.878320983672922	3.94246864801908e-14	2.9805368763211005e-15
CL10787.Contig3_All	0.9329999999999999	0.203	-2.2081517335869503	5.56350180926138e-06	8.863009047979089e-07
CL10787.Contig4_All	7.62	3.176	-1.29201578286563	1.36827065858289e-08	1.6343588935882402e-09
CL10787.Contig5_All	2.4930000000000003	1.26	-1.01190875664338	0.00322656467568954	0.00079379438153089
CL10787.Contig6_All	2.053	0.746	-1.47671735380513	1.31573869192953e-06	1.9501189859120398e-07
CL10787.Contig8_All	1.956	0.7959999999999999	-1.31123564497769	0.000156532545614904	3.03729521366638e-05
CL1079.Contig4_All	3.716	1.8359999999999999	-1.0405198869857	0.000494114775915514	0.000103954755738211
CL1079.Contig6_All	2.07	1.37	-0.6183280622634829	0.0392666910230713	0.0128791564087851
CL10790.Contig2_All	27.44	23.715999999999998	-0.250430428355336	3.3260486147314498e-06	5.17010850212642e-07
CL10790.Contig4_All	5.7860000000000005	1.3159999999999998	-2.17676694186206	1.7727022626896798e-53	3.0916755512823494e-55
CL10790.Contig6_All	51.77	20.643	-1.3604690855933796	1.4717009382963e-42	3.3362487773095297e-44
CL10791.Contig10_All	2.1	0.033	-5.06197552912672	4.47688716392304e-10	4.67059722095154e-11
CL10791.Contig11_All	3.91	2.033	-0.9746786893052449	1.198299670185e-05	1.99264084896991e-06
CL10791.Contig12_All	1.393	0.0	-5.928365800749639	2.33186643961375e-10	2.37433883211723e-11
CL10791.Contig1_All	13.96	10.84	-0.39967992835587396	0.00393632771626144	0.000986723648302745
CL10791.Contig2_All	1.18	0.053	-3.6543193695090497	0.000213821199222612	4.23598807061419e-05
CL10791.Contig3_All	0.733	0.23	-1.59375483065106	0.0187684826576696	0.00557321585182046
CL10791.Contig8_All	0.966	0.06	-3.54426384915498	1.78453226955658e-05	3.0397972830624e-06
CL10794.Contig2_All	1.3530000000000002	0.076	-3.8832550911096	1.18535046964902e-06	1.74591207870808e-07
CL10794.Contig4_All	24.153000000000002	0.023	-9.22026846983605	4.3525899249429695e-51	8.013112456865748e-53
CL10794.Contig6_All	22.17	16.573	-0.457944976798705	2.13148987289877e-06	3.23352665308485e-07
CL10794.Contig7_All	39.506	5.263	-2.94247988534075	3.0804764067623185e-282	5.939610056830546e-285
CL10794.Contig8_All	7.6129999999999995	3.32	-1.22385124042641	6.512836665961289e-07	9.297314315177491e-08
CL10794.Contig9_All	3.89	1.526	-1.3614729499888403	1.7217296825997e-05	2.9268166732356203e-06
CL10796.Contig10_All	4.4430000000000005	2.083	-1.1111609902181598	0.0019056143878334601	0.00044672892248389
CL10796.Contig14_All	2.01	0.863	-1.23037537317081	0.000548506761342663	0.000116258481180899
CL10796.Contig15_All	2.09	0.47600000000000003	-2.08137797863095	0.000614127251431155	0.00013135116728686102
CL10796.Contig1_All	12.405999999999999	8.133	-0.6475222725059762	4.17320876780819e-07	5.814433880941499e-08
CL10796.Contig3_All	46.12	26.125999999999998	-0.8532939879487661	1.89210357604304e-21	9.306137002804349e-23
CL10796.Contig4_All	19.636	13.87	-0.532260082888414	7.53502167300408e-07	1.0834907741307399e-07
CL10797.Contig3_All	1.57	0.5329999999999999	-1.58055940334324	0.000798479349865284	0.000174373249163918
CL108.Contig13_All	30.43	23.823	-0.39226168851126	0.007406180641696909	0.00198295237616595
CL108.Contig17_All	36.043	17.093	-1.10417855586165	2.40530881198558e-06	3.67380932622169e-07
CL108.Contig24_All	193.253	83.196	-1.25371744003654	5.893199258920099e-51	1.0862211754169798e-52
CL108.Contig25_All	142.233	26.136	-2.4788314461237904	8.763313111788379e-109	6.271919556466328e-111
CL1080.Contig1_All	3.863	1.29	-1.60329648275639	1.23457558448214e-06	1.82257475677059e-07
CL10800.Contig13_All	5.856	4.383	-0.45444139797731603	0.000402227044879046	8.333028976132041e-05
CL10800.Contig20_All	1.986	1.133	-0.836809162663032	0.0236334721433481	0.00722587270580353
CL10800.Contig21_All	11.722999999999999	6.252999999999999	-0.9435510871949699	3.2079408199906602e-09	3.61128351748224e-10
CL10800.Contig24_All	4.783	1.743	-1.48464565957549	2.05390526797929e-11	1.91433511327379e-12
CL10800.Contig27_All	0.493	0.063	-2.30452469656894	0.0340659900040041	0.0109521946337412
CL10800.Contig2_All	1.026	0.36	-1.4746789143685701	0.0157397194496977	0.00457627739288908
CL10800.Contig32_All	5.81	1.41	-2.06913764943446	1.5058657448824798e-24	6.430416479595749e-26
CL10800.Contig34_All	4.55	2.506	-0.8951162314702529	4.7280024857361207e-05	8.507499625197639e-06
CL10800.Contig35_All	3.133	0.65	-2.27931936781466	1.2388442894751599e-11	1.13144845453711e-12
CL10800.Contig44_All	2.593	1.3730000000000002	-0.9543665812695842	2.30956435184772e-05	3.9894333635098294e-06
CL10800.Contig51_All	3.283	0.66	-2.20911582412782	0.000442923154207705	9.2518916337314e-05
CL10800.Contig5_All	1.746	0.556	-1.6693303625288	6.48483904314667e-05	1.18933691507895e-05
CL10802.Contig1_All	11.276	6.87	-0.745560297930817	4.10378920180161e-06	6.44818573899065e-07
CL10803.Contig2_All	5.912999999999999	2.066	-1.55075348257139	3.3576625477517696e-29	1.1949588818389298e-30
CL10808.Contig1_All	5.486000000000001	0.17	-5.09375129878857	8.97326947350239e-49	1.7360428968975596e-50
CL10808.Contig3_All	16.383	7.52	-1.15927738602125	4.5795228011715795e-35	1.3125258164537798e-36
CL10809.Contig2_All	10.886	9.08	-0.297412810483106	0.0340854077254086	0.010958808727943001
CL1081.Contig21_All	1.986	0.0	-6.45254127854278	6.650377057411001e-12	5.92099301621169e-13
CL1081.Contig24_All	0.836	0.0	-5.98868770567032	7.03772473437568e-11	6.86078113335017e-12
CL1081.Contig33_All	27.91	11.273	-1.3431942822476102	2.7631720676178497e-25	1.14382163630448e-26
CL1081.Contig35_All	13.31	0.0	-9.391510600836801	5.19005963775224e-36	1.4428453991964699e-37
CL1081.Contig3_All	1.16	0.253	-1.9528455422858602	0.0247362417313968	0.0076134187214504405
CL10810.Contig1_All	0.25	0.0	-3.21727243309384	0.00915548760758762	0.0025053470522516897
CL10810.Contig4_All	11.536	9.65	-0.296621534712033	0.0065548774548556295	0.00172986842002367
CL10811.Contig3_All	0.616	0.0	-5.08391859683385	2.7065270723316104e-07	3.69221971358948e-08
CL10811.Contig5_All	29.193	19.953	-0.586290866663823	3.07453033678492e-16	2.02059320702231e-17
CL10812.Contig2_All	9.846	5.666	-0.8202037405571758	0.00047854435614553496	0.000100512143302055
CL10815.Contig3_All	21.143	14.693	-0.56079833515834	8.33285795981128e-06	1.35852145173681e-06
CL10815.Contig5_All	13.18	6.193	-1.10205772600239	0.000206640563268508	4.084954249148811e-05
CL10816.Contig2_All	17.2	8.253	-1.08231961339736	3.8378279762526504e-05	6.8154286225049204e-06
CL10817.Contig11_All	6.23	3.676	-0.7946440378521851	0.0043441544260687795	0.0010983662414111
CL10817.Contig14_All	18.81	14.67	-0.397684296029294	1.6683523814237699e-06	2.50331006140995e-07
CL10817.Contig26_All	6.28	3.8160000000000003	-0.7405227595092371	0.0214336715825313	0.00647086836574077
CL10817.Contig39_All	3.73	2.126	-0.8326319304362491	0.000624966875836074	0.000133832968530747
CL10817.Contig3_All	1.426	0.57	-1.2931406236110001	0.0144087338961551	0.00414660376117809
CL10817.Contig62_All	13.57	11.763	-0.245656611391644	0.0015213600879691	0.000350119318704495
CL10817.Contig66_All	9.24	6.8660000000000005	-0.46284087417871295	0.0029067630396218303	0.000707834386236153
CL10817.Contig6_All	8.83	5.37	-0.751365490889987	7.71433511329025e-05	1.43197314026957e-05
CL10819.Contig2_All	2.176	0.063	-4.85106573584415	1.43440805398333e-15	9.8410661713621e-17
CL10819.Contig4_All	6.952999999999999	3.64	-0.9721236238415921	4.61467373941629e-10	4.82088075568119e-11
CL1082.Contig2_All	123.42	111.186	-0.18503478210210897	0.000292623632072488	5.92974226433301e-05
CL1082.Contig4_All	102.62299999999999	93.973	-0.16037327184757902	0.0327635176901655	0.0104734899084719
CL1082.Contig5_All	2.066	0.41	-2.35683061270446	4.6770335165388203e-07	6.561745861511519e-08
CL10820.Contig2_All	33.803000000000004	24.883000000000003	-0.48021562229411996	1.8742017484657602e-15	1.2976781970466e-16
CL10821.Contig3_All	5.7	4.39	-0.418492634975134	0.00522452106430095	0.0013453150277560099
CL10825.Contig2_All	0.616	0.18600000000000003	-1.69051462721668	0.0295096762603141	0.0092954290806253
CL10826.Contig2_All	10.815999999999999	5.526	-0.9705894121857429	0.0207152674752607	0.00622802966349726
CL10826.Contig4_All	4.1930000000000005	0.0	-5.927557673062201	1.24933896167386e-10	1.24433060922723e-11
CL10828.Contig14_All	3.94	2.763	-0.5510217159543941	0.00538618931337326	0.00139111050818936
CL10829.Contig4_All	9.36	2.4930000000000003	-1.94558483956994	1.2152869802427098e-40	2.92443074942389e-42
CL10829.Contig5_All	22.103	11.913	-0.9274806111980199	1.58841543301184e-28	5.79490107100008e-30
CL10830.Contig5_All	1.183	0.0	-4.34844314703375	4.30520257384231e-05	7.69841393599224e-06
CL10833.Contig10_All	6.03	2.1830000000000003	-1.4784853346507	1.45880367901462e-06	2.1760167734315701e-07
CL10833.Contig11_All	0.8859999999999999	0.06	-3.5666510403634195	9.9559014352169e-06	1.63928898443652e-06
CL10833.Contig3_All	0.98	0.23	-1.9189592133717799	0.0282014376791329	0.00882988433052614
CL10833.Contig7_All	0.633	0.033	-3.48627674394842	9.535747284918879e-05	1.79323738403402e-05
CL10834.Contig1_All	1.3559999999999999	0.47	-1.51296813000016	0.008704892813861859	0.0023692427607827898
CL10835.Contig1_All	2.4659999999999997	0.8759999999999999	-1.5262271891731998	7.031490905844239e-05	1.2958753256614801e-05
CL10836.Contig5_All	11.75	10.72	-0.17035195198634698	0.047804722526944	0.0161419963851901
CL10836.Contig7_All	2.52	0.32	-2.9865477500285698	6.978216337357961e-17	4.4089909101152694e-18
CL10836.Contig8_All	6.196000000000001	4.743	-0.42393603904022403	0.00156819074150864	0.000361955875194286
CL10839.Contig10_All	2.886	0.4	-2.82187638942315	7.48628332038931e-10	7.97086354533705e-11
CL10839.Contig12_All	116.17299999999999	68.796	-0.7905735666037941	6.173410744754989e-62	9.031668043101098e-64
CL10839.Contig2_All	9.526	1.393	-2.80671286124779	7.99202016202132e-53	1.4156108829654997e-54
CL10839.Contig4_All	4.186	1.786	-1.2586117380883601	2.3540597822733095e-10	2.3977057195424197e-11
CL10839.Contig5_All	1.25	0.486	-1.35816132177218	0.0171128922089568	0.00502772067883358
CL10839.Contig6_All	3.553	0.28600000000000003	-2.8578871971047004	0.00568912157976135	0.0014783981708229698
CL10839.Contig8_All	44.15	7.63	-2.56837316802846	2.972036693143479e-140	1.4957634722241096e-142
CL10839.Contig9_All	13.845999999999998	7.186	-0.979294716665578	2.3659038244991696e-12	2.0368349991303698e-13
CL10840.Contig19_All	1.946	0.75	-1.412035828076	9.385123213577621e-13	7.810882737285451e-14
CL10840.Contig35_All	1.6230000000000002	0.413	-1.9951701145053702	2.07487562990535e-17	1.27071949185471e-18
CL10840.Contig3_All	0.23600000000000002	0.0	-4.73355516808664	6.49287203891373e-06	1.04461128938231e-06
CL10840.Contig8_All	2.52	1.5959999999999999	-0.6906745701827911	0.00269144289593693	0.000651208503035526
CL10841.Contig13_All	1.486	0.0	-3.54378780738779	0.00235313243037054	0.000561790565633246
CL10841.Contig18_All	2.106	1.203	-0.8214906265620359	0.0351894501916154	0.0113655200410816
CL10843.Contig1_All	1.8359999999999999	0.45299999999999996	-2.05489499586041	5.25870621360947e-09	6.03905105817894e-10
CL10843.Contig9_All	2.05	0.6659999999999999	-1.5952809369712901	0.0139476205612181	0.00399946857265894
CL10847.Contig7_All	4.426	3.076	-0.560452852957131	0.00824074821997262	0.0022316037386468
CL10848.Contig1_All	2.21	0.0	-5.70530442913678	1.1423133453350698e-09	1.2370353347541202e-10
CL10848.Contig3_All	16.06	5.962999999999999	-1.4622693287006299	8.047727963745039e-30	2.80186263013673e-31
CL10849.Contig2_All	7.733	1.646	-2.2605923692732297	3.1638107357361798e-18	1.8445625239831e-19
CL1085.Contig4_All	2.693	1.646	-0.740260202155644	0.00845397850557974	0.00229505651906962
CL10851.Contig2_All	7.7829999999999995	0.716	-2.55458048883429	0.0232533684248615	0.00709673816195255
CL10851.Contig5_All	10.033	1.923	-2.4099458411564503	3.96588718887991e-36	1.0982031453988901e-37
CL10855.Contig1_All	10.103	6.596	-0.6436398790338521	0.0023191769198242103	0.000552926055766713
CL10858.Contig1_All	2.133	0.5660000000000001	-1.91228856430066	5.26259357162298e-10	5.532722996114671e-11
CL10858.Contig8_All	1.136	0.35600000000000004	-1.67093423469107	0.0053621491562745	0.00138443427038565
CL10859.Contig10_All	1.036	0.373	-1.50386234479265	0.00114085436336401	0.000256176666417682
CL10859.Contig14_All	0.486	0.09	-2.2668326209404905	0.0074894108756411205	0.00200774431075462
CL10859.Contig6_All	7.31	5.956	-0.332713193176362	0.00427240467021014	0.0010782704568664699
CL10860.Contig2_All	0.643	0.026000000000000002	-3.9441349752358503	7.785037609530271e-07	1.12130729725276e-07
CL10860.Contig5_All	1.403	0.53	-1.43746829194958	2.08106498134408e-06	3.15340354806163e-07
CL10860.Contig6_All	1.133	0.6	-0.9565351530209979	0.00155858005814365	0.000359618773955212
CL10862.Contig2_All	9.226	5.13	-0.8754541054205771	0.000651107432515659	0.000139863477001419
CL10864.Contig2_All	14.103	9.246	-0.6380018251994771	0.00250275784944482	0.0006017109930199691
CL10864.Contig4_All	8.56	6.206	-0.5017379085014539	3.80503236440264e-05	6.7522143419376195e-06
CL10865.Contig10_All	2.23	0.336	-2.7464825452094104	7.582464558154639e-24	3.3394958723086796e-25
CL10865.Contig11_All	0.253	0.0	-3.29709366720942	0.007180641568589141	0.0019151923589330602
CL10865.Contig5_All	6.87	3.236	-1.1220955244177	2.47360216769261e-12	2.13278733276182e-13
CL10865.Contig7_All	13.22	4.7860000000000005	-1.50370892125151	8.903134087187708e-69	1.1512255344878797e-70
CL10867.Contig3_All	0.83	0.0	-4.60876485332358	9.49414144652774e-06	1.55839695109131e-06
CL10868.Contig1_All	1.5430000000000001	0.486	-1.67340643113429	0.000880740938110976	0.000193824793914006
CL1087.Contig3_All	1.72	0.016	-4.7681039387893	2.8448062665078e-06	4.38289451047079e-07
CL10870.Contig2_All	4.82	1.48	-1.53343398305497	0.0473552359410805	0.0159618478669351
CL10871.Contig2_All	6.246	0.636	-3.27267508135109	8.896156215895809e-18	5.33877912300595e-19
CL10874.Contig1_All	75.376	42.073	-0.874423275186029	1.6839539950299997e-57	2.6874143257140097e-59
CL10878.Contig2_All	4.81	2.4130000000000003	-1.01596788951795	0.0019423296962679801	0.000456013089761949
CL1088.Contig1_All	22.855999999999998	19.776	-0.243550954280436	0.0101642361819457	0.00281252437732492
CL10881.Contig15_All	4.226	3.043	-0.5123432161969891	0.00463021174256216	0.0011785103963590198
CL10881.Contig9_All	4.26	3.28	-0.4157642586664121	0.0438730235653801	0.0146260935986767
CL10884.Contig3_All	1.8159999999999998	1.0759999999999998	-0.788323227053052	0.00198500987540465	0.000467114570344575
CL10884.Contig8_All	3.41	2.14	-0.712476907209979	1.1609601007421e-05	1.92751398673286e-06
CL10886.Contig10_All	1.73	0.4	-1.8797061702447702	0.013991379957469002	0.00401384552147047
CL10887.Contig16_All	6.136	2.52	-1.31888679088946	2.5664065142283403e-14	1.91785754456594e-15
CL10887.Contig21_All	8.843	0.65	-3.7718970018544398	2.7843748322044994e-46	5.67503138527485e-48
CL10887.Contig2_All	0.733	0.036000000000000004	-3.86679489543988	5.283914762785071e-07	7.45405087017873e-08
CL10887.Contig30_All	4.973	0.0	-6.7792644676695	4.43377541510505e-15	3.1442817874391497e-16
CL10887.Contig7_All	6.5360000000000005	4.523	-0.569194368579919	7.1056844452512905e-09	8.25840948020502e-10
CL10889.Contig18_All	11.696	5.736000000000001	-1.06515157339675	1.1138722003746499e-23	4.9360902319485e-25
CL10889.Contig19_All	12.87	4.1930000000000005	-1.64666496470231	5.93286132213402e-14	4.547979816973911e-15
CL10889.Contig1_All	76.046	39.243	-0.9922483578175649	1.86060228877098e-27	7.063551467751859e-29
CL10889.Contig22_All	8.616	4.1530000000000005	-1.0926764747212	1.39099357331542e-16	8.95073861911388e-18
CL10889.Contig3_All	1.8659999999999999	1.033	-0.8812069072489621	0.00312587593173339	0.0007664011154439469
CL10889.Contig4_All	7.372999999999999	2.82	-1.42734064775289	6.10325582220504e-41	1.4533777671997398e-42
CL10889.Contig5_All	8.986	3.7260000000000004	-1.30847197467484	2.0957947161872997e-46	4.25560616895045e-48
CL10889.Contig6_All	24.093000000000004	7.456	-1.72902928509597	3.3745476290130893e-71	4.168649656093649e-73
CL10889.Contig7_All	6.24	3.17	-0.99606666233781	0.00319820104169067	0.0007859454160166861
CL1089.Contig1_All	141.266	104.066	-0.46827448269755395	2.6371114076451397e-18	1.53116667059724e-19
CL10891.Contig10_All	18.32	10.802999999999999	-0.8006728393751908	6.45409083715357e-39	1.63394704738065e-40
CL10891.Contig11_All	19.413	5.523	-1.85173392615069	2.5993779818186793e-145	1.2572428853869297e-147
CL10891.Contig12_All	1.723	0.98	-0.8456891959196741	0.00122326565733984	0.00027628016812596097
CL10891.Contig16_All	150.953	43.216	-1.8406680404534999	7.008968666339855e-285	1.328526272841599e-287
CL10891.Contig1_All	5.983	0.78	-2.93244252223959	3.2166768893005298e-28	1.1861316445110198e-29
CL10891.Contig22_All	49.883	13.73	-1.88854496493182	3.6426815529632396e-27	1.3963916844460299e-28
CL10891.Contig2_All	54.18600000000001	23.47	-1.24689421408629	9.733704032502077e-133	5.280490433545427e-135
CL10891.Contig3_All	60.19	44.803000000000004	-0.4644364100641789	1.93390706939687e-07	2.59355649702007e-08
CL10891.Contig5_All	79.903	50.173	-0.7076932960394141	2.4357013692709099e-26	9.64219130692444e-28
CL10892.Contig7_All	0.8029999999999999	0.0	-6.28339669564189	1.5682109816370303e-11	1.4471246895844399e-12
CL10894.Contig2_All	8.552999999999999	4.916	-0.831615913719703	3.76444971324925e-05	6.67773798236899e-06
CL10894.Contig5_All	23.023000000000003	13.583	-0.798774183754821	1.2284300858542499e-15	8.39044057420223e-17
CL10894.Contig6_All	2.073	0.753	-1.4623412378639098	0.0109537661322256	0.0030550695470856802
CL10895.Contig3_All	19.0	15.82	-0.30202441629143395	0.0104573780649683	0.00290284001668362
CL10898.Contig12_All	1.646	1.006	-0.753945823318296	4.23335421905524e-06	6.66006902455345e-07
CL10898.Contig13_All	26.24	19.053	-0.498551659123011	4.02489134361046e-08	5.02596238173019e-09
CL10900.Contig1_All	0.943	0.026000000000000002	-4.48676401731695	3.44388602101011e-08	4.27231246947245e-09
CL10900.Contig2_All	6.82	4.606	-0.600865647772831	0.00161063327490525	0.000372383718889181
CL10900.Contig4_All	7.16	3.786	-0.9466103215794879	0.00636218366799583	0.00167291650556748
CL10900.Contig5_All	9.84	3.59	-1.46483277176794	6.13354454230372e-06	9.82328241516086e-07
CL10900.Contig8_All	1.943	0.0	-6.449479084132429	8.23926741771788e-13	6.832099128920951e-14
CL10903.Contig3_All	3.7760000000000002	2.793	-0.477654014912298	0.0194847386516572	0.00581222465084565
CL10904.Contig2_All	20.713	11.886	-0.815416833114127	0.0432519910013232	0.0143903168823113
CL10904.Contig8_All	3.033	1.273	-1.2684483039240901	0.000245018593522096	4.89941099227826e-05
CL10906.Contig6_All	4.073	2.9560000000000004	-0.500317836192706	0.005043085223361029	0.00129420032780604
CL10908.Contig24_All	3.056	2.093	-0.578834444607136	0.00158148080618325	0.00036526455971477997
CL10908.Contig7_All	6.6160000000000005	0.483	-2.51269139507673	0.0386553868376834	0.0126533880812822
CL10909.Contig4_All	2.9730000000000003	0.0	-6.68941301991534	4.9488159062438905e-14	3.76937632807439e-15
CL10909.Contig5_All	28.013	18.403	-0.641257213391592	1.5246548191408198e-11	1.4057690133998501e-12
CL1091.Contig1_All	29.26	6.476	-2.21391002766033	6.370885289658898e-300	1.131238482553429e-302
CL10912.Contig11_All	2.516	0.0	-7.2565567012216	4.9220398188167494e-18	2.9055680710002395e-19
CL10912.Contig18_All	16.97	10.79	-0.6920894338676711	1.55581102355329e-19	8.45715266948184e-21
CL10912.Contig25_All	28.346	25.805999999999997	-0.17394685973496998	0.0157357543263528	0.00457495106708257
CL10912.Contig2_All	1.906	0.9259999999999999	-1.0769652734681199	0.000271156833050836	5.46405856839068e-05
CL10912.Contig3_All	4.36	2.693	-0.7311802245295791	0.0004970980659706849	0.00010463113391016801
CL10912.Contig5_All	1.68	0.81	-1.0801885812807401	0.0056197886839606396	0.00145829959520498
CL10912.Contig7_All	31.936	27.105999999999998	-0.272679448703962	0.0115221372865572	0.00323267005615897
CL10912.Contig8_All	8.386000000000001	4.746	-0.8577893572876469	6.94784602031434e-06	1.1230325197654e-06
CL10912.Contig9_All	3.24	2.423	-0.45214247736015506	0.0446020862577095	0.0149065557679528
CL10914.Contig1_All	1.943	0.0	-3.3713525424632	0.00429799711779246	0.0010856658877902699
CL10915.Contig1_All	1.963	1.01	-0.9714983936695641	0.047982727324969006	0.0162146472074322
CL10915.Contig9_All	4.486000000000001	2.22	-1.0525927556796801	2.23291057401832e-08	2.7196859548246e-09
CL10916.Contig10_All	1.963	0.76	-1.3998534899884	3.69251126374342e-08	4.594018512735971e-09
CL10917.Contig10_All	36.663000000000004	18.926	-0.989531728375033	1.8610510386941198e-50	3.4849852235508394e-52
CL10917.Contig6_All	1.71	1.153	-0.605867585102283	0.0239794207222987	0.00734653509220168
CL10917.Contig8_All	13.543	6.216	-1.16116850196629	9.749654365449608e-26	3.96898171677871e-27
CL10920.Contig1_All	3.08	0.583	-2.44606889496403	2.3639732983183897e-23	1.06432619904027e-24
CL10920.Contig2_All	1.59	0.193	-2.8031712040037995	7.727591725090351e-05	1.43485480025888e-05
CL10921.Contig1_All	48.636	43.423	-0.196383680751962	0.0188122256991346	0.00558907417909429
CL10921.Contig5_All	13.722999999999999	10.423	-0.42315390711031103	0.0138019816766827	0.00395289549076958
CL10923.Contig1_All	3.016	2.336	-0.4058826872767621	0.026468419759549	0.00822326555635566
CL10928.Contig1_All	1.236	0.17	-2.6766326483732996	0.00216040507851225	0.000512060106955157
CL10928.Contig2_All	2.763	1.666	-0.763938546473978	0.00383724448252938	0.000959290220152583
CL10928.Contig4_All	25.116	19.123	-0.4075169499190979	0.0270149074860981	0.0084148267354135
CL10932.Contig15_All	11.97	9.066	-0.439878799039303	1.4781100050309e-11	1.3613555825258001e-12
CL10932.Contig16_All	5.336	4.07	-0.426669216318705	0.00862386615742298	0.0023451226702951
CL10932.Contig19_All	9.13	4.666	-1.00505552208372	8.593005886846689e-10	9.202579672061471e-11
CL10932.Contig1_All	7.53	4.516	-0.773614837011976	3.49917316969302e-07	4.837197708381929e-08
CL10932.Contig21_All	11.753	8.693	-0.47642052847383604	6.991590546924511e-11	6.8150452312556404e-12
CL10932.Contig29_All	3.133	1.656	-0.949225093385843	3.5392347757761396e-06	5.519090373998939e-07
CL10932.Contig30_All	1.776	0.09	-4.143502679345491	2.5556976574085897e-15	1.78707850529486e-16
CL10932.Contig34_All	7.7	6.27	-0.335361636846438	0.000767378713369712	0.000166954483359331
CL10932.Contig36_All	4.226	2.4530000000000003	-0.826046103759634	2.2041108088088303e-07	2.97753525567423e-08
CL10932.Contig40_All	1.93	1.196	-0.723488511928682	0.00295630394691976	0.00072086437120473
CL10932.Contig43_All	1.973	1.42	-0.505778964296664	0.0310624214059584	0.00985843733861091
CL10932.Contig44_All	1.443	0.606	-1.28509433312107	1.6457454659933e-07	2.18917600440578e-08
CL10932.Contig45_All	5.766	1.236	-2.21465877341706	8.66029170687229e-12	7.80386642402313e-13
CL10932.Contig6_All	5.523	3.443	-0.721896788726895	1.48105046329898e-06	2.2104917751649604e-07
CL10934.Contig5_All	24.66	9.916	-1.35025432389956	5.163149701053459e-50	9.741579644681358e-52
CL10935.Contig2_All	1.936	0.34600000000000003	-2.4723546118039903	1.0471716004663e-05	1.7290115196701098e-06
CL10941.Contig1_All	14.623	10.206	-0.557510582847544	7.62550106345389e-13	6.307373752674939e-14
CL10941.Contig3_All	2.4459999999999997	1.103	-1.1819632395383601	7.71080768704918e-08	9.914231587860459e-09
CL10944.Contig5_All	4.936	3.773	-0.42919875538137103	0.0390086163648804	0.0127817618209464
CL10945.Contig1_All	11.56	3.036	-1.9504097575910802	1.7399351859233998e-18	9.99631600967341e-20
CL10945.Contig3_All	12.495999999999999	7.712999999999999	-0.728979340353393	3.21686809848636e-07	4.42661907885571e-08
CL10949.Contig4_All	2.2030000000000003	0.973	-1.1694056378298798	0.0353121514341273	0.0114124589723925
CL1095.Contig10_All	13.36	11.925999999999998	-0.20122093903569102	0.0320328719529718	0.0102081705060267
CL1095.Contig11_All	22.253	20.133	-0.182586938547207	0.0401251010801945	0.013200921346030998
CL1095.Contig16_All	15.145999999999999	8.84	-0.8141573865341141	4.11715317571696e-26	1.64913965741206e-27
CL1095.Contig17_All	4.816	3.2760000000000002	-0.5929651087267039	0.0105934825191595	0.00294465994293333
CL1095.Contig18_All	1.186	0.626	-0.940074121521938	0.0368177921597683	0.0119660431500325
CL1095.Contig19_All	14.232999999999999	10.13	-0.527627566563063	5.58761714871029e-10	5.88842984559831e-11
CL10950.Contig1_All	1.453	0.10300000000000001	-3.88755856598092	3.13705878619595e-11	2.9638674974049e-12
CL10950.Contig6_All	8.67	6.886	-0.3673409425772	0.0345468614710034	0.0111271166377607
CL10950.Contig7_All	2.99	0.643	-1.98752478684154	0.0169583521059093	0.00497400412265634
CL10951.Contig11_All	2.176	1.506	-0.569190136383832	0.0256861475696619	0.00795084732991942
CL10951.Contig32_All	2.016	0.55	-1.9114917848451	2.0318961346569697e-09	2.24288149333091e-10
CL10951.Contig39_All	1.013	0.473	-1.12232127794488	0.00924264182689096	0.00253141136856677
CL10951.Contig49_All	3.266	1.13	-1.54980809908875	4.2984745054337503e-10	4.47322675335069e-11
CL10951.Contig5_All	2.79	1.75	-0.7062124965633141	0.016651806534084	0.00487502233821551
CL10952.Contig1_All	1.68	0.6859999999999999	-1.32207586652111	0.00023083691759795698	4.59948807140051e-05
CL10952.Contig3_All	1.3730000000000002	0.653	-1.0915291750701501	0.0245627303380602	0.007549056744457329
CL10953.Contig5_All	22.406	13.69	-0.745063022937977	5.007332506594361e-09	5.74055723429694e-10
CL10955.Contig1_All	8.146	1.226	-2.7489541645650095	1.9315840839837103e-43	4.26304424295845e-45
CL10956.Contig14_All	6.156000000000001	4.16	-0.59825688912259	0.0039309353635288	0.0009851960817088279
CL10957.Contig4_All	20.355999999999998	9.552999999999999	-1.12350916217932	5.55318794069411e-19	3.11420853599134e-20
CL10957.Contig5_All	11.255999999999998	5.806	-0.9889106572976171	1.06566243459096e-09	1.15089406921009e-10
CL10959.Contig11_All	2.1630000000000003	0.273	-2.34287638951043	0.0182711141821382	0.005407810326245621
CL1096.Contig1_All	0.46299999999999997	0.0	-2.6419188831579503	0.0407328657301457	0.0134345952603719
CL1096.Contig3_All	4.956	0.0	-7.23994681944323	6.25185095696253e-18	3.7164590374675396e-19
CL10960.Contig4_All	5.952999999999999	2.053	-1.56951874961406	3.9474550520536295e-19	2.19436841005574e-20
CL10960.Contig5_All	4.773	2.75	-0.818230059278337	0.00100986332520723	0.000224495968076689
CL10962.Contig2_All	6.97	5.12	-0.47941884889172703	0.0329326820244603	0.010535817835839
CL10963.Contig1_All	7.452999999999999	2.9560000000000004	-1.36523099947092	1.32625866567145e-07	1.7490236613672e-08
CL10963.Contig6_All	38.423	16.7	-1.2358877577521399	2.3221199542506998e-32	7.36365845315126e-34
CL10967.Contig3_All	8.5	5.85	-0.578418199643138	0.0009673620047376711	0.00021438389316088798
CL10967.Contig5_All	1.006	0.15	-2.7015214895749904	5.1062846856846794e-05	9.232119101539099e-06
CL10967.Contig7_All	1.66	0.616	-1.37151853281719	0.0485292311236978	0.0164284013420775
CL10968.Contig1_All	7.946000000000001	2.073	-1.97023237994816	3.9718843952124e-17	2.47534266814202e-18
CL10968.Contig2_All	4.026	0.263	-3.8175082144181602	5.07011026875193e-12	4.46736629231831e-13
CL10968.Contig4_All	18.9	11.515999999999998	-0.747531972422248	7.56187065251744e-12	6.765468056943039e-13
CL10968.Contig6_All	11.436	2.066	-2.5032548425601404	2.99177693555932e-35	8.5355495699578e-37
CL10968.Contig7_All	6.893	0.38	-4.0490857088722905	6.891769988268349e-18	4.10437117648131e-19
CL10968.Contig9_All	5.412999999999999	2.47	-1.1719566006628102	2.11247422664347e-08	2.56839199585697e-09
CL10971.Contig1_All	11.005999999999998	6.372999999999999	-0.827467287705913	1.09196240172024e-14	7.94766698418251e-16
CL10971.Contig3_All	1.41	0.603	-1.2122104612712399	0.0187635263329977	0.0055715396935102105
CL10972.Contig2_All	18.866	11.833	-0.7089534336384079	4.24014672686378e-05	7.575616731006441e-06
CL10972.Contig3_All	3.813	2.676	-0.544044775327588	0.0331833303478232	0.0106275726293166
CL10973.Contig7_All	0.33	0.0	-2.62555114778502	0.0437474281595663	0.0145761218946872
CL10974.Contig3_All	23.163	9.08	-1.38732231263137	6.32603547682244e-41	1.5078068828610098e-42
CL10974.Contig4_All	7.36	4.126	-0.867223374766001	0.000493940606768741	0.000103901970813137
CL10975.Contig5_All	8.62	5.252999999999999	-0.7509096771250279	6.78258966936582e-07	9.70345215884675e-08
CL10976.Contig6_All	20.053	18.16	-0.180171515955685	0.0415572724355717	0.0137517730753977
CL10977.Contig3_All	120.89299999999999	112.24	-0.140180826299616	0.0034500519370882603	0.0008538125003460969
CL10977.Contig4_All	42.61	24.006	-0.8621986352582729	7.364665452526321e-21	3.74498990526949e-22
CL10977.Contig7_All	89.91	58.173	-0.661942828606017	7.10282274528794e-23	3.26829814114646e-24
CL10977.Contig9_All	9.163	2.123	-2.13765568135201	4.0137485614312297e-19	2.23296955306535e-20
CL10979.Contig1_All	41.886	29.733	-0.532740188727546	1.40076784436607e-34	4.1001581709967796e-36
CL1098.Contig11_All	11.14	5.04	-1.1784651369295802	3.2407463039177604e-11	3.0653609182027797e-12
CL1098.Contig12_All	3.536	1.893	-0.928392812249559	0.00139299810138048	0.000317847210522184
CL10980.Contig1_All	3.023	1.99	-0.6390792415495771	0.0315391811398381	0.0100305714000041
CL10981.Contig10_All	0.6659999999999999	0.0	-4.59342631647034	9.932026093816099e-06	1.6349250125673201e-06
CL10981.Contig12_All	9.333	5.54	-0.785746811132741	2.7387268200194403e-06	4.2128980397715103e-07
CL10981.Contig15_All	99.126	75.24	-0.4329109542569529	2.1333007357190898e-14	1.58606696456163e-15
CL10981.Contig18_All	11.08	6.96	-0.704308016897835	0.0006030933230873	0.000128853235862559
CL10981.Contig21_All	1.916	0.473	-2.01738616289277	2.78455343608391e-06	4.28612170764785e-07
CL10981.Contig27_All	31.56	19.883	-0.699637855183097	2.53561891861906e-10	2.59174625954843e-11
CL10981.Contig6_All	5.516	0.16	-5.07445368644168	1.13318443565662e-24	4.80811496642906e-26
CL10981.Contig8_All	2.44	0.643	-1.9032102187671998	4.6597733542236604e-05	8.37457687509335e-06
CL10981.Contig9_All	60.923	24.863000000000003	-1.32887752439494	1.7050128013381696e-123	1.0122573223047397e-125
CL10983.Contig2_All	0.41	0.0	-2.80165248603061	0.0268344056158046	0.00834866363523583
CL10985.Contig4_All	18.355999999999998	14.175999999999998	-0.410239631825904	7.124142827578341e-05	1.3143476211667699e-05
CL10985.Contig5_All	2.7560000000000002	1.633	-0.790372467219699	0.0227637408495508	0.0069292055443364396
CL10986.Contig1_All	46.88	36.58	-0.388012726523015	1.90008545677075e-06	2.8700608884271104e-07
CL10986.Contig6_All	4.603	1.706	-1.4741602189820902	2.25661108009662e-08	2.75027394541504e-09
CL10987.Contig12_All	16.816	5.106	-1.75626756987174	1.0222431825634297e-46	2.0612345921751203e-48
CL10987.Contig14_All	19.75	7.58	-1.4099413783173	1.3891154749076502e-17	8.41810212304324e-19
CL10987.Contig2_All	1.72	0.813	-1.11235976820588	0.000330069977449733	6.7349405734449e-05
CL10987.Contig3_All	2.323	1.246	-0.9229233183354341	0.00510181036209385	0.00131060471860931
CL10987.Contig8_All	8.743	4.003	-1.1622631061418898	2.86182242283554e-08	3.5255296068629296e-09
CL10988.Contig18_All	4.706	3.386	-0.512499212740253	0.00622573494022452	0.0016323581589605901
CL10992.Contig5_All	8.982999999999999	3.736	-1.2971586061740001	2.264907385197e-10	2.30393964606741e-11
CL10992.Contig9_All	1.953	0.86	-1.1893400459886	0.00589968430905281	0.0015392213251031
CL10994.Contig1_All	1.896	0.17600000000000002	-3.1057756251127704	2.8268360871694605e-05	4.93598505863301e-06
CL10994.Contig4_All	2.116	1.016	-1.0907584563926802	0.00218261621523475	0.000517895230835567
CL10995.Contig14_All	3.176	0.9259999999999999	-1.7970488034322398	8.56679769520624e-09	1.00330771935295e-09
CL10995.Contig3_All	1.263	0.743	-0.7925454462545909	0.0114192533333238	0.00320032169008499
CL10995.Contig7_All	3.06	2.326	-0.433507961144828	0.014699223538663	0.00423900896249403
CL10995.Contig8_All	3.556	0.99	-1.79885545052851	0.0007030829688013419	0.000151924374922584
CL10997.Contig1_All	7.716	5.242999999999999	-0.589944089088811	0.00010879978008331801	2.06404079626025e-05
CL10998.Contig2_All	14.343	6.0760000000000005	-1.25750413097449	1.4391946193684602e-06	2.14488568243098e-07
CL11.Contig1_All	1.146	0.546	-1.0544237406089	0.0176301415634951	0.0051981242680402395
CL11.Contig3_All	15.036	3.18	-2.27773886006793	2.220530549290439e-95	1.9012799971048196e-97
CL110.Contig17_All	2.6430000000000002	1.79	-0.5920787143833979	0.0180733766031162	0.00534357518012568
CL110.Contig22_All	0.446	0.0	-2.80165248603061	0.0268344056158046	0.00834866363523583
CL110.Contig7_All	0.183	0.0	-3.70543380109816	0.0012452392986820199	0.000281514315840737
CL1100.Contig10_All	10.845999999999998	1.2429999999999999	-3.1275342980458496	2.95613890569907e-45	6.1829088857515595e-47
CL1100.Contig11_All	5.5329999999999995	1.88	-1.5784312081027498	4.53336118907011e-08	5.69048253605239e-09
CL1100.Contig9_All	22.23	17.715999999999998	-0.36376913610042294	0.0241587376360477	0.0074091041271885
CL11000.Contig11_All	9.43	2.863	-1.59688036959528	0.0344837040663253	0.0111042441265348
CL11000.Contig13_All	3.31	0.75	-2.15748325896922	1.1079050115651298e-12	9.28463937555347e-14
CL11000.Contig16_All	2.146	0.493	-2.17102796983463	7.014321559319309e-12	6.255719144877579e-13
CL11000.Contig17_All	0.813	0.273	-1.5425393575855901	0.0181517282717579	0.00536911346394303
CL11000.Contig1_All	0.593	0.053	-3.02170629367529	0.00114264627669565	0.000256640459845649
CL11000.Contig21_All	2.523	0.95	-1.43898834605445	1.4860885963431002e-06	2.2186588174995302e-07
CL11000.Contig22_All	1.5	0.0	-6.51766019151225	1.29025196320335e-13	1.0102977310514e-14
CL11000.Contig23_All	0.696	0.053	-2.90632646849541	0.0100049736063635	0.00276330748835204
CL11000.Contig24_All	13.415999999999999	4.246	-1.6977023099125501	3.6035410264499995e-52	6.445689846653419e-54
CL11000.Contig27_All	5.103	0.733	-2.80700913222158	1.0978147706002998e-21	5.351664631513049e-23
CL11000.Contig29_All	7.026	2.346	-1.61813783766832	2.2113769182663298e-24	9.508164335167641e-26
CL11000.Contig2_All	5.37	1.46	-1.9187663860618303	1.1848370694384998e-23	5.2621851588278e-25
CL11000.Contig30_All	5.603	2.083	-1.438982951354	3.35487957884571e-05	5.91465730234198e-06
CL11000.Contig31_All	0.8759999999999999	0.12	-2.37189232760284	0.0231453126082096	0.007059978412846441
CL11000.Contig4_All	5.843	2.423	-1.30555032650184	5.7191468010399e-12	5.06261431678797e-13
CL11000.Contig6_All	6.542999999999999	1.98	-1.7300365138942	1.58405034713994e-06	2.37164077333835e-07
CL11000.Contig7_All	73.1	26.073	-1.52278563326707	2.891735695337389e-119	1.8270623578898097e-121
CL11000.Contig8_All	7.2860000000000005	1.006	-2.80178899186907	5.29795830027496e-11	5.118585608089349e-12
CL11001.Contig13_All	7.132999999999999	3.6430000000000002	-1.00289730047411	1.15581631874999e-16	7.38706109294994e-18
CL11001.Contig5_All	7.07	2.553	-1.4944041297382	9.94107314540924e-09	1.17172935612244e-09
CL11001.Contig6_All	2.4930000000000003	1.5959999999999999	-0.6880015555799639	0.000203424239289889	4.01516785953235e-05
CL11002.Contig1_All	3.03	0.09300000000000001	-5.03951709492192	1.7374111984873398e-39	4.32658881429014e-41
CL11005.Contig2_All	30.7	27.163	-0.215257436409458	0.00255316484135293	0.0006148310636718441
CL11006.Contig3_All	3.1460000000000004	1.25	-1.34625372391081	3.28563984992417e-05	5.78578707314149e-06
CL11009.Contig6_All	4.096	0.6859999999999999	-2.6161822311062997	4.06381341479416e-34	1.21474367744343e-35
CL1101.Contig6_All	4.563	3.286	-0.50509757517859	0.0110571266994548	0.0030871495817667697
CL11011.Contig1_All	1.02	0.473	-1.1345524643196798	0.0430143010103837	0.0142995209474485
CL11011.Contig4_All	6.313	1.996	-1.6947972168708998	3.27904979531126e-18	1.91424953191497e-19
CL11013.Contig4_All	5.193	2.97	-0.8414020110491272	1.07586209736009e-05	1.77849270435514e-06
CL11013.Contig5_All	8.04	5.266	-0.648699051986157	8.30124217526162e-05	1.54833295414747e-05
CL11016.Contig4_All	3.5460000000000003	0.0	-7.27291423575684	4.24335427134054e-18	2.49429613370156e-19
CL11017.Contig1_All	11.773	7.672999999999999	-0.6523467704750731	1.69656030600264e-06	2.54859219370535e-07
CL11017.Contig2_All	4.466	0.8959999999999999	-2.33420915639282	1.97146494619342e-16	1.2795472831020699e-17
CL11018.Contig13_All	3.483	0.696	-2.30175121135759	7.211251552859089e-08	9.23814443251736e-09
CL11018.Contig17_All	0.743	0.28300000000000003	-1.4158540561309099	0.00328820360701251	0.0008104989543984849
CL11018.Contig27_All	11.573	9.666	-0.296957224899117	0.0198510871004209	0.00593577735701707
CL11019.Contig10_All	37.676	18.333	-1.0713455978008801	5.569950377088879e-28	2.06966390730192e-29
CL11019.Contig11_All	68.133	42.73	-0.7049199531209391	2.9971534592719e-25	1.2429642497056698e-26
CL11019.Contig13_All	11.023	2.543	-1.99646713559035	0.00158636659954326	0.000366462124555159
CL11019.Contig14_All	151.12	125.766	-0.296831042578227	0.000187187486019455	3.67490890111181e-05
CL11019.Contig9_All	75.71600000000001	66.21300000000001	-0.22518743915170103	0.0021727096371659	0.0005153552325720639
CL11020.Contig4_All	2.043	0.6759999999999999	-1.53946302290555	0.0268782023569994	0.00836580315196614
CL11021.Contig2_All	1.426	0.313	-1.97689200260292	0.0386036996805217	0.012633525194472998
CL11021.Contig5_All	6.622999999999999	0.903	-2.87098534919466	3.13283644921345e-23	1.41663261734297e-24
CL11022.Contig10_All	3.173	1.916	-0.7535373090339559	0.0300933413283656	0.00950681821524002
CL11022.Contig11_All	26.98	20.48	-0.437354778521443	2.4628757953586602e-08	3.01105198929282e-09
CL11022.Contig16_All	8.99	6.672999999999999	-0.469167316079752	6.31015382815131e-06	1.0129461078851102e-06
CL11022.Contig20_All	9.863	5.8260000000000005	-0.7990494747301979	1.9983455550721598e-26	7.876004072257651e-28
CL11022.Contig21_All	2.36	1.59	-0.602536903721689	0.0020631815407497	0.00048699337267657804
CL11022.Contig2_All	1.76	0.81	-1.1208771835748799	0.0035104379909402803	0.0008700569203018941
CL11022.Contig7_All	3.023	1.95	-0.6665718080659979	0.0117394215273576	0.00330181620966518
CL11023.Contig1_All	3.783	2.6660000000000004	-0.5386176761818879	0.0480916680048876	0.0162567000355091
CL11025.Contig6_All	6.236000000000001	3.7760000000000002	-0.7637661495401942	6.561616133451709e-08	8.378036852675172e-09
CL11025.Contig9_All	0.55	0.10300000000000001	-2.3175088182614703	0.000181511737767697	3.55517663245735e-05
CL11026.Contig2_All	2.096	0.5529999999999999	-1.9544936371646202	1.8245944085202397e-07	2.43841088081727e-08
CL11029.Contig1_All	3.4160000000000004	1.253	-1.4785973351697999	1.1609940988389401e-15	7.91339688929522e-17
CL1103.Contig3_All	26.086	22.64	-0.23982989353057002	0.0029509283479058897	0.000719521440676023
CL11031.Contig105_All	3.88	1.75	-1.18079570329756	1.1723738727138799e-06	1.7260324723554e-07
CL11031.Contig115_All	3.923	2.563	-0.64717548951061	2.5434953669105302e-05	4.4176877633523105e-06
CL11031.Contig125_All	12.17	10.552999999999999	-0.242705071056568	0.0137246679260552	0.003928061618131629
CL11031.Contig130_All	1.236	0.536	-1.23748342465049	0.00292028237068435	0.0007113492024975781
CL11031.Contig138_All	4.513	2.7060000000000004	-0.7769366640014109	5.452475717400539e-07	7.70609598875298e-08
CL11031.Contig146_All	1.97	0.953	-1.07324912216689	0.00288168487910675	0.000701225264488187
CL11031.Contig152_All	7.986000000000001	5.516	-0.57081627812545	0.000222510096268584	4.4216967429916794e-05
CL11031.Contig24_All	5.79	4.143	-0.519606360008681	0.000439328165564924	9.17153419996754e-05
CL11031.Contig62_All	1.37	0.523	-1.41993206883353	6.11879795470165e-16	4.10261676846866e-17
CL11031.Contig67_All	0.93	0.066	-2.4027653317413904	0.049057109582002	0.0166359596209909
CL11031.Contig71_All	0.75	0.086	-2.78691247477327	0.00029709100900494304	6.02577125499797e-05
CL11031.Contig72_All	3.83	1.39	-1.4715788403508703	3.24375422833804e-06	5.036762540657799e-07
CL11033.Contig8_All	0.66	0.23	-1.50743832787938	0.012155615769290001	0.00343039480292847
CL11035.Contig1_All	3.7460000000000004	1.46	-1.32432464767553	0.0350784944815078	0.0113243336887458
CL11036.Contig7_All	50.283	44.72	-0.206574331632598	0.00262906546808717	0.000634683978281441
CL11036.Contig8_All	67.87	48.903	-0.5101907589431289	6.151710041509719e-20	3.2762925546243893e-21
CL11036.Contig9_All	39.88	16.903	-1.27458956067969	2.1582083525521196e-69	2.7483665920100992e-71
CL11037.Contig3_All	1.126	0.0	-5.17277137927243	1.34972509329345e-07	1.78276397701291e-08
CL11038.Contig2_All	6.0729999999999995	3.9130000000000003	-0.67198851043982	1.99093619377527e-07	2.67459259914559e-08
CL11038.Contig3_All	3.73	1.276	-1.58696734837129	2.1245856745295897e-09	2.34982443555404e-10
CL11038.Contig4_All	6.206	2.443	-1.34983888501173	0.0014651165854998	0.000336170184975514
CL11038.Contig5_All	48.53	14.652999999999999	-1.7588607311934998	1.0299646377898696e-87	9.705215927234137e-90
CL1104.Contig12_All	1.1159999999999999	0.613	-0.90002215383262	0.0286750778696876	0.00899723597333943
CL1104.Contig17_All	6.17	4.493	-0.49311150108126794	0.0011541266923856	0.000259394996811473
CL1104.Contig4_All	2.516	0.0	-6.92672107411197	6.758060831470889e-16	4.54154526997799e-17
CL1104.Contig5_All	2.036	1.19	-0.799377622712675	0.0342967804882218	0.011036854750676001
CL11042.Contig2_All	1.21	0.39	-1.6499728834862102	9.94216935887524e-05	1.8742155684801e-05
CL11042.Contig6_All	2.193	0.0	-7.48191888301413	1.7082673439023498e-19	9.315656466998399e-21
CL11044.Contig1_All	3.05	1.52	-1.02802270466816	2.1573126514279103e-05	3.7131026702717796e-06
CL11045.Contig3_All	8.37	5.403	-0.659965946285251	0.00436845603034901	0.00110498648145607
CL11047.Contig24_All	2.74	1.653	-0.767469329977367	0.007718247499681559	0.00207615291737987
CL11047.Contig27_All	3.886	2.476	-0.6915879509917541	0.00155336829854894	0.000358314709707988
CL11047.Contig29_All	30.64	18.54	-0.7587307886849279	7.77491423211274e-10	8.293422532173679e-11
CL11047.Contig4_All	1.263	0.5529999999999999	-1.2048253006838	0.00179383714567243	0.000418512496447269
CL11047.Contig5_All	23.98	15.276	-0.686547965783298	1.40211508725772e-10	1.4013819392132302e-11
CL11047.Contig7_All	14.956	11.08	-0.46949477154735103	5.00786612129878e-07	7.04717036917336e-08
CL11048.Contig6_All	4.676	1.8530000000000002	-1.34581357001333	2.63208344031612e-06	4.03910318566125e-07
CL11049.Contig22_All	34.64	28.373	-0.320934882828004	0.000172148008356895	3.36145999890776e-05
CL11052.Contig2_All	1.98	0.466	-2.04377858499973	0.00304682320477208	0.000744795232086598
CL11054.Contig5_All	1.516	0.7859999999999999	-0.987799050132265	0.00857695056738294	0.00233096323182498
CL11054.Contig8_All	1.433	0.106	-3.00960871433426	0.00189210475963662	0.00044334355898526396
CL1107.Contig12_All	0.903	0.073	-2.66689031945197	0.0103635397604475	0.00287453375215706
CL1107.Contig3_All	0.39299999999999996	0.0	-2.65959177422198	0.0404201957667396	0.0133134168413597
CL1107.Contig9_All	1.8459999999999999	0.78	-1.24720886694804	0.0194060698292271	0.00578622123897879
CL1109.Contig1_All	51.63	42.46	-0.319243106300482	1.32443286423465e-05	2.2155157043930402e-06
CL1109.Contig4_All	7.933	5.41	-0.584375526030714	0.0115683884720467	0.00324766268669376
CL1109.Contig6_All	54.45	34.013000000000005	-0.7141984469504531	5.153142315777339e-12	4.54249848790499e-13
CL1110.Contig10_All	0.73	0.136	-2.13806051281552	0.0237010372125434	0.007248854231893609
CL1110.Contig2_All	3.68	1.57	-1.2005406249878898	0.0173183306389482	0.00509732211522845
CL1110.Contig6_All	11.84	8.222999999999999	-0.5656043747721561	0.0008687286864744071	0.000191096084511402
CL1110.Contig9_All	10.482999999999999	0.0	-9.33617328280444	2.05171468812797e-35	5.82449342824626e-37
CL1111.Contig10_All	3.003	0.273	-3.4689038469738103	2.78172672392593e-34	8.260514444129599e-36
CL1111.Contig15_All	0.5529999999999999	0.043	-2.9658745355124903	0.00242849922634058	0.000581979503695792
CL1111.Contig19_All	1.9	0.303	-2.6567300005530496	1.48158118944583e-23	6.6107720777904795e-25
CL1111.Contig21_All	0.366	0.006	-4.68939526121681	2.1551248209187497e-07	2.90854282297679e-08
CL1111.Contig5_All	0.6859999999999999	0.34299999999999997	-1.03146581186528	0.0236517485734369	0.00723274892648555
CL1113.Contig3_All	3.866	2.08	-0.923659633239898	0.0120932566095869	0.00341082057211285
CL1113.Contig5_All	1.8730000000000002	0.0	-5.2588313578207	9.949349142329439e-08	1.2961531448737199e-08
CL1114.Contig3_All	8.703	4.973	-0.8398028634864471	4.2969911468691705e-06	6.765333999183001e-07
CL1116.Contig11_All	6.202999999999999	0.0	-9.32046774349784	8.48104549291612e-35	2.46029588309502e-36
CL1116.Contig17_All	2.806	0.036000000000000004	-3.28885219965051	0.0070225235009934	0.0018682002485648898
CL1116.Contig19_All	1.97	0.73	-1.4365073958108798	6.41653420051883e-05	1.1760407407975e-05
CL1116.Contig33_All	0.883	0.09300000000000001	-2.51350010366803	0.0189928970563482	0.00564916513678436
CL1116.Contig37_All	0.273	0.0	-2.8110311353984905	0.028007976831000002	0.00876320955293125
CL1116.Contig45_All	2.59	0.0	-5.13851013851373	1.77040464569417e-07	2.36194096775708e-08
CL1116.Contig46_All	1.5659999999999998	0.86	-0.8981462755612801	0.0240151349870525	0.0073587848542539
CL1116.Contig47_All	77.176	67.25	-0.235276222494695	3.21864418770789e-06	4.99496776597384e-07
CL1116.Contig5_All	16.206	11.543	-0.522805331386247	0.00027438811622153	5.534510947905021e-05
CL1116.Contig6_All	1.2429999999999999	0.73	-0.793461694485225	0.0045542673657010795	0.00115721599952037
CL1118.Contig1_All	3.34	0.37	-2.56666568356827	0.0036071738238474	0.000896429730968331
CL112.Contig7_All	0.626	0.14	-1.9775450938611998	0.0202065760464393	0.00605638176585254
CL1120.Contig5_All	2.376	1.71	-0.513936952146806	0.0115708776112704	0.00324848752475718
CL1121.Contig1_All	40.71	33.296	-0.31971407091465004	0.000627783137857893	0.000134497603131345
CL1122.Contig3_All	315.95	272.676	-0.245671822081087	1.45572141193249e-08	1.7429392839223098e-09
CL1122.Contig7_All	51.696000000000005	30.366	-0.8040188329174071	1.11133755548007e-20	5.70208488889858e-22
CL1123.Contig14_All	45.756	42.24	-0.153049269315181	0.0063719157620313605	0.00167603082844952
CL1123.Contig19_All	2.406	1.206	-1.02661445594735	0.000675010501770195	0.000145395135531298
CL1123.Contig1_All	12.763	9.876	-0.405524628863606	0.0414424134636278	0.0137097018678342
CL1123.Contig27_All	15.495999999999999	11.83	-0.425829698147284	0.00229384210260065	0.000546286150537652
CL1123.Contig7_All	6.046	3.25	-0.931376050755913	1.90184408789474e-08	2.30277315812436e-09
CL1124.Contig6_All	4.49	2.91	-0.667004901881064	7.05156788482707e-05	1.2998058800753698e-05
CL1126.Contig2_All	5.1	3.68	-0.505670077129364	0.00412162328114889	0.00103702839849121
CL1127.Contig13_All	0.36	0.0	-3.06951062745006	0.0120374218277682	0.00339258129292599
CL1127.Contig17_All	0.626	0.0	-3.9327352865986698	0.00042099227934970295	8.7584811771723e-05
CL1130.Contig2_All	19.773	8.312999999999999	-1.2762490716630501	6.85236620537986e-14	5.2737496722160304e-15
CL1133.Contig10_All	7.776	3.783	-1.06792452355755	2.3878473005016e-09	2.65400183086972e-10
CL1134.Contig4_All	4.23	0.436	-3.2124879471886496	2.7166706377613598e-08	3.3390917891306396e-09
CL1135.Contig14_All	18.66	15.28	-0.327473892495803	0.00320197104001277	0.000786976520237567
CL1135.Contig1_All	18.293	1.45	-3.687689981067	1.3559422683876798e-115	8.906873655610899e-118
CL1135.Contig5_All	5.19	0.0	-7.64905183828404	1.03313690291385e-20	5.28847067124791e-22
CL1137.Contig2_All	14.845999999999998	4.876	-1.62557084945557	1.2989052160631698e-21	6.346096749431699e-23
CL1137.Contig3_All	4.93	1.79	-1.4667804269225202	0.0017651813338351301	0.000411269290922087
CL1138.Contig6_All	194.106	188.403	-0.0794437967088452	0.0232101965245593	0.007081539731365141
CL1140.Contig3_All	0.813	0.44	-0.914996470748235	0.0260136781817922	0.0080646993112663
CL1141.Contig11_All	1.426	0.6659999999999999	-1.0928096947791701	0.0454489563670071	0.0152311781702717
CL1141.Contig13_All	10.04	7.69	-0.421432126966161	0.0032801454521049697	0.000808262599692962
CL1141.Contig1_All	13.526	8.85	-0.6489892548634479	1.0602328170487799e-10	1.04974575417289e-11
CL1142.Contig1_All	6.046	4.2	-0.562806633358662	0.000765715376445161	0.000166575917423145
CL1143.Contig1_All	11.265999999999998	8.26	-0.481935039520452	0.0021350657675374396	0.000505542490285125
CL1143.Contig3_All	1.82	0.0	-5.62054943220035	2.68589219057625e-09	2.99843386228735e-10
CL1144.Contig10_All	8.02	3.9	-1.08129300562364	4.37654877073487e-22	2.08783591649051e-23
CL1146.Contig5_All	4.87	1.953	-1.35551370269043	1.2805413610553403e-12	1.0791376684812401e-13
CL115.Contig2_All	0.14300000000000002	0.0	-2.67275225572753	0.0391700504465724	0.0128431920999519
CL1150.Contig1_All	3.3	0.636	-2.3663852906976803	1.8588704490745803e-07	2.48786273528075e-08
CL1150.Contig3_All	3.75	1.776	-1.09591893060633	7.90825196489739e-05	1.47038110347577e-05
CL1150.Contig4_All	37.19	7.07	-2.428266038717	4.031957816021989e-145	1.9545319376563596e-147
CL1151.Contig10_All	9.24	2.783	-1.7663787547924799	9.61994484810808e-15	6.965704416803679e-16
CL1151.Contig12_All	0.653	0.0	-3.6340289649281696	0.00179916256151793	0.00041995093799042203
CL1151.Contig1_All	1.686	0.53	-1.71294217897772	9.036255831115209e-11	8.89175133689881e-12
CL1151.Contig3_All	1.786	0.633	-1.5185067917538	8.531910469624059e-10	9.13622082359142e-11
CL1151.Contig9_All	0.87	0.45	-0.97034158905579	0.0101698253248222	0.00281426689825987
CL1152.Contig2_All	20.035999999999998	14.86	-0.46638001004935703	0.000401956188307682	8.32654183844842e-05
CL1155.Contig13_All	2.813	0.72	-1.98366359944114	8.55113661500345e-09	1.0011941037719502e-09
CL1155.Contig9_All	9.47	2.51	-1.9288893921086	4.3817831142184605e-13	3.55991834961996e-14
CL1156.Contig3_All	24.723000000000003	11.335999999999999	-1.1609450476820802	5.880610806681169e-44	1.2792849278788499e-45
CL1156.Contig4_All	10.515999999999998	7.39	-0.545906519549327	0.00024830457415294	4.97160948270227e-05
CL1156.Contig5_All	26.316	17.583	-0.617728232031281	7.10940434599548e-17	4.49497623305059e-18
CL1157.Contig4_All	14.936	10.75	-0.506930609944047	0.00791786147509456	0.00213614411307645
CL1158.Contig2_All	1.943	0.0	-7.80704578250407	6.26206117051126e-22	3.01717864846416e-23
CL1159.Contig5_All	1.983	1.156	-0.811064585719263	0.000930756347755943	0.000205602270417602
CL1159.Contig6_All	5.8629999999999995	1.15	-2.36310668058161	1.86548166661729e-22	8.74438180728794e-24
CL1159.Contig8_All	27.285999999999998	7.223	-1.95730940566608	5.836929599316997e-155	2.626039700775529e-157
CL116.Contig12_All	0.436	0.0	-3.6394820049	0.00239494818690535	0.0005729999240615519
CL116.Contig24_All	0.293	0.0	-3.38115968243932	0.00554696757977594	0.00143742352666763
CL116.Contig2_All	3.61	1.8659999999999999	-0.987715027873685	1.12229948193697e-06	1.6481534800314099e-07
CL116.Contig6_All	6.702999999999999	4.053	-0.761914740989895	7.24777144967764e-05	1.33881414052794e-05
CL1160.Contig10_All	12.493	0.0	-8.696064176114769	3.05551674837885e-29	1.0854310678297399e-30
CL1160.Contig13_All	27.003	23.076	-0.26257369735181896	0.0048309038400345	0.00123506484042974
CL1160.Contig14_All	68.71600000000001	39.006	-0.8520586160849839	4.1044291908853995e-31	1.3704084479034098e-32
CL1160.Contig16_All	10.85	2.576	-2.09322997109946	1.6859234727072098e-19	9.188299455275908e-21
CL1160.Contig17_All	16.08	4.2860000000000005	-1.93684356419352	1.547811169349e-42	3.5138439583905097e-44
CL1160.Contig19_All	11.44	7.77	-0.5849287846505179	0.0062030411983552	0.00162552952207709
CL1160.Contig1_All	179.34599999999998	111.586	-0.720223701475927	1.4520967523442697e-30	4.94957486882636e-32
CL1160.Contig22_All	30.986	19.553	-0.6993903476474631	3.2521727371677397e-13	2.61632014466369e-14
CL1160.Contig24_All	19.933	14.245999999999999	-0.52195328257128	7.0597446385426695e-12	6.297767799410209e-13
CL1160.Contig2_All	56.89	19.816	-1.55755110481924	5.558976447143558e-122	3.403281948729469e-124
CL1160.Contig7_All	6.76	2.6430000000000002	-1.37892428456395	4.47152748403664e-07	6.25783934153454e-08
CL1160.Contig9_All	88.436	77.44	-0.22935855320715196	5.88706660389188e-05	1.07297012298432e-05
CL1164.Contig11_All	259.26599999999996	180.053	-0.560852523168792	2.37773846499983e-39	5.939295300817659e-41
CL1164.Contig18_All	40.766	27.02	-0.626962127242396	3.77089689427056e-11	3.5894133926813395e-12
CL1164.Contig20_All	4.993	1.59	-1.6003950091886499	0.00532146984570352	0.0013731778220116401
CL1164.Contig24_All	4.373	0.883	-2.3521247532251097	3.148412596238769e-96	2.6648909423707794e-98
CL1164.Contig26_All	4.9030000000000005	0.02	-7.00316903437227	3.7232553094942e-24	1.6142569698454098e-25
CL1164.Contig27_All	36.38	20.406	-0.8706110597463609	8.128128995039228e-33	2.5332335186831098e-34
CL1164.Contig2_All	79.43	14.765999999999998	-2.46237277695903	0.0	0.0
CL1164.Contig31_All	1.0959999999999999	0.56	-1.00899319934199	3.2735588785092605e-05	5.76273028570444e-06
CL1164.Contig33_All	9.472999999999999	4.296	-1.17359123923488	1.5625927721805803e-08	1.87719482903849e-09
CL1164.Contig34_All	5.276	1.8430000000000002	-1.54006372256849	9.246076720661871e-07	1.34514210118346e-07
CL1164.Contig9_All	110.536	61.13	-0.888934843251721	1.33812692825358e-65	1.8264810138583996e-67
CL1165.Contig12_All	5.113	2.7	-0.958550863570619	9.18516969952951e-12	8.295849798339741e-13
CL1165.Contig14_All	1.216	0.263	-2.09410509764305	0.00212320783174552	0.000502434080579184
CL1165.Contig6_All	0.6459999999999999	0.0	-5.46633569945838	1.90980096350529e-08	2.31303155975641e-09
CL1165.Contig9_All	7.64	5.763	-0.446141127196649	0.000224786277608046	4.4693774797948206e-05
CL1167.Contig5_All	10.613	2.793	-1.9606831560035902	1.0282972123548499e-36	2.7881127710311996e-38
CL1167.Contig6_All	8.696	5.35	-0.737785160269227	1.3877775562014302e-13	1.08968611790017e-14
CL1167.Contig8_All	13.003	7.506	-0.829552550779042	2.63459324867218e-16	1.72428987973839e-17
CL1167.Contig9_All	6.52	4.71	-0.509181487119784	0.000734814894943161	0.00015927740015663798
CL1168.Contig11_All	153.226	116.29	-0.424985340094349	3.46516351300524e-11	3.2863149027455497e-12
CL1168.Contig13_All	62.523	47.996	-0.414170140142966	9.000912999288391e-08	1.1661240800511598e-08
CL1168.Contig15_All	846.803	103.65	-3.0592280742856004	0.0	0.0
CL1168.Contig16_All	4.446000000000001	2.43	-0.900842161078327	0.0024575747120693303	0.000589670151942733
CL1168.Contig1_All	902.0260000000001	107.12299999999999	-3.1012307397172796	6.315776013665466e-222	1.664979406203889e-224
CL1168.Contig9_All	36.103	1.5430000000000001	-4.567619061242691	1.4833755418285594e-128	8.321950413317397e-131
CL1170.Contig5_All	6.066	3.283	-0.922449470630787	9.99454993508099e-10	1.07688722420844e-10
CL1170.Contig6_All	0.113	0.0	-2.5953279407213	0.0448621369739146	0.0150066628908908
CL1170.Contig9_All	0.32	0.0	-3.59190629942989	0.0019478154252078102	0.00045744953868336
CL1172.Contig10_All	1.77	0.0	-6.40600581683937	8.41457325439986e-13	6.982048027055459e-14
CL1172.Contig12_All	1.996	0.163	-2.9622928445199297	0.0023843031306576	0.000570115402491714
CL1172.Contig13_All	0.483	0.0	-4.108386071708541	0.000172236586293801	3.363564873405711e-05
CL1172.Contig2_All	61.423	5.0360000000000005	-3.64002204088413	0.0	0.0
CL1172.Contig4_All	3.2060000000000004	0.83	-1.9845678113633	2.56204466837335e-26	1.01563002987109e-27
CL1174.Contig11_All	2.4659999999999997	0.0	-7.14660237522702	8.337625702066651e-17	5.29060216067215e-18
CL1174.Contig13_All	2.603	1.256	-1.06862250562348	0.00443480106555159	0.00112297599913666
CL1174.Contig16_All	10.146	5.316	-0.9646174528641109	4.15532414792388e-07	5.78815768094105e-08
CL1174.Contig6_All	18.563	8.273	-1.19967867835423	1.85494140793192e-12	1.5825945126171399e-13
CL1174.Contig8_All	35.586	14.565999999999999	-1.32638357481259	5.564151741920899e-72	6.746226376127978e-74
CL1175.Contig1_All	11.472999999999999	5.273	-1.1024108073768502	0.00503758289287824	0.00129256272225702
CL1175.Contig3_All	8.496	5.336	-0.6965838287678551	0.00222812468673901	0.000529518814853246
CL1175.Contig4_All	16.852999999999998	4.246	-2.0197683268985	3.835666135743969e-38	9.919466008253119e-40
CL1175.Contig5_All	38.31	10.913	-1.83765072814949	1.3659445249191501e-49	2.6024934901453195e-51
CL1176.Contig6_All	2.38	0.9159999999999999	-1.4111254343337398	7.53763873233367e-08	9.68254601752529e-09
CL1177.Contig12_All	17.543	14.29	-0.331512331900505	0.00428383825551948	0.00108171605876971
CL1177.Contig14_All	3.523	1.976	-0.8575623486812378	0.0375454272885521	0.0122430207679418
CL1177.Contig2_All	33.263000000000005	27.386	-0.31667336270190305	7.72074203428875e-07	1.1111214080370901e-07
CL1177.Contig9_All	3.4130000000000003	1.42	-1.23703488635589	0.0227357905234215	0.0069189638561003896
CL1178.Contig2_All	4.353	0.0	-6.5543319613608	9.25096069388582e-14	7.180232134026499e-15
CL1179.Contig1_All	22.153000000000002	5.306	-2.1000824850119497	1.4621884252520898e-161	6.1801902982397185e-164
CL1179.Contig4_All	3.043	0.5329999999999999	-2.52787479093072	7.38853777248605e-24	3.25086647454968e-25
CL1179.Contig5_All	0.6859999999999999	0.06	-2.759720363342	0.00850816127688044	0.00231060001996372
CL1181.Contig1_All	51.49	48.476000000000006	-0.12453326224081401	0.0183799640595132	0.00544463237402059
CL1183.Contig2_All	18.055999999999997	15.155999999999999	-0.290231049567454	0.00621270141125899	0.00162839940582913
CL1183.Contig4_All	36.205999999999996	23.12	-0.684999050192603	1.1856462966176298e-41	2.76269355374311e-43
CL1183.Contig6_All	0.46299999999999997	0.0	-3.4629081293693	0.004240646940900821	0.0010698396752034
CL1183.Contig7_All	5.5360000000000005	3.55	-0.6787362309368311	9.97200305720983e-07	1.45629178179214e-07
CL1183.Contig8_All	13.543	9.23	-0.589804435274671	1.19320541734378e-07	1.56705859730023e-08
CL1185.Contig1_All	16.6	13.73	-0.312437755975681	0.0100568409884806	0.0027791666724305
CL1185.Contig4_All	17.046	9.87	-0.825542875451439	7.01258119949075e-18	4.1786116430874797e-19
CL1186.Contig11_All	4.8	2.6430000000000002	-0.893955779271968	0.000204393321355096	4.0351861292385496e-05
CL1186.Contig2_All	20.403	12.493	-0.7425308006921328	6.354413623280329e-13	5.2269305724950197e-14
CL1186.Contig6_All	4.12	2.89	-0.545701300534916	0.0032959211422250102	0.000812760265981258
CL1187.Contig2_All	8.52	6.05	-0.527848051039591	0.0295660180640056	0.00931575313714131
CL1187.Contig3_All	5.666	2.7760000000000002	-1.0427511570849701	0.000324332268928651	6.60973886916622e-05
CL1189.Contig2_All	123.896	94.15	-0.41816953024996995	1.09348747345163e-08	1.29434572501856e-09
CL119.Contig12_All	0.953	0.0	-2.95728881476983	0.0176584597231536	0.0052078202148732895
CL119.Contig1_All	2.15	0.18	-2.52602645328609	0.0281038421068328	0.00879595947157252
CL1192.Contig13_All	11.16	0.243	-4.02603737846609	9.945339921696658e-05	1.87513827495943e-05
CL1192.Contig4_All	145.496	73.033	-1.03136379969484	9.567382416159154e-191	3.178774741201928e-193
CL1194.Contig10_All	47.086000000000006	7.766	-2.6362937938260096	3.8568487168747187e-178	1.4158892542177195e-180
CL1194.Contig11_All	24.456	7.093	-1.8229735199844501	5.616022482781969e-83	5.665087277561719e-85
CL1194.Contig12_All	0.4	0.0	-3.1949255291297103	0.0097934129567994	0.0026977279836008
CL1194.Contig13_All	17.95	8.183	-1.1695918133064098	1.93026761155531e-21	9.50225422843466e-23
CL1194.Contig15_All	6.386	3.283	-0.9938199157553258	1.0746756865906501e-08	1.2709077816105098e-09
CL1194.Contig17_All	2.823	1.5859999999999999	-0.8627292906427709	0.00424096804631845	0.00106996688329523
CL1194.Contig18_All	5.58	1.263	-2.17146405882889	1.05362476636983e-18	5.9901824175735e-20
CL1194.Contig19_All	16.616	2.9330000000000003	-2.5391454177110098	1.2043348160986995e-124	7.05823799059999e-127
CL1194.Contig21_All	7.263	3.2960000000000003	-1.16794636324997	1.0912382301442801e-07	1.4274372717894199e-08
CL1194.Contig22_All	6.43	1.406	-2.22879117378867	4.305745423432769e-36	1.1937212251504799e-37
CL1194.Contig23_All	22.436	4.933	-2.21563292180393	1.0070582040193299e-50	1.8671573054324597e-52
CL1194.Contig24_All	101.85600000000001	14.33	-2.8663532971563397	0.0	0.0
CL1194.Contig25_All	47.68	9.65	-2.34221278158196	2.336234627837569e-214	6.515131753702877e-217
CL1194.Contig27_All	46.323	14.57	-1.7046376359998998	1.2949541308700996e-94	1.1271142623643299e-96
CL1194.Contig28_All	11.843	1.63	-2.8784750357385294	2.12239810393015e-42	4.843704686086469e-44
CL1194.Contig29_All	13.902999999999999	1.7830000000000001	-2.99816395610556	1.8573381416356994e-115	1.2220660989868696e-117
CL1194.Contig2_All	4.566	0.87	-2.23823460049188	0.0010416984781860099	0.00023221984855441899
CL1194.Contig30_All	4.583	1.8130000000000002	-1.36196089636484	8.993856763179941e-07	1.30599915742378e-07
CL1194.Contig31_All	10.85	1.083	-3.3311378049893396	1.0545702953400998e-43	2.3125231535759197e-45
CL1194.Contig3_All	0.5329999999999999	0.073	-2.55383703602423	0.0138804268939313	0.00397838637014124
CL1194.Contig4_All	12.283	2.34	-2.4157400411650496	1.58611340633651e-34	4.6530462572868895e-36
CL1194.Contig5_All	43.483000000000004	18.526	-1.26772395973362	7.670632022866979e-70	9.692948807736219e-72
CL1194.Contig7_All	43.183	15.405999999999999	-1.52340655756327	5.612177589391469e-64	7.855997083126039e-66
CL1194.Contig9_All	8.696	3.7460000000000004	-1.24191757760864	1.9958490438887398e-08	2.4224656361803502e-09
CL1197.Contig1_All	9.26	5.816	-0.7100580007557109	1.04811161309984e-14	7.616672009182161e-16
CL1197.Contig4_All	9.196	6.882999999999999	-0.4571831247180229	8.137880993049361e-06	1.32513829368943e-06
CL1197.Contig5_All	2.6630000000000003	0.7929999999999999	-1.73985344134785	7.819363041647209e-05	1.4527466467166299e-05
CL1197.Contig7_All	5.54	3.383	-0.7401085498185991	0.00146487413701027	0.000336092814613111
CL1197.Contig9_All	23.846	12.94	-0.918304647786203	3.4145652235947194e-21	1.7054599828081e-22
CL1198.Contig3_All	2.29	1.36	-0.771694650737223	0.0454304937244034	0.0152244959415654
CL1200.Contig1_All	605.99	543.06	-0.1916420172543	3.45380603290831e-05	6.09922325099421e-06
CL1202.Contig2_All	2.92	0.0	-4.8804270245394	1.17162274316749e-06	1.72479898812234e-07
CL1205.Contig10_All	11.48	3.676	-1.6714759745830199	3.105253574288e-15	2.18387296843104e-16
CL1205.Contig12_All	2.056	1.216	-0.798795602401687	0.000198898952803144	3.92080640181807e-05
CL1205.Contig25_All	1.25	0.35600000000000004	-1.7953627240428898	1.54691450200936e-06	2.3135132789479604e-07
CL1205.Contig27_All	0.26	0.0	-2.6931636420014	0.0373440676747279	0.0121647492938559
CL1205.Contig7_All	3.7	1.3730000000000002	-1.43942017012355	0.000723965912179491	0.000156791719863619
CL1207.Contig12_All	1.8430000000000002	0.823	-1.16754907771701	0.020178591307345	0.00604671102871314
CL1209.Contig1_All	20.98	11.716	-0.8739361214282891	5.61799688022259e-13	4.60832659840912e-14
CL1209.Contig3_All	0.61	0.04	-2.9962985675828904	0.00560819999045531	0.0014549869384156901
CL121.Contig8_All	4.3	2.12	-1.0497170147764001	7.947254106079848e-06	1.29262566785636e-06
CL121.Contig9_All	4.52	1.5030000000000001	-1.6173078210232699	4.52571109054492e-13	3.6807946798414295e-14
CL1210.Contig10_All	73.206	43.99	-0.76886003532684	7.98614043434587e-40	1.9687396024885801e-41
CL1210.Contig16_All	7.172999999999999	4.246	-0.771576154029783	0.0446002484601742	0.0149054557017548
CL1210.Contig5_All	1.306	0.046	-4.25929009755595	3.72010271345432e-08	4.629967265214461e-09
CL1211.Contig10_All	0.496	0.053	-2.6260700241652204	0.00935220610616631	0.0025634568295971197
CL1211.Contig11_All	0.94	0.096	-2.59190264244679	0.0116533228230529	0.00327391877390069
CL1211.Contig1_All	8.846	7.236000000000001	-0.33019304705842	0.00678114002117577	0.0017975583484966
CL1211.Contig2_All	5.966	4.306	-0.507003042740433	0.0019526717990719	0.00045878151334868703
CL1211.Contig3_All	0.5529999999999999	0.0	-4.810310020879211	2.23313955246358e-06	3.3974625797627803e-07
CL1211.Contig7_All	1.156	0.0	-5.78869402325783	4.738449141775749e-10	4.95638125659935e-11
CL1212.Contig15_All	0.27	0.05	-2.18204171351426	0.0232144636122812	0.007083094526203009
CL1212.Contig3_All	0.213	0.0	-3.75984153378443	0.0008946005191027369	0.00019711850693796202
CL1212.Contig5_All	1.3359999999999999	0.12	-3.4060924678710096	5.772318791022309e-13	4.7374288951352004e-14
CL1214.Contig1_All	32.853	25.78	-0.38276551292848204	1.3831364614090197e-05	2.3209475208113996e-06
CL1214.Contig3_All	93.906	74.67	-0.364366544091079	4.8463671603808905e-09	5.54810262624924e-10
CL1215.Contig5_All	5.196000000000001	2.52	-1.08033925402556	3.46771598868742e-07	4.7895565285265196e-08
CL1216.Contig3_All	17.39	8.413	-1.07476652803716	2.09282035439468e-06	3.17281213883862e-07
CL1217.Contig12_All	0.3	0.0	-3.3647941938442005	0.005821629489424779	0.0015168275357639802
CL1217.Contig13_All	0.243	0.0	-3.933046427672	0.00040539980583944	8.409358703669592e-05
CL1217.Contig14_All	0.47	0.0	-4.0269100704106595	0.000252407134573978	5.06090080281557e-05
CL1217.Contig5_All	5.81	0.16	-5.16457084450919	8.471997287457969e-61	1.26990438435937e-62
CL1217.Contig8_All	6.3229999999999995	3.486	-0.8966596032510591	1.4020442092855302e-09	1.5273145485582802e-10
CL1218.Contig12_All	13.116	0.6559999999999999	-4.31675285357605	3.906091909775079e-73	4.64656350407894e-75
CL1218.Contig14_All	2.126	0.51	-2.06457820921967	6.78123990539843e-07	9.7007824176662e-08
CL1218.Contig15_All	5.256	2.096	-1.3488326297153703	1.3601400776282001e-05	2.2799881821546003e-06
CL1218.Contig16_All	8.163	3.83	-1.1189497894398999	7.8155688662639e-05	1.45195659431866e-05
CL1218.Contig17_All	21.44	8.35	-1.39510902516184	7.062585770570171e-30	2.45426355782466e-31
CL1218.Contig1_All	39.313	19.266	-1.06429045080576	7.941476587475028e-45	1.68435640382295e-46
CL1218.Contig5_All	2.753	0.593	-2.23051815922892	7.52498631152679e-13	6.22177455984753e-14
CL1219.Contig2_All	2.733	0.846	-1.5906106730728702	0.00940707915650243	0.0025799322953017
CL122.Contig1_All	15.683	13.405999999999999	-0.259047951552057	0.049719747944874	0.0168985831486532
CL122.Contig4_All	12.556	10.016	-0.36072417412771396	0.0058246493171966104	0.0015177412543556801
CL1223.Contig4_All	4.593	2.363	-0.9876863152647181	0.0014390306379879199	0.000329557736578356
CL1225.Contig12_All	6.92	3.3760000000000003	-1.0716348266323499	5.34089555707232e-11	5.1618145692003706e-12
CL1225.Contig18_All	1.8	0.456	-1.95272379380849	0.00019798744699033502	3.90160233998034e-05
CL1225.Contig2_All	13.75	9.306000000000001	-0.600475907117928	1.30818118020406e-06	1.9380884170434198e-07
CL1225.Contig4_All	5.046	2.943	-0.8006465479953779	0.00017892648430065501	3.5027863889922104e-05
CL1225.Contig7_All	21.43	17.34	-0.34278557271673304	0.000307773381220267	6.25657521091333e-05
CL1225.Contig8_All	12.812999999999999	10.443	-0.332101532455452	0.0200022522474609	0.00598598960480888
CL1227.Contig11_All	1.156	0.363	-1.66650163061683	0.00022134767954976698	4.396909449650329e-05
CL1227.Contig21_All	0.446	0.0	-3.5056897954452597	0.0036706518218030297	0.0009140042195121221
CL1229.Contig3_All	2.633	0.233	-3.49253631402637	8.27168538301573e-12	7.4365693660024e-13
CL1229.Contig7_All	0.61	0.233	-1.4010969887166003	0.00619287828450893	0.00162232659737544
CL1229.Contig8_All	0.856	0.34299999999999997	-1.33595252351297	0.0134683975148139	0.00384664639799769
CL1230.Contig4_All	6.443	4.176	-0.6622081997763399	4.05928445670506e-06	6.37427672099648e-07
CL1230.Contig8_All	2.093	0.9059999999999999	-1.23707827683443	7.441175100423409e-07	1.0691855985379302e-07
CL1230.Contig9_All	4.8260000000000005	0.863	-2.24706845860918	0.00342055889310754	0.000845880165498533
CL1231.Contig1_All	2.063	0.6759999999999999	-1.48821822536317	0.0446377921774611	0.0149204341616726
CL1231.Contig2_All	7.58	6.146	-0.33765344320235496	0.0186345181028515	0.0055271428452084
CL1231.Contig6_All	2.986	0.9329999999999999	-1.69550109716428	6.2009226198786495e-09	7.17309715903302e-10
CL1232.Contig1_All	9.666	6.51	-0.607066849127455	1.20864014913949e-05	2.01062590878986e-06
CL1233.Contig8_All	1.5830000000000002	0.253	-2.62428778997821	3.61505740414824e-07	5.00408880743717e-08
CL1234.Contig16_All	0.873	0.02	-4.06739440886801	7.38965142869012e-05	1.36703479990866e-05
CL1234.Contig18_All	3.9160000000000004	2.116	-0.924218208258774	1.49587377013051e-18	8.56642672996805e-20
CL1234.Contig21_All	3.24	2.7030000000000003	-0.30324387945537895	0.00249636035045495	0.000600009747188805
CL1234.Contig29_All	2.72	0.833	-1.7079927045262302	5.840811036612761e-07	8.282297791192442e-08
CL1234.Contig3_All	0.64	0.0	-5.577205688483581	5.1115057356821796e-09	5.86388231796652e-10
CL1234.Contig7_All	0.38299999999999995	0.0	-3.63222448835204	0.00237365812473742	0.000567356874267164
CL1234.Contig9_All	10.985999999999999	7.422999999999999	-0.5993799781796529	0.000149888173604608	2.89953396247264e-05
CL1235.Contig3_All	5.5729999999999995	1.943	-1.538364619829	3.00440171635104e-12	2.60237011240242e-13
CL1237.Contig2_All	3.003	1.433	-1.10675600570728	2.9589070083717997e-08	3.6497204792908206e-09
CL1238.Contig3_All	5.106	1.026	-2.29182396355875	1.6663663798204502e-09	1.82668956623599e-10
CL1238.Contig4_All	4.45	0.0	-6.74462573820838	6.941201619655311e-15	4.982953732491831e-16
CL1239.Contig8_All	1.54	0.036000000000000004	-3.67481451618822	0.000844226929788341	0.000185237356149336
CL124.Contig10_All	0.866	0.0	-7.2539688534506706	7.686375557541309e-18	4.5893183327397e-19
CL124.Contig8_All	23.37	6.343	-1.7891187155519	0.0036193339503514397	0.0008998065253591631
CL1240.Contig1_All	31.26	21.875999999999998	-0.5468864297623449	8.465779176106759e-07	1.2247980700873e-07
CL1240.Contig9_All	0.7759999999999999	0.163	-2.17424720332508	0.00457410807999416	0.00116268587484023
CL1242.Contig4_All	15.472999999999999	5.706	-1.4730948006224298	4.19059274731066e-39	1.05588803944852e-40
CL1242.Contig5_All	28.076	10.76	-1.4142206604584	5.61366537889735e-15	4.00632832530658e-16
CL1245.Contig11_All	1.006	0.183	-2.3739564262309703	0.000203629441628488	4.01966177013641e-05
CL1245.Contig1_All	2.366	0.653	-1.89014763359204	1.91073281479568e-12	1.63227594649423e-13
CL1245.Contig2_All	14.963	10.806	-0.50905381438174	1.29202064023068e-12	1.08951521558484e-13
CL1245.Contig7_All	3.76	2.41	-0.6778769787894389	0.0005301950561854731	0.000112123103180119
CL1246.Contig5_All	11.073	8.826	-0.363165788666137	0.023516491742167998	0.0071872883104018
CL1248.Contig2_All	25.953000000000003	21.01	-0.343482661996741	1.55901462394726e-06	2.3329684621847402e-07
CL1248.Contig3_All	18.463	14.655999999999999	-0.37167745694761606	0.0064911593547782795	0.00171029511878279
CL1248.Contig6_All	11.43	10.066	-0.22048510380636102	0.0372332412676349	0.0121245918343908
CL1249.Contig2_All	63.95	58.173	-0.17207048450784898	0.0212462645267026	0.0064082722087119605
CL1249.Contig6_All	7.483	3.3930000000000002	-1.16578401426645	1.45393989498687e-06	2.1681281969623898e-07
CL1249.Contig7_All	4.063	0.0	-6.827722773647809	4.40818911412159e-15	3.12565665306624e-16
CL125.Contig14_All	1.976	0.823	-1.2376603385055802	0.0337177797822298	0.0108204108434248
CL125.Contig15_All	10.013	7.556	-0.444150166072115	2.09140740281959e-05	3.5951784343459298e-06
CL125.Contig17_All	10.67	8.552999999999999	-0.35530019542446795	0.0007054777341264969	0.000152503324211924
CL1250.Contig1_All	17.69	8.11	-1.16303083544756	7.019506456395979e-38	1.82449970641635e-39
CL1250.Contig3_All	13.32	7.266	-0.9045482132653241	1.09887337195372e-12	9.20176867710435e-14
CL1252.Contig12_All	0.25	0.036000000000000004	-2.27222521108504	0.0433189206194201	0.0144149444232056
CL1252.Contig15_All	3.1430000000000002	1.5659999999999998	-1.03071874649687	0.000105882274169633	2.00500182127142e-05
CL1252.Contig5_All	2.003	0.426	-2.25236554289213	3.87817332602609e-17	2.4144056034161002e-18
CL1253.Contig2_All	11.31	3.62	-1.6815674710470399	3.56424657465883e-34	1.0623083975976098e-35
CL1253.Contig9_All	1.01	0.276	-1.8190458149310902	0.00261747571073627	0.000631715008729625
CL1254.Contig18_All	2.166	1.08	-1.03518840272577	0.0007397607021765861	0.000160421973226315
CL1254.Contig19_All	2.49	1.083	-1.23797852344784	8.582829336010559e-09	1.00537227227305e-09
CL1254.Contig22_All	1.68	0.573	-1.56863015491373	7.16743306655936e-07	1.0274325336374901e-07
CL1254.Contig27_All	1.143	0.5760000000000001	-0.999816745625467	0.0191731303562938	0.00570820336649503
CL1254.Contig28_All	2.8930000000000002	0.86	-1.7168083996740002	0.000137049411248886	2.6372882303662e-05
CL1254.Contig2_All	1.65	0.93	-0.851400347413293	0.0456669909676806	0.0153122070413866
CL1254.Contig3_All	0.7	0.23	-1.52585923354078	0.0234769926857616	0.007174449070934759
CL1254.Contig5_All	0.83	0.413	-1.0202559053223699	0.0146541426368334	0.00422393313765672
CL1256.Contig23_All	9.383	7.726	-0.31527249661650897	0.0487193723744365	0.0165049757235735
CL1257.Contig2_All	9.7	3.78	-1.37635564154861	8.00762622229065e-08	1.031942070739e-08
CL1258.Contig2_All	213.793	112.51	-0.9402066094757429	3.14354411165307e-19	1.73857529084104e-20
CL1258.Contig4_All	104.476	92.6	-0.18889226895772698	0.0471688037686605	0.0158913004003721
CL1259.Contig10_All	9.94	4.876	-1.02948028420959	0.0228885158590224	0.00697317069031219
CL1259.Contig16_All	20.436	10.83	-0.9380574822244059	0.000922278809455141	0.000203669317689651
CL1259.Contig1_All	6.5729999999999995	3.576	-0.9154372468705291	1.29105729323428e-08	1.53805121667249e-09
CL1259.Contig5_All	5.643	0.013000000000000001	-7.98430463470587	3.0806280828049e-42	7.06615102360587e-44
CL1259.Contig7_All	1.136	0.47	-1.31368925350171	7.42759598718132e-06	1.20397642965269e-06
CL1259.Contig9_All	0.14	0.0	-2.8907303923086696	0.0230094820474956	0.00701353316162634
CL1261.Contig1_All	276.186	128.13	-1.13881929625352	5.85969840466772e-35	1.68900869068507e-36
CL1261.Contig3_All	75.093	43.263000000000005	-0.830928071099	8.366270282914041e-25	3.53705908276753e-26
CL1261.Contig5_All	250.183	82.736	-1.62904094321939	4.201173051189039e-149	1.9679126037727294e-151
CL1262.Contig3_All	2.733	0.67	-2.03668969206296	1.8855725840015e-08	2.28204442452522e-09
CL1263.Contig15_All	5.316	2.03	-1.40241530172492	1.82703162739203e-05	3.11617183272805e-06
CL1263.Contig16_All	4.6	2.83	-0.740916211559455	9.99461402027045e-07	1.45992047101033e-07
CL1263.Contig2_All	7.5	3.59	-1.10362804666169	4.082356147861129e-15	2.89150958336707e-16
CL1263.Contig6_All	3.863	1.39	-1.50430585939755	4.2132229233085295e-09	4.79161281502223e-10
CL1265.Contig5_All	2.72	1.67	-0.741785346110529	0.00023887290340612402	4.76897503292449e-05
CL1266.Contig14_All	0.72	0.066	-2.67737161625683	0.0131100131962691	0.0037324363807979704
CL1266.Contig3_All	8.046	3.273	-1.32237071057803	2.3459504315693198e-07	3.17834653450268e-08
CL1266.Contig6_All	16.576	11.665999999999999	-0.542108690341824	1.02585345987992e-06	1.49970080302278e-07
CL1266.Contig8_All	14.41	4.073	-1.8452473097724	1.19818896357677e-12	1.00738822424078e-13
CL1267.Contig15_All	22.746	11.19	-1.0486636670818898	2.85414578276236e-07	3.90292729809102e-08
CL1267.Contig16_All	41.653	18.285999999999998	-1.21866953779783	5.27474008670687e-22	2.52997675349903e-23
CL1267.Contig3_All	1.36	0.813	-0.794286042455705	0.0288121908567389	0.00904465134228029
CL1267.Contig6_All	2.63	1.296	-1.0389776104544801	0.006437415513286329	0.0016945217593308198
CL1267.Contig9_All	16.26	8.376	-0.9856481659905909	1.33997233794048e-05	2.2435537630607603e-06
CL1268.Contig2_All	4.8	1.673	-1.5623550586140298	8.30012029387372e-07	1.20001739188536e-07
CL1268.Contig7_All	56.833	47.81	-0.28090342848268296	9.913462437597909e-05	1.86848000060262e-05
CL1269.Contig2_All	30.246	23.81	-0.38247677776205197	9.20921901971304e-10	9.890595690031459e-11
CL127.Contig17_All	3.9330000000000003	2.6430000000000002	-0.61140479163549	2.3266104664549103e-05	4.0214741357371595e-06
CL127.Contig20_All	0.3	0.0	-4.64928121172329	6.27864344026635e-06	1.00754587810806e-06
CL127.Contig21_All	4.796	0.033	-6.27039525499218	2.45207426444337e-19	1.3470675304023999e-20
CL127.Contig22_All	1.186	0.33299999999999996	-1.82999257036679	7.047426553021899e-05	1.29896574301325e-05
CL127.Contig8_All	0.53	0.32299999999999995	-0.760106240685692	0.0460907772951495	0.0154758930321836
CL1270.Contig2_All	0.243	0.0	-3.44094972069275	0.0037028586353940796	0.0009227498871791869
CL1270.Contig7_All	1.5759999999999998	0.34299999999999997	-2.18327594067086	8.951472097815791e-07	1.2994544235766898e-07
CL1272.Contig15_All	2.58	0.0	-6.63286773300799	4.54749984829311e-14	3.4562742588663198e-15
CL1272.Contig3_All	4.493	0.04	-6.42472569664338	1.3106172930503997e-24	5.57952502368346e-26
CL1272.Contig41_All	2.653	0.0	-6.65631408748198	3.47579641894841e-14	2.6190204394285397e-15
CL1276.Contig4_All	1.14	0.406	-1.4890798425419	0.0008955676965538221	0.000197370640634659
CL1276.Contig5_All	2.64	0.67	-1.95332362914128	6.34022252263355e-06	1.01832546323132e-06
CL1277.Contig4_All	4.586	1.08	-2.09763220133238	2.62497975574566e-08	3.22038846262529e-09
CL1277.Contig6_All	11.45	0.26	-5.31858798093374	1.4989050834525e-30	5.112390048029139e-32
CL1279.Contig3_All	5.3260000000000005	4.043	-0.43381009466989207	0.00481456481890383	0.00123020580396314
CL128.Contig1_All	6.48	5.153	-0.36680478286220297	0.016810797639185	0.0049266965389986
CL128.Contig2_All	67.26	61.57	-0.161483139293768	0.0208727174217543	0.00628036915734847
CL1281.Contig1_All	17.39	15.015999999999998	-0.247824711831411	0.0175841725333695	0.00518303819699679
CL1281.Contig3_All	4.026	2.7460000000000004	-0.581268849926631	0.0347371522593925	0.011195596709584
CL1283.Contig1_All	7.676	6.143	-0.36131263525836604	0.0007860590943002151	0.00017144682004051201
CL1283.Contig2_All	6.0360000000000005	4.783	-0.37279321482522493	0.0296833431457233	0.00935701621400671
CL1283.Contig4_All	1.6	0.506	-1.68521237414731	5.293798485521201e-10	5.5672596983835896e-11
CL1283.Contig7_All	6.933	4.303	-0.726220019944543	3.4838524133402197e-09	3.93175352428209e-10
CL1287.Contig7_All	7.506	4.67	-0.7165319761271441	3.89239670297506e-05	6.9161509643158005e-06
CL1289.Contig1_All	5.716	4.08	-0.519075591823956	0.0022983707693460197	0.0005474648166901241
CL1289.Contig9_All	6.443	4.736000000000001	-0.476839711552011	0.0467735117658969	0.0157372348460913
CL129.Contig5_All	1.996	1.16	-0.8204786716170109	0.008432329338120591	0.00228881184903757
CL1290.Contig3_All	20.093	16.153	-0.35281009200393	7.71037876757515e-07	1.1093780121803601e-07
CL1290.Contig5_All	8.8	5.03	-0.8424615857329241	1.35384574855279e-07	1.78864912508423e-08
CL1292.Contig5_All	0.763	0.146	-2.37170689261467	0.000191275090387259	3.76156781006602e-05
CL1294.Contig1_All	1.263	0.38	-1.7440318841708202	1.273035551201e-07	1.67606131634843e-08
CL1294.Contig2_All	8.43	1.5859999999999999	-2.4368306481215	7.423059198308798e-48	1.4660457010538195e-49
CL1294.Contig3_All	13.722999999999999	1.5859999999999999	-3.15471793317137	6.5259627466614686e-139	3.31992483789506e-141
CL1294.Contig6_All	5.04	1.95	-1.40363706180087	2.47123979941989e-18	1.43216581329809e-19
CL1295.Contig10_All	4.356	0.5760000000000001	-2.9412332765916602	7.383641772035757e-47	1.48560822163337e-48
CL1295.Contig15_All	6.726	0.5329999999999999	-3.6657781176982005	4.4595717320122996e-54	7.685398897626809e-56
CL1295.Contig17_All	2.883	0.536	-2.42483554314103	1.3739165386541101e-12	1.16111946958306e-13
CL1295.Contig18_All	2.9930000000000003	1.42	-1.0970149225282502	0.0048391808285741895	0.00123728635947913
CL1295.Contig1_All	7.73	0.9359999999999999	-3.0583753595878	2.2487962369868696e-34	6.633848460489829e-36
CL1295.Contig3_All	2.326	0.483	-2.27385616694031	1.8718448123636298e-14	1.3867858307245299e-15
CL1295.Contig5_All	1.103	0.086	-2.9239353943347997	0.00413647784583379	0.0010415769995691401
CL1295.Contig8_All	1.306	0.24	-2.22062551474397	0.00486365855862465	0.00124396870626755
CL1295.Contig9_All	5.83	0.7659999999999999	-2.94010024092216	6.276376557529749e-33	1.94722329852989e-34
CL1297.Contig2_All	11.966	4.46	-1.45861660268793	1.2349190379065299e-24	5.25053814347719e-26
CL1297.Contig3_All	10.773	6.35	-0.7986935158138401	1.22810605624392e-12	1.03387912619589e-13
CL1299.Contig10_All	0.366	0.0	-3.6030659526386404	0.00264032636739449	0.000637661338647202
CL1299.Contig12_All	0.5760000000000001	0.0	-4.63360454409653	2.1737287984919002e-05	3.7439623992849e-06
CL1299.Contig14_All	1.743	0.0	-7.0318624927304105	2.6226483775982905e-16	1.7159007991301904e-17
CL1299.Contig16_All	0.266	0.0	-4.40837027158346	3.17457663762801e-05	5.5794918703556e-06
CL1299.Contig1_All	6.31	4.466	-0.533206267504251	0.00645577397223625	0.00169998719177833
CL1299.Contig3_All	0.233	0.006	-3.75093842180079	0.000172835508652326	3.37639074561773e-05
CL1299.Contig5_All	2.21	0.036000000000000004	-5.53067351251768	2.82593231765247e-23	1.2756992008923797e-24
CL1299.Contig8_All	2.7760000000000002	0.113	-3.62103715789187	0.000225035663281244	4.47507138848243e-05
CL1302.Contig10_All	9.423	7.63	-0.342454550797529	0.0417610025334603	0.0138264684415724
CL1302.Contig15_All	7.86	3.323	-1.2741752644963602	1.7635838686986e-14	1.3027366842028402e-15
CL1302.Contig17_All	38.24	31.14	-0.33288977897628097	7.471635726764259e-08	9.59287769620728e-09
CL1302.Contig1_All	20.086	15.86	-0.377006833008736	0.0146781063857374	0.00423179986061707
CL1302.Contig8_All	2.456	1.166	-1.1053102136486102	4.43804187631808e-05	7.95577432152011e-06
CL1304.Contig2_All	4.89	1.3630000000000002	-1.7987835761984399	0.000332435143536545	6.785011491863331e-05
CL1304.Contig4_All	41.7	27.743000000000002	-0.620888978762212	2.38519920993748e-10	2.431760975817e-11
CL1305.Contig1_All	23.08	16.74	-0.493340866486919	0.000673908885680143	0.00014513116486613702
CL1306.Contig1_All	2.8930000000000002	0.9329999999999999	-1.66749600650321	2.05673682507874e-07	2.76881344738699e-08
CL1306.Contig5_All	3.4	2.533	-0.46064649012501596	0.0440568006131691	0.0146963536683329
CL1307.Contig2_All	97.7	82.75299999999999	-0.264070048708456	0.000794486882011568	0.000173406165362903
CL1307.Contig4_All	100.03	75.48	-0.4216059565802439	3.5023718474698197e-06	5.45893553166716e-07
CL1308.Contig2_All	3.4130000000000003	1.34	-1.3696424161265002	9.71161118435486e-06	1.5966321269993201e-06
CL1309.Contig1_All	15.86	11.8	-0.45324961744728104	0.00630436934963123	0.0016552420539098
CL1309.Contig2_All	41.59	23.193	-0.8768817260658829	5.7443705426381e-18	3.40852593147451e-19
CL131.Contig1_All	13.866	4.94	-1.52676674069354	1.0731440075389098e-49	2.0376152041877995e-51
CL131.Contig3_All	4.42	2.19	-1.04488704680411	0.000434569471825008	9.06278545140736e-05
CL131.Contig4_All	6.7860000000000005	2.3	-1.58809096623694	1.9315188115639603e-12	1.65108478554461e-13
CL131.Contig7_All	6.546	3.28	-1.03395199712376	1.06457261620506e-07	1.3910486646092201e-08
CL1312.Contig10_All	16.393	7.896	-1.07480854955188	1.03887623443608e-08	1.2271002647106097e-09
CL1312.Contig1_All	9.02	4.06	-1.1861992151065202	6.57455340373003e-18	3.9133052787621598e-19
CL1312.Contig3_All	0.43	0.0	-3.2569776703604902	0.00813228650735781	0.0021990429853825
CL1312.Contig5_All	4.416	2.12	-1.08326920687643	0.0010674494789323099	0.00023846038546008398
CL1312.Contig6_All	18.125999999999998	11.645999999999999	-0.6753377233462021	1.0406099542339699e-08	1.22926145925981e-09
CL1316.Contig6_All	5.122999999999999	3.603	-0.5439269065037561	0.0219999027917184	0.00666870102654722
CL1316.Contig7_All	6.252999999999999	4.463	-0.517436919214446	0.0127193632025857	0.00360639213748556
CL1317.Contig3_All	0.536	0.0	-3.3336488544756504	0.0064839873923053	0.00170812291235233
CL1318.Contig7_All	17.116	13.005999999999998	-0.43488206815998703	3.0151642317758596e-06	4.66079658041564e-07
CL1319.Contig14_All	11.265999999999998	6.586	-0.8124763339237091	6.50816247111522e-18	3.87237014066007e-19
CL1319.Contig1_All	17.12	4.016	-2.10503790645038	3.89460549541843e-16	2.57864138664821e-17
CL1320.Contig4_All	3.69	2.01	-0.905298236013677	0.00499584368922399	0.0012808795079367302
CL1321.Contig1_All	8.953	4.383	-1.06568223824106	3.50311436347042e-15	2.4720772616572697e-16
CL1321.Contig4_All	3.583	1.62	-1.1732674204228501	2.0408949459088697e-06	3.0907559574309996e-07
CL1323.Contig2_All	6.856	3.25	-1.11437050524986	4.68036830101462e-13	3.81218695251381e-14
CL1324.Contig1_All	0.946	0.0	-6.08212195257187	3.79233984745035e-11	3.61065058789037e-12
CL1324.Contig5_All	3.036	1.796	-0.7950135560389409	3.5222302714687404e-08	4.373723051098301e-09
CL1324.Contig6_All	2.2030000000000003	1.053	-1.09806405430515	1.30589255220617e-07	1.72131199826736e-08
CL1324.Contig7_All	12.296	8.38	-0.5897049419332591	5.79496509366656e-05	1.05512105282479e-05
CL1325.Contig14_All	4.42	0.0	-7.84916188800194	4.50514412419486e-22	2.1510323423545297e-23
CL1325.Contig7_All	2.383	0.843	-1.5065122250137901	2.41357112415857e-06	3.6870504319436896e-07
CL1327.Contig10_All	0.9059999999999999	0.0	-6.15414661526204	1.64018859849457e-11	1.5151527609788797e-12
CL1327.Contig14_All	1.87	0.406	-2.20716349437836	2.35790171048347e-09	2.61969101126614e-10
CL1327.Contig2_All	2.01	0.836	-1.2971034821494498	1.05913979726884e-07	1.3833728588044798e-08
CL1327.Contig3_All	0.816	0.033	-4.28840058284994	1.46903949149324e-09	1.6026961924338998e-10
CL1329.Contig20_All	17.67	14.923	-0.282735951913546	0.0403203910735348	0.01327571210917
CL1329.Contig2_All	54.2	34.28	-0.695392438834963	2.08382170188551e-21	1.02808650382791e-22
CL1329.Contig9_All	17.223	13.593	-0.381427250329052	6.279527309403871e-07	8.93860251334239e-08
CL133.Contig11_All	1.3430000000000002	0.10300000000000001	-3.62559182722112	1.5131339138611198e-10	1.51613387434308e-11
CL133.Contig15_All	1.053	0.0	-4.98896430153441	7.77544093538873e-07	1.1195862468024199e-07
CL133.Contig27_All	0.2	0.0	-2.8298105431785796	0.0268352890715505	0.00834952315368118
CL133.Contig29_All	2.213	1.34	-0.7619196142117909	0.0121056498669985	0.00341484349665491
CL133.Contig35_All	6.1129999999999995	3.7960000000000003	-0.7210807554865749	0.0212772155896577	0.00641879029173637
CL133.Contig3_All	0.28300000000000003	0.0	-2.5872200639425698	0.0477439142729588	0.0161152919218209
CL133.Contig6_All	1.656	0.0	-6.2610855337099895	2.6598856923051897e-12	2.2963021102331895e-13
CL1331.Contig3_All	2.943	0.6559999999999999	-1.88211757393944	0.0389661132718068	0.0127674105643849
CL1332.Contig2_All	4.646	2.093	-1.18676088713655	4.727842141167859e-10	4.94374133565767e-11
CL1332.Contig3_All	2.17	0.0	-6.553046222092849	1.2120744357574902e-13	9.4776251115136e-15
CL1332.Contig5_All	2.51	0.24	-3.35429373006036	8.93475105626807e-16	6.05493434726723e-17
CL1332.Contig6_All	0.38	0.0	-3.19450487389631	0.00999029901497428	0.00275849265923607
CL1333.Contig3_All	2.146	0.0	-4.94971954559239	7.33635755367611e-07	1.0531658624626199e-07
CL1335.Contig3_All	1.8530000000000002	1.176	-0.686000011337862	0.0262822321290719	0.008155972315964091
CL1336.Contig10_All	1.04	0.29	-1.86178267628549	3.6246637881084794e-07	5.0181760041690097e-08
CL1336.Contig18_All	1.94	0.956	-1.04792118790842	8.40545126213883e-05	1.56905175306664e-05
CL1336.Contig22_All	1.04	0.49	-1.10390143549723	0.0312253359288362	0.00991467381515062
CL1336.Contig9_All	0.34600000000000003	0.0	-3.42121776153566	0.00506166474092337	0.0012993543390908198
CL1337.Contig2_All	2.346	1.306	-0.87332533527311	0.0382040056940632	0.0124856573653848
CL1337.Contig6_All	2.296	1.113	-1.06563196780404	0.0169801237940362	0.00498094483023385
CL1338.Contig14_All	0.33299999999999996	0.0	-3.55199932197679	0.00321373887227138	0.000790253900561907
CL1338.Contig15_All	0.41600000000000004	0.10300000000000001	-1.7748611444114	0.0486848952270113	0.016492151810777
CL1338.Contig16_All	2.01	0.91	-1.15532712975794	0.00576618000694928	0.00150112387858204
CL1338.Contig2_All	2.23	0.95	-1.2678641570540201	8.659753479695391e-11	8.5099496873932e-12
CL1338.Contig9_All	2.5	0.8029999999999999	-1.6627131991197401	3.06339503404785e-17	1.89647639147846e-18
CL1339.Contig2_All	5.912999999999999	3.096	-0.9666746196967809	5.60160018915733e-07	7.92784043852067e-08
CL134.Contig16_All	5.122999999999999	3.483	-0.591472122902834	0.000438574346406164	9.15388622534489e-05
CL134.Contig17_All	17.206	12.062999999999999	-0.549045905866475	9.772435914956378e-09	1.1512137735499499e-09
CL134.Contig24_All	11.513	8.312999999999999	-0.506762727022954	0.00030721344243873997	6.244801450910561e-05
CL134.Contig26_All	0.893	0.256	-1.7794419409856002	0.000788088665078249	0.00017194099854231202
CL134.Contig27_All	1.72	0.7	-1.31210981519319	0.00440766348265098	0.00111557608396602
CL134.Contig37_All	6.672999999999999	3.48	-0.9667559948501271	0.0015230155883816801	0.00035053349039552203
CL134.Contig9_All	7.216	1.093	-2.6800001322571902	4.9452426338006496e-11	4.762727959806481e-12
CL1340.Contig12_All	0.696	0.24	-1.5852015786114197	0.00218080753868565	0.0005174423081125099
CL1340.Contig14_All	1.043	0.523	-1.00291686576711	0.0420676353387954	0.0139476954745373
CL1340.Contig19_All	8.026	4.486000000000001	-0.87136641543982	6.7154732250691705e-06	1.0831314034115601e-06
CL1340.Contig1_All	5.65	3.17	-0.874058508260525	1.2525809542031301e-11	1.14522233040228e-12
CL1340.Contig2_All	2.6830000000000003	1.98	-0.472122094822627	0.0395834150306784	0.0129972689585253
CL1340.Contig5_All	19.76	12.07	-0.748190305698233	8.663421380329791e-16	5.86162118926647e-17
CL1342.Contig8_All	1037.4360000000001	951.3560000000001	-0.148363017851917	0.0215542123253034	0.00651661852763763
CL1343.Contig1_All	23.693	19.506	-0.31220289054389505	0.0323153242969472	0.010309094664765
CL1343.Contig2_All	39.446	30.35	-0.409724972118975	4.7970088717453295e-05	8.638462020830749e-06
CL1344.Contig3_All	90.85600000000001	61.96	-0.5777648856976789	1.9817875218311498e-13	1.57121610317078e-14
CL1349.Contig1_All	4.056	2.7230000000000003	-0.612227966565422	0.0160637690045276	0.00468274318134554
CL135.Contig20_All	2.593	0.5660000000000001	-2.10369455336625	0.0006118561243809219	0.00013083208637958501
CL135.Contig24_All	10.023	4.463	-1.19735277931917	1.62606558314752e-06	2.43755729860051e-07
CL135.Contig3_All	9.31	4.336	-1.12546979869348	2.47163306958892e-05	4.2864113017555495e-06
CL1351.Contig23_All	3.233	0.0	-7.06306011552775	1.1727268548212e-16	7.49897234994277e-18
CL1351.Contig32_All	0.426	0.0	-3.12905389876746	0.0120461872288603	0.00339570782502036
CL1351.Contig36_All	0.903	0.226	-1.8551880298298502	0.0340351850627292	0.0109389540087013
CL1351.Contig3_All	0.88	0.0	-5.22682805522765	1.2187972784849902e-07	1.6018637840608e-08
CL1351.Contig41_All	3.42	0.57	-2.574165602378	6.72536218031466e-14	5.17234111778269e-15
CL1351.Contig46_All	0.513	0.0	-3.32940710635356	0.0065864388502927295	0.00173908660077499
CL1351.Contig52_All	10.866	5.643	-0.9780907231216441	4.4844082787803996e-05	8.043777284733659e-06
CL1351.Contig53_All	2.123	0.0	-6.099177967950809	6.53875118258289e-11	6.36438068545917e-12
CL1352.Contig6_All	2.7060000000000004	1.66	-0.7445024398248079	1.55997425612255e-07	2.0713442785112602e-08
CL1353.Contig8_All	3.2030000000000003	1.72	-0.9269108696614741	0.0223640279937663	0.00679340422020277
CL1354.Contig2_All	1.47	0.0	-7.0718993517191695	2.28931249173114e-16	1.49107817033709e-17
CL1355.Contig5_All	7.34	4.023	-0.9086453433388599	5.897502173375731e-32	1.89970521434803e-33
CL1359.Contig1_All	55.153	25.666	-1.1375704274921699	1.0165753207755698e-65	1.3853632173797298e-67
CL1359.Contig4_All	297.343	268.123	-0.185237449430485	0.00907011820905104	0.00247996418448037
CL1359.Contig6_All	44.743	23.055999999999997	-0.9909698642290021	7.9049754208587e-22	3.826849252739279e-23
CL1359.Contig9_All	93.24600000000001	53.146	-0.842443492726073	1.2041118150445002e-07	1.58230035783806e-08
CL136.Contig11_All	2.7560000000000002	1.166	-1.27165912796834	8.95650485077058e-11	8.810348678888242e-12
CL136.Contig21_All	0.9259999999999999	0.506	-0.9049202954775749	0.00250425114065183	0.000602151848924899
CL136.Contig27_All	1.936	1.383	-0.525324883032831	0.0118160339239021	0.00332529489084825
CL136.Contig9_All	4.726	0.14300000000000002	-4.04713886341492	1.18757879880291e-05	1.97390763547515e-06
CL1360.Contig12_All	3.303	1.526	-1.11785470303654	0.0117263144737834	0.0032971078115299197
CL1360.Contig13_All	5.666	1.433	-2.00782446114169	1.39004432920266e-18	7.93917342208933e-20
CL1360.Contig14_All	0.8859999999999999	0.0	-4.9581237053165195	9.95447826925319e-07	1.4536240571618e-07
CL1361.Contig15_All	10.415999999999999	7.643	-0.48088387745699895	0.0010750673468757	0.00024025585112044903
CL1361.Contig2_All	10.39	8.123	-0.393213385841372	0.00307603509012974	0.00075294133287452
CL1361.Contig4_All	10.765999999999998	6.9	-0.677399882028528	3.6771714525252605e-09	4.16034147867354e-10
CL1361.Contig9_All	25.963	23.03	-0.20897889402228303	0.0289048888653096	0.009077844244829679
CL1365.Contig10_All	1.81	0.0	-7.56032865615601	4.80131738581099e-20	2.5424523205764e-21
CL1365.Contig19_All	0.156	0.0	-4.24431642892754	8.760749522752621e-05	1.63909750815133e-05
CL1365.Contig23_All	0.9159999999999999	0.266	-1.78276521899787	1.67028001691527e-05	2.83335153526271e-06
CL1365.Contig25_All	0.703	0.0	-5.954631042918	2.7242735899358603e-10	2.79169934644836e-11
CL1365.Contig2_All	1.153	0.396	-1.52463384565992	0.00238499510713618	0.000570332824155793
CL1365.Contig36_All	3.21	1.5030000000000001	-1.127700488723	5.4421920715914e-09	6.26043576940731e-10
CL1365.Contig3_All	5.353	3.656	-0.589329489993395	0.00011530828882936699	2.19643209925087e-05
CL1365.Contig41_All	0.11599999999999999	0.0	-2.9953396919007997	0.0172871918167579	0.00508646213393137
CL1365.Contig5_All	0.19	0.0	-4.1671962388611	0.00013732767171198602	2.64309168370484e-05
CL1365.Contig9_All	1.12	0.386	-1.5481170749968503	7.723504687637491e-05	1.4339276497462399e-05
CL1366.Contig1_All	0.846	0.446	-0.950791155644888	0.0227466300658407	0.00692300591962269
CL1366.Contig21_All	12.085999999999999	9.03	-0.4594871206104811	7.075708169413891e-05	1.30487225865496e-05
CL1366.Contig28_All	6.48	4.016	-0.72604807812132	2.43233938648763e-05	4.21376209321692e-06
CL1366.Contig3_All	21.15	14.853	-0.5477675263236359	1.30237656575833e-09	1.41505303676263e-10
CL1366.Contig5_All	9.513	5.36	-0.864104096438789	1.7793384684216399e-12	1.5169287842728302e-13
CL1366.Contig7_All	4.04	2.99	-0.471523287446535	0.00110079023703032	0.000246400115367427
CL1366.Contig8_All	24.05	12.446	-0.9884142929477009	7.31090478918681e-30	2.5421477686969497e-31
CL1366.Contig9_All	23.82	14.453	-0.760165094574963	6.913096669352949e-48	1.3645756078419501e-49
CL1367.Contig1_All	28.553	17.743	-0.708045110976073	0.00149221131597754	0.000342825951044317
CL1367.Contig3_All	8.57	0.88	-3.30722828061309	2.4023413329931802e-30	8.23827372738245e-32
CL1369.Contig2_All	6.303	1.983	-1.70466155017741	1.49559758846989e-21	7.32826200237215e-23
CL1369.Contig3_All	1.3559999999999999	0.853	-0.7039366452971301	0.0220055782274225	0.00667181478055755
CL1369.Contig4_All	2.253	1.75	-0.401587004753936	0.049839247272667996	0.0169446274143224
CL1369.Contig9_All	8.41	6.0360000000000005	-0.5112678436205901	0.0015230646526277198	0.000350561374380391
CL1370.Contig2_All	4.093	2.1	-1.00283456093406	5.78605470469617e-06	9.240240742809861e-07
CL1371.Contig1_All	1.5530000000000002	0.213	-2.48434866420026	0.00317272188590437	0.0007790273351084401
CL1377.Contig13_All	0.47	0.08	-2.31700426917539	0.00293257954924671	0.000714632176263632
CL1377.Contig23_All	4.57	2.62	-0.833618458728278	8.3010486734625e-05	1.54820643519849e-05
CL1377.Contig3_All	0.17	0.0	-2.64349203299624	0.0419732127866151	0.0139090735415677
CL1377.Contig4_All	9.846	1.8459999999999999	-2.44384901030427	4.90560103757042e-57	7.930360072936778e-59
CL1377.Contig7_All	9.69	1.166	-3.07680296449682	3.970014955335489e-69	5.103180512969649e-71
CL1377.Contig9_All	1.173	0.0	-6.221942355781491	5.77888971063763e-12	5.118017097048301e-13
CL1379.Contig3_All	4.126	1.5859999999999999	-1.41227777060862	2.5332230233667006e-14	1.8927837989141602e-15
CL1379.Contig5_All	60.87	42.86	-0.541533470050668	1.1261288415185099e-07	1.47553080740154e-08
CL138.Contig5_All	3.3160000000000003	1.706	-0.984834264651788	0.00202804315497581	0.000477871233933645
CL1380.Contig1_All	12.123	9.78	-0.34387360915398096	0.0386117078634448	0.0126374078166975
CL1381.Contig11_All	19.186	3.426	-2.51342154423887	2.856949859057269e-57	4.596739517012989e-59
CL1381.Contig7_All	1.496	0.86	-0.8319052714721541	0.0476876854906895	0.0160920873379059
CL1383.Contig1_All	4.0	1.203	-1.71807483771083	9.1566014447607e-06	1.4998002061419902e-06
CL1383.Contig3_All	228.46599999999998	218.166	-0.10316882839736098	0.0116268700978084	0.00326534715344122
CL1384.Contig15_All	6.086	0.8759999999999999	-2.78358052362817	4.36738642954122e-16	2.90261493786695e-17
CL1384.Contig21_All	11.41	7.58	-0.6257748300245091	7.98754671432066e-05	1.4860815086808301e-05
CL1384.Contig8_All	7.436	0.5329999999999999	-3.7681287613206	1.2866412078173598e-31	4.2062030378220604e-33
CL1385.Contig2_All	9.93	6.666	-0.612082903329219	3.35655180523034e-08	4.15958227154191e-09
CL1387.Contig2_All	0.35600000000000004	0.0	-2.6115726226644997	0.0451914198475186	0.0151315788127539
CL1388.Contig4_All	3.8	3.0060000000000002	-0.37794910056721503	0.0027182071005021698	0.000658217233894669
CL1389.Contig1_All	14.33	11.886	-0.305652526621138	0.0226080684929501	0.00687566239118698
CL1389.Contig2_All	4.256	2.66	-0.709131454364346	0.031819483727389	0.0101283831294179
CL139.Contig29_All	3.9760000000000004	0.75	-2.43312881866798	2.6722775753044698e-21	1.3262703580783e-22
CL139.Contig38_All	1.8230000000000002	0.0	-6.89298274798246	1.2873842141309601e-15	8.805731585141601e-17
CL139.Contig3_All	2.87	0.326	-2.9401608253792797	2.62019297410876e-05	4.55775086718324e-06
CL139.Contig50_All	1.79	1.0859999999999999	-0.753009996845741	0.00651706889401808	0.00171839966643835
CL139.Contig52_All	1.8259999999999998	0.47600000000000003	-1.95474099838421	1.07800761518831e-10	1.06840162999011e-11
CL139.Contig57_All	5.936	2.423	-1.2966669123997199	0.000184110734128255	3.609290803037179e-05
CL139.Contig60_All	14.693	3.076	-2.2772569551507402	6.96956435587057e-26	2.8137002443251897e-27
CL139.Contig62_All	7.25	1.77	-2.06618414569369	1.56987121892764e-27	5.95127545465935e-29
CL1390.Contig11_All	3.923	2.5	-0.6823042917589051	0.000728846205217404	0.000157943937344929
CL1391.Contig12_All	2.13	0.0	-6.856604551746	1.5162535356144502e-15	1.04224055096267e-16
CL1391.Contig16_All	0.496	0.0	-4.743975217481429	7.36917274352535e-06	1.19394438020929e-06
CL1391.Contig1_All	87.236	49.1	-0.8667115608545228	1.7177898718496795e-100	1.3959685879865196e-102
CL1391.Contig35_All	1.473	0.196	-2.54556265072492	0.00228778597121213	0.000544670724519291
CL1391.Contig42_All	33.486	20.105999999999998	-0.773238984702477	2.7058331795513796e-34	8.02924854691601e-36
CL1391.Contig8_All	40.58	1.5859999999999999	-4.7021812042884505	1.822026148714799e-167	7.363686585472368e-170
CL1392.Contig1_All	47.833	27.546	-0.8281480788337819	8.10439477965712e-26	3.28685393632361e-27
CL1392.Contig2_All	1.886	0.69	-1.41236736295445	0.0169397362027914	0.00496799034893517
CL1393.Contig11_All	0.7929999999999999	0.18600000000000003	-2.00408465327832	0.0116860900163911	0.00328376099667539
CL1393.Contig4_All	0.956	0.0	-5.708787691052799	2.42092758098404e-09	2.69261537308515e-10
CL1394.Contig4_All	5.966	2.87	-1.0878555604576	2.66639215511757e-07	3.63514431918957e-08
CL1395.Contig3_All	1.376	0.506	-1.43441277322348	0.00135083242022387	0.00030737257449657004
CL1395.Contig4_All	0.87	0.396	-1.15151866956522	0.0433309252568379	0.0144198831747003
CL1395.Contig5_All	5.8	4.593	-0.374701428889546	0.00568627053767032	0.00147747145759725
CL1395.Contig9_All	15.533	4.963	-1.68488888359611	1.0895480307025999e-52	1.9370164775993297e-54
CL1396.Contig12_All	0.446	0.0	-3.63070151692878	0.0023993518194547698	0.000574158058105437
CL1396.Contig14_All	0.966	0.0	-6.1690508057384	8.16392903828416e-12	7.331688162227349e-13
CL1396.Contig15_All	1.32	0.2	-2.30172445466386	0.0189882304066781	0.00564736341274457
CL1396.Contig8_All	22.883000000000003	18.426	-0.349434168415325	0.00108967259347205	0.000243662272883949
CL1398.Contig1_All	24.08	19.625999999999998	-0.327603372326011	0.0327684839554021	0.0104761483596935
CL1398.Contig2_All	7.146	2.62	-1.4779032581228302	1.2898797966637699e-07	1.69936232389067e-08
CL1398.Contig3_All	4.37	2.1630000000000003	-1.0251626840541999	0.0263809022526073	0.00819205211020746
CL1398.Contig4_All	0.7829999999999999	0.20600000000000002	-1.97871705679034	0.0204131016775582	0.00612673236257962
CL1398.Contig5_All	3.963	2.036	-0.9694926640656909	0.0486118550529355	0.0164621967584327
CL1399.Contig10_All	0.326	0.08	-1.90697701624698	0.0409057621763039	0.0135003748681405
CL1399.Contig11_All	14.565999999999999	9.496	-0.65696232009165	3.7424000012509396e-16	2.4733807716496502e-17
CL14.Contig104_All	5.416	3.333	-0.733507176055327	0.0136545739453396	0.00390517423430734
CL14.Contig19_All	9.853	5.603	-0.8367884985439371	0.004102333044211421	0.00103186202303799
CL14.Contig24_All	3.71	1.056	-1.8192032877131499	1.01470514431049e-07	1.3230142129733001e-08
CL14.Contig36_All	7.62	1.3359999999999999	-2.51068845956305	1.71991335429095e-15	1.18822746605735e-16
CL14.Contig46_All	1.72	0.0	-5.5080112720052	3.13683564283881e-08	3.8760241722826895e-09
CL14.Contig4_All	0.92	0.13	-2.4783761693127597	0.0101350160033743	0.00280364056286288
CL14.Contig54_All	1.59	0.32	-1.9708935534516299	0.0421362265979631	0.0139745682779035
CL14.Contig57_All	12.72	3.883	-1.73979470510705	6.822952344483191e-24	2.9968129864437397e-25
CL14.Contig5_All	0.23	0.0	-2.6780809138976602	0.0387873015599752	0.0127041743393514
CL14.Contig62_All	1.5330000000000001	0.6729999999999999	-1.2015686641177399	0.0010964648572221	0.000245348315128861
CL14.Contig66_All	8.306000000000001	4.976	-0.7716657863911529	0.000108507651952356	2.05838063040407e-05
CL14.Contig73_All	0.34	0.036000000000000004	-2.44586658186648	0.0299857437884246	0.00946801255454558
CL14.Contig89_All	7.756	1.05	-2.9091463083249103	4.8168140573982696e-48	9.465927971792928e-50
CL14.Contig90_All	5.5329999999999995	2.64	-1.09375804832308	0.000682082315662669	0.00014704469625660902
CL140.Contig3_All	5.742999999999999	2.74	-1.0957942156826	0.000563108064301378	0.000119531185221646
CL1400.Contig10_All	5.816	3.21	-0.8908213247424409	2.5341043554547698e-05	4.4005487625334394e-06
CL1400.Contig3_All	11.18	5.5329999999999995	-1.04623272552854	3.9739073357420095e-10	4.12464205047494e-11
CL1400.Contig5_All	1.053	0.373	-1.44852094430455	0.0326879097856718	0.0104446912768614
CL1400.Contig6_All	4.016	1.66	-1.2364640031008	0.0476557983496129	0.0160782122778913
CL1400.Contig7_All	8.433	6.263	-0.46378842456174796	0.0017710621373089	0.000412735923478173
CL1401.Contig6_All	2.7460000000000004	1.3159999999999998	-1.08858990394825	1.55062026144718e-05	2.6192202198305e-06
CL1401.Contig7_All	10.213	6.986000000000001	-0.582783217774611	0.000155460502428324	3.0146107798934498e-05
CL1402.Contig12_All	2.103	0.263	-2.2797596344524	0.0447509847511599	0.0149665568187255
CL1402.Contig14_All	0.5760000000000001	0.0	-5.64605589723907	1.91726105902878e-09	2.1115393915750798e-10
CL1402.Contig15_All	0.146	0.0	-2.7532705957612698	0.0324621517432836	0.0103612393088979
CL1402.Contig1_All	3.02	1.97	-0.6528684276760971	0.00133581068009342	0.000303692552055052
CL1402.Contig6_All	5.736000000000001	3.43	-0.781856489285063	1.1242659365188702e-08	1.33224741905622e-09
CL1404.Contig2_All	6.29	3.76	-0.774526767522722	0.004233751880643771	0.00106805405403112
CL1405.Contig13_All	3.86	2.376	-0.7313881788127579	0.007113598458854159	0.00189521860506978
CL1405.Contig22_All	4.213	2.763	-0.6328490635831371	0.0195715964930648	0.00584111886011129
CL1406.Contig1_All	7.353	5.18	-0.541427003681711	0.00116952439223452	0.000263072280172233
CL1407.Contig10_All	2.983	0.373	-2.9699728473081	3.17720868195752e-17	1.96832020025408e-18
CL1407.Contig12_All	0.273	0.0	-2.9813002831955298	0.015810457675498	0.00460016523411085
CL1407.Contig1_All	1.166	0.306	-1.97597831101311	0.00144556746821885	0.000331212232935871
CL1407.Contig2_All	11.353	1.806	-2.6838070683741297	1.1992731702762799e-32	3.7625076040825397e-34
CL1407.Contig5_All	17.186	1.48	-3.5495229551441003	4.2236664076559395e-65	5.8019165341882595e-67
CL1407.Contig6_All	4.896	0.613	-2.7130399176362903	0.000419361222230904	8.719066088040079e-05
CL1407.Contig7_All	5.136	0.52	-3.33342648813896	4.02761818141506e-17	2.51183185784017e-18
CL1407.Contig9_All	3.633	0.31	-3.5809507608425997	3.08358994329272e-28	1.1360488450964e-29
CL1410.Contig10_All	4.073	1.8159999999999998	-1.1889266231675801	2.9339199265672402e-06	4.5285079934607e-07
CL1410.Contig18_All	2.676	2.04	-0.430433230237435	0.0370419609053602	0.0120522156073258
CL1410.Contig1_All	40.436	27.2	-0.603757008166926	8.83874618175644e-08	1.1438626619236399e-08
CL1412.Contig10_All	4.47	1.87	-1.28320967696548	2.09275684924132e-07	2.82003989467256e-08
CL1412.Contig2_All	50.036	22.98	-1.16081589607768	6.475065905884668e-140	3.272871500828439e-142
CL1412.Contig4_All	3.0460000000000003	1.7930000000000001	-0.795257124521149	0.013215175929861002	0.0037672709526191295
CL1412.Contig6_All	25.673000000000002	18.516	-0.508842677039329	1.18837854372075e-05	1.97536636948897e-06
CL1412.Contig7_All	40.5	25.166	-0.7245690828452979	8.13277286364678e-42	1.88439921141819e-43
CL1412.Contig9_All	34.6	17.65	-1.00843735704412	9.12142987271104e-33	2.84578914087937e-34
CL1413.Contig2_All	3.293	1.723	-0.9697145585650859	0.00018186288035273502	3.56245050491609e-05
CL1413.Contig4_All	9.523	6.6	-0.564018064906751	0.000858054923882176	0.000188505127017275
CL1414.Contig4_All	3.023	1.983	-0.648432771241531	0.0220631657656883	0.006690476322136279
CL1415.Contig1_All	31.36	13.683	-1.23014070407198	8.39036863258802e-32	2.7191601867087898e-33
CL1415.Contig2_All	4.746	3.2060000000000004	-0.5998652733914019	0.0275671472226468	0.008607563790526209
CL1415.Contig4_All	4.453	3.033	-0.584575683594478	0.000608255483038418	0.000130029037660362
CL1416.Contig1_All	4.22	0.0	-5.538402716071791	5.28251147101366e-09	6.06869060037365e-10
CL1417.Contig16_All	10.892999999999999	6.433	-0.796719697988674	1.8562624184817103e-05	3.1696272659521597e-06
CL1417.Contig21_All	0.40299999999999997	0.0	-3.17037719776929	0.0105203641510965	0.00292158481997323
CL1417.Contig6_All	0.63	0.0	-3.41588038573197	0.00504122960588379	0.00129361429003027
CL1418.Contig11_All	19.616	8.383	-1.26521844647611	4.876028088821279e-70	6.15094068155629e-72
CL1418.Contig23_All	5.266	1.3730000000000002	-1.93699811674466	2.18152313184342e-08	2.65471959147506e-09
CL1419.Contig5_All	3.01	2.306	-0.421918403262345	0.0318842247461403	0.0101531586502884
CL1419.Contig6_All	2.94	1.59	-0.927045774827944	3.0244146004775202e-05	5.29745336075711e-06
CL142.Contig3_All	1.8430000000000002	1.036	-0.855327623833817	0.00166501174312101	0.000386135155442419
CL142.Contig4_All	3.8160000000000003	1.91	-1.03752894011193	2.79727426632147e-10	2.8701634365108102e-11
CL1420.Contig14_All	0.263	0.0	-3.0925548841710198	0.0131929536549597	0.00375964255881116
CL1420.Contig15_All	0.213	0.0	-2.94281357681948	0.0199177713540529	0.00595788670353319
CL1420.Contig23_All	0.7829999999999999	0.006	-5.06961328772457	1.20434331632658e-06	1.7754611320342103e-07
CL1420.Contig3_All	1.093	0.11599999999999999	-2.4754350182676803	0.0244597921034978	0.00751315669123868
CL1422.Contig4_All	205.833	162.773	-0.370860914843954	3.3544828611391696e-12	2.9153210599542797e-13
CL1425.Contig10_All	0.3	0.0	-4.09736600170894	0.00027469234319247004	5.5409465553661e-05
CL1425.Contig11_All	5.193	4.136	-0.36473227126981494	0.0100881555417153	0.00278946874785247
CL1425.Contig14_All	1.46	0.7559999999999999	-0.976098826721891	0.0212303753033291	0.00640301717518866
CL1425.Contig1_All	10.735999999999999	2.763	-1.9913903700406	1.2490417712719998e-59	1.9212259319767997e-61
CL1425.Contig20_All	0.21	0.0	-3.1431289244091	0.011493728399716002	0.00322394837103519
CL1425.Contig23_All	0.8029999999999999	0.0	-5.83841129228059	2.6469013943142003e-10	2.7106821508037e-11
CL1425.Contig24_All	1.033	0.39	-1.43522239306676	0.0005149610509989401	0.000108682709885329
CL1425.Contig4_All	0.22	0.0	-3.40704963218623	0.00508457942309456	0.00130579053900362
CL1425.Contig5_All	0.21600000000000003	0.0	-2.73823980965608	0.0339669431216369	0.0109151708658703
CL1425.Contig9_All	4.543	0.273	-4.07495117416845	5.4141354871084484e-61	8.07419713049463e-63
CL1426.Contig5_All	0.956	0.25	-1.91310764918805	0.00420251061281173	0.00105925717945095
CL1428.Contig27_All	3.083	1.536	-1.04308648431649	6.72650281308529e-10	7.130394875066229e-11
CL1428.Contig8_All	1.41	0.513	-1.43443447331469	0.0123459040497102	0.00349135786324839
CL1429.Contig1_All	4.383	1.966	-1.17961734568041	0.000112418003075437	2.1384378414598102e-05
CL143.Contig15_All	12.66	1.79	-2.35197762434556	0.015266314056744	0.00442167321881423
CL143.Contig21_All	19.38	8.79	-1.17648488145338	6.279630256746969e-34	1.88940268514947e-35
CL143.Contig22_All	2.17	0.496	-2.17189570557414	4.98921064704352e-13	4.07515429873552e-14
CL143.Contig27_All	6.396	1.3130000000000002	-2.3217975329878398	1.5062383142311402e-33	4.6041359394894996e-35
CL143.Contig28_All	3.59	1.3459999999999999	-1.3932927999093798	0.006346274109074779	0.0016682420797020001
CL143.Contig29_All	11.363	7.74	-0.587791341336856	5.55577887968142e-08	7.038078453976691e-09
CL143.Contig3_All	67.543	7.452999999999999	-3.2153841036586703	0.0	0.0
CL143.Contig41_All	8.843	0.0	-8.43820916279263	7.46805782280275e-27	2.89698619871899e-28
CL143.Contig42_All	5.452999999999999	2.27	-1.25381253612464	0.00995191396498641	0.00274641644945512
CL143.Contig44_All	44.573	10.985999999999999	-2.05434303301022	2.1711147764248494e-61	3.2118062118836395e-63
CL143.Contig45_All	103.38	47.05	-1.17266073577341	5.135095287142019e-93	4.559034683784769e-95
CL143.Contig4_All	0.7559999999999999	0.0	-5.14859907965433	1.98373893577435e-07	2.66427562029259e-08
CL143.Contig6_All	12.09	0.546	-4.50558708818236	1.2422924505110399e-88	1.1570622945891398e-90
CL1432.Contig4_All	2.516	1.063	-1.2686112200172501	1.61057071438486e-06	2.41310154966877e-07
CL1433.Contig2_All	4.58	3.44	-0.452855252998682	0.000424939694396853	8.84754828973076e-05
CL1433.Contig8_All	2.9960000000000004	1.28	-1.2596459273766	1.07696810761315e-08	1.2738534295369801e-09
CL1436.Contig10_All	10.136000000000001	2.376	-2.1163892184304602	2.49547541005582e-22	1.17762908520467e-23
CL1436.Contig5_All	8.513	2.903	-1.5765244811302	4.5919666131094e-13	3.73768214265598e-14
CL1439.Contig2_All	5.14	3.6430000000000002	-0.533440890977827	0.000264903139182032	5.329632538348279e-05
CL144.Contig25_All	7.62	5.03	-0.638434325027896	1.1178094343350599e-07	1.4643866159734898e-08
CL144.Contig32_All	4.31	0.05	-3.3089319495566403	0.00676031523341884	0.0017908597774056
CL144.Contig37_All	48.36	32.023	-0.626163789576229	2.37060216454676e-07	3.2132947050540696e-08
CL144.Contig39_All	9.77	4.7330000000000005	-1.07811931930853	2.44401281735007e-08	2.9866593809269297e-09
CL144.Contig9_All	0.26	0.0	-3.59904211725672	0.00276043164083785	0.000669133585393187
CL1440.Contig1_All	0.456	0.0	-2.7339204956862404	0.0340570354595684	0.0109482027540019
CL1440.Contig3_All	2.386	1.7630000000000001	-0.47873971138385996	0.0438098321503998	0.0146007320944828
CL1442.Contig2_All	0.826	0.0	-3.3487429631473704	0.005052485504467089	0.0012968328662525698
CL1442.Contig5_All	4.196000000000001	1.5659999999999998	-1.45057006157096	6.15902831796512e-06	9.870762392852e-07
CL1442.Contig6_All	5.193	1.82	-1.53708355412126	1.5301583367783698e-07	2.03092106312857e-08
CL1442.Contig7_All	4.093	0.9329999999999999	-2.13965151575549	4.35081438691988e-07	6.07800210220925e-08
CL1445.Contig2_All	3.61	1.7730000000000001	-1.02620178961694	0.0101642361819457	0.0028124674327652103
CL1446.Contig12_All	44.26	15.456	-1.5510721194407902	2.4667075696175396e-57	3.9527297271263093e-59
CL1446.Contig6_All	10.575999999999999	8.573	-0.337170071678985	0.0490077157413463	0.0166149385531513
CL1448.Contig12_All	9.216000000000001	2.866	-1.6919601084598797	2.02528391830264e-09	2.2349208144410298e-10
CL1448.Contig13_All	51.253	38.353	-0.44760203519915903	8.48321352637649e-06	1.3843279660245301e-06
CL1448.Contig7_All	7.096	4.73	-0.617142548521038	0.0379016484820014	0.0123752817049503
CL1449.Contig1_All	13.776	10.41	-0.44085132477197	1.69199088805241e-05	2.87312947591026e-06
CL145.Contig1_All	6.8660000000000005	0.46299999999999997	-3.51206802072685	1.02495484585783e-07	1.33704811424514e-08
CL1450.Contig7_All	1.26	0.626	-1.03392801342879	0.00174739759580136	0.00040661190923454597
CL1451.Contig5_All	25.273000000000003	13.123	-0.981157517491455	1.5230560444457702e-16	9.818782185919159e-18
CL1451.Contig7_All	1.24	0.24600000000000002	-2.3191067383103596	2.66398953049021e-08	3.27114860756069e-09
CL1451.Contig8_All	21.75	17.133	-0.38120140719298995	0.0036271111336042897	0.0009018585549196929
CL1452.Contig12_All	7.0729999999999995	3.823	-0.9103023738468909	0.00400334132471736	0.00100498578311024
CL1452.Contig2_All	256.036	228.89	-0.19476695313733	6.25464385216075e-09	7.23864749617157e-10
CL1455.Contig6_All	1.03	0.293	-1.8058588099590802	0.0036193339503514397	0.0008998044251044491
CL1456.Contig3_All	4.103	0.86	-2.26493595873585	6.625145066015879e-15	4.748124075613679e-16
CL1457.Contig7_All	4.253	1.73	-1.2920318436829799	0.00284323852823953	0.0006910644898808309
CL1458.Contig1_All	22.08	11.446	-0.9811880682045991	1.2875154300756099e-15	8.80803165741612e-17
CL146.Contig1_All	82.53	71.60600000000001	-0.23472842489076898	0.0054743066389948	0.00141667169781434
CL1462.Contig2_All	6.85	1.113	-2.61534948418744	9.01443735487443e-18	5.411726210016879e-19
CL1462.Contig4_All	7.523	2.716	-1.47865987315355	1.96502123764643e-06	2.9724269489486e-07
CL1463.Contig14_All	1.92	0.8759999999999999	-1.10956771621115	0.0468256193092844	0.0157557869368088
CL1464.Contig2_All	5.75	3.42	-0.78141882444848	5.9557674242682505e-06	9.530084282345622e-07
CL1465.Contig10_All	29.316	20.99	-0.5176635346033229	6.02703294507579e-14	4.62213903716133e-15
CL1465.Contig12_All	20.046	8.456	-1.28056404992415	3.982296244480009e-48	7.817270346361558e-50
CL1465.Contig14_All	15.745999999999999	6.68	-1.27389329724823	1.7752605529534298e-26	6.979362661069901e-28
CL1465.Contig3_All	1.966	0.9359999999999999	-1.0883532475408102	0.00448451527589219	0.00113717669875399
CL1466.Contig10_All	2.77	1.19	-1.23644218532465	0.000412742217001832	8.572905566105941e-05
CL1466.Contig13_All	5.196000000000001	2.926	-0.86222477301	2.18193588997e-05	3.7592864807256796e-06
CL1466.Contig14_All	6.653	1.5959999999999999	-2.08004754872601	5.90650803377461e-11	5.7226173176312604e-12
CL1466.Contig16_All	4.913	0.07	-5.929797320977559	5.659640924613981e-20	3.00805987834066e-21
CL1466.Contig1_All	2.546	0.076	-4.56588442182971	5.66151796819219e-10	5.97247652497583e-11
CL1466.Contig2_All	8.65	5.97	-0.5689735783769431	0.00232191720034054	0.0005536552604441731
CL1468.Contig1_All	3.6460000000000004	0.5529999999999999	-2.54914850152309	0.0006813734442092349	0.00014687703124264498
CL1468.Contig3_All	11.53	4.57	-1.3653681873945702	4.80242640061267e-15	3.41094796531456e-16
CL1469.Contig11_All	2.9330000000000003	0.516	-2.4934151587676	6.888695401518961e-14	5.30321035344283e-15
CL1469.Contig12_All	14.31	1.193	-3.3833580625492696	6.07002838613235e-09	7.01308536823457e-10
CL1469.Contig1_All	6.313	3.443	-0.9047013633410959	2.66431365501957e-05	4.63885108043507e-06
CL1469.Contig2_All	11.453	6.933	-0.7577215767843141	1.35600905164872e-05	2.2729156711168898e-06
CL1469.Contig3_All	4.7	2.19	-1.1328067560801	1.07566048221977e-05	1.77804224026698e-06
CL1469.Contig5_All	7.27	1.436	-2.3615224293132098	1.01560144820288e-39	2.50918765607543e-41
CL1469.Contig6_All	6.016	0.91	-2.74267286281668	2.03289039775203e-31	6.696726031942029e-33
CL1469.Contig9_All	1.733	0.0	-4.6423960029904405	7.883235371729111e-06	1.2815259749919799e-06
CL1471.Contig1_All	26.396	8.966000000000001	-1.5806962073851298	1.3197567091933399e-21	6.45228448425859e-23
CL1473.Contig5_All	0.11599999999999999	0.0	-3.9046334437720605	0.00045810815432502307	9.58604712132004e-05
CL1474.Contig3_All	11.206	0.0	-7.3088937937167895	2.89881637181638e-18	1.6853289806296399e-19
CL1475.Contig1_All	19.986	6.882999999999999	-1.5661906923280702	3.42294672819363e-26	1.36585261828943e-27
CL1476.Contig1_All	2.28	1.113	-1.04434785038776	0.000200643074703218	3.9567763800435296e-05
CL1476.Contig2_All	1.183	0.0	-5.18577946833872	5.36054072036851e-07	7.56973892221367e-08
CL1476.Contig6_All	12.222999999999999	9.312999999999999	-0.43068795706125795	0.006236730737341821	0.00163558090340494
CL1476.Contig8_All	16.035999999999998	8.136000000000001	-1.0150162727238001	3.57992742989818e-18	2.09769598961005e-19
CL1476.Contig9_All	1.06	0.0	-3.9252251866737997	0.0008024138674086861	0.000175293663228107
CL1477.Contig7_All	1.526	1.01	-0.623038922863304	0.0158542682734061	0.00461510879106251
CL1478.Contig2_All	10.273	1.2830000000000001	-2.986180343562	4.13760523562075e-21	2.0769608189438098e-22
CL1478.Contig3_All	33.383	9.443	-1.8586158469684397	1.1564620501081898e-113	7.709914972725038e-116
CL1478.Contig6_All	4.086	0.126	-4.80591766891974	1.40193302974635e-17	8.497304274067729e-19
CL1480.Contig14_All	2.35	0.866	-1.43735967874109	0.00229460261773341	0.000546542258401501
CL1480.Contig18_All	0.31	0.04	-2.4949044269765897	0.0200055528426263	0.00598763115047342
CL1480.Contig2_All	4.506	2.383	-0.9562534070524208	1.4087700544479499e-08	1.6847292596494e-09
CL1480.Contig9_All	2.73	1.626	-0.7848674310680609	0.00039348647249828797	8.14166110223804e-05
CL1482.Contig6_All	2.353	0.006	-7.12067329180059	3.3842882522047994e-17	2.09918923157957e-18
CL1482.Contig8_All	6.672999999999999	0.0	-9.010372798904779	3.34476971827757e-32	1.0675804782841998e-33
CL1483.Contig2_All	5.053	1.13	-2.16604893583653	1.1460279275274901e-10	1.13768845765245e-11
CL1485.Contig1_All	0.823	0.0	-5.347504518671941	4.53594975095451e-08	5.6942727434148595e-09
CL1485.Contig7_All	54.073	14.196	-1.96450599908129	1.8425078772294994e-131	1.0055735925531897e-133
CL1485.Contig9_All	3.2230000000000003	0.636	-2.2606966780698503	4.3724596196854496e-05	7.82820691622152e-06
CL1486.Contig2_All	36.18	30.5	-0.28196799786097804	0.0288876413468758	0.00907179813010888
CL1486.Contig3_All	6.13	2.256	-1.46813422225497	1.09991674544417e-10	1.0907146270919099e-11
CL1489.Contig1_All	2.4330000000000003	0.253	-3.1203800927055196	6.796429191593229e-07	9.7239919172951e-08
CL1489.Contig3_All	25.95	22.08	-0.268894263787515	0.00933403487626592	0.00255827270187641
CL1489.Contig4_All	27.77	0.883	-4.9839334275975595	1.5623532323148898e-74	1.8074676275282897e-76
CL149.Contig13_All	3.833	1.946	-1.01483395884276	7.20972879819387e-10	7.660700091241959e-11
CL149.Contig9_All	1.5430000000000001	0.51	-1.5317335846058602	0.0234427325585539	0.007162957858938941
CL1490.Contig1_All	1.376	0.33299999999999996	-1.96412256458484	0.0103763018215865	0.00287872886724127
CL1491.Contig8_All	2.34	0.023	-5.05003274598768	4.683374278532391e-09	5.34926461474238e-10
CL1493.Contig3_All	1.05	0.0	-5.660475245462309	4.7039248841062104e-09	5.374786826443941e-10
CL1493.Contig4_All	3.19	0.0	-6.54765405982015	1.73147390508403e-13	1.36804508089223e-14
CL1493.Contig7_All	1.993	0.036000000000000004	-4.67130581543658	2.90874453988126e-07	3.98139122242402e-08
CL1493.Contig8_All	1.633	0.57	-1.4772181332307	0.0107327616571214	0.0029875842461102
CL1495.Contig1_All	2.38	1.04	-1.2271609448281	8.63528378301037e-07	1.2505442668831598e-07
CL1495.Contig2_All	3.1260000000000003	0.953	-1.7484055974097	3.55330205866688e-16	2.3456949471144602e-17
CL1496.Contig10_All	45.933	40.536	-0.214785241135462	0.00444638952405346	0.00112620103731854
CL1496.Contig16_All	9.956	3.873	-1.36623553175189	0.000275704719026625	5.5640707038140894e-05
CL1496.Contig4_All	6.646	3.9330000000000003	-0.7843942423233199	6.92529957290438e-05	1.2747204392619198e-05
CL1496.Contig9_All	9.26	7.563	-0.32409452765623	0.0497963229031872	0.0169284063796571
CL1497.Contig5_All	6.52	0.0	-7.6231051401612495	1.42232073763547e-20	7.3379714301418e-22
CL1499.Contig2_All	8.006	3.346	-1.28108518480346	4.794417065126571e-07	6.733221290617629e-08
CL1499.Contig3_All	6.79	1.263	-2.4466661639259	1.73928103295444e-17	1.05950669255117e-18
CL1501.Contig1_All	6.936	4.623	-0.620902242974823	0.00350149915677384	0.0008676125821910901
CL1501.Contig2_All	5.206	3.4130000000000003	-0.6347313957221379	0.00876723547746326	0.00238812090801508
CL1503.Contig10_All	10.86	4.016	-1.47384967698039	3.763887491482129e-31	1.25465649839161e-32
CL1503.Contig11_All	0.16	0.0	-2.96237303946203	0.0190035983702642	0.005652555104687079
[truncated: 13,724 more rows]
