# Supplementary material for: Leveraging Transcriptome Insights and GsHZ4 Gene Expression to Improve Alkaline Tolerance in Lupinus angustifolius
Source: Plants (Basel). 2025 Nov 7;14(22):3408. doi: 10.3390/plants14223408 (PMC12656323; doi:10.3390/plants14223408)
Supplement: Supplementary file 1 [file plants-14-03408-s001.zip › Table S9 Transcription factor GeneID .csv]

Gene ID	Family	Included Domain	Excluded Domain	DB Link
Unigene835_All	MYB	Myb_DNA-binding	ARID,Response_reg,SNF2_N	http://plntfdb.bio.uni-potsdam.de/v3.0/fam_mem.php?family_id=MYB
CL2805.Contig7_All	bHLH	HLH	-	http://plntfdb.bio.uni-potsdam.de/v3.0/fam_mem.php?family_id=bHLH
CL1283.Contig1_All	C3H	zf-CCCH	PHD,SNF2_N,zf-C2H2	http://plntfdb.bio.uni-potsdam.de/v3.0/fam_mem.php?family_id=C3H
Unigene20273_All	HB	Homeobox,KNOX1,KNOX2	-	http://plntfdb.bio.uni-potsdam.de/v3.0/fam_mem.php?family_id=HB
CL90.Contig9_All	bHLH	HLH	-	http://plntfdb.bio.uni-potsdam.de/v3.0/fam_mem.php?family_id=bHLH
CL2130.Contig2_All	C2C2-GATA	GATA	-	http://plntfdb.bio.uni-potsdam.de/v3.0/fam_mem.php?family_id=C2C2-GATA
Unigene7892_All	Trihelix	trihelix	-	http://plntfdb.bio.uni-potsdam.de/v3.0/fam_mem.php?family_id=Trihelix
CL7189.Contig2_All	AP2-EREBP	AP2	-	http://plntfdb.bio.uni-potsdam.de/v3.0/fam_mem.php?family_id=AP2-EREBP
CL390.Contig4_All	C3H	zf-CCCH	PHD,SNF2_N,zf-C2H2	http://plntfdb.bio.uni-potsdam.de/v3.0/fam_mem.php?family_id=C3H
Unigene7821_All	MYB	Myb_DNA-binding	ARID,Response_reg,SNF2_N	http://plntfdb.bio.uni-potsdam.de/v3.0/fam_mem.php?family_id=MYB
CL6009.Contig8_All	WRKY	WRKY	-	http://plntfdb.bio.uni-potsdam.de/v3.0/fam_mem.php?family_id=WRKY
CL887.Contig6_All	LIM	LIM	-	http://plntfdb.bio.uni-potsdam.de/v3.0/fam_mem.php?family_id=LIM
CL9090.Contig2_All	MYB	Myb_DNA-binding	ARID,Response_reg,SNF2_N	http://plntfdb.bio.uni-potsdam.de/v3.0/fam_mem.php?family_id=MYB
Unigene184_All	MYB	Myb_DNA-binding	ARID,Response_reg,SNF2_N	http://plntfdb.bio.uni-potsdam.de/v3.0/fam_mem.php?family_id=MYB
CL3482.Contig9_All	BES1	DUF822	-	http://plntfdb.bio.uni-potsdam.de/v3.0/fam_mem.php?family_id=BES1
Unigene24169_All	C2C2-Dof	zf-Dof	-	http://plntfdb.bio.uni-potsdam.de/v3.0/fam_mem.php?family_id=C2C2-Dof
CL85.Contig26_All	MYB	Myb_DNA-binding	ARID,Response_reg,SNF2_N	http://plntfdb.bio.uni-potsdam.de/v3.0/fam_mem.php?family_id=MYB
CL5701.Contig15_All	bHLH	HLH	-	http://plntfdb.bio.uni-potsdam.de/v3.0/fam_mem.php?family_id=bHLH
CL2186.Contig1_All	bHLH	HLH	-	http://plntfdb.bio.uni-potsdam.de/v3.0/fam_mem.php?family_id=bHLH
CL938.Contig11_All	CPP	TCR	-	http://plntfdb.bio.uni-potsdam.de/v3.0/fam_mem.php?family_id=CPP
CL2299.Contig3_All	HB	Homeobox,KNOX1,KNOX2	-	http://plntfdb.bio.uni-potsdam.de/v3.0/fam_mem.php?family_id=HB
CL10537.Contig2_All	AP2-EREBP	AP2	-	http://plntfdb.bio.uni-potsdam.de/v3.0/fam_mem.php?family_id=AP2-EREBP
Unigene524_All	ARR-B	G2-like,Myb_DNA-binding,Response_reg	CCT	http://plntfdb.bio.uni-potsdam.de/v3.0/fam_mem.php?family_id=ARR-B
CL10584.Contig18_All	MYB	Myb_DNA-binding	ARID,Response_reg,SNF2_N	http://plntfdb.bio.uni-potsdam.de/v3.0/fam_mem.php?family_id=MYB
CL3482.Contig1_All	BES1	DUF822	-	http://plntfdb.bio.uni-potsdam.de/v3.0/fam_mem.php?family_id=BES1
CL160.Contig2_All	bHLH	HLH	-	http://plntfdb.bio.uni-potsdam.de/v3.0/fam_mem.php?family_id=bHLH
CL1266.Contig16_All	bHLH	HLH	-	http://plntfdb.bio.uni-potsdam.de/v3.0/fam_mem.php?family_id=bHLH
CL1400.Contig13_All	C2C2-Dof	zf-Dof	-	http://plntfdb.bio.uni-potsdam.de/v3.0/fam_mem.php?family_id=C2C2-Dof
Unigene19462_All	WRKY	WRKY	-	http://plntfdb.bio.uni-potsdam.de/v3.0/fam_mem.php?family_id=WRKY
CL9836.Contig2_All	MYB	Myb_DNA-binding	ARID,Response_reg,SNF2_N	http://plntfdb.bio.uni-potsdam.de/v3.0/fam_mem.php?family_id=MYB
CL6801.Contig8_All	ABI3VP1	B3	AP2,Auxin_resp	http://plntfdb.bio.uni-potsdam.de/v3.0/fam_mem.php?family_id=ABI3VP1
CL10461.Contig2_All	AP2-EREBP	AP2	-	http://plntfdb.bio.uni-potsdam.de/v3.0/fam_mem.php?family_id=AP2-EREBP
CL7635.Contig3_All	C3H	zf-CCCH	PHD,SNF2_N,zf-C2H2	http://plntfdb.bio.uni-potsdam.de/v3.0/fam_mem.php?family_id=C3H
CL1884.Contig2_All	NAC	NAM	-	http://plntfdb.bio.uni-potsdam.de/v3.0/fam_mem.php?family_id=NAC
Unigene16201_All	HB	Homeobox,KNOX1,KNOX2	-	http://plntfdb.bio.uni-potsdam.de/v3.0/fam_mem.php?family_id=HB
Unigene648_All	C3H	zf-CCCH	PHD,SNF2_N,zf-C2H2	http://plntfdb.bio.uni-potsdam.de/v3.0/fam_mem.php?family_id=C3H
Unigene25938_All	bHLH	HLH	-	http://plntfdb.bio.uni-potsdam.de/v3.0/fam_mem.php?family_id=bHLH
CL1510.Contig1_All	C2C2-Dof	zf-Dof	-	http://plntfdb.bio.uni-potsdam.de/v3.0/fam_mem.php?family_id=C2C2-Dof
CL10621.Contig3_All	LIM	LIM	-	http://plntfdb.bio.uni-potsdam.de/v3.0/fam_mem.php?family_id=LIM
CL3311.Contig2_All	AP2-EREBP	AP2	-	http://plntfdb.bio.uni-potsdam.de/v3.0/fam_mem.php?family_id=AP2-EREBP
CL1875.Contig8_All	HSF	HSF_DNA-bind	-	http://plntfdb.bio.uni-potsdam.de/v3.0/fam_mem.php?family_id=HSF
Unigene34351_All	MYB	Myb_DNA-binding	ARID,Response_reg,SNF2_N	http://plntfdb.bio.uni-potsdam.de/v3.0/fam_mem.php?family_id=MYB
CL9192.Contig3_All	BES1	DUF822	-	http://plntfdb.bio.uni-potsdam.de/v3.0/fam_mem.php?family_id=BES1
CL1843.Contig2_All	bZIP	bZIP_1,bZIP_2,bZIP_Maf	HLH	http://plntfdb.bio.uni-potsdam.de/v3.0/fam_mem.php?family_id=bZIP
CL6089.Contig16_All	PLATZ	PLATZ	-	http://plntfdb.bio.uni-potsdam.de/v3.0/fam_mem.php?family_id=PLATZ
CL5105.Contig12_All	MYB	Myb_DNA-binding	ARID,Response_reg,SNF2_N	http://plntfdb.bio.uni-potsdam.de/v3.0/fam_mem.php?family_id=MYB
CL2245.Contig5_All	GRAS	GRAS	-	http://plntfdb.bio.uni-potsdam.de/v3.0/fam_mem.php?family_id=GRAS
CL1409.Contig3_All	bZIP	bZIP_1,bZIP_2,bZIP_Maf	HLH	http://plntfdb.bio.uni-potsdam.de/v3.0/fam_mem.php?family_id=bZIP
CL5887.Contig6_All	ARF	Auxin_resp	-	http://plntfdb.bio.uni-potsdam.de/v3.0/fam_mem.php?family_id=ARF
CL2768.Contig2_All	bHLH	HLH	-	http://plntfdb.bio.uni-potsdam.de/v3.0/fam_mem.php?family_id=bHLH
Unigene6090_All	E2F-DP	E2F_TDP	-	http://plntfdb.bio.uni-potsdam.de/v3.0/fam_mem.php?family_id=E2F-DP
CL6269.Contig4_All	HSF	HSF_DNA-bind	-	http://plntfdb.bio.uni-potsdam.de/v3.0/fam_mem.php?family_id=HSF
CL9703.Contig1_All	NAC	NAM	-	http://plntfdb.bio.uni-potsdam.de/v3.0/fam_mem.php?family_id=NAC
CL9350.Contig1_All	C2H2	zf-C2H2	PHD	http://plntfdb.bio.uni-potsdam.de/v3.0/fam_mem.php?family_id=C2H2
CL926.Contig12_All	WRKY	WRKY	-	http://plntfdb.bio.uni-potsdam.de/v3.0/fam_mem.php?family_id=WRKY
Unigene26129_All	G2-like	G2-like	Response_reg	http://plntfdb.bio.uni-potsdam.de/v3.0/fam_mem.php?family_id=G2-like
CL10208.Contig13_All	LIM	LIM	-	http://plntfdb.bio.uni-potsdam.de/v3.0/fam_mem.php?family_id=LIM
CL6089.Contig25_All	PLATZ	PLATZ	-	http://plntfdb.bio.uni-potsdam.de/v3.0/fam_mem.php?family_id=PLATZ
CL1395.Contig8_All	bHLH	HLH	-	http://plntfdb.bio.uni-potsdam.de/v3.0/fam_mem.php?family_id=bHLH
CL8914.Contig2_All	G2-like	G2-like	Response_reg	http://plntfdb.bio.uni-potsdam.de/v3.0/fam_mem.php?family_id=G2-like
CL3688.Contig3_All	ARF	Auxin_resp	-	http://plntfdb.bio.uni-potsdam.de/v3.0/fam_mem.php?family_id=ARF
CL9500.Contig2_All	GRAS	GRAS	-	http://plntfdb.bio.uni-potsdam.de/v3.0/fam_mem.php?family_id=GRAS
CL9627.Contig1_All	GRAS	GRAS	-	http://plntfdb.bio.uni-potsdam.de/v3.0/fam_mem.php?family_id=GRAS
CL2853.Contig10_All	ARF	Auxin_resp	-	http://plntfdb.bio.uni-potsdam.de/v3.0/fam_mem.php?family_id=ARF
CL2853.Contig8_All	ARF	Auxin_resp	-	http://plntfdb.bio.uni-potsdam.de/v3.0/fam_mem.php?family_id=ARF
CL5893.Contig9_All	WRKY	WRKY	-	http://plntfdb.bio.uni-potsdam.de/v3.0/fam_mem.php?family_id=WRKY
CL10621.Contig17_All	LIM	LIM	-	http://plntfdb.bio.uni-potsdam.de/v3.0/fam_mem.php?family_id=LIM
CL8562.Contig2_All	ARF	Auxin_resp	-	http://plntfdb.bio.uni-potsdam.de/v3.0/fam_mem.php?family_id=ARF
CL2941.Contig6_All	TAZ	zf-TAZ	PHD	http://plntfdb.bio.uni-potsdam.de/v3.0/fam_mem.php?family_id=TAZ
CL10501.Contig3_All	MYB	Myb_DNA-binding	ARID,Response_reg,SNF2_N	http://plntfdb.bio.uni-potsdam.de/v3.0/fam_mem.php?family_id=MYB
Unigene36930_All	bHLH	HLH	-	http://plntfdb.bio.uni-potsdam.de/v3.0/fam_mem.php?family_id=bHLH
CL4125.Contig5_All	MYB	Myb_DNA-binding	ARID,Response_reg,SNF2_N	http://plntfdb.bio.uni-potsdam.de/v3.0/fam_mem.php?family_id=MYB
CL2811.Contig7_All	bHLH	HLH	-	http://plntfdb.bio.uni-potsdam.de/v3.0/fam_mem.php?family_id=bHLH
CL4357.Contig2_All	FHA	FHA	-	http://plntfdb.bio.uni-potsdam.de/v3.0/fam_mem.php?family_id=FHA
CL4262.Contig3_All	mTERF	mTERF	-	http://plntfdb.bio.uni-potsdam.de/v3.0/fam_mem.php?family_id=mTERF
CL5701.Contig7_All	bHLH	HLH	-	http://plntfdb.bio.uni-potsdam.de/v3.0/fam_mem.php?family_id=bHLH
CL2956.Contig14_All	ARF	Auxin_resp	-	http://plntfdb.bio.uni-potsdam.de/v3.0/fam_mem.php?family_id=ARF
Unigene15112_All	C3H	zf-CCCH	PHD,SNF2_N,zf-C2H2	http://plntfdb.bio.uni-potsdam.de/v3.0/fam_mem.php?family_id=C3H
Unigene11102_All	GRAS	GRAS	-	http://plntfdb.bio.uni-potsdam.de/v3.0/fam_mem.php?family_id=GRAS
CL2784.Contig3_All	AP2-EREBP	AP2	-	http://plntfdb.bio.uni-potsdam.de/v3.0/fam_mem.php?family_id=AP2-EREBP
CL7181.Contig6_All	NAC	NAM	-	http://plntfdb.bio.uni-potsdam.de/v3.0/fam_mem.php?family_id=NAC
CL9093.Contig2_All	bHLH	HLH	-	http://plntfdb.bio.uni-potsdam.de/v3.0/fam_mem.php?family_id=bHLH
CL3150.Contig9_All	ABI3VP1	B3	AP2,Auxin_resp	http://plntfdb.bio.uni-potsdam.de/v3.0/fam_mem.php?family_id=ABI3VP1
CL9206.Contig1_All	Trihelix	trihelix	-	http://plntfdb.bio.uni-potsdam.de/v3.0/fam_mem.php?family_id=Trihelix
Unigene3644_All	G2-like	G2-like	Response_reg	http://plntfdb.bio.uni-potsdam.de/v3.0/fam_mem.php?family_id=G2-like
CL7317.Contig1_All	Tify	tify	GATA	http://plntfdb.bio.uni-potsdam.de/v3.0/fam_mem.php?family_id=Tify
CL4530.Contig2_All	AP2-EREBP	AP2	-	http://plntfdb.bio.uni-potsdam.de/v3.0/fam_mem.php?family_id=AP2-EREBP
CL1505.Contig10_All	NAC	NAM	-	http://plntfdb.bio.uni-potsdam.de/v3.0/fam_mem.php?family_id=NAC
CL4419.Contig9_All	NAC	NAM	-	http://plntfdb.bio.uni-potsdam.de/v3.0/fam_mem.php?family_id=NAC
Unigene25855_All	bHLH	HLH	-	http://plntfdb.bio.uni-potsdam.de/v3.0/fam_mem.php?family_id=bHLH
Unigene20812_All	C3H	zf-CCCH	PHD,SNF2_N,zf-C2H2	http://plntfdb.bio.uni-potsdam.de/v3.0/fam_mem.php?family_id=C3H
CL3524.Contig3_All	Tify	tify	GATA	http://plntfdb.bio.uni-potsdam.de/v3.0/fam_mem.php?family_id=Tify
CL9627.Contig2_All	GRAS	GRAS	-	http://plntfdb.bio.uni-potsdam.de/v3.0/fam_mem.php?family_id=GRAS
Unigene35938_All	G2-like	G2-like	Response_reg	http://plntfdb.bio.uni-potsdam.de/v3.0/fam_mem.php?family_id=G2-like
CL714.Contig1_All	G2-like	G2-like	Response_reg	http://plntfdb.bio.uni-potsdam.de/v3.0/fam_mem.php?family_id=G2-like
CL2363.Contig1_All	ARR-B	G2-like,Myb_DNA-binding,Response_reg	CCT	http://plntfdb.bio.uni-potsdam.de/v3.0/fam_mem.php?family_id=ARR-B
CL3155.Contig11_All	AP2-EREBP	AP2	-	http://plntfdb.bio.uni-potsdam.de/v3.0/fam_mem.php?family_id=AP2-EREBP
CL10867.Contig6_All	Trihelix	trihelix	-	http://plntfdb.bio.uni-potsdam.de/v3.0/fam_mem.php?family_id=Trihelix
CL2701.Contig2_All	MYB	Myb_DNA-binding	ARID,Response_reg,SNF2_N	http://plntfdb.bio.uni-potsdam.de/v3.0/fam_mem.php?family_id=MYB
Unigene29416_All	AP2-EREBP	AP2	-	http://plntfdb.bio.uni-potsdam.de/v3.0/fam_mem.php?family_id=AP2-EREBP
CL1843.Contig3_All	bZIP	bZIP_1,bZIP_2,bZIP_Maf	HLH	http://plntfdb.bio.uni-potsdam.de/v3.0/fam_mem.php?family_id=bZIP
CL1395.Contig2_All	bHLH	HLH	-	http://plntfdb.bio.uni-potsdam.de/v3.0/fam_mem.php?family_id=bHLH
CL2221.Contig5_All	C2C2-GATA	GATA	-	http://plntfdb.bio.uni-potsdam.de/v3.0/fam_mem.php?family_id=C2C2-GATA
CL2703.Contig1_All	C2C2-CO-like	CCT,zf-B_box	GATA,PLATZ	http://plntfdb.bio.uni-potsdam.de/v3.0/fam_mem.php?family_id=C2C2-CO-like
CL236.Contig9_All	AP2-EREBP	AP2	-	http://plntfdb.bio.uni-potsdam.de/v3.0/fam_mem.php?family_id=AP2-EREBP
Unigene8289_All	GRAS	GRAS	-	http://plntfdb.bio.uni-potsdam.de/v3.0/fam_mem.php?family_id=GRAS
CL6036.Contig2_All	bHLH	HLH	-	http://plntfdb.bio.uni-potsdam.de/v3.0/fam_mem.php?family_id=bHLH
CL4938.Contig1_All	AP2-EREBP	AP2	-	http://plntfdb.bio.uni-potsdam.de/v3.0/fam_mem.php?family_id=AP2-EREBP
Unigene7943_All	C3H	zf-CCCH	PHD,SNF2_N,zf-C2H2	http://plntfdb.bio.uni-potsdam.de/v3.0/fam_mem.php?family_id=C3H
CL6063.Contig1_All	MYB	Myb_DNA-binding	ARID,Response_reg,SNF2_N	http://plntfdb.bio.uni-potsdam.de/v3.0/fam_mem.php?family_id=MYB
Unigene7454_All	C3H	zf-CCCH	PHD,SNF2_N,zf-C2H2	http://plntfdb.bio.uni-potsdam.de/v3.0/fam_mem.php?family_id=C3H
CL9685.Contig3_All	G2-like	G2-like	Response_reg	http://plntfdb.bio.uni-potsdam.de/v3.0/fam_mem.php?family_id=G2-like
CL7072.Contig3_All	C2C2-Dof	zf-Dof	-	http://plntfdb.bio.uni-potsdam.de/v3.0/fam_mem.php?family_id=C2C2-Dof
Unigene24051_All	bZIP	bZIP_1,bZIP_2,bZIP_Maf	HLH	http://plntfdb.bio.uni-potsdam.de/v3.0/fam_mem.php?family_id=bZIP
CL6074.Contig2_All	WRKY	WRKY	-	http://plntfdb.bio.uni-potsdam.de/v3.0/fam_mem.php?family_id=WRKY
CL6036.Contig5_All	bHLH	HLH	-	http://plntfdb.bio.uni-potsdam.de/v3.0/fam_mem.php?family_id=bHLH
Unigene5809_All	CAMTA	CG-1,IQ	-	http://plntfdb.bio.uni-potsdam.de/v3.0/fam_mem.php?family_id=CAMTA
Unigene5096_All	G2-like	G2-like	Response_reg	http://plntfdb.bio.uni-potsdam.de/v3.0/fam_mem.php?family_id=G2-like
CL1779.Contig3_All	NAC	NAM	-	http://plntfdb.bio.uni-potsdam.de/v3.0/fam_mem.php?family_id=NAC
CL1229.Contig7_All	MYB	Myb_DNA-binding	ARID,Response_reg,SNF2_N	http://plntfdb.bio.uni-potsdam.de/v3.0/fam_mem.php?family_id=MYB
CL1320.Contig3_All	TCP	TCP	-	http://plntfdb.bio.uni-potsdam.de/v3.0/fam_mem.php?family_id=TCP
CL975.Contig4_All	Tify	tify	GATA	http://plntfdb.bio.uni-potsdam.de/v3.0/fam_mem.php?family_id=Tify
Unigene15527_All	AP2-EREBP	AP2	-	http://plntfdb.bio.uni-potsdam.de/v3.0/fam_mem.php?family_id=AP2-EREBP
CL2424.Contig3_All	NAC	NAM	-	http://plntfdb.bio.uni-potsdam.de/v3.0/fam_mem.php?family_id=NAC
CL1833.Contig10_All	SBP	SBP	-	http://plntfdb.bio.uni-potsdam.de/v3.0/fam_mem.php?family_id=SBP
CL40.Contig3_All	C2C2-GATA	GATA	-	http://plntfdb.bio.uni-potsdam.de/v3.0/fam_mem.php?family_id=C2C2-GATA
CL4225.Contig2_All	C3H	zf-CCCH	PHD,SNF2_N,zf-C2H2	http://plntfdb.bio.uni-potsdam.de/v3.0/fam_mem.php?family_id=C3H
CL1364.Contig13_All	G2-like	G2-like	Response_reg	http://plntfdb.bio.uni-potsdam.de/v3.0/fam_mem.php?family_id=G2-like
CL2853.Contig17_All	ARF	Auxin_resp	-	http://plntfdb.bio.uni-potsdam.de/v3.0/fam_mem.php?family_id=ARF
Unigene23666_All	mTERF	mTERF	-	http://plntfdb.bio.uni-potsdam.de/v3.0/fam_mem.php?family_id=mTERF
CL1266.Contig5_All	bHLH	HLH	-	http://plntfdb.bio.uni-potsdam.de/v3.0/fam_mem.php?family_id=bHLH
CL501.Contig2_All	Alfin-like	Alfin-like	DDT,Homeobox,JmjC,JmjN	http://plntfdb.bio.uni-potsdam.de/v3.0/fam_mem.php?family_id=Alfin-like
CL7624.Contig3_All	bZIP	bZIP_1,bZIP_2,bZIP_Maf	HLH	http://plntfdb.bio.uni-potsdam.de/v3.0/fam_mem.php?family_id=bZIP
CL2316.Contig8_All	SBP	SBP	-	http://plntfdb.bio.uni-potsdam.de/v3.0/fam_mem.php?family_id=SBP
Unigene1326_All	NAC	NAM	-	http://plntfdb.bio.uni-potsdam.de/v3.0/fam_mem.php?family_id=NAC
Unigene11759_All	MADS	SRF-TF	-	http://plntfdb.bio.uni-potsdam.de/v3.0/fam_mem.php?family_id=MADS
Unigene29037_All	MYB	Myb_DNA-binding	ARID,Response_reg,SNF2_N	http://plntfdb.bio.uni-potsdam.de/v3.0/fam_mem.php?family_id=MYB
CL8406.Contig3_All	MYB	Myb_DNA-binding	ARID,Response_reg,SNF2_N	http://plntfdb.bio.uni-potsdam.de/v3.0/fam_mem.php?family_id=MYB
CL2538.Contig2_All	WRKY	WRKY	-	http://plntfdb.bio.uni-potsdam.de/v3.0/fam_mem.php?family_id=WRKY
Unigene3304_All	FHA	FHA	-	http://plntfdb.bio.uni-potsdam.de/v3.0/fam_mem.php?family_id=FHA
CL236.Contig6_All	AP2-EREBP	AP2	-	http://plntfdb.bio.uni-potsdam.de/v3.0/fam_mem.php?family_id=AP2-EREBP
CL9241.Contig2_All	NAC	NAM	-	http://plntfdb.bio.uni-potsdam.de/v3.0/fam_mem.php?family_id=NAC
CL5105.Contig6_All	MYB	Myb_DNA-binding	ARID,Response_reg,SNF2_N	http://plntfdb.bio.uni-potsdam.de/v3.0/fam_mem.php?family_id=MYB
CL1229.Contig18_All	MYB	Myb_DNA-binding	ARID,Response_reg,SNF2_N	http://plntfdb.bio.uni-potsdam.de/v3.0/fam_mem.php?family_id=MYB
CL390.Contig28_All	C3H	zf-CCCH	PHD,SNF2_N,zf-C2H2	http://plntfdb.bio.uni-potsdam.de/v3.0/fam_mem.php?family_id=C3H
CL3407.Contig6_All	AP2-EREBP	AP2	-	http://plntfdb.bio.uni-potsdam.de/v3.0/fam_mem.php?family_id=AP2-EREBP
CL1374.Contig6_All	Trihelix	trihelix	-	http://plntfdb.bio.uni-potsdam.de/v3.0/fam_mem.php?family_id=Trihelix
CL1685.Contig2_All	NAC	NAM	-	http://plntfdb.bio.uni-potsdam.de/v3.0/fam_mem.php?family_id=NAC
CL1347.Contig1_All	SBP	SBP	-	http://plntfdb.bio.uni-potsdam.de/v3.0/fam_mem.php?family_id=SBP
CL9916.Contig18_All	TUB	Tub	-	http://plntfdb.bio.uni-potsdam.de/v3.0/fam_mem.php?family_id=TUB
CL1302.Contig7_All	AP2-EREBP	AP2	-	http://plntfdb.bio.uni-potsdam.de/v3.0/fam_mem.php?family_id=AP2-EREBP
CL1848.Contig2_All	AP2-EREBP	AP2	-	http://plntfdb.bio.uni-potsdam.de/v3.0/fam_mem.php?family_id=AP2-EREBP
CL7736.Contig2_All	NAC	NAM	-	http://plntfdb.bio.uni-potsdam.de/v3.0/fam_mem.php?family_id=NAC
Unigene31924_All	AP2-EREBP	AP2	-	http://plntfdb.bio.uni-potsdam.de/v3.0/fam_mem.php?family_id=AP2-EREBP
CL2274.Contig21_All	WRKY	WRKY	-	http://plntfdb.bio.uni-potsdam.de/v3.0/fam_mem.php?family_id=WRKY
CL10208.Contig5_All	LIM	LIM	-	http://plntfdb.bio.uni-potsdam.de/v3.0/fam_mem.php?family_id=LIM
Unigene13042_All	TUB	Tub	-	http://plntfdb.bio.uni-potsdam.de/v3.0/fam_mem.php?family_id=TUB
CL7779.Contig5_All	Tify	tify	GATA	http://plntfdb.bio.uni-potsdam.de/v3.0/fam_mem.php?family_id=Tify
CL10294.Contig36_All	BSD	BSD	-	http://plntfdb.bio.uni-potsdam.de/v3.0/fam_mem.php?family_id=BSD
Unigene27188_All	HSF	HSF_DNA-bind	-	http://plntfdb.bio.uni-potsdam.de/v3.0/fam_mem.php?family_id=HSF
CL318.Contig12_All	ABI3VP1	B3	AP2,Auxin_resp	http://plntfdb.bio.uni-potsdam.de/v3.0/fam_mem.php?family_id=ABI3VP1
CL174.Contig24_All	C3H	zf-CCCH	PHD,SNF2_N,zf-C2H2	http://plntfdb.bio.uni-potsdam.de/v3.0/fam_mem.php?family_id=C3H
CL10042.Contig1_All	LIM	LIM	-	http://plntfdb.bio.uni-potsdam.de/v3.0/fam_mem.php?family_id=LIM
CL1266.Contig10_All	bHLH	HLH	-	http://plntfdb.bio.uni-potsdam.de/v3.0/fam_mem.php?family_id=bHLH
CL3731.Contig2_All	C2C2-GATA	GATA	-	http://plntfdb.bio.uni-potsdam.de/v3.0/fam_mem.php?family_id=C2C2-GATA
CL7598.Contig2_All	Trihelix	trihelix	-	http://plntfdb.bio.uni-potsdam.de/v3.0/fam_mem.php?family_id=Trihelix
Unigene9301_All	MYB	Myb_DNA-binding	ARID,Response_reg,SNF2_N	http://plntfdb.bio.uni-potsdam.de/v3.0/fam_mem.php?family_id=MYB
CL2550.Contig29_All	C3H	zf-CCCH	PHD,SNF2_N,zf-C2H2	http://plntfdb.bio.uni-potsdam.de/v3.0/fam_mem.php?family_id=C3H
CL3504.Contig3_All	BBR/BPC	GAGA_bind	-	http://plntfdb.bio.uni-potsdam.de/v3.0/fam_mem.php?family_id=BBR/BPC
CL6333.Contig2_All	WRKY	WRKY	-	http://plntfdb.bio.uni-potsdam.de/v3.0/fam_mem.php?family_id=WRKY
CL1843.Contig17_All	bZIP	bZIP_1,bZIP_2,bZIP_Maf	HLH	http://plntfdb.bio.uni-potsdam.de/v3.0/fam_mem.php?family_id=bZIP
CL6801.Contig7_All	ABI3VP1	B3	AP2,Auxin_resp	http://plntfdb.bio.uni-potsdam.de/v3.0/fam_mem.php?family_id=ABI3VP1
CL3546.Contig2_All	MYB	Myb_DNA-binding	ARID,Response_reg,SNF2_N	http://plntfdb.bio.uni-potsdam.de/v3.0/fam_mem.php?family_id=MYB
CL150.Contig5_All	TUB	Tub	-	http://plntfdb.bio.uni-potsdam.de/v3.0/fam_mem.php?family_id=TUB
CL7650.Contig2_All	HSF	HSF_DNA-bind	-	http://plntfdb.bio.uni-potsdam.de/v3.0/fam_mem.php?family_id=HSF
CL70.Contig6_All	C2H2	zf-C2H2	PHD	http://plntfdb.bio.uni-potsdam.de/v3.0/fam_mem.php?family_id=C2H2
Unigene30324_All	MYB	Myb_DNA-binding	ARID,Response_reg,SNF2_N	http://plntfdb.bio.uni-potsdam.de/v3.0/fam_mem.php?family_id=MYB
CL2299.Contig5_All	HB	Homeobox,KNOX1,KNOX2	-	http://plntfdb.bio.uni-potsdam.de/v3.0/fam_mem.php?family_id=HB
Unigene3938_All	GRAS	GRAS	-	http://plntfdb.bio.uni-potsdam.de/v3.0/fam_mem.php?family_id=GRAS
Unigene21868_All	VOZ	VOZ	-	http://plntfdb.bio.uni-potsdam.de/v3.0/fam_mem.php?family_id=VOZ
CL9093.Contig1_All	bHLH	HLH	-	http://plntfdb.bio.uni-potsdam.de/v3.0/fam_mem.php?family_id=bHLH
Unigene26516_All	AP2-EREBP	AP2	-	http://plntfdb.bio.uni-potsdam.de/v3.0/fam_mem.php?family_id=AP2-EREBP
CL2977.Contig4_All	Trihelix	trihelix	-	http://plntfdb.bio.uni-potsdam.de/v3.0/fam_mem.php?family_id=Trihelix
CL277.Contig2_All	Tify	tify	GATA	http://plntfdb.bio.uni-potsdam.de/v3.0/fam_mem.php?family_id=Tify
Unigene38181_All	bHLH	HLH	-	http://plntfdb.bio.uni-potsdam.de/v3.0/fam_mem.php?family_id=bHLH
CL3431.Contig6_All	mTERF	mTERF	-	http://plntfdb.bio.uni-potsdam.de/v3.0/fam_mem.php?family_id=mTERF
Unigene10643_All	GRAS	GRAS	-	http://plntfdb.bio.uni-potsdam.de/v3.0/fam_mem.php?family_id=GRAS
CL7200.Contig5_All	LOB	DUF260	-	http://plntfdb.bio.uni-potsdam.de/v3.0/fam_mem.php?family_id=LOB
Unigene18624_All	C3H	zf-CCCH	PHD,SNF2_N,zf-C2H2	http://plntfdb.bio.uni-potsdam.de/v3.0/fam_mem.php?family_id=C3H
Unigene23903_All	NAC	NAM	-	http://plntfdb.bio.uni-potsdam.de/v3.0/fam_mem.php?family_id=NAC
CL277.Contig5_All	Tify	tify	GATA	http://plntfdb.bio.uni-potsdam.de/v3.0/fam_mem.php?family_id=Tify
CL1188.Contig3_All	ARF	Auxin_resp	-	http://plntfdb.bio.uni-potsdam.de/v3.0/fam_mem.php?family_id=ARF
CL6022.Contig3_All	HRT	HRT	-	http://plntfdb.bio.uni-potsdam.de/v3.0/fam_mem.php?family_id=HRT
CL1342.Contig5_All	MYB	Myb_DNA-binding	ARID,Response_reg,SNF2_N	http://plntfdb.bio.uni-potsdam.de/v3.0/fam_mem.php?family_id=MYB
CL1551.Contig2_All	bHLH	HLH	-	http://plntfdb.bio.uni-potsdam.de/v3.0/fam_mem.php?family_id=bHLH
CL714.Contig4_All	G2-like	G2-like	Response_reg	http://plntfdb.bio.uni-potsdam.de/v3.0/fam_mem.php?family_id=G2-like
CL920.Contig21_All	bZIP	bZIP_1,bZIP_2,bZIP_Maf	HLH	http://plntfdb.bio.uni-potsdam.de/v3.0/fam_mem.php?family_id=bZIP
CL4259.Contig4_All	HB	Homeobox,KNOX1,KNOX2	-	http://plntfdb.bio.uni-potsdam.de/v3.0/fam_mem.php?family_id=HB
CL2811.Contig2_All	bHLH	HLH	-	http://plntfdb.bio.uni-potsdam.de/v3.0/fam_mem.php?family_id=bHLH
CL4650.Contig2_All	SRS	DUF702	-	http://plntfdb.bio.uni-potsdam.de/v3.0/fam_mem.php?family_id=SRS
CL10067.Contig1_All	C3H	zf-CCCH	PHD,SNF2_N,zf-C2H2	http://plntfdb.bio.uni-potsdam.de/v3.0/fam_mem.php?family_id=C3H
CL835.Contig1_All	C3H	zf-CCCH	PHD,SNF2_N,zf-C2H2	http://plntfdb.bio.uni-potsdam.de/v3.0/fam_mem.php?family_id=C3H
CL8020.Contig4_All	Trihelix	trihelix	-	http://plntfdb.bio.uni-potsdam.de/v3.0/fam_mem.php?family_id=Trihelix
CL4402.Contig1_All	bHLH	HLH	-	http://plntfdb.bio.uni-potsdam.de/v3.0/fam_mem.php?family_id=bHLH
CL6573.Contig1_All	C2C2-GATA	GATA	-	http://plntfdb.bio.uni-potsdam.de/v3.0/fam_mem.php?family_id=C2C2-GATA
CL994.Contig1_All	LOB	DUF260	-	http://plntfdb.bio.uni-potsdam.de/v3.0/fam_mem.php?family_id=LOB
CL2550.Contig23_All	C3H	zf-CCCH	PHD,SNF2_N,zf-C2H2	http://plntfdb.bio.uni-potsdam.de/v3.0/fam_mem.php?family_id=C3H
CL390.Contig35_All	C3H	zf-CCCH	PHD,SNF2_N,zf-C2H2	http://plntfdb.bio.uni-potsdam.de/v3.0/fam_mem.php?family_id=C3H
CL85.Contig30_All	MYB	Myb_DNA-binding	ARID,Response_reg,SNF2_N	http://plntfdb.bio.uni-potsdam.de/v3.0/fam_mem.php?family_id=MYB
Unigene20818_All	C3H	zf-CCCH	PHD,SNF2_N,zf-C2H2	http://plntfdb.bio.uni-potsdam.de/v3.0/fam_mem.php?family_id=C3H
CL6363.Contig3_All	MYB	Myb_DNA-binding	ARID,Response_reg,SNF2_N	http://plntfdb.bio.uni-potsdam.de/v3.0/fam_mem.php?family_id=MYB
Unigene4873_All	C3H	zf-CCCH	PHD,SNF2_N,zf-C2H2	http://plntfdb.bio.uni-potsdam.de/v3.0/fam_mem.php?family_id=C3H
CL6333.Contig6_All	WRKY	WRKY	-	http://plntfdb.bio.uni-potsdam.de/v3.0/fam_mem.php?family_id=WRKY
Unigene5803_All	MYB	Myb_DNA-binding	ARID,Response_reg,SNF2_N	http://plntfdb.bio.uni-potsdam.de/v3.0/fam_mem.php?family_id=MYB
CL2130.Contig8_All	C2C2-GATA	GATA	-	http://plntfdb.bio.uni-potsdam.de/v3.0/fam_mem.php?family_id=C2C2-GATA
CL9456.Contig2_All	FAR1	FAR1	-	http://plntfdb.bio.uni-potsdam.de/v3.0/fam_mem.php?family_id=FAR1
Unigene20886_All	BSD	BSD	-	http://plntfdb.bio.uni-potsdam.de/v3.0/fam_mem.php?family_id=BSD
CL1833.Contig5_All	SBP	SBP	-	http://plntfdb.bio.uni-potsdam.de/v3.0/fam_mem.php?family_id=SBP
CL7613.Contig3_All	SRS	DUF702	-	http://plntfdb.bio.uni-potsdam.de/v3.0/fam_mem.php?family_id=SRS
CL28.Contig2_All	MYB	Myb_DNA-binding	ARID,Response_reg,SNF2_N	http://plntfdb.bio.uni-potsdam.de/v3.0/fam_mem.php?family_id=MYB
CL3408.Contig4_All	bHLH	HLH	-	http://plntfdb.bio.uni-potsdam.de/v3.0/fam_mem.php?family_id=bHLH
CL2127.Contig6_All	ARF	Auxin_resp	-	http://plntfdb.bio.uni-potsdam.de/v3.0/fam_mem.php?family_id=ARF
Unigene9305_All	NAC	NAM	-	http://plntfdb.bio.uni-potsdam.de/v3.0/fam_mem.php?family_id=NAC
Unigene7507_All	TUB	Tub	-	http://plntfdb.bio.uni-potsdam.de/v3.0/fam_mem.php?family_id=TUB
CL871.Contig14_All	MYB	Myb_DNA-binding	ARID,Response_reg,SNF2_N	http://plntfdb.bio.uni-potsdam.de/v3.0/fam_mem.php?family_id=MYB
CL8264.Contig1_All	AP2-EREBP	AP2	-	http://plntfdb.bio.uni-potsdam.de/v3.0/fam_mem.php?family_id=AP2-EREBP
CL2644.Contig12_All	TIG	TIG	-	http://plntfdb.bio.uni-potsdam.de/v3.0/fam_mem.php?family_id=TIG
CL5624.Contig13_All	WRKY	WRKY	-	http://plntfdb.bio.uni-potsdam.de/v3.0/fam_mem.php?family_id=WRKY
CL2316.Contig13_All	SBP	SBP	-	http://plntfdb.bio.uni-potsdam.de/v3.0/fam_mem.php?family_id=SBP
CL2116.Contig6_All	MYB	Myb_DNA-binding	ARID,Response_reg,SNF2_N	http://plntfdb.bio.uni-potsdam.de/v3.0/fam_mem.php?family_id=MYB
CL2585.Contig2_All	GRAS	GRAS	-	http://plntfdb.bio.uni-potsdam.de/v3.0/fam_mem.php?family_id=GRAS
Unigene9580_All	C3H	zf-CCCH	PHD,SNF2_N,zf-C2H2	http://plntfdb.bio.uni-potsdam.de/v3.0/fam_mem.php?family_id=C3H
CL2420.Contig2_All	MYB	Myb_DNA-binding	ARID,Response_reg,SNF2_N	http://plntfdb.bio.uni-potsdam.de/v3.0/fam_mem.php?family_id=MYB
Unigene6995_All	MYB	Myb_DNA-binding	ARID,Response_reg,SNF2_N	http://plntfdb.bio.uni-potsdam.de/v3.0/fam_mem.php?family_id=MYB
CL5298.Contig2_All	MYB	Myb_DNA-binding	ARID,Response_reg,SNF2_N	http://plntfdb.bio.uni-potsdam.de/v3.0/fam_mem.php?family_id=MYB
CL426.Contig2_All	MYB	Myb_DNA-binding	ARID,Response_reg,SNF2_N	http://plntfdb.bio.uni-potsdam.de/v3.0/fam_mem.php?family_id=MYB
CL7590.Contig2_All	mTERF	mTERF	-	http://plntfdb.bio.uni-potsdam.de/v3.0/fam_mem.php?family_id=mTERF
Unigene4086_All	bHLH	HLH	-	http://plntfdb.bio.uni-potsdam.de/v3.0/fam_mem.php?family_id=bHLH
CL3399.Contig8_All	C3H	zf-CCCH	PHD,SNF2_N,zf-C2H2	http://plntfdb.bio.uni-potsdam.de/v3.0/fam_mem.php?family_id=C3H
CL9090.Contig1_All	MYB	Myb_DNA-binding	ARID,Response_reg,SNF2_N	http://plntfdb.bio.uni-potsdam.de/v3.0/fam_mem.php?family_id=MYB
CL1645.Contig4_All	FAR1	FAR1	-	http://plntfdb.bio.uni-potsdam.de/v3.0/fam_mem.php?family_id=FAR1
CL10476.Contig1_All	MYB	Myb_DNA-binding	ARID,Response_reg,SNF2_N	http://plntfdb.bio.uni-potsdam.de/v3.0/fam_mem.php?family_id=MYB
CL595.Contig3_All	NAC	NAM	-	http://plntfdb.bio.uni-potsdam.de/v3.0/fam_mem.php?family_id=NAC
CL221.Contig4_All	Trihelix	trihelix	-	http://plntfdb.bio.uni-potsdam.de/v3.0/fam_mem.php?family_id=Trihelix
CL2737.Contig13_All	WRKY	WRKY	-	http://plntfdb.bio.uni-potsdam.de/v3.0/fam_mem.php?family_id=WRKY
CL7518.Contig4_All	C3H	zf-CCCH	PHD,SNF2_N,zf-C2H2	http://plntfdb.bio.uni-potsdam.de/v3.0/fam_mem.php?family_id=C3H
CL73.Contig7_All	C3H	zf-CCCH	PHD,SNF2_N,zf-C2H2	http://plntfdb.bio.uni-potsdam.de/v3.0/fam_mem.php?family_id=C3H
CL277.Contig3_All	Tify	tify	GATA	http://plntfdb.bio.uni-potsdam.de/v3.0/fam_mem.php?family_id=Tify
CL2550.Contig31_All	C3H	zf-CCCH	PHD,SNF2_N,zf-C2H2	http://plntfdb.bio.uni-potsdam.de/v3.0/fam_mem.php?family_id=C3H
CL28.Contig15_All	MYB	Myb_DNA-binding	ARID,Response_reg,SNF2_N	http://plntfdb.bio.uni-potsdam.de/v3.0/fam_mem.php?family_id=MYB
CL10898.Contig8_All	C2H2	zf-C2H2	PHD	http://plntfdb.bio.uni-potsdam.de/v3.0/fam_mem.php?family_id=C2H2
Unigene5488_All	C2H2	zf-C2H2	PHD	http://plntfdb.bio.uni-potsdam.de/v3.0/fam_mem.php?family_id=C2H2
CL1675.Contig4_All	bHLH	HLH	-	http://plntfdb.bio.uni-potsdam.de/v3.0/fam_mem.php?family_id=bHLH
CL8036.Contig2_All	TIG	TIG	-	http://plntfdb.bio.uni-potsdam.de/v3.0/fam_mem.php?family_id=TIG
CL5217.Contig10_All	TUB	Tub	-	http://plntfdb.bio.uni-potsdam.de/v3.0/fam_mem.php?family_id=TUB
Unigene15472_All	NAC	NAM	-	http://plntfdb.bio.uni-potsdam.de/v3.0/fam_mem.php?family_id=NAC
Unigene930_All	C2C2-Dof	zf-Dof	-	http://plntfdb.bio.uni-potsdam.de/v3.0/fam_mem.php?family_id=C2C2-Dof
Unigene18804_All	MYB	Myb_DNA-binding	ARID,Response_reg,SNF2_N	http://plntfdb.bio.uni-potsdam.de/v3.0/fam_mem.php?family_id=MYB
Unigene9048_All	TUB	Tub	-	http://plntfdb.bio.uni-potsdam.de/v3.0/fam_mem.php?family_id=TUB
CL10283.Contig2_All	MYB	Myb_DNA-binding	ARID,Response_reg,SNF2_N	http://plntfdb.bio.uni-potsdam.de/v3.0/fam_mem.php?family_id=MYB
CL6624.Contig1_All	MYB	Myb_DNA-binding	ARID,Response_reg,SNF2_N	http://plntfdb.bio.uni-potsdam.de/v3.0/fam_mem.php?family_id=MYB
Unigene10878_All	GRAS	GRAS	-	http://plntfdb.bio.uni-potsdam.de/v3.0/fam_mem.php?family_id=GRAS
CL4156.Contig2_All	PLATZ	PLATZ	-	http://plntfdb.bio.uni-potsdam.de/v3.0/fam_mem.php?family_id=PLATZ
CL7513.Contig6_All	GRAS	GRAS	-	http://plntfdb.bio.uni-potsdam.de/v3.0/fam_mem.php?family_id=GRAS
CL5968.Contig2_All	ARF	Auxin_resp	-	http://plntfdb.bio.uni-potsdam.de/v3.0/fam_mem.php?family_id=ARF
CL7631.Contig2_All	WRKY	WRKY	-	http://plntfdb.bio.uni-potsdam.de/v3.0/fam_mem.php?family_id=WRKY
CL2380.Contig10_All	G2-like	G2-like	Response_reg	http://plntfdb.bio.uni-potsdam.de/v3.0/fam_mem.php?family_id=G2-like
CL975.Contig13_All	Tify	tify	GATA	http://plntfdb.bio.uni-potsdam.de/v3.0/fam_mem.php?family_id=Tify
Unigene23351_All	LIM	LIM	-	http://plntfdb.bio.uni-potsdam.de/v3.0/fam_mem.php?family_id=LIM
CL2853.Contig1_All	ARF	Auxin_resp	-	http://plntfdb.bio.uni-potsdam.de/v3.0/fam_mem.php?family_id=ARF
CL390.Contig27_All	C3H	zf-CCCH	PHD,SNF2_N,zf-C2H2	http://plntfdb.bio.uni-potsdam.de/v3.0/fam_mem.php?family_id=C3H
Unigene4885_All	CPP	TCR	-	http://plntfdb.bio.uni-potsdam.de/v3.0/fam_mem.php?family_id=CPP
Unigene16520_All	MYB	Myb_DNA-binding	ARID,Response_reg,SNF2_N	http://plntfdb.bio.uni-potsdam.de/v3.0/fam_mem.php?family_id=MYB
CL2652.Contig1_All	AP2-EREBP	AP2	-	http://plntfdb.bio.uni-potsdam.de/v3.0/fam_mem.php?family_id=AP2-EREBP
CL2635.Contig2_All	FHA	FHA	-	http://plntfdb.bio.uni-potsdam.de/v3.0/fam_mem.php?family_id=FHA
CL10948.Contig5_All	Alfin-like	Alfin-like	DDT,Homeobox,JmjC,JmjN	http://plntfdb.bio.uni-potsdam.de/v3.0/fam_mem.php?family_id=Alfin-like
CL85.Contig15_All	MYB	Myb_DNA-binding	ARID,Response_reg,SNF2_N	http://plntfdb.bio.uni-potsdam.de/v3.0/fam_mem.php?family_id=MYB
Unigene6184_All	G2-like	G2-like	Response_reg	http://plntfdb.bio.uni-potsdam.de/v3.0/fam_mem.php?family_id=G2-like
CL3688.Contig7_All	ARF	Auxin_resp	-	http://plntfdb.bio.uni-potsdam.de/v3.0/fam_mem.php?family_id=ARF
CL4660.Contig7_All	Alfin-like	Alfin-like	DDT,Homeobox,JmjC,JmjN	http://plntfdb.bio.uni-potsdam.de/v3.0/fam_mem.php?family_id=Alfin-like
Unigene6369_All	C3H	zf-CCCH	PHD,SNF2_N,zf-C2H2	http://plntfdb.bio.uni-potsdam.de/v3.0/fam_mem.php?family_id=C3H
CL3482.Contig5_All	BES1	DUF822	-	http://plntfdb.bio.uni-potsdam.de/v3.0/fam_mem.php?family_id=BES1
CL2781.Contig5_All	WRKY	WRKY	-	http://plntfdb.bio.uni-potsdam.de/v3.0/fam_mem.php?family_id=WRKY
Unigene38491_All	TUB	Tub	-	http://plntfdb.bio.uni-potsdam.de/v3.0/fam_mem.php?family_id=TUB
CL938.Contig6_All	CPP	TCR	-	http://plntfdb.bio.uni-potsdam.de/v3.0/fam_mem.php?family_id=CPP
CL596.Contig2_All	bHLH	HLH	-	http://plntfdb.bio.uni-potsdam.de/v3.0/fam_mem.php?family_id=bHLH
Unigene2125_All	C2H2	zf-C2H2	PHD	http://plntfdb.bio.uni-potsdam.de/v3.0/fam_mem.php?family_id=C2H2
CL9507.Contig1_All	MYB	Myb_DNA-binding	ARID,Response_reg,SNF2_N	http://plntfdb.bio.uni-potsdam.de/v3.0/fam_mem.php?family_id=MYB
CL2274.Contig22_All	WRKY	WRKY	-	http://plntfdb.bio.uni-potsdam.de/v3.0/fam_mem.php?family_id=WRKY
Unigene10247_All	bZIP	bZIP_1,bZIP_2,bZIP_Maf	HLH	http://plntfdb.bio.uni-potsdam.de/v3.0/fam_mem.php?family_id=bZIP
CL227.Contig5_All	ARF	Auxin_resp	-	http://plntfdb.bio.uni-potsdam.de/v3.0/fam_mem.php?family_id=ARF
CL4660.Contig4_All	Alfin-like	Alfin-like	DDT,Homeobox,JmjC,JmjN	http://plntfdb.bio.uni-potsdam.de/v3.0/fam_mem.php?family_id=Alfin-like
CL2682.Contig3_All	E2F-DP	E2F_TDP	-	http://plntfdb.bio.uni-potsdam.de/v3.0/fam_mem.php?family_id=E2F-DP
Unigene2796_All	ARR-B	G2-like,Myb_DNA-binding,Response_reg	CCT	http://plntfdb.bio.uni-potsdam.de/v3.0/fam_mem.php?family_id=ARR-B
CL10960.Contig2_All	TCP	TCP	-	http://plntfdb.bio.uni-potsdam.de/v3.0/fam_mem.php?family_id=TCP
CL9874.Contig1_All	MYB	Myb_DNA-binding	ARID,Response_reg,SNF2_N	http://plntfdb.bio.uni-potsdam.de/v3.0/fam_mem.php?family_id=MYB
Unigene18798_All	TUB	Tub	-	http://plntfdb.bio.uni-potsdam.de/v3.0/fam_mem.php?family_id=TUB
CL3546.Contig1_All	MYB	Myb_DNA-binding	ARID,Response_reg,SNF2_N	http://plntfdb.bio.uni-potsdam.de/v3.0/fam_mem.php?family_id=MYB
CL3150.Contig10_All	ABI3VP1	B3	AP2,Auxin_resp	http://plntfdb.bio.uni-potsdam.de/v3.0/fam_mem.php?family_id=ABI3VP1
Unigene21384_All	MYB	Myb_DNA-binding	ARID,Response_reg,SNF2_N	http://plntfdb.bio.uni-potsdam.de/v3.0/fam_mem.php?family_id=MYB
CL5956.Contig1_All	FHA	FHA	-	http://plntfdb.bio.uni-potsdam.de/v3.0/fam_mem.php?family_id=FHA
CL2012.Contig3_All	BSD	BSD	-	http://plntfdb.bio.uni-potsdam.de/v3.0/fam_mem.php?family_id=BSD
CL6074.Contig4_All	WRKY	WRKY	-	http://plntfdb.bio.uni-potsdam.de/v3.0/fam_mem.php?family_id=WRKY
CL7534.Contig5_All	G2-like	G2-like	Response_reg	http://plntfdb.bio.uni-potsdam.de/v3.0/fam_mem.php?family_id=G2-like
Unigene16355_All	FAR1	FAR1	-	http://plntfdb.bio.uni-potsdam.de/v3.0/fam_mem.php?family_id=FAR1
CL5624.Contig9_All	WRKY	WRKY	-	http://plntfdb.bio.uni-potsdam.de/v3.0/fam_mem.php?family_id=WRKY
CL2116.Contig10_All	MYB	Myb_DNA-binding	ARID,Response_reg,SNF2_N	http://plntfdb.bio.uni-potsdam.de/v3.0/fam_mem.php?family_id=MYB
CL4596.Contig1_All	HB	Homeobox,KNOX1,KNOX2	-	http://plntfdb.bio.uni-potsdam.de/v3.0/fam_mem.php?family_id=HB
CL1080.Contig1_All	bZIP	bZIP_1,bZIP_2,bZIP_Maf	HLH	http://plntfdb.bio.uni-potsdam.de/v3.0/fam_mem.php?family_id=bZIP
Unigene39384_All	PBF-2-like	Whirly	-	http://plntfdb.bio.uni-potsdam.de/v3.0/fam_mem.php?family_id=PBF-2-like
Unigene20338_All	Alfin-like	Alfin-like	DDT,Homeobox,JmjC,JmjN	http://plntfdb.bio.uni-potsdam.de/v3.0/fam_mem.php?family_id=Alfin-like
CL473.Contig3_All	C2C2-GATA	GATA	-	http://plntfdb.bio.uni-potsdam.de/v3.0/fam_mem.php?family_id=C2C2-GATA
CL3150.Contig8_All	ABI3VP1	B3	AP2,Auxin_resp	http://plntfdb.bio.uni-potsdam.de/v3.0/fam_mem.php?family_id=ABI3VP1
Unigene35486_All	NAC	NAM	-	http://plntfdb.bio.uni-potsdam.de/v3.0/fam_mem.php?family_id=NAC
Unigene694_All	bHLH	HLH	-	http://plntfdb.bio.uni-potsdam.de/v3.0/fam_mem.php?family_id=bHLH
Unigene9676_All	C3H	zf-CCCH	PHD,SNF2_N,zf-C2H2	http://plntfdb.bio.uni-potsdam.de/v3.0/fam_mem.php?family_id=C3H
Unigene6343_All	C3H	zf-CCCH	PHD,SNF2_N,zf-C2H2	http://plntfdb.bio.uni-potsdam.de/v3.0/fam_mem.php?family_id=C3H
CL9916.Contig22_All	TUB	Tub	-	http://plntfdb.bio.uni-potsdam.de/v3.0/fam_mem.php?family_id=TUB
Unigene4680_All	CPP	TCR	-	http://plntfdb.bio.uni-potsdam.de/v3.0/fam_mem.php?family_id=CPP
Unigene186_All	MYB	Myb_DNA-binding	ARID,Response_reg,SNF2_N	http://plntfdb.bio.uni-potsdam.de/v3.0/fam_mem.php?family_id=MYB
CL10020.Contig1_All	NAC	NAM	-	http://plntfdb.bio.uni-potsdam.de/v3.0/fam_mem.php?family_id=NAC
Unigene15476_All	NAC	NAM	-	http://plntfdb.bio.uni-potsdam.de/v3.0/fam_mem.php?family_id=NAC
CL10621.Contig14_All	LIM	LIM	-	http://plntfdb.bio.uni-potsdam.de/v3.0/fam_mem.php?family_id=LIM
CL6870.Contig2_All	AP2-EREBP	AP2	-	http://plntfdb.bio.uni-potsdam.de/v3.0/fam_mem.php?family_id=AP2-EREBP
CL7279.Contig1_All	C3H	zf-CCCH	PHD,SNF2_N,zf-C2H2	http://plntfdb.bio.uni-potsdam.de/v3.0/fam_mem.php?family_id=C3H
CL3351.Contig1_All	WRKY	WRKY	-	http://plntfdb.bio.uni-potsdam.de/v3.0/fam_mem.php?family_id=WRKY
Unigene15543_All	AP2-EREBP	AP2	-	http://plntfdb.bio.uni-potsdam.de/v3.0/fam_mem.php?family_id=AP2-EREBP
CL8482.Contig3_All	LOB	DUF260	-	http://plntfdb.bio.uni-potsdam.de/v3.0/fam_mem.php?family_id=LOB
Unigene15565_All	VARL	VARL	-	http://plntfdb.bio.uni-potsdam.de/v3.0/fam_mem.php?family_id=VARL
Unigene18317_All	ABI3VP1	B3	AP2,Auxin_resp	http://plntfdb.bio.uni-potsdam.de/v3.0/fam_mem.php?family_id=ABI3VP1
CL85.Contig9_All	MYB	Myb_DNA-binding	ARID,Response_reg,SNF2_N	http://plntfdb.bio.uni-potsdam.de/v3.0/fam_mem.php?family_id=MYB
CL5105.Contig13_All	MYB	Myb_DNA-binding	ARID,Response_reg,SNF2_N	http://plntfdb.bio.uni-potsdam.de/v3.0/fam_mem.php?family_id=MYB
Unigene13197_All	AP2-EREBP	AP2	-	http://plntfdb.bio.uni-potsdam.de/v3.0/fam_mem.php?family_id=AP2-EREBP
CL160.Contig28_All	bHLH	HLH	-	http://plntfdb.bio.uni-potsdam.de/v3.0/fam_mem.php?family_id=bHLH
CL1497.Contig11_All	bHLH	HLH	-	http://plntfdb.bio.uni-potsdam.de/v3.0/fam_mem.php?family_id=bHLH
CL9733.Contig1_All	C3H	zf-CCCH	PHD,SNF2_N,zf-C2H2	http://plntfdb.bio.uni-potsdam.de/v3.0/fam_mem.php?family_id=C3H
CL3155.Contig4_All	AP2-EREBP	AP2	-	http://plntfdb.bio.uni-potsdam.de/v3.0/fam_mem.php?family_id=AP2-EREBP
CL1187.Contig3_All	GeBP	DUF573	-	http://plntfdb.bio.uni-potsdam.de/v3.0/fam_mem.php?family_id=GeBP
Unigene6771_All	E2F-DP	E2F_TDP	-	http://plntfdb.bio.uni-potsdam.de/v3.0/fam_mem.php?family_id=E2F-DP
CL6022.Contig4_All	HRT	HRT	-	http://plntfdb.bio.uni-potsdam.de/v3.0/fam_mem.php?family_id=HRT
CL6405.Contig2_All	Sigma70-like	Sigma70_r2,Sigma70_r3,Sigma70_r4	-	http://plntfdb.bio.uni-potsdam.de/v3.0/fam_mem.php?family_id=Sigma70-like
CL8185.Contig1_All	SBP	SBP	-	http://plntfdb.bio.uni-potsdam.de/v3.0/fam_mem.php?family_id=SBP
Unigene23332_All	Alfin-like	Alfin-like	DDT,Homeobox,JmjC,JmjN	http://plntfdb.bio.uni-potsdam.de/v3.0/fam_mem.php?family_id=Alfin-like
CL2470.Contig1_All	GRAS	GRAS	-	http://plntfdb.bio.uni-potsdam.de/v3.0/fam_mem.php?family_id=GRAS
CL1395.Contig4_All	bHLH	HLH	-	http://plntfdb.bio.uni-potsdam.de/v3.0/fam_mem.php?family_id=bHLH
CL6333.Contig3_All	WRKY	WRKY	-	http://plntfdb.bio.uni-potsdam.de/v3.0/fam_mem.php?family_id=WRKY
CL6801.Contig15_All	ABI3VP1	B3	AP2,Auxin_resp	http://plntfdb.bio.uni-potsdam.de/v3.0/fam_mem.php?family_id=ABI3VP1
CL9403.Contig3_All	MYB	Myb_DNA-binding	ARID,Response_reg,SNF2_N	http://plntfdb.bio.uni-potsdam.de/v3.0/fam_mem.php?family_id=MYB
Unigene24726_All	WRKY	WRKY	-	http://plntfdb.bio.uni-potsdam.de/v3.0/fam_mem.php?family_id=WRKY
Unigene28855_All	WRKY	WRKY	-	http://plntfdb.bio.uni-potsdam.de/v3.0/fam_mem.php?family_id=WRKY
CL1266.Contig15_All	bHLH	HLH	-	http://plntfdb.bio.uni-potsdam.de/v3.0/fam_mem.php?family_id=bHLH
CL3116.Contig8_All	HB	Homeobox,KNOX1,KNOX2	-	http://plntfdb.bio.uni-potsdam.de/v3.0/fam_mem.php?family_id=HB
CL1590.Contig6_All	MYB	Myb_DNA-binding	ARID,Response_reg,SNF2_N	http://plntfdb.bio.uni-potsdam.de/v3.0/fam_mem.php?family_id=MYB
CL6442.Contig4_All	GRAS	GRAS	-	http://plntfdb.bio.uni-potsdam.de/v3.0/fam_mem.php?family_id=GRAS
CL1087.Contig5_All	FAR1	FAR1	-	http://plntfdb.bio.uni-potsdam.de/v3.0/fam_mem.php?family_id=FAR1
Unigene13043_All	TUB	Tub	-	http://plntfdb.bio.uni-potsdam.de/v3.0/fam_mem.php?family_id=TUB
CL844.Contig3_All	ARR-B	G2-like,Myb_DNA-binding,Response_reg	CCT	http://plntfdb.bio.uni-potsdam.de/v3.0/fam_mem.php?family_id=ARR-B
CL2316.Contig4_All	SBP	SBP	-	http://plntfdb.bio.uni-potsdam.de/v3.0/fam_mem.php?family_id=SBP
Unigene9274_All	TUB	Tub	-	http://plntfdb.bio.uni-potsdam.de/v3.0/fam_mem.php?family_id=TUB
CL4133.Contig8_All	bHLH	HLH	-	http://plntfdb.bio.uni-potsdam.de/v3.0/fam_mem.php?family_id=bHLH
CL3155.Contig8_All	AP2-EREBP	AP2	-	http://plntfdb.bio.uni-potsdam.de/v3.0/fam_mem.php?family_id=AP2-EREBP
CL2321.Contig5_All	C3H	zf-CCCH	PHD,SNF2_N,zf-C2H2	http://plntfdb.bio.uni-potsdam.de/v3.0/fam_mem.php?family_id=C3H
Unigene10253_All	bZIP	bZIP_1,bZIP_2,bZIP_Maf	HLH	http://plntfdb.bio.uni-potsdam.de/v3.0/fam_mem.php?family_id=bZIP
Unigene13044_All	TUB	Tub	-	http://plntfdb.bio.uni-potsdam.de/v3.0/fam_mem.php?family_id=TUB
CL1843.Contig19_All	bZIP	bZIP_1,bZIP_2,bZIP_Maf	HLH	http://plntfdb.bio.uni-potsdam.de/v3.0/fam_mem.php?family_id=bZIP
Unigene24050_All	bZIP	bZIP_1,bZIP_2,bZIP_Maf	HLH	http://plntfdb.bio.uni-potsdam.de/v3.0/fam_mem.php?family_id=bZIP
CL2208.Contig8_All	C2C2-YABBY	YABBY	-	http://plntfdb.bio.uni-potsdam.de/v3.0/fam_mem.php?family_id=C2C2-YABBY
Unigene12764_All	Trihelix	trihelix	-	http://plntfdb.bio.uni-potsdam.de/v3.0/fam_mem.php?family_id=Trihelix
CL10033.Contig17_All	MYB	Myb_DNA-binding	ARID,Response_reg,SNF2_N	http://plntfdb.bio.uni-potsdam.de/v3.0/fam_mem.php?family_id=MYB
Unigene29274_All	HSF	HSF_DNA-bind	-	http://plntfdb.bio.uni-potsdam.de/v3.0/fam_mem.php?family_id=HSF
CL3555.Contig4_All	WRKY	WRKY	-	http://plntfdb.bio.uni-potsdam.de/v3.0/fam_mem.php?family_id=WRKY
Unigene1457_All	AP2-EREBP	AP2	-	http://plntfdb.bio.uni-potsdam.de/v3.0/fam_mem.php?family_id=AP2-EREBP
CL10033.Contig24_All	MYB	Myb_DNA-binding	ARID,Response_reg,SNF2_N	http://plntfdb.bio.uni-potsdam.de/v3.0/fam_mem.php?family_id=MYB
CL10565.Contig1_All	bHLH	HLH	-	http://plntfdb.bio.uni-potsdam.de/v3.0/fam_mem.php?family_id=bHLH
Unigene26862_All	MYB	Myb_DNA-binding	ARID,Response_reg,SNF2_N	http://plntfdb.bio.uni-potsdam.de/v3.0/fam_mem.php?family_id=MYB
CL8406.Contig1_All	MYB	Myb_DNA-binding	ARID,Response_reg,SNF2_N	http://plntfdb.bio.uni-potsdam.de/v3.0/fam_mem.php?family_id=MYB
Unigene26753_All	bHLH	HLH	-	http://plntfdb.bio.uni-potsdam.de/v3.0/fam_mem.php?family_id=bHLH
CL10065.Contig8_All	ARR-B	G2-like,Myb_DNA-binding,Response_reg	CCT	http://plntfdb.bio.uni-potsdam.de/v3.0/fam_mem.php?family_id=ARR-B
CL2420.Contig4_All	MYB	Myb_DNA-binding	ARID,Response_reg,SNF2_N	http://plntfdb.bio.uni-potsdam.de/v3.0/fam_mem.php?family_id=MYB
Unigene1029_All	C3H	zf-CCCH	PHD,SNF2_N,zf-C2H2	http://plntfdb.bio.uni-potsdam.de/v3.0/fam_mem.php?family_id=C3H
Unigene37866_All	C3H	zf-CCCH	PHD,SNF2_N,zf-C2H2	http://plntfdb.bio.uni-potsdam.de/v3.0/fam_mem.php?family_id=C3H
CL2550.Contig17_All	C3H	zf-CCCH	PHD,SNF2_N,zf-C2H2	http://plntfdb.bio.uni-potsdam.de/v3.0/fam_mem.php?family_id=C3H
Unigene17112_All	LOB	DUF260	-	http://plntfdb.bio.uni-potsdam.de/v3.0/fam_mem.php?family_id=LOB
CL2565.Contig2_All	Tify	tify	GATA	http://plntfdb.bio.uni-potsdam.de/v3.0/fam_mem.php?family_id=Tify
CL2212.Contig2_All	C2H2	zf-C2H2	PHD	http://plntfdb.bio.uni-potsdam.de/v3.0/fam_mem.php?family_id=C2H2
CL5217.Contig12_All	TUB	Tub	-	http://plntfdb.bio.uni-potsdam.de/v3.0/fam_mem.php?family_id=TUB
Unigene16062_All	NAC	NAM	-	http://plntfdb.bio.uni-potsdam.de/v3.0/fam_mem.php?family_id=NAC
Unigene40166_All	MYB	Myb_DNA-binding	ARID,Response_reg,SNF2_N	http://plntfdb.bio.uni-potsdam.de/v3.0/fam_mem.php?family_id=MYB
Unigene9183_All	MYB	Myb_DNA-binding	ARID,Response_reg,SNF2_N	http://plntfdb.bio.uni-potsdam.de/v3.0/fam_mem.php?family_id=MYB
CL2363.Contig2_All	ARR-B	G2-like,Myb_DNA-binding,Response_reg	CCT	http://plntfdb.bio.uni-potsdam.de/v3.0/fam_mem.php?family_id=ARR-B
Unigene12718_All	C2C2-GATA	GATA	-	http://plntfdb.bio.uni-potsdam.de/v3.0/fam_mem.php?family_id=C2C2-GATA
CL1935.Contig12_All	AP2-EREBP	AP2	-	http://plntfdb.bio.uni-potsdam.de/v3.0/fam_mem.php?family_id=AP2-EREBP
CL1377.Contig7_All	MYB	Myb_DNA-binding	ARID,Response_reg,SNF2_N	http://plntfdb.bio.uni-potsdam.de/v3.0/fam_mem.php?family_id=MYB
CL9170.Contig1_All	FHA	FHA	-	http://plntfdb.bio.uni-potsdam.de/v3.0/fam_mem.php?family_id=FHA
CL1843.Contig6_All	bZIP	bZIP_1,bZIP_2,bZIP_Maf	HLH	http://plntfdb.bio.uni-potsdam.de/v3.0/fam_mem.php?family_id=bZIP
CL6013.Contig1_All	AP2-EREBP	AP2	-	http://plntfdb.bio.uni-potsdam.de/v3.0/fam_mem.php?family_id=AP2-EREBP
CL1213.Contig4_All	G2-like	G2-like	Response_reg	http://plntfdb.bio.uni-potsdam.de/v3.0/fam_mem.php?family_id=G2-like
CL1497.Contig3_All	bHLH	HLH	-	http://plntfdb.bio.uni-potsdam.de/v3.0/fam_mem.php?family_id=bHLH
CL6869.Contig1_All	C2H2	zf-C2H2	PHD	http://plntfdb.bio.uni-potsdam.de/v3.0/fam_mem.php?family_id=C2H2
CL1266.Contig12_All	bHLH	HLH	-	http://plntfdb.bio.uni-potsdam.de/v3.0/fam_mem.php?family_id=bHLH
CL2274.Contig1_All	WRKY	WRKY	-	http://plntfdb.bio.uni-potsdam.de/v3.0/fam_mem.php?family_id=WRKY
CL5778.Contig4_All	Trihelix	trihelix	-	http://plntfdb.bio.uni-potsdam.de/v3.0/fam_mem.php?family_id=Trihelix
CL2274.Contig17_All	WRKY	WRKY	-	http://plntfdb.bio.uni-potsdam.de/v3.0/fam_mem.php?family_id=WRKY
CL10730.Contig1_All	C2C2-Dof	zf-Dof	-	http://plntfdb.bio.uni-potsdam.de/v3.0/fam_mem.php?family_id=C2C2-Dof
Unigene16646_All	C2H2	zf-C2H2	PHD	http://plntfdb.bio.uni-potsdam.de/v3.0/fam_mem.php?family_id=C2H2
Unigene40060_All	LOB	DUF260	-	http://plntfdb.bio.uni-potsdam.de/v3.0/fam_mem.php?family_id=LOB
Unigene26042_All	GRAS	GRAS	-	http://plntfdb.bio.uni-potsdam.de/v3.0/fam_mem.php?family_id=GRAS
CL555.Contig6_All	BBR/BPC	GAGA_bind	-	http://plntfdb.bio.uni-potsdam.de/v3.0/fam_mem.php?family_id=BBR/BPC
CL4864.Contig3_All	Alfin-like	Alfin-like	DDT,Homeobox,JmjC,JmjN	http://plntfdb.bio.uni-potsdam.de/v3.0/fam_mem.php?family_id=Alfin-like
CL10065.Contig11_All	ARR-B	G2-like,Myb_DNA-binding,Response_reg	CCT	http://plntfdb.bio.uni-potsdam.de/v3.0/fam_mem.php?family_id=ARR-B
CL10765.Contig2_All	NAC	NAM	-	http://plntfdb.bio.uni-potsdam.de/v3.0/fam_mem.php?family_id=NAC
CL10249.Contig2_All	AP2-EREBP	AP2	-	http://plntfdb.bio.uni-potsdam.de/v3.0/fam_mem.php?family_id=AP2-EREBP
Unigene16189_All	mTERF	mTERF	-	http://plntfdb.bio.uni-potsdam.de/v3.0/fam_mem.php?family_id=mTERF
CL2380.Contig2_All	ARR-B	G2-like,Myb_DNA-binding,Response_reg	CCT	http://plntfdb.bio.uni-potsdam.de/v3.0/fam_mem.php?family_id=ARR-B
Unigene18270_All	WRKY	WRKY	-	http://plntfdb.bio.uni-potsdam.de/v3.0/fam_mem.php?family_id=WRKY
Unigene809_All	C3H	zf-CCCH	PHD,SNF2_N,zf-C2H2	http://plntfdb.bio.uni-potsdam.de/v3.0/fam_mem.php?family_id=C3H
CL1115.Contig5_All	NAC	NAM	-	http://plntfdb.bio.uni-potsdam.de/v3.0/fam_mem.php?family_id=NAC
CL2805.Contig9_All	bHLH	HLH	-	http://plntfdb.bio.uni-potsdam.de/v3.0/fam_mem.php?family_id=bHLH
CL10537.Contig1_All	AP2-EREBP	AP2	-	http://plntfdb.bio.uni-potsdam.de/v3.0/fam_mem.php?family_id=AP2-EREBP
CL2550.Contig6_All	C3H	zf-CCCH	PHD,SNF2_N,zf-C2H2	http://plntfdb.bio.uni-potsdam.de/v3.0/fam_mem.php?family_id=C3H
CL318.Contig15_All	ABI3VP1	B3	AP2,Auxin_resp	http://plntfdb.bio.uni-potsdam.de/v3.0/fam_mem.php?family_id=ABI3VP1
CL941.Contig11_All	Alfin-like	Alfin-like	DDT,Homeobox,JmjC,JmjN	http://plntfdb.bio.uni-potsdam.de/v3.0/fam_mem.php?family_id=Alfin-like
CL8308.Contig2_All	MYB	Myb_DNA-binding	ARID,Response_reg,SNF2_N	http://plntfdb.bio.uni-potsdam.de/v3.0/fam_mem.php?family_id=MYB
Unigene29377_All	AP2-EREBP	AP2	-	http://plntfdb.bio.uni-potsdam.de/v3.0/fam_mem.php?family_id=AP2-EREBP
Unigene8173_All	bHLH	HLH	-	http://plntfdb.bio.uni-potsdam.de/v3.0/fam_mem.php?family_id=bHLH
Unigene34591_All	bHLH	HLH	-	http://plntfdb.bio.uni-potsdam.de/v3.0/fam_mem.php?family_id=bHLH
CL10358.Contig13_All	EIL	EIN3	-	http://plntfdb.bio.uni-potsdam.de/v3.0/fam_mem.php?family_id=EIL
CL3988.Contig9_All	BBR/BPC	GAGA_bind	-	http://plntfdb.bio.uni-potsdam.de/v3.0/fam_mem.php?family_id=BBR/BPC
CL1266.Contig3_All	bHLH	HLH	-	http://plntfdb.bio.uni-potsdam.de/v3.0/fam_mem.php?family_id=bHLH
CL5624.Contig6_All	WRKY	WRKY	-	http://plntfdb.bio.uni-potsdam.de/v3.0/fam_mem.php?family_id=WRKY
Unigene20819_All	C3H	zf-CCCH	PHD,SNF2_N,zf-C2H2	http://plntfdb.bio.uni-potsdam.de/v3.0/fam_mem.php?family_id=C3H
CL254.Contig1_All	NAC	NAM	-	http://plntfdb.bio.uni-potsdam.de/v3.0/fam_mem.php?family_id=NAC
CL2956.Contig17_All	ARF	Auxin_resp	-	http://plntfdb.bio.uni-potsdam.de/v3.0/fam_mem.php?family_id=ARF
Unigene16146_All	ULT	ULT	-	http://plntfdb.bio.uni-potsdam.de/v3.0/fam_mem.php?family_id=ULT
CL3140.Contig11_All	WRKY	WRKY	-	http://plntfdb.bio.uni-potsdam.de/v3.0/fam_mem.php?family_id=WRKY
CL8661.Contig1_All	MYB	Myb_DNA-binding	ARID,Response_reg,SNF2_N	http://plntfdb.bio.uni-potsdam.de/v3.0/fam_mem.php?family_id=MYB
CL9403.Contig9_All	MYB	Myb_DNA-binding	ARID,Response_reg,SNF2_N	http://plntfdb.bio.uni-potsdam.de/v3.0/fam_mem.php?family_id=MYB
CL5897.Contig2_All	G2-like	G2-like	Response_reg	http://plntfdb.bio.uni-potsdam.de/v3.0/fam_mem.php?family_id=G2-like
CL2470.Contig4_All	GRAS	GRAS	-	http://plntfdb.bio.uni-potsdam.de/v3.0/fam_mem.php?family_id=GRAS
CL5301.Contig3_All	C3H	zf-CCCH	PHD,SNF2_N,zf-C2H2	http://plntfdb.bio.uni-potsdam.de/v3.0/fam_mem.php?family_id=C3H
CL1571.Contig22_All	C3H	zf-CCCH	PHD,SNF2_N,zf-C2H2	http://plntfdb.bio.uni-potsdam.de/v3.0/fam_mem.php?family_id=C3H
Unigene39396_All	AP2-EREBP	AP2	-	http://plntfdb.bio.uni-potsdam.de/v3.0/fam_mem.php?family_id=AP2-EREBP
CL1400.Contig1_All	C2C2-Dof	zf-Dof	-	http://plntfdb.bio.uni-potsdam.de/v3.0/fam_mem.php?family_id=C2C2-Dof
CL6249.Contig2_All	MYB	Myb_DNA-binding	ARID,Response_reg,SNF2_N	http://plntfdb.bio.uni-potsdam.de/v3.0/fam_mem.php?family_id=MYB
CL1235.Contig7_All	MYB	Myb_DNA-binding	ARID,Response_reg,SNF2_N	http://plntfdb.bio.uni-potsdam.de/v3.0/fam_mem.php?family_id=MYB
CL10621.Contig8_All	LIM	LIM	-	http://plntfdb.bio.uni-potsdam.de/v3.0/fam_mem.php?family_id=LIM
CL254.Contig8_All	NAC	NAM	-	http://plntfdb.bio.uni-potsdam.de/v3.0/fam_mem.php?family_id=NAC
CL4100.Contig3_All	AP2-EREBP	AP2	-	http://plntfdb.bio.uni-potsdam.de/v3.0/fam_mem.php?family_id=AP2-EREBP
CL2123.Contig2_All	C2C2-Dof	zf-Dof	-	http://plntfdb.bio.uni-potsdam.de/v3.0/fam_mem.php?family_id=C2C2-Dof
CL3397.Contig2_All	FAR1	FAR1	-	http://plntfdb.bio.uni-potsdam.de/v3.0/fam_mem.php?family_id=FAR1
CL1568.Contig4_All	NAC	NAM	-	http://plntfdb.bio.uni-potsdam.de/v3.0/fam_mem.php?family_id=NAC
Unigene19425_All	WRKY	WRKY	-	http://plntfdb.bio.uni-potsdam.de/v3.0/fam_mem.php?family_id=WRKY
CL390.Contig6_All	C3H	zf-CCCH	PHD,SNF2_N,zf-C2H2	http://plntfdb.bio.uni-potsdam.de/v3.0/fam_mem.php?family_id=C3H
CL2928.Contig2_All	MADS	SRF-TF	-	http://plntfdb.bio.uni-potsdam.de/v3.0/fam_mem.php?family_id=MADS
CL3399.Contig11_All	C3H	zf-CCCH	PHD,SNF2_N,zf-C2H2	http://plntfdb.bio.uni-potsdam.de/v3.0/fam_mem.php?family_id=C3H
Unigene23262_All	ARF	Auxin_resp	-	http://plntfdb.bio.uni-potsdam.de/v3.0/fam_mem.php?family_id=ARF
CL9916.Contig60_All	TUB	Tub	-	http://plntfdb.bio.uni-potsdam.de/v3.0/fam_mem.php?family_id=TUB
CL3907.Contig4_All	AP2-EREBP	AP2	-	http://plntfdb.bio.uni-potsdam.de/v3.0/fam_mem.php?family_id=AP2-EREBP
CL8341.Contig4_All	Tify	tify	GATA	http://plntfdb.bio.uni-potsdam.de/v3.0/fam_mem.php?family_id=Tify
Unigene10807_All	bHLH	HLH	-	http://plntfdb.bio.uni-potsdam.de/v3.0/fam_mem.php?family_id=bHLH
CL3532.Contig1_All	G2-like	G2-like	Response_reg	http://plntfdb.bio.uni-potsdam.de/v3.0/fam_mem.php?family_id=G2-like
CL2853.Contig16_All	ARF	Auxin_resp	-	http://plntfdb.bio.uni-potsdam.de/v3.0/fam_mem.php?family_id=ARF
CL4478.Contig2_All	GRAS	GRAS	-	http://plntfdb.bio.uni-potsdam.de/v3.0/fam_mem.php?family_id=GRAS
Unigene19590_All	C3H	zf-CCCH	PHD,SNF2_N,zf-C2H2	http://plntfdb.bio.uni-potsdam.de/v3.0/fam_mem.php?family_id=C3H
CL10174.Contig4_All	RWP-RK	RWP-RK	-	http://plntfdb.bio.uni-potsdam.de/v3.0/fam_mem.php?family_id=RWP-RK
CL4272.Contig2_All	E2F-DP	E2F_TDP	-	http://plntfdb.bio.uni-potsdam.de/v3.0/fam_mem.php?family_id=E2F-DP
CL8702.Contig2_All	C3H	zf-CCCH	PHD,SNF2_N,zf-C2H2	http://plntfdb.bio.uni-potsdam.de/v3.0/fam_mem.php?family_id=C3H
CL3777.Contig13_All	ARF	Auxin_resp	-	http://plntfdb.bio.uni-potsdam.de/v3.0/fam_mem.php?family_id=ARF
Unigene21058_All	FHA	FHA	-	http://plntfdb.bio.uni-potsdam.de/v3.0/fam_mem.php?family_id=FHA
CL192.Contig2_All	WRKY	WRKY	-	http://plntfdb.bio.uni-potsdam.de/v3.0/fam_mem.php?family_id=WRKY
Unigene18665_All	WRKY	WRKY	-	http://plntfdb.bio.uni-potsdam.de/v3.0/fam_mem.php?family_id=WRKY
CL4156.Contig5_All	PLATZ	PLATZ	-	http://plntfdb.bio.uni-potsdam.de/v3.0/fam_mem.php?family_id=PLATZ
CL7247.Contig1_All	S1Fa-like	S1FA	-	http://plntfdb.bio.uni-potsdam.de/v3.0/fam_mem.php?family_id=S1Fa-like
CL5109.Contig2_All	AP2-EREBP	AP2	-	http://plntfdb.bio.uni-potsdam.de/v3.0/fam_mem.php?family_id=AP2-EREBP
CL1967.Contig12_All	VARL	VARL	-	http://plntfdb.bio.uni-potsdam.de/v3.0/fam_mem.php?family_id=VARL
CL2149.Contig2_All	C2H2	zf-C2H2	PHD	http://plntfdb.bio.uni-potsdam.de/v3.0/fam_mem.php?family_id=C2H2
CL1645.Contig2_All	FAR1	FAR1	-	http://plntfdb.bio.uni-potsdam.de/v3.0/fam_mem.php?family_id=FAR1
CL1507.Contig4_All	GRAS	GRAS	-	http://plntfdb.bio.uni-potsdam.de/v3.0/fam_mem.php?family_id=GRAS
Unigene11148_All	NAC	NAM	-	http://plntfdb.bio.uni-potsdam.de/v3.0/fam_mem.php?family_id=NAC
CL2380.Contig3_All	ARR-B	G2-like,Myb_DNA-binding,Response_reg	CCT	http://plntfdb.bio.uni-potsdam.de/v3.0/fam_mem.php?family_id=ARR-B
CL2316.Contig1_All	SBP	SBP	-	http://plntfdb.bio.uni-potsdam.de/v3.0/fam_mem.php?family_id=SBP
CL4012.Contig3_All	AP2-EREBP	AP2	-	http://plntfdb.bio.uni-potsdam.de/v3.0/fam_mem.php?family_id=AP2-EREBP
CL6801.Contig6_All	ABI3VP1	B3	AP2,Auxin_resp	http://plntfdb.bio.uni-potsdam.de/v3.0/fam_mem.php?family_id=ABI3VP1
Unigene9342_All	C3H	zf-CCCH	PHD,SNF2_N,zf-C2H2	http://plntfdb.bio.uni-potsdam.de/v3.0/fam_mem.php?family_id=C3H
Unigene7934_All	TUB	Tub	-	http://plntfdb.bio.uni-potsdam.de/v3.0/fam_mem.php?family_id=TUB
CL1779.Contig1_All	NAC	NAM	-	http://plntfdb.bio.uni-potsdam.de/v3.0/fam_mem.php?family_id=NAC
CL245.Contig12_All	MYB	Myb_DNA-binding	ARID,Response_reg,SNF2_N	http://plntfdb.bio.uni-potsdam.de/v3.0/fam_mem.php?family_id=MYB
CL8079.Contig4_All	C3H	zf-CCCH	PHD,SNF2_N,zf-C2H2	http://plntfdb.bio.uni-potsdam.de/v3.0/fam_mem.php?family_id=C3H
CL245.Contig14_All	MYB	Myb_DNA-binding	ARID,Response_reg,SNF2_N	http://plntfdb.bio.uni-potsdam.de/v3.0/fam_mem.php?family_id=MYB
CL575.Contig1_All	AP2-EREBP	AP2	-	http://plntfdb.bio.uni-potsdam.de/v3.0/fam_mem.php?family_id=AP2-EREBP
CL1568.Contig1_All	NAC	NAM	-	http://plntfdb.bio.uni-potsdam.de/v3.0/fam_mem.php?family_id=NAC
CL844.Contig1_All	G2-like	G2-like	Response_reg	http://plntfdb.bio.uni-potsdam.de/v3.0/fam_mem.php?family_id=G2-like
CL4928.Contig6_All	C3H	zf-CCCH	PHD,SNF2_N,zf-C2H2	http://plntfdb.bio.uni-potsdam.de/v3.0/fam_mem.php?family_id=C3H
CL192.Contig7_All	WRKY	WRKY	-	http://plntfdb.bio.uni-potsdam.de/v3.0/fam_mem.php?family_id=WRKY
Unigene28881_All	Trihelix	trihelix	-	http://plntfdb.bio.uni-potsdam.de/v3.0/fam_mem.php?family_id=Trihelix
CL9094.Contig2_All	bHLH	HLH	-	http://plntfdb.bio.uni-potsdam.de/v3.0/fam_mem.php?family_id=bHLH
CL8346.Contig3_All	WRKY	WRKY	-	http://plntfdb.bio.uni-potsdam.de/v3.0/fam_mem.php?family_id=WRKY
CL1395.Contig7_All	bHLH	HLH	-	http://plntfdb.bio.uni-potsdam.de/v3.0/fam_mem.php?family_id=bHLH
CL9350.Contig2_All	C2H2	zf-C2H2	PHD	http://plntfdb.bio.uni-potsdam.de/v3.0/fam_mem.php?family_id=C2H2
CL10053.Contig1_All	AP2-EREBP	AP2	-	http://plntfdb.bio.uni-potsdam.de/v3.0/fam_mem.php?family_id=AP2-EREBP
Unigene34763_All	AP2-EREBP	AP2	-	http://plntfdb.bio.uni-potsdam.de/v3.0/fam_mem.php?family_id=AP2-EREBP
CL835.Contig2_All	C3H	zf-CCCH	PHD,SNF2_N,zf-C2H2	http://plntfdb.bio.uni-potsdam.de/v3.0/fam_mem.php?family_id=C3H
CL7002.Contig6_All	G2-like	G2-like	Response_reg	http://plntfdb.bio.uni-potsdam.de/v3.0/fam_mem.php?family_id=G2-like
CL3325.Contig1_All	Alfin-like	Alfin-like	DDT,Homeobox,JmjC,JmjN	http://plntfdb.bio.uni-potsdam.de/v3.0/fam_mem.php?family_id=Alfin-like
CL5887.Contig11_All	ARF	Auxin_resp	-	http://plntfdb.bio.uni-potsdam.de/v3.0/fam_mem.php?family_id=ARF
CL1072.Contig11_All	Tify	tify	GATA	http://plntfdb.bio.uni-potsdam.de/v3.0/fam_mem.php?family_id=Tify
CL10587.Contig2_All	G2-like	G2-like	Response_reg	http://plntfdb.bio.uni-potsdam.de/v3.0/fam_mem.php?family_id=G2-like
Unigene181_All	MYB	Myb_DNA-binding	ARID,Response_reg,SNF2_N	http://plntfdb.bio.uni-potsdam.de/v3.0/fam_mem.php?family_id=MYB
CL2805.Contig2_All	bHLH	HLH	-	http://plntfdb.bio.uni-potsdam.de/v3.0/fam_mem.php?family_id=bHLH
CL596.Contig4_All	bHLH	HLH	-	http://plntfdb.bio.uni-potsdam.de/v3.0/fam_mem.php?family_id=bHLH
CL10065.Contig16_All	ARR-B	G2-like,Myb_DNA-binding,Response_reg	CCT	http://plntfdb.bio.uni-potsdam.de/v3.0/fam_mem.php?family_id=ARR-B
Unigene39480_All	CPP	TCR	-	http://plntfdb.bio.uni-potsdam.de/v3.0/fam_mem.php?family_id=CPP
CL714.Contig19_All	G2-like	G2-like	Response_reg	http://plntfdb.bio.uni-potsdam.de/v3.0/fam_mem.php?family_id=G2-like
Unigene10022_All	E2F-DP	E2F_TDP	-	http://plntfdb.bio.uni-potsdam.de/v3.0/fam_mem.php?family_id=E2F-DP
CL2488.Contig4_All	MYB	Myb_DNA-binding	ARID,Response_reg,SNF2_N	http://plntfdb.bio.uni-potsdam.de/v3.0/fam_mem.php?family_id=MYB
CL7268.Contig1_All	ABI3VP1	B3	AP2,Auxin_resp	http://plntfdb.bio.uni-potsdam.de/v3.0/fam_mem.php?family_id=ABI3VP1
CL1229.Contig4_All	MYB	Myb_DNA-binding	ARID,Response_reg,SNF2_N	http://plntfdb.bio.uni-potsdam.de/v3.0/fam_mem.php?family_id=MYB
Unigene15526_All	AP2-EREBP	AP2	-	http://plntfdb.bio.uni-potsdam.de/v3.0/fam_mem.php?family_id=AP2-EREBP
Unigene40098_All	ARF	Auxin_resp	-	http://plntfdb.bio.uni-potsdam.de/v3.0/fam_mem.php?family_id=ARF
CL2811.Contig3_All	bHLH	HLH	-	http://plntfdb.bio.uni-potsdam.de/v3.0/fam_mem.php?family_id=bHLH
CL4181.Contig2_All	C2C2-GATA	GATA	-	http://plntfdb.bio.uni-potsdam.de/v3.0/fam_mem.php?family_id=C2C2-GATA
CL1222.Contig1_All	MADS	SRF-TF	-	http://plntfdb.bio.uni-potsdam.de/v3.0/fam_mem.php?family_id=MADS
CL3360.Contig4_All	bHLH	HLH	-	http://plntfdb.bio.uni-potsdam.de/v3.0/fam_mem.php?family_id=bHLH
CL383.Contig4_All	GeBP	DUF573	-	http://plntfdb.bio.uni-potsdam.de/v3.0/fam_mem.php?family_id=GeBP
Unigene18791_All	DBP	DNC,PP2C	-	http://plntfdb.bio.uni-potsdam.de/v3.0/fam_mem.php?family_id=DBP
Unigene18599_All	WRKY	WRKY	-	http://plntfdb.bio.uni-potsdam.de/v3.0/fam_mem.php?family_id=WRKY
Unigene876_All	VOZ	VOZ	-	http://plntfdb.bio.uni-potsdam.de/v3.0/fam_mem.php?family_id=VOZ
Unigene18656_All	MYB	Myb_DNA-binding	ARID,Response_reg,SNF2_N	http://plntfdb.bio.uni-potsdam.de/v3.0/fam_mem.php?family_id=MYB
CL73.Contig4_All	C3H	zf-CCCH	PHD,SNF2_N,zf-C2H2	http://plntfdb.bio.uni-potsdam.de/v3.0/fam_mem.php?family_id=C3H
CL192.Contig9_All	WRKY	WRKY	-	http://plntfdb.bio.uni-potsdam.de/v3.0/fam_mem.php?family_id=WRKY
CL160.Contig8_All	bHLH	HLH	-	http://plntfdb.bio.uni-potsdam.de/v3.0/fam_mem.php?family_id=bHLH
CL383.Contig10_All	GeBP	DUF573	-	http://plntfdb.bio.uni-potsdam.de/v3.0/fam_mem.php?family_id=GeBP
CL9733.Contig3_All	C3H	zf-CCCH	PHD,SNF2_N,zf-C2H2	http://plntfdb.bio.uni-potsdam.de/v3.0/fam_mem.php?family_id=C3H
CL714.Contig13_All	G2-like	G2-like	Response_reg	http://plntfdb.bio.uni-potsdam.de/v3.0/fam_mem.php?family_id=G2-like
CL2618.Contig9_All	C3H	zf-CCCH	PHD,SNF2_N,zf-C2H2	http://plntfdb.bio.uni-potsdam.de/v3.0/fam_mem.php?family_id=C3H
CL3140.Contig12_All	WRKY	WRKY	-	http://plntfdb.bio.uni-potsdam.de/v3.0/fam_mem.php?family_id=WRKY
Unigene25502_All	NAC	NAM	-	http://plntfdb.bio.uni-potsdam.de/v3.0/fam_mem.php?family_id=NAC
Unigene15533_All	AP2-EREBP	AP2	-	http://plntfdb.bio.uni-potsdam.de/v3.0/fam_mem.php?family_id=AP2-EREBP
CL1276.Contig13_All	C2H2	zf-C2H2	PHD	http://plntfdb.bio.uni-potsdam.de/v3.0/fam_mem.php?family_id=C2H2
CL1813.Contig1_All	LOB	DUF260	-	http://plntfdb.bio.uni-potsdam.de/v3.0/fam_mem.php?family_id=LOB
CL4225.Contig1_All	C3H	zf-CCCH	PHD,SNF2_N,zf-C2H2	http://plntfdb.bio.uni-potsdam.de/v3.0/fam_mem.php?family_id=C3H
CL2137.Contig2_All	HSF	HSF_DNA-bind	-	http://plntfdb.bio.uni-potsdam.de/v3.0/fam_mem.php?family_id=HSF
CL3688.Contig9_All	ARF	Auxin_resp	-	http://plntfdb.bio.uni-potsdam.de/v3.0/fam_mem.php?family_id=ARF
CL1510.Contig2_All	C2C2-Dof	zf-Dof	-	http://plntfdb.bio.uni-potsdam.de/v3.0/fam_mem.php?family_id=C2C2-Dof
CL6269.Contig5_All	HSF	HSF_DNA-bind	-	http://plntfdb.bio.uni-potsdam.de/v3.0/fam_mem.php?family_id=HSF
Unigene12779_All	TUB	Tub	-	http://plntfdb.bio.uni-potsdam.de/v3.0/fam_mem.php?family_id=TUB
CL2811.Contig11_All	bHLH	HLH	-	http://plntfdb.bio.uni-potsdam.de/v3.0/fam_mem.php?family_id=bHLH
Unigene4108_All	C3H	zf-CCCH	PHD,SNF2_N,zf-C2H2	http://plntfdb.bio.uni-potsdam.de/v3.0/fam_mem.php?family_id=C3H
Unigene7268_All	C3H	zf-CCCH	PHD,SNF2_N,zf-C2H2	http://plntfdb.bio.uni-potsdam.de/v3.0/fam_mem.php?family_id=C3H
CL6848.Contig3_All	TCP	TCP	-	http://plntfdb.bio.uni-potsdam.de/v3.0/fam_mem.php?family_id=TCP
CL5383.Contig3_All	GRF	QLQ,WRC	-	http://plntfdb.bio.uni-potsdam.de/v3.0/fam_mem.php?family_id=GRF
CL2137.Contig4_All	HSF	HSF_DNA-bind	-	http://plntfdb.bio.uni-potsdam.de/v3.0/fam_mem.php?family_id=HSF
CL801.Contig4_All	MYB	Myb_DNA-binding	ARID,Response_reg,SNF2_N	http://plntfdb.bio.uni-potsdam.de/v3.0/fam_mem.php?family_id=MYB
CL1276.Contig4_All	C2H2	zf-C2H2	PHD	http://plntfdb.bio.uni-potsdam.de/v3.0/fam_mem.php?family_id=C2H2
CL1266.Contig2_All	bHLH	HLH	-	http://plntfdb.bio.uni-potsdam.de/v3.0/fam_mem.php?family_id=bHLH
CL3827.Contig2_All	PBF-2-like	Whirly	-	http://plntfdb.bio.uni-potsdam.de/v3.0/fam_mem.php?family_id=PBF-2-like
Unigene25322_All	NAC	NAM	-	http://plntfdb.bio.uni-potsdam.de/v3.0/fam_mem.php?family_id=NAC
CL6089.Contig6_All	PLATZ	PLATZ	-	http://plntfdb.bio.uni-potsdam.de/v3.0/fam_mem.php?family_id=PLATZ
CL3208.Contig3_All	WRKY	WRKY	-	http://plntfdb.bio.uni-potsdam.de/v3.0/fam_mem.php?family_id=WRKY
CL40.Contig7_All	C2C2-GATA	GATA	-	http://plntfdb.bio.uni-potsdam.de/v3.0/fam_mem.php?family_id=C2C2-GATA
Unigene10262_All	bZIP	bZIP_1,bZIP_2,bZIP_Maf	HLH	http://plntfdb.bio.uni-potsdam.de/v3.0/fam_mem.php?family_id=bZIP
CL28.Contig20_All	MYB	Myb_DNA-binding	ARID,Response_reg,SNF2_N	http://plntfdb.bio.uni-potsdam.de/v3.0/fam_mem.php?family_id=MYB
CL5887.Contig12_All	ARF	Auxin_resp	-	http://plntfdb.bio.uni-potsdam.de/v3.0/fam_mem.php?family_id=ARF
CL2550.Contig16_All	C3H	zf-CCCH	PHD,SNF2_N,zf-C2H2	http://plntfdb.bio.uni-potsdam.de/v3.0/fam_mem.php?family_id=C3H
CL11012.Contig8_All	C3H	zf-CCCH	PHD,SNF2_N,zf-C2H2	http://plntfdb.bio.uni-potsdam.de/v3.0/fam_mem.php?family_id=C3H
Unigene28863_All	mTERF	mTERF	-	http://plntfdb.bio.uni-potsdam.de/v3.0/fam_mem.php?family_id=mTERF
Unigene3793_All	C3H	zf-CCCH	PHD,SNF2_N,zf-C2H2	http://plntfdb.bio.uni-potsdam.de/v3.0/fam_mem.php?family_id=C3H
Unigene21219_All	FAR1	FAR1	-	http://plntfdb.bio.uni-potsdam.de/v3.0/fam_mem.php?family_id=FAR1
CL6473.Contig3_All	C2C2-Dof	zf-Dof	-	http://plntfdb.bio.uni-potsdam.de/v3.0/fam_mem.php?family_id=C2C2-Dof
CL555.Contig9_All	BBR/BPC	GAGA_bind	-	http://plntfdb.bio.uni-potsdam.de/v3.0/fam_mem.php?family_id=BBR/BPC
Unigene8091_All	MYB	Myb_DNA-binding	ARID,Response_reg,SNF2_N	http://plntfdb.bio.uni-potsdam.de/v3.0/fam_mem.php?family_id=MYB
CL1997.Contig4_All	AP2-EREBP	AP2	-	http://plntfdb.bio.uni-potsdam.de/v3.0/fam_mem.php?family_id=AP2-EREBP
CL4125.Contig4_All	MYB	Myb_DNA-binding	ARID,Response_reg,SNF2_N	http://plntfdb.bio.uni-potsdam.de/v3.0/fam_mem.php?family_id=MYB
CL6437.Contig2_All	NAC	NAM	-	http://plntfdb.bio.uni-potsdam.de/v3.0/fam_mem.php?family_id=NAC
CL1875.Contig3_All	HSF	HSF_DNA-bind	-	http://plntfdb.bio.uni-potsdam.de/v3.0/fam_mem.php?family_id=HSF
CL2425.Contig2_All	HSF	HSF_DNA-bind	-	http://plntfdb.bio.uni-potsdam.de/v3.0/fam_mem.php?family_id=HSF
CL10106.Contig6_All	G2-like	G2-like	Response_reg	http://plntfdb.bio.uni-potsdam.de/v3.0/fam_mem.php?family_id=G2-like
Unigene7296_All	BSD	BSD	-	http://plntfdb.bio.uni-potsdam.de/v3.0/fam_mem.php?family_id=BSD
CL7322.Contig4_All	bZIP	bZIP_1,bZIP_2,bZIP_Maf	HLH	http://plntfdb.bio.uni-potsdam.de/v3.0/fam_mem.php?family_id=bZIP
Unigene12215_All	bHLH	HLH	-	http://plntfdb.bio.uni-potsdam.de/v3.0/fam_mem.php?family_id=bHLH
CL1571.Contig20_All	C3H	zf-CCCH	PHD,SNF2_N,zf-C2H2	http://plntfdb.bio.uni-potsdam.de/v3.0/fam_mem.php?family_id=C3H
CL1590.Contig2_All	MYB	Myb_DNA-binding	ARID,Response_reg,SNF2_N	http://plntfdb.bio.uni-potsdam.de/v3.0/fam_mem.php?family_id=MYB
CL6554.Contig3_All	AP2-EREBP	AP2	-	http://plntfdb.bio.uni-potsdam.de/v3.0/fam_mem.php?family_id=AP2-EREBP
CL2853.Contig5_All	ARF	Auxin_resp	-	http://plntfdb.bio.uni-potsdam.de/v3.0/fam_mem.php?family_id=ARF
CL1302.Contig5_All	AP2-EREBP	AP2	-	http://plntfdb.bio.uni-potsdam.de/v3.0/fam_mem.php?family_id=AP2-EREBP
CL8287.Contig5_All	C2H2	zf-C2H2	PHD	http://plntfdb.bio.uni-potsdam.de/v3.0/fam_mem.php?family_id=C2H2
CL2480.Contig1_All	Tify	tify	GATA	http://plntfdb.bio.uni-potsdam.de/v3.0/fam_mem.php?family_id=Tify
Unigene15555_All	AP2-EREBP	AP2	-	http://plntfdb.bio.uni-potsdam.de/v3.0/fam_mem.php?family_id=AP2-EREBP
CL7497.Contig2_All	C2H2	zf-C2H2	PHD	http://plntfdb.bio.uni-potsdam.de/v3.0/fam_mem.php?family_id=C2H2
CL7787.Contig1_All	AP2-EREBP	AP2	-	http://plntfdb.bio.uni-potsdam.de/v3.0/fam_mem.php?family_id=AP2-EREBP
CL2316.Contig11_All	SBP	SBP	-	http://plntfdb.bio.uni-potsdam.de/v3.0/fam_mem.php?family_id=SBP
CL8516.Contig2_All	G2-like	G2-like	Response_reg	http://plntfdb.bio.uni-potsdam.de/v3.0/fam_mem.php?family_id=G2-like
CL5893.Contig7_All	WRKY	WRKY	-	http://plntfdb.bio.uni-potsdam.de/v3.0/fam_mem.php?family_id=WRKY
CL3008.Contig1_All	MYB	Myb_DNA-binding	ARID,Response_reg,SNF2_N	http://plntfdb.bio.uni-potsdam.de/v3.0/fam_mem.php?family_id=MYB
CL3399.Contig9_All	C3H	zf-CCCH	PHD,SNF2_N,zf-C2H2	http://plntfdb.bio.uni-potsdam.de/v3.0/fam_mem.php?family_id=C3H
Unigene37448_All	ARR-B	G2-like,Myb_DNA-binding,Response_reg	CCT	http://plntfdb.bio.uni-potsdam.de/v3.0/fam_mem.php?family_id=ARR-B
CL2737.Contig7_All	WRKY	WRKY	-	http://plntfdb.bio.uni-potsdam.de/v3.0/fam_mem.php?family_id=WRKY
Unigene23774_All	TCP	TCP	-	http://plntfdb.bio.uni-potsdam.de/v3.0/fam_mem.php?family_id=TCP
CL9916.Contig6_All	TUB	Tub	-	http://plntfdb.bio.uni-potsdam.de/v3.0/fam_mem.php?family_id=TUB
CL3150.Contig11_All	ABI3VP1	B3	AP2,Auxin_resp	http://plntfdb.bio.uni-potsdam.de/v3.0/fam_mem.php?family_id=ABI3VP1
CL1087.Contig4_All	FAR1	FAR1	-	http://plntfdb.bio.uni-potsdam.de/v3.0/fam_mem.php?family_id=FAR1
CL5843.Contig3_All	C2C2-Dof	zf-Dof	-	http://plntfdb.bio.uni-potsdam.de/v3.0/fam_mem.php?family_id=C2C2-Dof
CL3485.Contig2_All	MYB	Myb_DNA-binding	ARID,Response_reg,SNF2_N	http://plntfdb.bio.uni-potsdam.de/v3.0/fam_mem.php?family_id=MYB
CL1843.Contig36_All	bZIP	bZIP_1,bZIP_2,bZIP_Maf	HLH	http://plntfdb.bio.uni-potsdam.de/v3.0/fam_mem.php?family_id=bZIP
Unigene2921_All	G2-like	G2-like	Response_reg	http://plntfdb.bio.uni-potsdam.de/v3.0/fam_mem.php?family_id=G2-like
CL1764.Contig3_All	C2H2	zf-C2H2	PHD	http://plntfdb.bio.uni-potsdam.de/v3.0/fam_mem.php?family_id=C2H2
CL710.Contig1_All	GRF	QLQ,WRC	-	http://plntfdb.bio.uni-potsdam.de/v3.0/fam_mem.php?family_id=GRF
CL5026.Contig2_All	WRKY	WRKY	-	http://plntfdb.bio.uni-potsdam.de/v3.0/fam_mem.php?family_id=WRKY
CL254.Contig6_All	NAC	NAM	-	http://plntfdb.bio.uni-potsdam.de/v3.0/fam_mem.php?family_id=NAC
Unigene12409_All	C3H	zf-CCCH	PHD,SNF2_N,zf-C2H2	http://plntfdb.bio.uni-potsdam.de/v3.0/fam_mem.php?family_id=C3H
CL8000.Contig4_All	C3H	zf-CCCH	PHD,SNF2_N,zf-C2H2	http://plntfdb.bio.uni-potsdam.de/v3.0/fam_mem.php?family_id=C3H
CL10380.Contig1_All	C3H	zf-CCCH	PHD,SNF2_N,zf-C2H2	http://plntfdb.bio.uni-potsdam.de/v3.0/fam_mem.php?family_id=C3H
Unigene15560_All	AP2-EREBP	AP2	-	http://plntfdb.bio.uni-potsdam.de/v3.0/fam_mem.php?family_id=AP2-EREBP
Unigene2015_All	ABI3VP1	B3	AP2,Auxin_resp	http://plntfdb.bio.uni-potsdam.de/v3.0/fam_mem.php?family_id=ABI3VP1
Unigene8701_All	C3H	zf-CCCH	PHD,SNF2_N,zf-C2H2	http://plntfdb.bio.uni-potsdam.de/v3.0/fam_mem.php?family_id=C3H
CL1843.Contig37_All	bZIP	bZIP_1,bZIP_2,bZIP_Maf	HLH	http://plntfdb.bio.uni-potsdam.de/v3.0/fam_mem.php?family_id=bZIP
CL150.Contig6_All	TUB	Tub	-	http://plntfdb.bio.uni-potsdam.de/v3.0/fam_mem.php?family_id=TUB
CL555.Contig7_All	BBR/BPC	GAGA_bind	-	http://plntfdb.bio.uni-potsdam.de/v3.0/fam_mem.php?family_id=BBR/BPC
CL8835.Contig3_All	G2-like	G2-like	Response_reg	http://plntfdb.bio.uni-potsdam.de/v3.0/fam_mem.php?family_id=G2-like
CL5799.Contig1_All	Trihelix	trihelix	-	http://plntfdb.bio.uni-potsdam.de/v3.0/fam_mem.php?family_id=Trihelix
Unigene33573_All	BES1	DUF822	-	http://plntfdb.bio.uni-potsdam.de/v3.0/fam_mem.php?family_id=BES1
Unigene11378_All	Trihelix	trihelix	-	http://plntfdb.bio.uni-potsdam.de/v3.0/fam_mem.php?family_id=Trihelix
CL9056.Contig2_All	NAC	NAM	-	http://plntfdb.bio.uni-potsdam.de/v3.0/fam_mem.php?family_id=NAC
CL10053.Contig3_All	AP2-EREBP	AP2	-	http://plntfdb.bio.uni-potsdam.de/v3.0/fam_mem.php?family_id=AP2-EREBP
CL221.Contig5_All	Trihelix	trihelix	-	http://plntfdb.bio.uni-potsdam.de/v3.0/fam_mem.php?family_id=Trihelix
CL1320.Contig2_All	TCP	TCP	-	http://plntfdb.bio.uni-potsdam.de/v3.0/fam_mem.php?family_id=TCP
Unigene13843_All	TUB	Tub	-	http://plntfdb.bio.uni-potsdam.de/v3.0/fam_mem.php?family_id=TUB
CL10924.Contig3_All	GRAS	GRAS	-	http://plntfdb.bio.uni-potsdam.de/v3.0/fam_mem.php?family_id=GRAS
Unigene15545_All	AP2-EREBP	AP2	-	http://plntfdb.bio.uni-potsdam.de/v3.0/fam_mem.php?family_id=AP2-EREBP
CL7787.Contig2_All	AP2-EREBP	AP2	-	http://plntfdb.bio.uni-potsdam.de/v3.0/fam_mem.php?family_id=AP2-EREBP
Unigene6860_All	C3H	zf-CCCH	PHD,SNF2_N,zf-C2H2	http://plntfdb.bio.uni-potsdam.de/v3.0/fam_mem.php?family_id=C3H
Unigene18700_All	MYB	Myb_DNA-binding	ARID,Response_reg,SNF2_N	http://plntfdb.bio.uni-potsdam.de/v3.0/fam_mem.php?family_id=MYB
CL2488.Contig2_All	MYB	Myb_DNA-binding	ARID,Response_reg,SNF2_N	http://plntfdb.bio.uni-potsdam.de/v3.0/fam_mem.php?family_id=MYB
CL473.Contig4_All	C2C2-GATA	GATA	-	http://plntfdb.bio.uni-potsdam.de/v3.0/fam_mem.php?family_id=C2C2-GATA
CL9733.Contig2_All	C3H	zf-CCCH	PHD,SNF2_N,zf-C2H2	http://plntfdb.bio.uni-potsdam.de/v3.0/fam_mem.php?family_id=C3H
CL473.Contig5_All	C2C2-GATA	GATA	-	http://plntfdb.bio.uni-potsdam.de/v3.0/fam_mem.php?family_id=C2C2-GATA
CL2119.Contig2_All	LOB	DUF260	-	http://plntfdb.bio.uni-potsdam.de/v3.0/fam_mem.php?family_id=LOB
CL3710.Contig2_All	WRKY	WRKY	-	http://plntfdb.bio.uni-potsdam.de/v3.0/fam_mem.php?family_id=WRKY
CL3815.Contig2_All	FAR1	FAR1	-	http://plntfdb.bio.uni-potsdam.de/v3.0/fam_mem.php?family_id=FAR1
CL8053.Contig1_All	AP2-EREBP	AP2	-	http://plntfdb.bio.uni-potsdam.de/v3.0/fam_mem.php?family_id=AP2-EREBP
CL6089.Contig9_All	PLATZ	PLATZ	-	http://plntfdb.bio.uni-potsdam.de/v3.0/fam_mem.php?family_id=PLATZ
CL920.Contig4_All	bZIP	bZIP_1,bZIP_2,bZIP_Maf	HLH	http://plntfdb.bio.uni-potsdam.de/v3.0/fam_mem.php?family_id=bZIP
CL6523.Contig2_All	HSF	HSF_DNA-bind	-	http://plntfdb.bio.uni-potsdam.de/v3.0/fam_mem.php?family_id=HSF
CL9514.Contig2_All	NAC	NAM	-	http://plntfdb.bio.uni-potsdam.de/v3.0/fam_mem.php?family_id=NAC
CL10208.Contig9_All	LIM	LIM	-	http://plntfdb.bio.uni-potsdam.de/v3.0/fam_mem.php?family_id=LIM
Unigene34807_All	Tify	tify	GATA	http://plntfdb.bio.uni-potsdam.de/v3.0/fam_mem.php?family_id=Tify
Unigene26088_All	G2-like	G2-like	Response_reg	http://plntfdb.bio.uni-potsdam.de/v3.0/fam_mem.php?family_id=G2-like
Unigene26053_All	Trihelix	trihelix	-	http://plntfdb.bio.uni-potsdam.de/v3.0/fam_mem.php?family_id=Trihelix
CL7596.Contig1_All	WRKY	WRKY	-	http://plntfdb.bio.uni-potsdam.de/v3.0/fam_mem.php?family_id=WRKY
Unigene36912_All	bHLH	HLH	-	http://plntfdb.bio.uni-potsdam.de/v3.0/fam_mem.php?family_id=bHLH
CL2316.Contig15_All	SBP	SBP	-	http://plntfdb.bio.uni-potsdam.de/v3.0/fam_mem.php?family_id=SBP
CL6031.Contig1_All	MYB	Myb_DNA-binding	ARID,Response_reg,SNF2_N	http://plntfdb.bio.uni-potsdam.de/v3.0/fam_mem.php?family_id=MYB
CL5443.Contig4_All	MYB	Myb_DNA-binding	ARID,Response_reg,SNF2_N	http://plntfdb.bio.uni-potsdam.de/v3.0/fam_mem.php?family_id=MYB
CL1276.Contig1_All	C2H2	zf-C2H2	PHD	http://plntfdb.bio.uni-potsdam.de/v3.0/fam_mem.php?family_id=C2H2
CL3988.Contig13_All	BBR/BPC	GAGA_bind	-	http://plntfdb.bio.uni-potsdam.de/v3.0/fam_mem.php?family_id=BBR/BPC
CL2542.Contig4_All	TAZ	zf-TAZ	PHD	http://plntfdb.bio.uni-potsdam.de/v3.0/fam_mem.php?family_id=TAZ
CL9428.Contig1_All	bHLH	HLH	-	http://plntfdb.bio.uni-potsdam.de/v3.0/fam_mem.php?family_id=bHLH
CL1188.Contig4_All	ARF	Auxin_resp	-	http://plntfdb.bio.uni-potsdam.de/v3.0/fam_mem.php?family_id=ARF
CL6801.Contig18_All	ABI3VP1	B3	AP2,Auxin_resp	http://plntfdb.bio.uni-potsdam.de/v3.0/fam_mem.php?family_id=ABI3VP1
CL1139.Contig3_All	mTERF	mTERF	-	http://plntfdb.bio.uni-potsdam.de/v3.0/fam_mem.php?family_id=mTERF
CL10033.Contig22_All	MYB	Myb_DNA-binding	ARID,Response_reg,SNF2_N	http://plntfdb.bio.uni-potsdam.de/v3.0/fam_mem.php?family_id=MYB
Unigene28649_All	AP2-EREBP	AP2	-	http://plntfdb.bio.uni-potsdam.de/v3.0/fam_mem.php?family_id=AP2-EREBP
CL6013.Contig2_All	AP2-EREBP	AP2	-	http://plntfdb.bio.uni-potsdam.de/v3.0/fam_mem.php?family_id=AP2-EREBP
CL7041.Contig2_All	C2C2-Dof	zf-Dof	-	http://plntfdb.bio.uni-potsdam.de/v3.0/fam_mem.php?family_id=C2C2-Dof
CL2123.Contig6_All	C2C2-Dof	zf-Dof	-	http://plntfdb.bio.uni-potsdam.de/v3.0/fam_mem.php?family_id=C2C2-Dof
Unigene3243_All	C3H	zf-CCCH	PHD,SNF2_N,zf-C2H2	http://plntfdb.bio.uni-potsdam.de/v3.0/fam_mem.php?family_id=C3H
Unigene20142_All	bHLH	HLH	-	http://plntfdb.bio.uni-potsdam.de/v3.0/fam_mem.php?family_id=bHLH
Unigene38476_All	FHA	FHA	-	http://plntfdb.bio.uni-potsdam.de/v3.0/fam_mem.php?family_id=FHA
CL10358.Contig4_All	EIL	EIN3	-	http://plntfdb.bio.uni-potsdam.de/v3.0/fam_mem.php?family_id=EIL
CL245.Contig16_All	MYB	Myb_DNA-binding	ARID,Response_reg,SNF2_N	http://plntfdb.bio.uni-potsdam.de/v3.0/fam_mem.php?family_id=MYB
CL390.Contig26_All	C3H	zf-CCCH	PHD,SNF2_N,zf-C2H2	http://plntfdb.bio.uni-potsdam.de/v3.0/fam_mem.php?family_id=C3H
Unigene15535_All	AP2-EREBP	AP2	-	http://plntfdb.bio.uni-potsdam.de/v3.0/fam_mem.php?family_id=AP2-EREBP
CL6483.Contig2_All	LOB	DUF260	-	http://plntfdb.bio.uni-potsdam.de/v3.0/fam_mem.php?family_id=LOB
Unigene16828_All	NAC	NAM	-	http://plntfdb.bio.uni-potsdam.de/v3.0/fam_mem.php?family_id=NAC
Unigene5971_All	TUB	Tub	-	http://plntfdb.bio.uni-potsdam.de/v3.0/fam_mem.php?family_id=TUB
CL6332.Contig3_All	C2C2-GATA	GATA	-	http://plntfdb.bio.uni-potsdam.de/v3.0/fam_mem.php?family_id=C2C2-GATA
Unigene1283_All	WRKY	WRKY	-	http://plntfdb.bio.uni-potsdam.de/v3.0/fam_mem.php?family_id=WRKY
CL938.Contig4_All	CPP	TCR	-	http://plntfdb.bio.uni-potsdam.de/v3.0/fam_mem.php?family_id=CPP
Unigene38098_All	SRS	DUF702	-	http://plntfdb.bio.uni-potsdam.de/v3.0/fam_mem.php?family_id=SRS
CL1115.Contig2_All	NAC	NAM	-	http://plntfdb.bio.uni-potsdam.de/v3.0/fam_mem.php?family_id=NAC
CL3155.Contig7_All	AP2-EREBP	AP2	-	http://plntfdb.bio.uni-potsdam.de/v3.0/fam_mem.php?family_id=AP2-EREBP
Unigene24935_All	WRKY	WRKY	-	http://plntfdb.bio.uni-potsdam.de/v3.0/fam_mem.php?family_id=WRKY
Unigene26841_All	NAC	NAM	-	http://plntfdb.bio.uni-potsdam.de/v3.0/fam_mem.php?family_id=NAC
CL10964.Contig1_All	MYB	Myb_DNA-binding	ARID,Response_reg,SNF2_N	http://plntfdb.bio.uni-potsdam.de/v3.0/fam_mem.php?family_id=MYB
Unigene33705_All	MYB	Myb_DNA-binding	ARID,Response_reg,SNF2_N	http://plntfdb.bio.uni-potsdam.de/v3.0/fam_mem.php?family_id=MYB
CL6554.Contig2_All	AP2-EREBP	AP2	-	http://plntfdb.bio.uni-potsdam.de/v3.0/fam_mem.php?family_id=AP2-EREBP
CL3249.Contig1_All	WRKY	WRKY	-	http://plntfdb.bio.uni-potsdam.de/v3.0/fam_mem.php?family_id=WRKY
CL7466.Contig2_All	Trihelix	trihelix	-	http://plntfdb.bio.uni-potsdam.de/v3.0/fam_mem.php?family_id=Trihelix
CL4220.Contig6_All	G2-like	G2-like	Response_reg	http://plntfdb.bio.uni-potsdam.de/v3.0/fam_mem.php?family_id=G2-like
CL1400.Contig6_All	C2C2-Dof	zf-Dof	-	http://plntfdb.bio.uni-potsdam.de/v3.0/fam_mem.php?family_id=C2C2-Dof
CL5026.Contig10_All	WRKY	WRKY	-	http://plntfdb.bio.uni-potsdam.de/v3.0/fam_mem.php?family_id=WRKY
Unigene667_All	C2H2	zf-C2H2	PHD	http://plntfdb.bio.uni-potsdam.de/v3.0/fam_mem.php?family_id=C2H2
CL4365.Contig4_All	MYB	Myb_DNA-binding	ARID,Response_reg,SNF2_N	http://plntfdb.bio.uni-potsdam.de/v3.0/fam_mem.php?family_id=MYB
CL8708.Contig2_All	NAC	NAM	-	http://plntfdb.bio.uni-potsdam.de/v3.0/fam_mem.php?family_id=NAC
CL8641.Contig2_All	MYB	Myb_DNA-binding	ARID,Response_reg,SNF2_N	http://plntfdb.bio.uni-potsdam.de/v3.0/fam_mem.php?family_id=MYB
CL3720.Contig1_All	AP2-EREBP	AP2	-	http://plntfdb.bio.uni-potsdam.de/v3.0/fam_mem.php?family_id=AP2-EREBP
CL2941.Contig8_All	TAZ	zf-TAZ	PHD	http://plntfdb.bio.uni-potsdam.de/v3.0/fam_mem.php?family_id=TAZ
CL3837.Contig2_All	FHA	FHA	-	http://plntfdb.bio.uni-potsdam.de/v3.0/fam_mem.php?family_id=FHA
Unigene549_All	WRKY	WRKY	-	http://plntfdb.bio.uni-potsdam.de/v3.0/fam_mem.php?family_id=WRKY
Unigene2864_All	TUB	Tub	-	http://plntfdb.bio.uni-potsdam.de/v3.0/fam_mem.php?family_id=TUB
Unigene8058_All	E2F-DP	E2F_TDP	-	http://plntfdb.bio.uni-potsdam.de/v3.0/fam_mem.php?family_id=E2F-DP
CL1395.Contig9_All	bHLH	HLH	-	http://plntfdb.bio.uni-potsdam.de/v3.0/fam_mem.php?family_id=bHLH
CL10960.Contig1_All	TCP	TCP	-	http://plntfdb.bio.uni-potsdam.de/v3.0/fam_mem.php?family_id=TCP
CL5887.Contig9_All	ARF	Auxin_resp	-	http://plntfdb.bio.uni-potsdam.de/v3.0/fam_mem.php?family_id=ARF
Unigene26128_All	G2-like	G2-like	Response_reg	http://plntfdb.bio.uni-potsdam.de/v3.0/fam_mem.php?family_id=G2-like
Unigene696_All	AP2-EREBP	AP2	-	http://plntfdb.bio.uni-potsdam.de/v3.0/fam_mem.php?family_id=AP2-EREBP
CL2805.Contig8_All	bHLH	HLH	-	http://plntfdb.bio.uni-potsdam.de/v3.0/fam_mem.php?family_id=bHLH
Unigene39452_All	EIL	EIN3	-	http://plntfdb.bio.uni-potsdam.de/v3.0/fam_mem.php?family_id=EIL
CL595.Contig5_All	NAC	NAM	-	http://plntfdb.bio.uni-potsdam.de/v3.0/fam_mem.php?family_id=NAC
Unigene7649_All	NAC	NAM	-	http://plntfdb.bio.uni-potsdam.de/v3.0/fam_mem.php?family_id=NAC
CL996.Contig6_All	EIL	EIN3	-	http://plntfdb.bio.uni-potsdam.de/v3.0/fam_mem.php?family_id=EIL
CL534.Contig4_All	ARF	Auxin_resp	-	http://plntfdb.bio.uni-potsdam.de/v3.0/fam_mem.php?family_id=ARF
CL1505.Contig14_All	NAC	NAM	-	http://plntfdb.bio.uni-potsdam.de/v3.0/fam_mem.php?family_id=NAC
CL7181.Contig4_All	NAC	NAM	-	http://plntfdb.bio.uni-potsdam.de/v3.0/fam_mem.php?family_id=NAC
CL5871.Contig3_All	bHLH	HLH	-	http://plntfdb.bio.uni-potsdam.de/v3.0/fam_mem.php?family_id=bHLH
Unigene20517_All	C2H2	zf-C2H2	PHD	http://plntfdb.bio.uni-potsdam.de/v3.0/fam_mem.php?family_id=C2H2
CL1497.Contig2_All	bHLH	HLH	-	http://plntfdb.bio.uni-potsdam.de/v3.0/fam_mem.php?family_id=bHLH
Unigene8644_All	CAMTA	CG-1,IQ	-	http://plntfdb.bio.uni-potsdam.de/v3.0/fam_mem.php?family_id=CAMTA
Unigene15553_All	AP2-EREBP	AP2	-	http://plntfdb.bio.uni-potsdam.de/v3.0/fam_mem.php?family_id=AP2-EREBP
CL4220.Contig4_All	G2-like	G2-like	Response_reg	http://plntfdb.bio.uni-potsdam.de/v3.0/fam_mem.php?family_id=G2-like
CL9056.Contig4_All	NAC	NAM	-	http://plntfdb.bio.uni-potsdam.de/v3.0/fam_mem.php?family_id=NAC
Unigene18063_All	WRKY	WRKY	-	http://plntfdb.bio.uni-potsdam.de/v3.0/fam_mem.php?family_id=WRKY
Unigene15762_All	LOB	DUF260	-	http://plntfdb.bio.uni-potsdam.de/v3.0/fam_mem.php?family_id=LOB
CL871.Contig30_All	MYB	Myb_DNA-binding	ARID,Response_reg,SNF2_N	http://plntfdb.bio.uni-potsdam.de/v3.0/fam_mem.php?family_id=MYB
CL4220.Contig3_All	G2-like	G2-like	Response_reg	http://plntfdb.bio.uni-potsdam.de/v3.0/fam_mem.php?family_id=G2-like
CL1157.Contig7_All	G2-like	G2-like	Response_reg	http://plntfdb.bio.uni-potsdam.de/v3.0/fam_mem.php?family_id=G2-like
CL2941.Contig9_All	TAZ	zf-TAZ	PHD	http://plntfdb.bio.uni-potsdam.de/v3.0/fam_mem.php?family_id=TAZ
Unigene6283_All	E2F-DP	E2F_TDP	-	http://plntfdb.bio.uni-potsdam.de/v3.0/fam_mem.php?family_id=E2F-DP
CL362.Contig2_All	MYB	Myb_DNA-binding	ARID,Response_reg,SNF2_N	http://plntfdb.bio.uni-potsdam.de/v3.0/fam_mem.php?family_id=MYB
CL871.Contig5_All	MYB	Myb_DNA-binding	ARID,Response_reg,SNF2_N	http://plntfdb.bio.uni-potsdam.de/v3.0/fam_mem.php?family_id=MYB
Unigene36234_All	ARF	Auxin_resp	-	http://plntfdb.bio.uni-potsdam.de/v3.0/fam_mem.php?family_id=ARF
Unigene36367_All	TUB	Tub	-	http://plntfdb.bio.uni-potsdam.de/v3.0/fam_mem.php?family_id=TUB
CL1395.Contig5_All	bHLH	HLH	-	http://plntfdb.bio.uni-potsdam.de/v3.0/fam_mem.php?family_id=bHLH
CL7002.Contig5_All	G2-like	G2-like	Response_reg	http://plntfdb.bio.uni-potsdam.de/v3.0/fam_mem.php?family_id=G2-like
CL2853.Contig23_All	ARF	Auxin_resp	-	http://plntfdb.bio.uni-potsdam.de/v3.0/fam_mem.php?family_id=ARF
CL5863.Contig1_All	FHA	FHA	-	http://plntfdb.bio.uni-potsdam.de/v3.0/fam_mem.php?family_id=FHA
Unigene5309_All	ARR-B	G2-like,Myb_DNA-binding,Response_reg	CCT	http://plntfdb.bio.uni-potsdam.de/v3.0/fam_mem.php?family_id=ARR-B
Unigene11292_All	TUB	Tub	-	http://plntfdb.bio.uni-potsdam.de/v3.0/fam_mem.php?family_id=TUB
CL2618.Contig10_All	C3H	zf-CCCH	PHD,SNF2_N,zf-C2H2	http://plntfdb.bio.uni-potsdam.de/v3.0/fam_mem.php?family_id=C3H
Unigene5645_All	WRKY	WRKY	-	http://plntfdb.bio.uni-potsdam.de/v3.0/fam_mem.php?family_id=WRKY
CL10432.Contig1_All	MYB	Myb_DNA-binding	ARID,Response_reg,SNF2_N	http://plntfdb.bio.uni-potsdam.de/v3.0/fam_mem.php?family_id=MYB
Unigene8876_All	MYB	Myb_DNA-binding	ARID,Response_reg,SNF2_N	http://plntfdb.bio.uni-potsdam.de/v3.0/fam_mem.php?family_id=MYB
Unigene8789_All	C2H2	zf-C2H2	PHD	http://plntfdb.bio.uni-potsdam.de/v3.0/fam_mem.php?family_id=C2H2
Unigene34610_All	G2-like	G2-like	Response_reg	http://plntfdb.bio.uni-potsdam.de/v3.0/fam_mem.php?family_id=G2-like
CL4156.Contig9_All	PLATZ	PLATZ	-	http://plntfdb.bio.uni-potsdam.de/v3.0/fam_mem.php?family_id=PLATZ
CL6533.Contig2_All	SBP	SBP	-	http://plntfdb.bio.uni-potsdam.de/v3.0/fam_mem.php?family_id=SBP
CL4244.Contig3_All	mTERF	mTERF	-	http://plntfdb.bio.uni-potsdam.de/v3.0/fam_mem.php?family_id=mTERF
CL9431.Contig2_All	VARL	VARL	-	http://plntfdb.bio.uni-potsdam.de/v3.0/fam_mem.php?family_id=VARL
CL6501.Contig2_All	AP2-EREBP	AP2	-	http://plntfdb.bio.uni-potsdam.de/v3.0/fam_mem.php?family_id=AP2-EREBP
CL10174.Contig1_All	RWP-RK	RWP-RK	-	http://plntfdb.bio.uni-potsdam.de/v3.0/fam_mem.php?family_id=RWP-RK
CL219.Contig4_All	Tify	tify	GATA	http://plntfdb.bio.uni-potsdam.de/v3.0/fam_mem.php?family_id=Tify
CL2012.Contig6_All	BSD	BSD	-	http://plntfdb.bio.uni-potsdam.de/v3.0/fam_mem.php?family_id=BSD
CL1727.Contig6_All	C2C2-Dof	zf-Dof	-	http://plntfdb.bio.uni-potsdam.de/v3.0/fam_mem.php?family_id=C2C2-Dof
Unigene10496_All	ARF	Auxin_resp	-	http://plntfdb.bio.uni-potsdam.de/v3.0/fam_mem.php?family_id=ARF
CL10766.Contig1_All	mTERF	mTERF	-	http://plntfdb.bio.uni-potsdam.de/v3.0/fam_mem.php?family_id=mTERF
Unigene26564_All	ARF	Auxin_resp	-	http://plntfdb.bio.uni-potsdam.de/v3.0/fam_mem.php?family_id=ARF
Unigene11399_All	C3H	zf-CCCH	PHD,SNF2_N,zf-C2H2	http://plntfdb.bio.uni-potsdam.de/v3.0/fam_mem.php?family_id=C3H
Unigene23959_All	Trihelix	trihelix	-	http://plntfdb.bio.uni-potsdam.de/v3.0/fam_mem.php?family_id=Trihelix
CL2928.Contig9_All	MADS	SRF-TF	-	http://plntfdb.bio.uni-potsdam.de/v3.0/fam_mem.php?family_id=MADS
CL5109.Contig1_All	AP2-EREBP	AP2	-	http://plntfdb.bio.uni-potsdam.de/v3.0/fam_mem.php?family_id=AP2-EREBP
Unigene20890_All	BSD	BSD	-	http://plntfdb.bio.uni-potsdam.de/v3.0/fam_mem.php?family_id=BSD
CL7032.Contig4_All	MYB	Myb_DNA-binding	ARID,Response_reg,SNF2_N	http://plntfdb.bio.uni-potsdam.de/v3.0/fam_mem.php?family_id=MYB
CL10033.Contig3_All	MYB	Myb_DNA-binding	ARID,Response_reg,SNF2_N	http://plntfdb.bio.uni-potsdam.de/v3.0/fam_mem.php?family_id=MYB
CL801.Contig8_All	MYB	Myb_DNA-binding	ARID,Response_reg,SNF2_N	http://plntfdb.bio.uni-potsdam.de/v3.0/fam_mem.php?family_id=MYB
CL5178.Contig1_All	C2H2	zf-C2H2	PHD	http://plntfdb.bio.uni-potsdam.de/v3.0/fam_mem.php?family_id=C2H2
CL10065.Contig18_All	ARR-B	G2-like,Myb_DNA-binding,Response_reg	CCT	http://plntfdb.bio.uni-potsdam.de/v3.0/fam_mem.php?family_id=ARR-B
Unigene25863_All	bHLH	HLH	-	http://plntfdb.bio.uni-potsdam.de/v3.0/fam_mem.php?family_id=bHLH
CL1497.Contig6_All	bHLH	HLH	-	http://plntfdb.bio.uni-potsdam.de/v3.0/fam_mem.php?family_id=bHLH
Unigene23517_All	OFP	Ovate	-	http://plntfdb.bio.uni-potsdam.de/v3.0/fam_mem.php?family_id=OFP
CL85.Contig16_All	MYB	Myb_DNA-binding	ARID,Response_reg,SNF2_N	http://plntfdb.bio.uni-potsdam.de/v3.0/fam_mem.php?family_id=MYB
CL9241.Contig4_All	NAC	NAM	-	http://plntfdb.bio.uni-potsdam.de/v3.0/fam_mem.php?family_id=NAC
CL8023.Contig1_All	FHA	FHA	-	http://plntfdb.bio.uni-potsdam.de/v3.0/fam_mem.php?family_id=FHA
Unigene16519_All	AP2-EREBP	AP2	-	http://plntfdb.bio.uni-potsdam.de/v3.0/fam_mem.php?family_id=AP2-EREBP
CL5737.Contig4_All	bHLH	HLH	-	http://plntfdb.bio.uni-potsdam.de/v3.0/fam_mem.php?family_id=bHLH
CL4660.Contig8_All	Alfin-like	Alfin-like	DDT,Homeobox,JmjC,JmjN	http://plntfdb.bio.uni-potsdam.de/v3.0/fam_mem.php?family_id=Alfin-like
Unigene29303_All	LOB	DUF260	-	http://plntfdb.bio.uni-potsdam.de/v3.0/fam_mem.php?family_id=LOB
CL4660.Contig2_All	Alfin-like	Alfin-like	DDT,Homeobox,JmjC,JmjN	http://plntfdb.bio.uni-potsdam.de/v3.0/fam_mem.php?family_id=Alfin-like
CL10020.Contig2_All	NAC	NAM	-	http://plntfdb.bio.uni-potsdam.de/v3.0/fam_mem.php?family_id=NAC
CL2245.Contig6_All	GRAS	GRAS	-	http://plntfdb.bio.uni-potsdam.de/v3.0/fam_mem.php?family_id=GRAS
CL9403.Contig10_All	MYB	Myb_DNA-binding	ARID,Response_reg,SNF2_N	http://plntfdb.bio.uni-potsdam.de/v3.0/fam_mem.php?family_id=MYB
CL5737.Contig2_All	bHLH	HLH	-	http://plntfdb.bio.uni-potsdam.de/v3.0/fam_mem.php?family_id=bHLH
CL189.Contig1_All	BSD	BSD	-	http://plntfdb.bio.uni-potsdam.de/v3.0/fam_mem.php?family_id=BSD
CL9846.Contig2_All	C2C2-Dof	zf-Dof	-	http://plntfdb.bio.uni-potsdam.de/v3.0/fam_mem.php?family_id=C2C2-Dof
Unigene2740_All	TUB	Tub	-	http://plntfdb.bio.uni-potsdam.de/v3.0/fam_mem.php?family_id=TUB
CL1727.Contig4_All	C2C2-Dof	zf-Dof	-	http://plntfdb.bio.uni-potsdam.de/v3.0/fam_mem.php?family_id=C2C2-Dof
CL5701.Contig29_All	bHLH	HLH	-	http://plntfdb.bio.uni-potsdam.de/v3.0/fam_mem.php?family_id=bHLH
CL3837.Contig9_All	FHA	FHA	-	http://plntfdb.bio.uni-potsdam.de/v3.0/fam_mem.php?family_id=FHA
CL1595.Contig6_All	bHLH	HLH	-	http://plntfdb.bio.uni-potsdam.de/v3.0/fam_mem.php?family_id=bHLH
CL4133.Contig5_All	bHLH	HLH	-	http://plntfdb.bio.uni-potsdam.de/v3.0/fam_mem.php?family_id=bHLH
CL5624.Contig8_All	WRKY	WRKY	-	http://plntfdb.bio.uni-potsdam.de/v3.0/fam_mem.php?family_id=WRKY
Unigene11173_All	OFP	Ovate	-	http://plntfdb.bio.uni-potsdam.de/v3.0/fam_mem.php?family_id=OFP
CL9916.Contig10_All	TUB	Tub	-	http://plntfdb.bio.uni-potsdam.de/v3.0/fam_mem.php?family_id=TUB
Unigene646_All	C3H	zf-CCCH	PHD,SNF2_N,zf-C2H2	http://plntfdb.bio.uni-potsdam.de/v3.0/fam_mem.php?family_id=C3H
CL1959.Contig8_All	Trihelix	trihelix	-	http://plntfdb.bio.uni-potsdam.de/v3.0/fam_mem.php?family_id=Trihelix
Unigene15536_All	AP2-EREBP	AP2	-	http://plntfdb.bio.uni-potsdam.de/v3.0/fam_mem.php?family_id=AP2-EREBP
CL4640.Contig3_All	C2C2-CO-like	CCT,zf-B_box	GATA,PLATZ	http://plntfdb.bio.uni-potsdam.de/v3.0/fam_mem.php?family_id=C2C2-CO-like
CL10065.Contig10_All	ARR-B	G2-like,Myb_DNA-binding,Response_reg	CCT	http://plntfdb.bio.uni-potsdam.de/v3.0/fam_mem.php?family_id=ARR-B
CL5151.Contig2_All	C2C2-GATA	GATA	-	http://plntfdb.bio.uni-potsdam.de/v3.0/fam_mem.php?family_id=C2C2-GATA
CL4419.Contig8_All	NAC	NAM	-	http://plntfdb.bio.uni-potsdam.de/v3.0/fam_mem.php?family_id=NAC
CL3482.Contig13_All	BES1	DUF822	-	http://plntfdb.bio.uni-potsdam.de/v3.0/fam_mem.php?family_id=BES1
Unigene40042_All	NAC	NAM	-	http://plntfdb.bio.uni-potsdam.de/v3.0/fam_mem.php?family_id=NAC
CL7513.Contig2_All	GRAS	GRAS	-	http://plntfdb.bio.uni-potsdam.de/v3.0/fam_mem.php?family_id=GRAS
CL174.Contig22_All	C3H	zf-CCCH	PHD,SNF2_N,zf-C2H2	http://plntfdb.bio.uni-potsdam.de/v3.0/fam_mem.php?family_id=C3H
CL5217.Contig8_All	TUB	Tub	-	http://plntfdb.bio.uni-potsdam.de/v3.0/fam_mem.php?family_id=TUB
Unigene37453_All	bHLH	HLH	-	http://plntfdb.bio.uni-potsdam.de/v3.0/fam_mem.php?family_id=bHLH
Unigene10223_All	bZIP	bZIP_1,bZIP_2,bZIP_Maf	HLH	http://plntfdb.bio.uni-potsdam.de/v3.0/fam_mem.php?family_id=bZIP
CL2109.Contig2_All	WRKY	WRKY	-	http://plntfdb.bio.uni-potsdam.de/v3.0/fam_mem.php?family_id=WRKY
CL28.Contig11_All	MYB	Myb_DNA-binding	ARID,Response_reg,SNF2_N	http://plntfdb.bio.uni-potsdam.de/v3.0/fam_mem.php?family_id=MYB
CL2737.Contig19_All	WRKY	WRKY	-	http://plntfdb.bio.uni-potsdam.de/v3.0/fam_mem.php?family_id=WRKY
Unigene17055_All	ABI3VP1	B3	AP2,Auxin_resp	http://plntfdb.bio.uni-potsdam.de/v3.0/fam_mem.php?family_id=ABI3VP1
CL1524.Contig5_All	bHLH	HLH	-	http://plntfdb.bio.uni-potsdam.de/v3.0/fam_mem.php?family_id=bHLH
CL5897.Contig8_All	G2-like	G2-like	Response_reg	http://plntfdb.bio.uni-potsdam.de/v3.0/fam_mem.php?family_id=G2-like
CL2674.Contig2_All	GRF	QLQ,WRC	-	http://plntfdb.bio.uni-potsdam.de/v3.0/fam_mem.php?family_id=GRF
CL1266.Contig7_All	bHLH	HLH	-	http://plntfdb.bio.uni-potsdam.de/v3.0/fam_mem.php?family_id=bHLH
Unigene2195_All	bHLH	HLH	-	http://plntfdb.bio.uni-potsdam.de/v3.0/fam_mem.php?family_id=bHLH
CL8712.Contig2_All	MADS	SRF-TF	-	http://plntfdb.bio.uni-potsdam.de/v3.0/fam_mem.php?family_id=MADS
CL641.Contig2_All	MYB	Myb_DNA-binding	ARID,Response_reg,SNF2_N	http://plntfdb.bio.uni-potsdam.de/v3.0/fam_mem.php?family_id=MYB
Unigene16343_All	AP2-EREBP	AP2	-	http://plntfdb.bio.uni-potsdam.de/v3.0/fam_mem.php?family_id=AP2-EREBP
CL8406.Contig4_All	MYB	Myb_DNA-binding	ARID,Response_reg,SNF2_N	http://plntfdb.bio.uni-potsdam.de/v3.0/fam_mem.php?family_id=MYB
Unigene13925_All	HB	Homeobox,KNOX1,KNOX2	-	http://plntfdb.bio.uni-potsdam.de/v3.0/fam_mem.php?family_id=HB
Unigene23329_All	Alfin-like	Alfin-like	DDT,Homeobox,JmjC,JmjN	http://plntfdb.bio.uni-potsdam.de/v3.0/fam_mem.php?family_id=Alfin-like
CL5893.Contig1_All	WRKY	WRKY	-	http://plntfdb.bio.uni-potsdam.de/v3.0/fam_mem.php?family_id=WRKY
CL10065.Contig20_All	ARR-B	G2-like,Myb_DNA-binding,Response_reg	CCT	http://plntfdb.bio.uni-potsdam.de/v3.0/fam_mem.php?family_id=ARR-B
CL9817.Contig1_All	C2C2-CO-like	CCT,zf-B_box	GATA,PLATZ	http://plntfdb.bio.uni-potsdam.de/v3.0/fam_mem.php?family_id=C2C2-CO-like
Unigene15561_All	AP2-EREBP	AP2	-	http://plntfdb.bio.uni-potsdam.de/v3.0/fam_mem.php?family_id=AP2-EREBP
CL938.Contig15_All	CPP	TCR	-	http://plntfdb.bio.uni-potsdam.de/v3.0/fam_mem.php?family_id=CPP
CL1843.Contig13_All	bZIP	bZIP_1,bZIP_2,bZIP_Maf	HLH	http://plntfdb.bio.uni-potsdam.de/v3.0/fam_mem.php?family_id=bZIP
CL2928.Contig5_All	MADS	SRF-TF	-	http://plntfdb.bio.uni-potsdam.de/v3.0/fam_mem.php?family_id=MADS
CL10988.Contig3_All	NAC	NAM	-	http://plntfdb.bio.uni-potsdam.de/v3.0/fam_mem.php?family_id=NAC
Unigene15529_All	AP2-EREBP	AP2	-	http://plntfdb.bio.uni-potsdam.de/v3.0/fam_mem.php?family_id=AP2-EREBP
CL10065.Contig30_All	ARR-B	G2-like,Myb_DNA-binding,Response_reg	CCT	http://plntfdb.bio.uni-potsdam.de/v3.0/fam_mem.php?family_id=ARR-B
CL1302.Contig8_All	AP2-EREBP	AP2	-	http://plntfdb.bio.uni-potsdam.de/v3.0/fam_mem.php?family_id=AP2-EREBP
CL3482.Contig3_All	BES1	DUF822	-	http://plntfdb.bio.uni-potsdam.de/v3.0/fam_mem.php?family_id=BES1
CL975.Contig1_All	Tify	tify	GATA	http://plntfdb.bio.uni-potsdam.de/v3.0/fam_mem.php?family_id=Tify
Unigene11643_All	WRKY	WRKY	-	http://plntfdb.bio.uni-potsdam.de/v3.0/fam_mem.php?family_id=WRKY
Unigene11010_All	C2C2-GATA	GATA	-	http://plntfdb.bio.uni-potsdam.de/v3.0/fam_mem.php?family_id=C2C2-GATA
CL3356.Contig7_All	TCP	TCP	-	http://plntfdb.bio.uni-potsdam.de/v3.0/fam_mem.php?family_id=TCP
CL10584.Contig21_All	MYB	Myb_DNA-binding	ARID,Response_reg,SNF2_N	http://plntfdb.bio.uni-potsdam.de/v3.0/fam_mem.php?family_id=MYB
Unigene15880_All	EIL	EIN3	-	http://plntfdb.bio.uni-potsdam.de/v3.0/fam_mem.php?family_id=EIL
CL7673.Contig3_All	MYB	Myb_DNA-binding	ARID,Response_reg,SNF2_N	http://plntfdb.bio.uni-potsdam.de/v3.0/fam_mem.php?family_id=MYB
CL160.Contig16_All	bHLH	HLH	-	http://plntfdb.bio.uni-potsdam.de/v3.0/fam_mem.php?family_id=bHLH
CL10358.Contig26_All	EIL	EIN3	-	http://plntfdb.bio.uni-potsdam.de/v3.0/fam_mem.php?family_id=EIL
CL245.Contig1_All	MYB	Myb_DNA-binding	ARID,Response_reg,SNF2_N	http://plntfdb.bio.uni-potsdam.de/v3.0/fam_mem.php?family_id=MYB
CL7529.Contig2_All	Trihelix	trihelix	-	http://plntfdb.bio.uni-potsdam.de/v3.0/fam_mem.php?family_id=Trihelix
CL5449.Contig2_All	MYB	Myb_DNA-binding	ARID,Response_reg,SNF2_N	http://plntfdb.bio.uni-potsdam.de/v3.0/fam_mem.php?family_id=MYB
CL2941.Contig12_All	TAZ	zf-TAZ	PHD	http://plntfdb.bio.uni-potsdam.de/v3.0/fam_mem.php?family_id=TAZ
CL2072.Contig3_All	Tify	tify	GATA	http://plntfdb.bio.uni-potsdam.de/v3.0/fam_mem.php?family_id=Tify
CL7466.Contig3_All	Trihelix	trihelix	-	http://plntfdb.bio.uni-potsdam.de/v3.0/fam_mem.php?family_id=Trihelix
Unigene8675_All	TIG	TIG	-	http://plntfdb.bio.uni-potsdam.de/v3.0/fam_mem.php?family_id=TIG
CL10492.Contig16_All	ARF	Auxin_resp	-	http://plntfdb.bio.uni-potsdam.de/v3.0/fam_mem.php?family_id=ARF
CL383.Contig7_All	GeBP	DUF573	-	http://plntfdb.bio.uni-potsdam.de/v3.0/fam_mem.php?family_id=GeBP
CL1479.Contig3_All	C2C2-Dof	zf-Dof	-	http://plntfdb.bio.uni-potsdam.de/v3.0/fam_mem.php?family_id=C2C2-Dof
Unigene16779_All	C3H	zf-CCCH	PHD,SNF2_N,zf-C2H2	http://plntfdb.bio.uni-potsdam.de/v3.0/fam_mem.php?family_id=C3H
Unigene552_All	WRKY	WRKY	-	http://plntfdb.bio.uni-potsdam.de/v3.0/fam_mem.php?family_id=WRKY
Unigene15001_All	FHA	FHA	-	http://plntfdb.bio.uni-potsdam.de/v3.0/fam_mem.php?family_id=FHA
CL318.Contig2_All	ABI3VP1	B3	AP2,Auxin_resp	http://plntfdb.bio.uni-potsdam.de/v3.0/fam_mem.php?family_id=ABI3VP1
CL3434.Contig3_All	C2H2	zf-C2H2	PHD	http://plntfdb.bio.uni-potsdam.de/v3.0/fam_mem.php?family_id=C2H2
CL1897.Contig4_All	MYB	Myb_DNA-binding	ARID,Response_reg,SNF2_N	http://plntfdb.bio.uni-potsdam.de/v3.0/fam_mem.php?family_id=MYB
CL2768.Contig8_All	bHLH	HLH	-	http://plntfdb.bio.uni-potsdam.de/v3.0/fam_mem.php?family_id=bHLH
Unigene14558_All	HSF	HSF_DNA-bind	-	http://plntfdb.bio.uni-potsdam.de/v3.0/fam_mem.php?family_id=HSF
CL1497.Contig12_All	bHLH	HLH	-	http://plntfdb.bio.uni-potsdam.de/v3.0/fam_mem.php?family_id=bHLH
CL1843.Contig1_All	bZIP	bZIP_1,bZIP_2,bZIP_Maf	HLH	http://plntfdb.bio.uni-potsdam.de/v3.0/fam_mem.php?family_id=bZIP
CL647.Contig3_All	NAC	NAM	-	http://plntfdb.bio.uni-potsdam.de/v3.0/fam_mem.php?family_id=NAC
CL5296.Contig2_All	HSF	HSF_DNA-bind	-	http://plntfdb.bio.uni-potsdam.de/v3.0/fam_mem.php?family_id=HSF
CL90.Contig1_All	bHLH	HLH	-	http://plntfdb.bio.uni-potsdam.de/v3.0/fam_mem.php?family_id=bHLH
CL1316.Contig8_All	C2C2-GATA	GATA	-	http://plntfdb.bio.uni-potsdam.de/v3.0/fam_mem.php?family_id=C2C2-GATA
Unigene28707_All	ABI3VP1	B3	AP2,Auxin_resp	http://plntfdb.bio.uni-potsdam.de/v3.0/fam_mem.php?family_id=ABI3VP1
Unigene8794_All	MYB	Myb_DNA-binding	ARID,Response_reg,SNF2_N	http://plntfdb.bio.uni-potsdam.de/v3.0/fam_mem.php?family_id=MYB
CL1037.Contig3_All	C2C2-Dof	zf-Dof	-	http://plntfdb.bio.uni-potsdam.de/v3.0/fam_mem.php?family_id=C2C2-Dof
CL7362.Contig6_All	NAC	NAM	-	http://plntfdb.bio.uni-potsdam.de/v3.0/fam_mem.php?family_id=NAC
CL3563.Contig3_All	WRKY	WRKY	-	http://plntfdb.bio.uni-potsdam.de/v3.0/fam_mem.php?family_id=WRKY
CL3524.Contig4_All	Tify	tify	GATA	http://plntfdb.bio.uni-potsdam.de/v3.0/fam_mem.php?family_id=Tify
CL2690.Contig3_All	PLATZ	PLATZ	-	http://plntfdb.bio.uni-potsdam.de/v3.0/fam_mem.php?family_id=PLATZ
Unigene14287_All	GRF	QLQ,WRC	-	http://plntfdb.bio.uni-potsdam.de/v3.0/fam_mem.php?family_id=GRF
Unigene10254_All	bZIP	bZIP_1,bZIP_2,bZIP_Maf	HLH	http://plntfdb.bio.uni-potsdam.de/v3.0/fam_mem.php?family_id=bZIP
Unigene1445_All	MYB	Myb_DNA-binding	ARID,Response_reg,SNF2_N	http://plntfdb.bio.uni-potsdam.de/v3.0/fam_mem.php?family_id=MYB
CL1127.Contig10_All	FHA	FHA	-	http://plntfdb.bio.uni-potsdam.de/v3.0/fam_mem.php?family_id=FHA
CL4544.Contig2_All	SRS	DUF702	-	http://plntfdb.bio.uni-potsdam.de/v3.0/fam_mem.php?family_id=SRS
Unigene35805_All	LIM	LIM	-	http://plntfdb.bio.uni-potsdam.de/v3.0/fam_mem.php?family_id=LIM
CL5701.Contig24_All	bHLH	HLH	-	http://plntfdb.bio.uni-potsdam.de/v3.0/fam_mem.php?family_id=bHLH
CL1470.Contig1_All	MYB	Myb_DNA-binding	ARID,Response_reg,SNF2_N	http://plntfdb.bio.uni-potsdam.de/v3.0/fam_mem.php?family_id=MYB
CL7481.Contig3_All	LOB	DUF260	-	http://plntfdb.bio.uni-potsdam.de/v3.0/fam_mem.php?family_id=LOB
Unigene14125_All	AP2-EREBP	AP2	-	http://plntfdb.bio.uni-potsdam.de/v3.0/fam_mem.php?family_id=AP2-EREBP
CL10973.Contig4_All	Alfin-like	Alfin-like	DDT,Homeobox,JmjC,JmjN	http://plntfdb.bio.uni-potsdam.de/v3.0/fam_mem.php?family_id=Alfin-like
CL1510.Contig14_All	C2C2-Dof	zf-Dof	-	http://plntfdb.bio.uni-potsdam.de/v3.0/fam_mem.php?family_id=C2C2-Dof
CL7604.Contig1_All	C3H	zf-CCCH	PHD,SNF2_N,zf-C2H2	http://plntfdb.bio.uni-potsdam.de/v3.0/fam_mem.php?family_id=C3H
CL9916.Contig5_All	TUB	Tub	-	http://plntfdb.bio.uni-potsdam.de/v3.0/fam_mem.php?family_id=TUB
CL9308.Contig1_All	C2C2-GATA	GATA	-	http://plntfdb.bio.uni-potsdam.de/v3.0/fam_mem.php?family_id=C2C2-GATA
CL3538.Contig3_All	AP2-EREBP	AP2	-	http://plntfdb.bio.uni-potsdam.de/v3.0/fam_mem.php?family_id=AP2-EREBP
CL2928.Contig7_All	MADS	SRF-TF	-	http://plntfdb.bio.uni-potsdam.de/v3.0/fam_mem.php?family_id=MADS
Unigene36100_All	G2-like	G2-like	Response_reg	http://plntfdb.bio.uni-potsdam.de/v3.0/fam_mem.php?family_id=G2-like
CL7395.Contig12_All	C3H	zf-CCCH	PHD,SNF2_N,zf-C2H2	http://plntfdb.bio.uni-potsdam.de/v3.0/fam_mem.php?family_id=C3H
CL1470.Contig9_All	MYB	Myb_DNA-binding	ARID,Response_reg,SNF2_N	http://plntfdb.bio.uni-potsdam.de/v3.0/fam_mem.php?family_id=MYB
Unigene14143_All	C3H	zf-CCCH	PHD,SNF2_N,zf-C2H2	http://plntfdb.bio.uni-potsdam.de/v3.0/fam_mem.php?family_id=C3H
Unigene30349_All	G2-like	G2-like	Response_reg	http://plntfdb.bio.uni-potsdam.de/v3.0/fam_mem.php?family_id=G2-like
CL1505.Contig13_All	NAC	NAM	-	http://plntfdb.bio.uni-potsdam.de/v3.0/fam_mem.php?family_id=NAC
CL90.Contig4_All	bHLH	HLH	-	http://plntfdb.bio.uni-potsdam.de/v3.0/fam_mem.php?family_id=bHLH
CL3434.Contig7_All	C2H2	zf-C2H2	PHD	http://plntfdb.bio.uni-potsdam.de/v3.0/fam_mem.php?family_id=C2H2
CL5443.Contig1_All	MYB	Myb_DNA-binding	ARID,Response_reg,SNF2_N	http://plntfdb.bio.uni-potsdam.de/v3.0/fam_mem.php?family_id=MYB
CL10358.Contig17_All	EIL	EIN3	-	http://plntfdb.bio.uni-potsdam.de/v3.0/fam_mem.php?family_id=EIL
CL383.Contig12_All	GeBP	DUF573	-	http://plntfdb.bio.uni-potsdam.de/v3.0/fam_mem.php?family_id=GeBP
CL6617.Contig3_All	G2-like	G2-like	Response_reg	http://plntfdb.bio.uni-potsdam.de/v3.0/fam_mem.php?family_id=G2-like
CL6801.Contig19_All	ABI3VP1	B3	AP2,Auxin_resp	http://plntfdb.bio.uni-potsdam.de/v3.0/fam_mem.php?family_id=ABI3VP1
CL9916.Contig15_All	TUB	Tub	-	http://plntfdb.bio.uni-potsdam.de/v3.0/fam_mem.php?family_id=TUB
CL3721.Contig5_All	NAC	NAM	-	http://plntfdb.bio.uni-potsdam.de/v3.0/fam_mem.php?family_id=NAC
CL871.Contig9_All	MYB	Myb_DNA-binding	ARID,Response_reg,SNF2_N	http://plntfdb.bio.uni-potsdam.de/v3.0/fam_mem.php?family_id=MYB
CL10960.Contig4_All	TCP	TCP	-	http://plntfdb.bio.uni-potsdam.de/v3.0/fam_mem.php?family_id=TCP
CL473.Contig7_All	C2C2-GATA	GATA	-	http://plntfdb.bio.uni-potsdam.de/v3.0/fam_mem.php?family_id=C2C2-GATA
Unigene18051_All	MYB	Myb_DNA-binding	ARID,Response_reg,SNF2_N	http://plntfdb.bio.uni-potsdam.de/v3.0/fam_mem.php?family_id=MYB
Unigene21865_All	ARF	Auxin_resp	-	http://plntfdb.bio.uni-potsdam.de/v3.0/fam_mem.php?family_id=ARF
CL8079.Contig5_All	C3H	zf-CCCH	PHD,SNF2_N,zf-C2H2	http://plntfdb.bio.uni-potsdam.de/v3.0/fam_mem.php?family_id=C3H
CL595.Contig6_All	NAC	NAM	-	http://plntfdb.bio.uni-potsdam.de/v3.0/fam_mem.php?family_id=NAC
CL1115.Contig4_All	NAC	NAM	-	http://plntfdb.bio.uni-potsdam.de/v3.0/fam_mem.php?family_id=NAC
CL7338.Contig2_All	MYB	Myb_DNA-binding	ARID,Response_reg,SNF2_N	http://plntfdb.bio.uni-potsdam.de/v3.0/fam_mem.php?family_id=MYB
CL555.Contig2_All	BBR/BPC	GAGA_bind	-	http://plntfdb.bio.uni-potsdam.de/v3.0/fam_mem.php?family_id=BBR/BPC
CL6618.Contig1_All	NAC	NAM	-	http://plntfdb.bio.uni-potsdam.de/v3.0/fam_mem.php?family_id=NAC
CL5899.Contig2_All	mTERF	mTERF	-	http://plntfdb.bio.uni-potsdam.de/v3.0/fam_mem.php?family_id=mTERF
CL236.Contig2_All	AP2-EREBP	AP2	-	http://plntfdb.bio.uni-potsdam.de/v3.0/fam_mem.php?family_id=AP2-EREBP
CL1727.Contig5_All	C2C2-Dof	zf-Dof	-	http://plntfdb.bio.uni-potsdam.de/v3.0/fam_mem.php?family_id=C2C2-Dof
CL7200.Contig6_All	LOB	DUF260	-	http://plntfdb.bio.uni-potsdam.de/v3.0/fam_mem.php?family_id=LOB
CL4941.Contig6_All	CSD	CSD	-	http://plntfdb.bio.uni-potsdam.de/v3.0/fam_mem.php?family_id=CSD
CL1505.Contig4_All	NAC	NAM	-	http://plntfdb.bio.uni-potsdam.de/v3.0/fam_mem.php?family_id=NAC
CL7500.Contig2_All	C2H2	zf-C2H2	PHD	http://plntfdb.bio.uni-potsdam.de/v3.0/fam_mem.php?family_id=C2H2
CL3511.Contig1_All	TUB	Tub	-	http://plntfdb.bio.uni-potsdam.de/v3.0/fam_mem.php?family_id=TUB
CL10174.Contig2_All	RWP-RK	RWP-RK	-	http://plntfdb.bio.uni-potsdam.de/v3.0/fam_mem.php?family_id=RWP-RK
CL174.Contig23_All	C3H	zf-CCCH	PHD,SNF2_N,zf-C2H2	http://plntfdb.bio.uni-potsdam.de/v3.0/fam_mem.php?family_id=C3H
CL9916.Contig28_All	TUB	Tub	-	http://plntfdb.bio.uni-potsdam.de/v3.0/fam_mem.php?family_id=TUB
CL3837.Contig8_All	FHA	FHA	-	http://plntfdb.bio.uni-potsdam.de/v3.0/fam_mem.php?family_id=FHA
Unigene24427_All	mTERF	mTERF	-	http://plntfdb.bio.uni-potsdam.de/v3.0/fam_mem.php?family_id=mTERF
Unigene39375_All	bHLH	HLH	-	http://plntfdb.bio.uni-potsdam.de/v3.0/fam_mem.php?family_id=bHLH
CL9094.Contig3_All	bHLH	HLH	-	http://plntfdb.bio.uni-potsdam.de/v3.0/fam_mem.php?family_id=bHLH
Unigene19195_All	ARR-B	G2-like,Myb_DNA-binding,Response_reg	CCT	http://plntfdb.bio.uni-potsdam.de/v3.0/fam_mem.php?family_id=ARR-B
CL3008.Contig2_All	MYB	Myb_DNA-binding	ARID,Response_reg,SNF2_N	http://plntfdb.bio.uni-potsdam.de/v3.0/fam_mem.php?family_id=MYB
Unigene5862_All	LOB	DUF260	-	http://plntfdb.bio.uni-potsdam.de/v3.0/fam_mem.php?family_id=LOB
Unigene13245_All	AP2-EREBP	AP2	-	http://plntfdb.bio.uni-potsdam.de/v3.0/fam_mem.php?family_id=AP2-EREBP
CL6009.Contig11_All	WRKY	WRKY	-	http://plntfdb.bio.uni-potsdam.de/v3.0/fam_mem.php?family_id=WRKY
CL975.Contig7_All	Tify	tify	GATA	http://plntfdb.bio.uni-potsdam.de/v3.0/fam_mem.php?family_id=Tify
Unigene16756_All	Alfin-like	Alfin-like	DDT,Homeobox,JmjC,JmjN	http://plntfdb.bio.uni-potsdam.de/v3.0/fam_mem.php?family_id=Alfin-like
Unigene18465_All	G2-like	G2-like	Response_reg	http://plntfdb.bio.uni-potsdam.de/v3.0/fam_mem.php?family_id=G2-like
CL1374.Contig4_All	Trihelix	trihelix	-	http://plntfdb.bio.uni-potsdam.de/v3.0/fam_mem.php?family_id=Trihelix
CL1967.Contig9_All	VARL	VARL	-	http://plntfdb.bio.uni-potsdam.de/v3.0/fam_mem.php?family_id=VARL
CL10621.Contig9_All	LIM	LIM	-	http://plntfdb.bio.uni-potsdam.de/v3.0/fam_mem.php?family_id=LIM
CL3140.Contig6_All	WRKY	WRKY	-	http://plntfdb.bio.uni-potsdam.de/v3.0/fam_mem.php?family_id=WRKY
Unigene243_All	AP2-EREBP	AP2	-	http://plntfdb.bio.uni-potsdam.de/v3.0/fam_mem.php?family_id=AP2-EREBP
Unigene657_All	bHLH	HLH	-	http://plntfdb.bio.uni-potsdam.de/v3.0/fam_mem.php?family_id=bHLH
Unigene9057_All	MYB	Myb_DNA-binding	ARID,Response_reg,SNF2_N	http://plntfdb.bio.uni-potsdam.de/v3.0/fam_mem.php?family_id=MYB
CL5701.Contig21_All	bHLH	HLH	-	http://plntfdb.bio.uni-potsdam.de/v3.0/fam_mem.php?family_id=bHLH
CL2211.Contig5_All	AP2-EREBP	AP2	-	http://plntfdb.bio.uni-potsdam.de/v3.0/fam_mem.php?family_id=AP2-EREBP
CL6061.Contig1_All	WRKY	WRKY	-	http://plntfdb.bio.uni-potsdam.de/v3.0/fam_mem.php?family_id=WRKY
CL2542.Contig6_All	TAZ	zf-TAZ	PHD	http://plntfdb.bio.uni-potsdam.de/v3.0/fam_mem.php?family_id=TAZ
Unigene21555_All	E2F-DP	E2F_TDP	-	http://plntfdb.bio.uni-potsdam.de/v3.0/fam_mem.php?family_id=E2F-DP
CL4145.Contig5_All	bHLH	HLH	-	http://plntfdb.bio.uni-potsdam.de/v3.0/fam_mem.php?family_id=bHLH
CL1400.Contig10_All	C2C2-Dof	zf-Dof	-	http://plntfdb.bio.uni-potsdam.de/v3.0/fam_mem.php?family_id=C2C2-Dof
CL73.Contig12_All	C3H	zf-CCCH	PHD,SNF2_N,zf-C2H2	http://plntfdb.bio.uni-potsdam.de/v3.0/fam_mem.php?family_id=C3H
CL5701.Contig36_All	bHLH	HLH	-	http://plntfdb.bio.uni-potsdam.de/v3.0/fam_mem.php?family_id=bHLH
CL4165.Contig6_All	MYB	Myb_DNA-binding	ARID,Response_reg,SNF2_N	http://plntfdb.bio.uni-potsdam.de/v3.0/fam_mem.php?family_id=MYB
CL5357.Contig1_All	MYB	Myb_DNA-binding	ARID,Response_reg,SNF2_N	http://plntfdb.bio.uni-potsdam.de/v3.0/fam_mem.php?family_id=MYB
CL2363.Contig7_All	ARR-B	G2-like,Myb_DNA-binding,Response_reg	CCT	http://plntfdb.bio.uni-potsdam.de/v3.0/fam_mem.php?family_id=ARR-B
Unigene13400_All	FHA	FHA	-	http://plntfdb.bio.uni-potsdam.de/v3.0/fam_mem.php?family_id=FHA
CL2349.Contig3_All	E2F-DP	E2F_TDP	-	http://plntfdb.bio.uni-potsdam.de/v3.0/fam_mem.php?family_id=E2F-DP
CL2127.Contig7_All	ARF	Auxin_resp	-	http://plntfdb.bio.uni-potsdam.de/v3.0/fam_mem.php?family_id=ARF
CL5863.Contig2_All	FHA	FHA	-	http://plntfdb.bio.uni-potsdam.de/v3.0/fam_mem.php?family_id=FHA
Unigene37437_All	AP2-EREBP	AP2	-	http://plntfdb.bio.uni-potsdam.de/v3.0/fam_mem.php?family_id=AP2-EREBP
Unigene11761_All	Tify	tify	GATA	http://plntfdb.bio.uni-potsdam.de/v3.0/fam_mem.php?family_id=Tify
CL2135.Contig1_All	AP2-EREBP	AP2	-	http://plntfdb.bio.uni-potsdam.de/v3.0/fam_mem.php?family_id=AP2-EREBP
CL2550.Contig10_All	C3H	zf-CCCH	PHD,SNF2_N,zf-C2H2	http://plntfdb.bio.uni-potsdam.de/v3.0/fam_mem.php?family_id=C3H
Unigene29353_All	MADS	SRF-TF	-	http://plntfdb.bio.uni-potsdam.de/v3.0/fam_mem.php?family_id=MADS
CL9964.Contig1_All	PBF-2-like	Whirly	-	http://plntfdb.bio.uni-potsdam.de/v3.0/fam_mem.php?family_id=PBF-2-like
CL2470.Contig7_All	GRAS	GRAS	-	http://plntfdb.bio.uni-potsdam.de/v3.0/fam_mem.php?family_id=GRAS
CL7781.Contig2_All	LOB	DUF260	-	http://plntfdb.bio.uni-potsdam.de/v3.0/fam_mem.php?family_id=LOB
Unigene23264_All	ARF	Auxin_resp	-	http://plntfdb.bio.uni-potsdam.de/v3.0/fam_mem.php?family_id=ARF
CL9403.Contig6_All	MYB	Myb_DNA-binding	ARID,Response_reg,SNF2_N	http://plntfdb.bio.uni-potsdam.de/v3.0/fam_mem.php?family_id=MYB
CL1316.Contig4_All	C2C2-GATA	GATA	-	http://plntfdb.bio.uni-potsdam.de/v3.0/fam_mem.php?family_id=C2C2-GATA
Unigene34145_All	AP2-EREBP	AP2	-	http://plntfdb.bio.uni-potsdam.de/v3.0/fam_mem.php?family_id=AP2-EREBP
CL6040.Contig2_All	WRKY	WRKY	-	http://plntfdb.bio.uni-potsdam.de/v3.0/fam_mem.php?family_id=WRKY
Unigene4968_All	MYB	Myb_DNA-binding	ARID,Response_reg,SNF2_N	http://plntfdb.bio.uni-potsdam.de/v3.0/fam_mem.php?family_id=MYB
Unigene18627_All	FAR1	FAR1	-	http://plntfdb.bio.uni-potsdam.de/v3.0/fam_mem.php?family_id=FAR1
Unigene19280_All	WRKY	WRKY	-	http://plntfdb.bio.uni-potsdam.de/v3.0/fam_mem.php?family_id=WRKY
Unigene551_All	WRKY	WRKY	-	http://plntfdb.bio.uni-potsdam.de/v3.0/fam_mem.php?family_id=WRKY
CL236.Contig1_All	AP2-EREBP	AP2	-	http://plntfdb.bio.uni-potsdam.de/v3.0/fam_mem.php?family_id=AP2-EREBP
Unigene27969_All	MYB	Myb_DNA-binding	ARID,Response_reg,SNF2_N	http://plntfdb.bio.uni-potsdam.de/v3.0/fam_mem.php?family_id=MYB
CL318.Contig14_All	ABI3VP1	B3	AP2,Auxin_resp	http://plntfdb.bio.uni-potsdam.de/v3.0/fam_mem.php?family_id=ABI3VP1
CL90.Contig2_All	bHLH	HLH	-	http://plntfdb.bio.uni-potsdam.de/v3.0/fam_mem.php?family_id=bHLH
CL4640.Contig2_All	C2C2-CO-like	CCT,zf-B_box	GATA,PLATZ	http://plntfdb.bio.uni-potsdam.de/v3.0/fam_mem.php?family_id=C2C2-CO-like
CL390.Contig15_All	C3H	zf-CCCH	PHD,SNF2_N,zf-C2H2	http://plntfdb.bio.uni-potsdam.de/v3.0/fam_mem.php?family_id=C3H
Unigene14871_All	CPP	TCR	-	http://plntfdb.bio.uni-potsdam.de/v3.0/fam_mem.php?family_id=CPP
Unigene18202_All	bZIP	bZIP_1,bZIP_2,bZIP_Maf	HLH	http://plntfdb.bio.uni-potsdam.de/v3.0/fam_mem.php?family_id=bZIP
CL8969.Contig1_All	FHA	FHA	-	http://plntfdb.bio.uni-potsdam.de/v3.0/fam_mem.php?family_id=FHA
CL5253.Contig2_All	GRAS	GRAS	-	http://plntfdb.bio.uni-potsdam.de/v3.0/fam_mem.php?family_id=GRAS
Unigene9490_All	C2H2	zf-C2H2	PHD	http://plntfdb.bio.uni-potsdam.de/v3.0/fam_mem.php?family_id=C2H2
CL2274.Contig2_All	WRKY	WRKY	-	http://plntfdb.bio.uni-potsdam.de/v3.0/fam_mem.php?family_id=WRKY
CL3399.Contig3_All	C3H	zf-CCCH	PHD,SNF2_N,zf-C2H2	http://plntfdb.bio.uni-potsdam.de/v3.0/fam_mem.php?family_id=C3H
CL3458.Contig1_All	OFP	Ovate	-	http://plntfdb.bio.uni-potsdam.de/v3.0/fam_mem.php?family_id=OFP
CL975.Contig15_All	Tify	tify	GATA	http://plntfdb.bio.uni-potsdam.de/v3.0/fam_mem.php?family_id=Tify
CL3300.Contig5_All	OFP	Ovate	-	http://plntfdb.bio.uni-potsdam.de/v3.0/fam_mem.php?family_id=OFP
Unigene187_All	MYB	Myb_DNA-binding	ARID,Response_reg,SNF2_N	http://plntfdb.bio.uni-potsdam.de/v3.0/fam_mem.php?family_id=MYB
CL9861.Contig4_All	Trihelix	trihelix	-	http://plntfdb.bio.uni-potsdam.de/v3.0/fam_mem.php?family_id=Trihelix
CL585.Contig2_All	MADS	SRF-TF	-	http://plntfdb.bio.uni-potsdam.de/v3.0/fam_mem.php?family_id=MADS
CL6036.Contig12_All	bHLH	HLH	-	http://plntfdb.bio.uni-potsdam.de/v3.0/fam_mem.php?family_id=bHLH
CL871.Contig31_All	MYB	Myb_DNA-binding	ARID,Response_reg,SNF2_N	http://plntfdb.bio.uni-potsdam.de/v3.0/fam_mem.php?family_id=MYB
Unigene13244_All	AP2-EREBP	AP2	-	http://plntfdb.bio.uni-potsdam.de/v3.0/fam_mem.php?family_id=AP2-EREBP
CL4220.Contig9_All	G2-like	G2-like	Response_reg	http://plntfdb.bio.uni-potsdam.de/v3.0/fam_mem.php?family_id=G2-like
CL5217.Contig13_All	TUB	Tub	-	http://plntfdb.bio.uni-potsdam.de/v3.0/fam_mem.php?family_id=TUB
Unigene4926_All	MYB	Myb_DNA-binding	ARID,Response_reg,SNF2_N	http://plntfdb.bio.uni-potsdam.de/v3.0/fam_mem.php?family_id=MYB
Unigene647_All	C3H	zf-CCCH	PHD,SNF2_N,zf-C2H2	http://plntfdb.bio.uni-potsdam.de/v3.0/fam_mem.php?family_id=C3H
CL4259.Contig8_All	HB	Homeobox,KNOX1,KNOX2	-	http://plntfdb.bio.uni-potsdam.de/v3.0/fam_mem.php?family_id=HB
Unigene693_All	bHLH	HLH	-	http://plntfdb.bio.uni-potsdam.de/v3.0/fam_mem.php?family_id=bHLH
CL6419.Contig2_All	Trihelix	trihelix	-	http://plntfdb.bio.uni-potsdam.de/v3.0/fam_mem.php?family_id=Trihelix
Unigene4426_All	HSF	HSF_DNA-bind	-	http://plntfdb.bio.uni-potsdam.de/v3.0/fam_mem.php?family_id=HSF
CL7070.Contig1_All	NAC	NAM	-	http://plntfdb.bio.uni-potsdam.de/v3.0/fam_mem.php?family_id=NAC
Unigene3027_All	TUB	Tub	-	http://plntfdb.bio.uni-potsdam.de/v3.0/fam_mem.php?family_id=TUB
Unigene24308_All	C3H	zf-CCCH	PHD,SNF2_N,zf-C2H2	http://plntfdb.bio.uni-potsdam.de/v3.0/fam_mem.php?family_id=C3H
CL4365.Contig3_All	MYB	Myb_DNA-binding	ARID,Response_reg,SNF2_N	http://plntfdb.bio.uni-potsdam.de/v3.0/fam_mem.php?family_id=MYB
CL1377.Contig9_All	MYB	Myb_DNA-binding	ARID,Response_reg,SNF2_N	http://plntfdb.bio.uni-potsdam.de/v3.0/fam_mem.php?family_id=MYB
CL1843.Contig11_All	bZIP	bZIP_1,bZIP_2,bZIP_Maf	HLH	http://plntfdb.bio.uni-potsdam.de/v3.0/fam_mem.php?family_id=bZIP
CL2488.Contig1_All	MYB	Myb_DNA-binding	ARID,Response_reg,SNF2_N	http://plntfdb.bio.uni-potsdam.de/v3.0/fam_mem.php?family_id=MYB
Unigene15568_All	VARL	VARL	-	http://plntfdb.bio.uni-potsdam.de/v3.0/fam_mem.php?family_id=VARL
Unigene18080_All	bHLH	HLH	-	http://plntfdb.bio.uni-potsdam.de/v3.0/fam_mem.php?family_id=bHLH
CL4060.Contig1_All	HB	Homeobox,KNOX1,KNOX2	-	http://plntfdb.bio.uni-potsdam.de/v3.0/fam_mem.php?family_id=HB
CL73.Contig13_All	C3H	zf-CCCH	PHD,SNF2_N,zf-C2H2	http://plntfdb.bio.uni-potsdam.de/v3.0/fam_mem.php?family_id=C3H
CL6089.Contig7_All	PLATZ	PLATZ	-	http://plntfdb.bio.uni-potsdam.de/v3.0/fam_mem.php?family_id=PLATZ
CL7728.Contig1_All	NAC	NAM	-	http://plntfdb.bio.uni-potsdam.de/v3.0/fam_mem.php?family_id=NAC
CL8641.Contig4_All	MYB	Myb_DNA-binding	ARID,Response_reg,SNF2_N	http://plntfdb.bio.uni-potsdam.de/v3.0/fam_mem.php?family_id=MYB
CL6955.Contig1_All	C2C2-GATA	GATA	-	http://plntfdb.bio.uni-potsdam.de/v3.0/fam_mem.php?family_id=C2C2-GATA
CL3721.Contig3_All	NAC	NAM	-	http://plntfdb.bio.uni-potsdam.de/v3.0/fam_mem.php?family_id=NAC
Unigene38903_All	CPP	TCR	-	http://plntfdb.bio.uni-potsdam.de/v3.0/fam_mem.php?family_id=CPP
CL7508.Contig3_All	MYB	Myb_DNA-binding	ARID,Response_reg,SNF2_N	http://plntfdb.bio.uni-potsdam.de/v3.0/fam_mem.php?family_id=MYB
CL5624.Contig10_All	WRKY	WRKY	-	http://plntfdb.bio.uni-potsdam.de/v3.0/fam_mem.php?family_id=WRKY
CL5887.Contig1_All	ARF	Auxin_resp	-	http://plntfdb.bio.uni-potsdam.de/v3.0/fam_mem.php?family_id=ARF
Unigene32836_All	C2H2	zf-C2H2	PHD	http://plntfdb.bio.uni-potsdam.de/v3.0/fam_mem.php?family_id=C2H2
Unigene19770_All	G2-like	G2-like	Response_reg	http://plntfdb.bio.uni-potsdam.de/v3.0/fam_mem.php?family_id=G2-like
CL10659.Contig2_All	bHLH	HLH	-	http://plntfdb.bio.uni-potsdam.de/v3.0/fam_mem.php?family_id=bHLH
CL10033.Contig18_All	MYB	Myb_DNA-binding	ARID,Response_reg,SNF2_N	http://plntfdb.bio.uni-potsdam.de/v3.0/fam_mem.php?family_id=MYB
CL6560.Contig2_All	mTERF	mTERF	-	http://plntfdb.bio.uni-potsdam.de/v3.0/fam_mem.php?family_id=mTERF
CL5918.Contig2_All	LOB	DUF260	-	http://plntfdb.bio.uni-potsdam.de/v3.0/fam_mem.php?family_id=LOB
CL1590.Contig5_All	MYB	Myb_DNA-binding	ARID,Response_reg,SNF2_N	http://plntfdb.bio.uni-potsdam.de/v3.0/fam_mem.php?family_id=MYB
CL941.Contig10_All	Alfin-like	Alfin-like	DDT,Homeobox,JmjC,JmjN	http://plntfdb.bio.uni-potsdam.de/v3.0/fam_mem.php?family_id=Alfin-like
Unigene15540_All	AP2-EREBP	AP2	-	http://plntfdb.bio.uni-potsdam.de/v3.0/fam_mem.php?family_id=AP2-EREBP
CL10466.Contig3_All	HSF	HSF_DNA-bind	-	http://plntfdb.bio.uni-potsdam.de/v3.0/fam_mem.php?family_id=HSF
Unigene13655_All	TCP	TCP	-	http://plntfdb.bio.uni-potsdam.de/v3.0/fam_mem.php?family_id=TCP
CL1497.Contig10_All	bHLH	HLH	-	http://plntfdb.bio.uni-potsdam.de/v3.0/fam_mem.php?family_id=bHLH
Unigene25939_All	bHLH	HLH	-	http://plntfdb.bio.uni-potsdam.de/v3.0/fam_mem.php?family_id=bHLH
CL4365.Contig1_All	MYB	Myb_DNA-binding	ARID,Response_reg,SNF2_N	http://plntfdb.bio.uni-potsdam.de/v3.0/fam_mem.php?family_id=MYB
Unigene14342_All	ARF	Auxin_resp	-	http://plntfdb.bio.uni-potsdam.de/v3.0/fam_mem.php?family_id=ARF
CL10067.Contig5_All	C3H	zf-CCCH	PHD,SNF2_N,zf-C2H2	http://plntfdb.bio.uni-potsdam.de/v3.0/fam_mem.php?family_id=C3H
Unigene20944_All	MYB	Myb_DNA-binding	ARID,Response_reg,SNF2_N	http://plntfdb.bio.uni-potsdam.de/v3.0/fam_mem.php?family_id=MYB
CL4244.Contig4_All	mTERF	mTERF	-	http://plntfdb.bio.uni-potsdam.de/v3.0/fam_mem.php?family_id=mTERF
Unigene38932_All	NAC	NAM	-	http://plntfdb.bio.uni-potsdam.de/v3.0/fam_mem.php?family_id=NAC
CL10621.Contig13_All	LIM	LIM	-	http://plntfdb.bio.uni-potsdam.de/v3.0/fam_mem.php?family_id=LIM
Unigene654_All	bHLH	HLH	-	http://plntfdb.bio.uni-potsdam.de/v3.0/fam_mem.php?family_id=bHLH
CL2221.Contig4_All	C2C2-GATA	GATA	-	http://plntfdb.bio.uni-potsdam.de/v3.0/fam_mem.php?family_id=C2C2-GATA
CL1409.Contig4_All	bZIP	bZIP_1,bZIP_2,bZIP_Maf	HLH	http://plntfdb.bio.uni-potsdam.de/v3.0/fam_mem.php?family_id=bZIP
CL3786.Contig2_All	BSD	BSD	-	http://plntfdb.bio.uni-potsdam.de/v3.0/fam_mem.php?family_id=BSD
CL938.Contig1_All	CPP	TCR	-	http://plntfdb.bio.uni-potsdam.de/v3.0/fam_mem.php?family_id=CPP
Unigene23334_All	Alfin-like	Alfin-like	DDT,Homeobox,JmjC,JmjN	http://plntfdb.bio.uni-potsdam.de/v3.0/fam_mem.php?family_id=Alfin-like
CL975.Contig11_All	Tify	tify	GATA	http://plntfdb.bio.uni-potsdam.de/v3.0/fam_mem.php?family_id=Tify
CL85.Contig19_All	MYB	Myb_DNA-binding	ARID,Response_reg,SNF2_N	http://plntfdb.bio.uni-potsdam.de/v3.0/fam_mem.php?family_id=MYB
CL8683.Contig2_All	AP2-EREBP	AP2	-	http://plntfdb.bio.uni-potsdam.de/v3.0/fam_mem.php?family_id=AP2-EREBP
Unigene13775_All	C3H	zf-CCCH	PHD,SNF2_N,zf-C2H2	http://plntfdb.bio.uni-potsdam.de/v3.0/fam_mem.php?family_id=C3H
CL1229.Contig19_All	MYB	Myb_DNA-binding	ARID,Response_reg,SNF2_N	http://plntfdb.bio.uni-potsdam.de/v3.0/fam_mem.php?family_id=MYB
CL6442.Contig3_All	GRAS	GRAS	-	http://plntfdb.bio.uni-potsdam.de/v3.0/fam_mem.php?family_id=GRAS
CL2674.Contig4_All	GRF	QLQ,WRC	-	http://plntfdb.bio.uni-potsdam.de/v3.0/fam_mem.php?family_id=GRF
CL6554.Contig1_All	AP2-EREBP	AP2	-	http://plntfdb.bio.uni-potsdam.de/v3.0/fam_mem.php?family_id=AP2-EREBP
Unigene650_All	C3H	zf-CCCH	PHD,SNF2_N,zf-C2H2	http://plntfdb.bio.uni-potsdam.de/v3.0/fam_mem.php?family_id=C3H
CL920.Contig2_All	bZIP	bZIP_1,bZIP_2,bZIP_Maf	HLH	http://plntfdb.bio.uni-potsdam.de/v3.0/fam_mem.php?family_id=bZIP
Unigene26453_All	TCP	TCP	-	http://plntfdb.bio.uni-potsdam.de/v3.0/fam_mem.php?family_id=TCP
Unigene11131_All	G2-like	G2-like	Response_reg	http://plntfdb.bio.uni-potsdam.de/v3.0/fam_mem.php?family_id=G2-like
CL9916.Contig45_All	TUB	Tub	-	http://plntfdb.bio.uni-potsdam.de/v3.0/fam_mem.php?family_id=TUB
CL468.Contig4_All	LIM	LIM	-	http://plntfdb.bio.uni-potsdam.de/v3.0/fam_mem.php?family_id=LIM
CL7032.Contig1_All	MYB	Myb_DNA-binding	ARID,Response_reg,SNF2_N	http://plntfdb.bio.uni-potsdam.de/v3.0/fam_mem.php?family_id=MYB
CL7508.Contig4_All	MYB	Myb_DNA-binding	ARID,Response_reg,SNF2_N	http://plntfdb.bio.uni-potsdam.de/v3.0/fam_mem.php?family_id=MYB
Unigene5764_All	E2F-DP	E2F_TDP	-	http://plntfdb.bio.uni-potsdam.de/v3.0/fam_mem.php?family_id=E2F-DP
CL10456.Contig1_All	MYB	Myb_DNA-binding	ARID,Response_reg,SNF2_N	http://plntfdb.bio.uni-potsdam.de/v3.0/fam_mem.php?family_id=MYB
CL3351.Contig5_All	WRKY	WRKY	-	http://plntfdb.bio.uni-potsdam.de/v3.0/fam_mem.php?family_id=WRKY
CL1843.Contig8_All	bZIP	bZIP_1,bZIP_2,bZIP_Maf	HLH	http://plntfdb.bio.uni-potsdam.de/v3.0/fam_mem.php?family_id=bZIP
CL7601.Contig4_All	NAC	NAM	-	http://plntfdb.bio.uni-potsdam.de/v3.0/fam_mem.php?family_id=NAC
CL4291.Contig5_All	C2C2-Dof	zf-Dof	-	http://plntfdb.bio.uni-potsdam.de/v3.0/fam_mem.php?family_id=C2C2-Dof
CL85.Contig11_All	MYB	Myb_DNA-binding	ARID,Response_reg,SNF2_N	http://plntfdb.bio.uni-potsdam.de/v3.0/fam_mem.php?family_id=MYB
CL1882.Contig1_All	OFP	Ovate	-	http://plntfdb.bio.uni-potsdam.de/v3.0/fam_mem.php?family_id=OFP
CL1266.Contig13_All	bHLH	HLH	-	http://plntfdb.bio.uni-potsdam.de/v3.0/fam_mem.php?family_id=bHLH
CL10676.Contig11_All	C2H2	zf-C2H2	PHD	http://plntfdb.bio.uni-potsdam.de/v3.0/fam_mem.php?family_id=C2H2
CL9507.Contig2_All	MYB	Myb_DNA-binding	ARID,Response_reg,SNF2_N	http://plntfdb.bio.uni-potsdam.de/v3.0/fam_mem.php?family_id=MYB
CL4211.Contig5_All	bHLH	HLH	-	http://plntfdb.bio.uni-potsdam.de/v3.0/fam_mem.php?family_id=bHLH
CL10584.Contig8_All	MYB	Myb_DNA-binding	ARID,Response_reg,SNF2_N	http://plntfdb.bio.uni-potsdam.de/v3.0/fam_mem.php?family_id=MYB
CL739.Contig4_All	bHLH	HLH	-	http://plntfdb.bio.uni-potsdam.de/v3.0/fam_mem.php?family_id=bHLH
CL1377.Contig8_All	MYB	Myb_DNA-binding	ARID,Response_reg,SNF2_N	http://plntfdb.bio.uni-potsdam.de/v3.0/fam_mem.php?family_id=MYB
Unigene6248_All	E2F-DP	E2F_TDP	-	http://plntfdb.bio.uni-potsdam.de/v3.0/fam_mem.php?family_id=E2F-DP
CL2941.Contig11_All	TAZ	zf-TAZ	PHD	http://plntfdb.bio.uni-potsdam.de/v3.0/fam_mem.php?family_id=TAZ
CL2245.Contig1_All	GRAS	GRAS	-	http://plntfdb.bio.uni-potsdam.de/v3.0/fam_mem.php?family_id=GRAS
CL6437.Contig3_All	NAC	NAM	-	http://plntfdb.bio.uni-potsdam.de/v3.0/fam_mem.php?family_id=NAC
CL10106.Contig3_All	G2-like	G2-like	Response_reg	http://plntfdb.bio.uni-potsdam.de/v3.0/fam_mem.php?family_id=G2-like
CL2137.Contig1_All	HSF	HSF_DNA-bind	-	http://plntfdb.bio.uni-potsdam.de/v3.0/fam_mem.php?family_id=HSF
CL5471.Contig3_All	GRAS	GRAS	-	http://plntfdb.bio.uni-potsdam.de/v3.0/fam_mem.php?family_id=GRAS
CL2321.Contig9_All	C3H	zf-CCCH	PHD,SNF2_N,zf-C2H2	http://plntfdb.bio.uni-potsdam.de/v3.0/fam_mem.php?family_id=C3H
CL9815.Contig1_All	Trihelix	trihelix	-	http://plntfdb.bio.uni-potsdam.de/v3.0/fam_mem.php?family_id=Trihelix
CL1087.Contig3_All	FAR1	FAR1	-	http://plntfdb.bio.uni-potsdam.de/v3.0/fam_mem.php?family_id=FAR1
CL3688.Contig1_All	ARF	Auxin_resp	-	http://plntfdb.bio.uni-potsdam.de/v3.0/fam_mem.php?family_id=ARF
CL5887.Contig20_All	ARF	Auxin_resp	-	http://plntfdb.bio.uni-potsdam.de/v3.0/fam_mem.php?family_id=ARF
Unigene7481_All	CPP	TCR	-	http://plntfdb.bio.uni-potsdam.de/v3.0/fam_mem.php?family_id=CPP
CL1882.Contig2_All	OFP	Ovate	-	http://plntfdb.bio.uni-potsdam.de/v3.0/fam_mem.php?family_id=OFP
CL8563.Contig4_All	BES1	DUF822	-	http://plntfdb.bio.uni-potsdam.de/v3.0/fam_mem.php?family_id=BES1
CL1187.Contig5_All	GeBP	DUF573	-	http://plntfdb.bio.uni-potsdam.de/v3.0/fam_mem.php?family_id=GeBP
CL3214.Contig4_All	MYB	Myb_DNA-binding	ARID,Response_reg,SNF2_N	http://plntfdb.bio.uni-potsdam.de/v3.0/fam_mem.php?family_id=MYB
CL7072.Contig1_All	C2C2-Dof	zf-Dof	-	http://plntfdb.bio.uni-potsdam.de/v3.0/fam_mem.php?family_id=C2C2-Dof
Unigene241_All	AP2-EREBP	AP2	-	http://plntfdb.bio.uni-potsdam.de/v3.0/fam_mem.php?family_id=AP2-EREBP
CL2109.Contig3_All	WRKY	WRKY	-	http://plntfdb.bio.uni-potsdam.de/v3.0/fam_mem.php?family_id=WRKY
CL7624.Contig6_All	bZIP	bZIP_1,bZIP_2,bZIP_Maf	HLH	http://plntfdb.bio.uni-potsdam.de/v3.0/fam_mem.php?family_id=bZIP
CL2652.Contig2_All	AP2-EREBP	AP2	-	http://plntfdb.bio.uni-potsdam.de/v3.0/fam_mem.php?family_id=AP2-EREBP
CL1364.Contig12_All	G2-like	G2-like	Response_reg	http://plntfdb.bio.uni-potsdam.de/v3.0/fam_mem.php?family_id=G2-like
CL8243.Contig1_All	AP2-EREBP	AP2	-	http://plntfdb.bio.uni-potsdam.de/v3.0/fam_mem.php?family_id=AP2-EREBP
CL5026.Contig13_All	WRKY	WRKY	-	http://plntfdb.bio.uni-potsdam.de/v3.0/fam_mem.php?family_id=WRKY
CL1997.Contig3_All	AP2-EREBP	AP2	-	http://plntfdb.bio.uni-potsdam.de/v3.0/fam_mem.php?family_id=AP2-EREBP
CL390.Contig24_All	C3H	zf-CCCH	PHD,SNF2_N,zf-C2H2	http://plntfdb.bio.uni-potsdam.de/v3.0/fam_mem.php?family_id=C3H
CL2321.Contig11_All	C3H	zf-CCCH	PHD,SNF2_N,zf-C2H2	http://plntfdb.bio.uni-potsdam.de/v3.0/fam_mem.php?family_id=C3H
Unigene37851_All	bHLH	HLH	-	http://plntfdb.bio.uni-potsdam.de/v3.0/fam_mem.php?family_id=bHLH
Unigene5047_All	G2-like	G2-like	Response_reg	http://plntfdb.bio.uni-potsdam.de/v3.0/fam_mem.php?family_id=G2-like
CL2212.Contig4_All	C2H2	zf-C2H2	PHD	http://plntfdb.bio.uni-potsdam.de/v3.0/fam_mem.php?family_id=C2H2
Unigene13045_All	TUB	Tub	-	http://plntfdb.bio.uni-potsdam.de/v3.0/fam_mem.php?family_id=TUB
CL4211.Contig8_All	bHLH	HLH	-	http://plntfdb.bio.uni-potsdam.de/v3.0/fam_mem.php?family_id=bHLH
CL2550.Contig24_All	C3H	zf-CCCH	PHD,SNF2_N,zf-C2H2	http://plntfdb.bio.uni-potsdam.de/v3.0/fam_mem.php?family_id=C3H
CL8233.Contig1_All	MYB	Myb_DNA-binding	ARID,Response_reg,SNF2_N	http://plntfdb.bio.uni-potsdam.de/v3.0/fam_mem.php?family_id=MYB
CL10584.Contig15_All	MYB	Myb_DNA-binding	ARID,Response_reg,SNF2_N	http://plntfdb.bio.uni-potsdam.de/v3.0/fam_mem.php?family_id=MYB
CL10060.Contig2_All	Trihelix	trihelix	-	http://plntfdb.bio.uni-potsdam.de/v3.0/fam_mem.php?family_id=Trihelix
Unigene31841_All	C2C2-GATA	GATA	-	http://plntfdb.bio.uni-potsdam.de/v3.0/fam_mem.php?family_id=C2C2-GATA
CL10067.Contig4_All	C3H	zf-CCCH	PHD,SNF2_N,zf-C2H2	http://plntfdb.bio.uni-potsdam.de/v3.0/fam_mem.php?family_id=C3H
CL3798.Contig2_All	WRKY	WRKY	-	http://plntfdb.bio.uni-potsdam.de/v3.0/fam_mem.php?family_id=WRKY
Unigene24553_All	bHLH	HLH	-	http://plntfdb.bio.uni-potsdam.de/v3.0/fam_mem.php?family_id=bHLH
CL2056.Contig12_All	bHLH	HLH	-	http://plntfdb.bio.uni-potsdam.de/v3.0/fam_mem.php?family_id=bHLH
CL9401.Contig3_All	C3H	zf-CCCH	PHD,SNF2_N,zf-C2H2	http://plntfdb.bio.uni-potsdam.de/v3.0/fam_mem.php?family_id=C3H
Unigene24236_All	AP2-EREBP	AP2	-	http://plntfdb.bio.uni-potsdam.de/v3.0/fam_mem.php?family_id=AP2-EREBP
Unigene5800_All	C2H2	zf-C2H2	PHD	http://plntfdb.bio.uni-potsdam.de/v3.0/fam_mem.php?family_id=C2H2
CL6405.Contig6_All	Sigma70-like	Sigma70_r2,Sigma70_r3,Sigma70_r4	-	http://plntfdb.bio.uni-potsdam.de/v3.0/fam_mem.php?family_id=Sigma70-like
CL4262.Contig1_All	mTERF	mTERF	-	http://plntfdb.bio.uni-potsdam.de/v3.0/fam_mem.php?family_id=mTERF
CL10584.Contig22_All	MYB	Myb_DNA-binding	ARID,Response_reg,SNF2_N	http://plntfdb.bio.uni-potsdam.de/v3.0/fam_mem.php?family_id=MYB
CL10452.Contig4_All	ARF	Auxin_resp	-	http://plntfdb.bio.uni-potsdam.de/v3.0/fam_mem.php?family_id=ARF
CL3504.Contig6_All	BBR/BPC	GAGA_bind	-	http://plntfdb.bio.uni-potsdam.de/v3.0/fam_mem.php?family_id=BBR/BPC
CL1510.Contig7_All	C2C2-Dof	zf-Dof	-	http://plntfdb.bio.uni-potsdam.de/v3.0/fam_mem.php?family_id=C2C2-Dof
CL7199.Contig2_All	bHLH	HLH	-	http://plntfdb.bio.uni-potsdam.de/v3.0/fam_mem.php?family_id=bHLH
CL4928.Contig3_All	C3H	zf-CCCH	PHD,SNF2_N,zf-C2H2	http://plntfdb.bio.uni-potsdam.de/v3.0/fam_mem.php?family_id=C3H
CL5253.Contig1_All	GRAS	GRAS	-	http://plntfdb.bio.uni-potsdam.de/v3.0/fam_mem.php?family_id=GRAS
Unigene139_All	C2C2-Dof	zf-Dof	-	http://plntfdb.bio.uni-potsdam.de/v3.0/fam_mem.php?family_id=C2C2-Dof
CL236.Contig12_All	AP2-EREBP	AP2	-	http://plntfdb.bio.uni-potsdam.de/v3.0/fam_mem.php?family_id=AP2-EREBP
CL4225.Contig10_All	C3H	zf-CCCH	PHD,SNF2_N,zf-C2H2	http://plntfdb.bio.uni-potsdam.de/v3.0/fam_mem.php?family_id=C3H
CL4928.Contig9_All	C3H	zf-CCCH	PHD,SNF2_N,zf-C2H2	http://plntfdb.bio.uni-potsdam.de/v3.0/fam_mem.php?family_id=C3H
CL10948.Contig1_All	Alfin-like	Alfin-like	DDT,Homeobox,JmjC,JmjN	http://plntfdb.bio.uni-potsdam.de/v3.0/fam_mem.php?family_id=Alfin-like
Unigene20814_All	C3H	zf-CCCH	PHD,SNF2_N,zf-C2H2	http://plntfdb.bio.uni-potsdam.de/v3.0/fam_mem.php?family_id=C3H
CL3485.Contig1_All	MYB	Myb_DNA-binding	ARID,Response_reg,SNF2_N	http://plntfdb.bio.uni-potsdam.de/v3.0/fam_mem.php?family_id=MYB
Unigene13198_All	AP2-EREBP	AP2	-	http://plntfdb.bio.uni-potsdam.de/v3.0/fam_mem.php?family_id=AP2-EREBP
CL1398.Contig2_All	NAC	NAM	-	http://plntfdb.bio.uni-potsdam.de/v3.0/fam_mem.php?family_id=NAC
CL2583.Contig1_All	C2C2-CO-like	CCT,zf-B_box	GATA,PLATZ	http://plntfdb.bio.uni-potsdam.de/v3.0/fam_mem.php?family_id=C2C2-CO-like
Unigene22017_All	WRKY	WRKY	-	http://plntfdb.bio.uni-potsdam.de/v3.0/fam_mem.php?family_id=WRKY
CL8185.Contig3_All	SBP	SBP	-	http://plntfdb.bio.uni-potsdam.de/v3.0/fam_mem.php?family_id=SBP
CL8079.Contig3_All	C3H	zf-CCCH	PHD,SNF2_N,zf-C2H2	http://plntfdb.bio.uni-potsdam.de/v3.0/fam_mem.php?family_id=C3H
CL3511.Contig6_All	TUB	Tub	-	http://plntfdb.bio.uni-potsdam.de/v3.0/fam_mem.php?family_id=TUB
CL174.Contig10_All	C3H	zf-CCCH	PHD,SNF2_N,zf-C2H2	http://plntfdb.bio.uni-potsdam.de/v3.0/fam_mem.php?family_id=C3H
CL1342.Contig6_All	MYB	Myb_DNA-binding	ARID,Response_reg,SNF2_N	http://plntfdb.bio.uni-potsdam.de/v3.0/fam_mem.php?family_id=MYB
CL6955.Contig4_All	C2C2-GATA	GATA	-	http://plntfdb.bio.uni-potsdam.de/v3.0/fam_mem.php?family_id=C2C2-GATA
Unigene15469_All	NAC	NAM	-	http://plntfdb.bio.uni-potsdam.de/v3.0/fam_mem.php?family_id=NAC
Unigene29087_All	mTERF	mTERF	-	http://plntfdb.bio.uni-potsdam.de/v3.0/fam_mem.php?family_id=mTERF
CL3407.Contig3_All	AP2-EREBP	AP2	-	http://plntfdb.bio.uni-potsdam.de/v3.0/fam_mem.php?family_id=AP2-EREBP
Unigene20820_All	C3H	zf-CCCH	PHD,SNF2_N,zf-C2H2	http://plntfdb.bio.uni-potsdam.de/v3.0/fam_mem.php?family_id=C3H
CL2737.Contig4_All	WRKY	WRKY	-	http://plntfdb.bio.uni-potsdam.de/v3.0/fam_mem.php?family_id=WRKY
CL2135.Contig2_All	AP2-EREBP	AP2	-	http://plntfdb.bio.uni-potsdam.de/v3.0/fam_mem.php?family_id=AP2-EREBP
CL2853.Contig14_All	ARF	Auxin_resp	-	http://plntfdb.bio.uni-potsdam.de/v3.0/fam_mem.php?family_id=ARF
CL6022.Contig1_All	HRT	HRT	-	http://plntfdb.bio.uni-potsdam.de/v3.0/fam_mem.php?family_id=HRT
CL1510.Contig9_All	C2C2-Dof	zf-Dof	-	http://plntfdb.bio.uni-potsdam.de/v3.0/fam_mem.php?family_id=C2C2-Dof
Unigene496_All	MYB	Myb_DNA-binding	ARID,Response_reg,SNF2_N	http://plntfdb.bio.uni-potsdam.de/v3.0/fam_mem.php?family_id=MYB
CL3488.Contig2_All	bHLH	HLH	-	http://plntfdb.bio.uni-potsdam.de/v3.0/fam_mem.php?family_id=bHLH
CL5893.Contig10_All	WRKY	WRKY	-	http://plntfdb.bio.uni-potsdam.de/v3.0/fam_mem.php?family_id=WRKY
CL5778.Contig1_All	Trihelix	trihelix	-	http://plntfdb.bio.uni-potsdam.de/v3.0/fam_mem.php?family_id=Trihelix
CL3155.Contig9_All	AP2-EREBP	AP2	-	http://plntfdb.bio.uni-potsdam.de/v3.0/fam_mem.php?family_id=AP2-EREBP
CL2550.Contig3_All	C3H	zf-CCCH	PHD,SNF2_N,zf-C2H2	http://plntfdb.bio.uni-potsdam.de/v3.0/fam_mem.php?family_id=C3H
CL3563.Contig2_All	WRKY	WRKY	-	http://plntfdb.bio.uni-potsdam.de/v3.0/fam_mem.php?family_id=WRKY
Unigene3872_All	C2H2	zf-C2H2	PHD	http://plntfdb.bio.uni-potsdam.de/v3.0/fam_mem.php?family_id=C2H2
Unigene14164_All	bZIP	bZIP_1,bZIP_2,bZIP_Maf	HLH	http://plntfdb.bio.uni-potsdam.de/v3.0/fam_mem.php?family_id=bZIP
CL6792.Contig3_All	Trihelix	trihelix	-	http://plntfdb.bio.uni-potsdam.de/v3.0/fam_mem.php?family_id=Trihelix
CL7876.Contig2_All	MYB	Myb_DNA-binding	ARID,Response_reg,SNF2_N	http://plntfdb.bio.uni-potsdam.de/v3.0/fam_mem.php?family_id=MYB
Unigene9372_All	MYB	Myb_DNA-binding	ARID,Response_reg,SNF2_N	http://plntfdb.bio.uni-potsdam.de/v3.0/fam_mem.php?family_id=MYB
CL5205.Contig2_All	C2H2	zf-C2H2	PHD	http://plntfdb.bio.uni-potsdam.de/v3.0/fam_mem.php?family_id=C2H2
CL2056.Contig16_All	bHLH	HLH	-	http://plntfdb.bio.uni-potsdam.de/v3.0/fam_mem.php?family_id=bHLH
CL3528.Contig3_All	NAC	NAM	-	http://plntfdb.bio.uni-potsdam.de/v3.0/fam_mem.php?family_id=NAC
Unigene20813_All	C3H	zf-CCCH	PHD,SNF2_N,zf-C2H2	http://plntfdb.bio.uni-potsdam.de/v3.0/fam_mem.php?family_id=C3H
CL40.Contig6_All	C2C2-GATA	GATA	-	http://plntfdb.bio.uni-potsdam.de/v3.0/fam_mem.php?family_id=C2C2-GATA
CL7529.Contig1_All	Trihelix	trihelix	-	http://plntfdb.bio.uni-potsdam.de/v3.0/fam_mem.php?family_id=Trihelix
Unigene6366_All	LOB	DUF260	-	http://plntfdb.bio.uni-potsdam.de/v3.0/fam_mem.php?family_id=LOB
CL555.Contig12_All	BBR/BPC	GAGA_bind	-	http://plntfdb.bio.uni-potsdam.de/v3.0/fam_mem.php?family_id=BBR/BPC
CL390.Contig1_All	C3H	zf-CCCH	PHD,SNF2_N,zf-C2H2	http://plntfdb.bio.uni-potsdam.de/v3.0/fam_mem.php?family_id=C3H
Unigene25913_All	NAC	NAM	-	http://plntfdb.bio.uni-potsdam.de/v3.0/fam_mem.php?family_id=NAC
Unigene20945_All	MYB	Myb_DNA-binding	ARID,Response_reg,SNF2_N	http://plntfdb.bio.uni-potsdam.de/v3.0/fam_mem.php?family_id=MYB
CL7673.Contig4_All	MYB	Myb_DNA-binding	ARID,Response_reg,SNF2_N	http://plntfdb.bio.uni-potsdam.de/v3.0/fam_mem.php?family_id=MYB
CL8167.Contig3_All	GRAS	GRAS	-	http://plntfdb.bio.uni-potsdam.de/v3.0/fam_mem.php?family_id=GRAS
CL3774.Contig3_All	TAZ	zf-TAZ	PHD	http://plntfdb.bio.uni-potsdam.de/v3.0/fam_mem.php?family_id=TAZ
CL468.Contig13_All	LIM	LIM	-	http://plntfdb.bio.uni-potsdam.de/v3.0/fam_mem.php?family_id=LIM
CL2811.Contig8_All	bHLH	HLH	-	http://plntfdb.bio.uni-potsdam.de/v3.0/fam_mem.php?family_id=bHLH
CL7508.Contig2_All	MYB	Myb_DNA-binding	ARID,Response_reg,SNF2_N	http://plntfdb.bio.uni-potsdam.de/v3.0/fam_mem.php?family_id=MYB
Unigene15558_All	AP2-EREBP	AP2	-	http://plntfdb.bio.uni-potsdam.de/v3.0/fam_mem.php?family_id=AP2-EREBP
Unigene20811_All	C3H	zf-CCCH	PHD,SNF2_N,zf-C2H2	http://plntfdb.bio.uni-potsdam.de/v3.0/fam_mem.php?family_id=C3H
Unigene25785_All	AP2-EREBP	AP2	-	http://plntfdb.bio.uni-potsdam.de/v3.0/fam_mem.php?family_id=AP2-EREBP
CL1959.Contig5_All	Trihelix	trihelix	-	http://plntfdb.bio.uni-potsdam.de/v3.0/fam_mem.php?family_id=Trihelix
CL2480.Contig8_All	Tify	tify	GATA	http://plntfdb.bio.uni-potsdam.de/v3.0/fam_mem.php?family_id=Tify
Unigene28647_All	AP2-EREBP	AP2	-	http://plntfdb.bio.uni-potsdam.de/v3.0/fam_mem.php?family_id=AP2-EREBP
Unigene15546_All	AP2-EREBP	AP2	-	http://plntfdb.bio.uni-potsdam.de/v3.0/fam_mem.php?family_id=AP2-EREBP
CL6801.Contig4_All	ABI3VP1	B3	AP2,Auxin_resp	http://plntfdb.bio.uni-potsdam.de/v3.0/fam_mem.php?family_id=ABI3VP1
Unigene10230_All	bZIP	bZIP_1,bZIP_2,bZIP_Maf	HLH	http://plntfdb.bio.uni-potsdam.de/v3.0/fam_mem.php?family_id=bZIP
CL10033.Contig11_All	MYB	Myb_DNA-binding	ARID,Response_reg,SNF2_N	http://plntfdb.bio.uni-potsdam.de/v3.0/fam_mem.php?family_id=MYB
CL3150.Contig3_All	ABI3VP1	B3	AP2,Auxin_resp	http://plntfdb.bio.uni-potsdam.de/v3.0/fam_mem.php?family_id=ABI3VP1
Unigene7516_All	TUB	Tub	-	http://plntfdb.bio.uni-potsdam.de/v3.0/fam_mem.php?family_id=TUB
CL555.Contig22_All	BBR/BPC	GAGA_bind	-	http://plntfdb.bio.uni-potsdam.de/v3.0/fam_mem.php?family_id=BBR/BPC
CL714.Contig14_All	G2-like	G2-like	Response_reg	http://plntfdb.bio.uni-potsdam.de/v3.0/fam_mem.php?family_id=G2-like
Unigene6984_All	G2-like	G2-like	Response_reg	http://plntfdb.bio.uni-potsdam.de/v3.0/fam_mem.php?family_id=G2-like
CL799.Contig3_All	NAC	NAM	-	http://plntfdb.bio.uni-potsdam.de/v3.0/fam_mem.php?family_id=NAC
CL11012.Contig3_All	C3H	zf-CCCH	PHD,SNF2_N,zf-C2H2	http://plntfdb.bio.uni-potsdam.de/v3.0/fam_mem.php?family_id=C3H
CL10042.Contig3_All	LIM	LIM	-	http://plntfdb.bio.uni-potsdam.de/v3.0/fam_mem.php?family_id=LIM
CL3399.Contig6_All	C3H	zf-CCCH	PHD,SNF2_N,zf-C2H2	http://plntfdb.bio.uni-potsdam.de/v3.0/fam_mem.php?family_id=C3H
Unigene38866_All	TCP	TCP	-	http://plntfdb.bio.uni-potsdam.de/v3.0/fam_mem.php?family_id=TCP
CL160.Contig34_All	bHLH	HLH	-	http://plntfdb.bio.uni-potsdam.de/v3.0/fam_mem.php?family_id=bHLH
CL1981.Contig2_All	Trihelix	trihelix	-	http://plntfdb.bio.uni-potsdam.de/v3.0/fam_mem.php?family_id=Trihelix
CL2274.Contig8_All	WRKY	WRKY	-	http://plntfdb.bio.uni-potsdam.de/v3.0/fam_mem.php?family_id=WRKY
CL7048.Contig4_All	TCP	TCP	-	http://plntfdb.bio.uni-potsdam.de/v3.0/fam_mem.php?family_id=TCP
CL10065.Contig6_All	ARR-B	G2-like,Myb_DNA-binding,Response_reg	CCT	http://plntfdb.bio.uni-potsdam.de/v3.0/fam_mem.php?family_id=ARR-B
CL3511.Contig4_All	TUB	Tub	-	http://plntfdb.bio.uni-potsdam.de/v3.0/fam_mem.php?family_id=TUB
CL3511.Contig14_All	TUB	Tub	-	http://plntfdb.bio.uni-potsdam.de/v3.0/fam_mem.php?family_id=TUB
Unigene33157_All	WRKY	WRKY	-	http://plntfdb.bio.uni-potsdam.de/v3.0/fam_mem.php?family_id=WRKY
Unigene20887_All	BSD	BSD	-	http://plntfdb.bio.uni-potsdam.de/v3.0/fam_mem.php?family_id=BSD
CL3140.Contig1_All	WRKY	WRKY	-	http://plntfdb.bio.uni-potsdam.de/v3.0/fam_mem.php?family_id=WRKY
CL4662.Contig3_All	WRKY	WRKY	-	http://plntfdb.bio.uni-potsdam.de/v3.0/fam_mem.php?family_id=WRKY
CL85.Contig31_All	MYB	Myb_DNA-binding	ARID,Response_reg,SNF2_N	http://plntfdb.bio.uni-potsdam.de/v3.0/fam_mem.php?family_id=MYB
Unigene23790_All	FAR1	FAR1	-	http://plntfdb.bio.uni-potsdam.de/v3.0/fam_mem.php?family_id=FAR1
Unigene31161_All	bHLH	HLH	-	http://plntfdb.bio.uni-potsdam.de/v3.0/fam_mem.php?family_id=bHLH
CL10819.Contig9_All	C2H2	zf-C2H2	PHD	http://plntfdb.bio.uni-potsdam.de/v3.0/fam_mem.php?family_id=C2H2
Unigene20899_All	MYB	Myb_DNA-binding	ARID,Response_reg,SNF2_N	http://plntfdb.bio.uni-potsdam.de/v3.0/fam_mem.php?family_id=MYB
CL9916.Contig55_All	TUB	Tub	-	http://plntfdb.bio.uni-potsdam.de/v3.0/fam_mem.php?family_id=TUB
CL1505.Contig6_All	NAC	NAM	-	http://plntfdb.bio.uni-potsdam.de/v3.0/fam_mem.php?family_id=NAC
CL3165.Contig8_All	FHA	FHA	-	http://plntfdb.bio.uni-potsdam.de/v3.0/fam_mem.php?family_id=FHA
Unigene33717_All	bHLH	HLH	-	http://plntfdb.bio.uni-potsdam.de/v3.0/fam_mem.php?family_id=bHLH
CL10745.Contig3_All	GRAS	GRAS	-	http://plntfdb.bio.uni-potsdam.de/v3.0/fam_mem.php?family_id=GRAS
CL3150.Contig2_All	ABI3VP1	B3	AP2,Auxin_resp	http://plntfdb.bio.uni-potsdam.de/v3.0/fam_mem.php?family_id=ABI3VP1
CL2274.Contig10_All	WRKY	WRKY	-	http://plntfdb.bio.uni-potsdam.de/v3.0/fam_mem.php?family_id=WRKY
CL3721.Contig4_All	NAC	NAM	-	http://plntfdb.bio.uni-potsdam.de/v3.0/fam_mem.php?family_id=NAC
CL4416.Contig1_All	AP2-EREBP	AP2	-	http://plntfdb.bio.uni-potsdam.de/v3.0/fam_mem.php?family_id=AP2-EREBP
CL3988.Contig7_All	BBR/BPC	GAGA_bind	-	http://plntfdb.bio.uni-potsdam.de/v3.0/fam_mem.php?family_id=BBR/BPC
Unigene3144_All	C3H	zf-CCCH	PHD,SNF2_N,zf-C2H2	http://plntfdb.bio.uni-potsdam.de/v3.0/fam_mem.php?family_id=C3H
Unigene28018_All	MYB	Myb_DNA-binding	ARID,Response_reg,SNF2_N	http://plntfdb.bio.uni-potsdam.de/v3.0/fam_mem.php?family_id=MYB
CL221.Contig1_All	Trihelix	trihelix	-	http://plntfdb.bio.uni-potsdam.de/v3.0/fam_mem.php?family_id=Trihelix
CL10782.Contig4_All	NAC	NAM	-	http://plntfdb.bio.uni-potsdam.de/v3.0/fam_mem.php?family_id=NAC
Unigene3221_All	MYB	Myb_DNA-binding	ARID,Response_reg,SNF2_N	http://plntfdb.bio.uni-potsdam.de/v3.0/fam_mem.php?family_id=MYB
Unigene7059_All	MYB	Myb_DNA-binding	ARID,Response_reg,SNF2_N	http://plntfdb.bio.uni-potsdam.de/v3.0/fam_mem.php?family_id=MYB
CL10973.Contig5_All	Alfin-like	Alfin-like	DDT,Homeobox,JmjC,JmjN	http://plntfdb.bio.uni-potsdam.de/v3.0/fam_mem.php?family_id=Alfin-like
CL406.Contig2_All	G2-like	G2-like	Response_reg	http://plntfdb.bio.uni-potsdam.de/v3.0/fam_mem.php?family_id=G2-like
CL6332.Contig4_All	C2C2-GATA	GATA	-	http://plntfdb.bio.uni-potsdam.de/v3.0/fam_mem.php?family_id=C2C2-GATA
Unigene23336_All	Alfin-like	Alfin-like	DDT,Homeobox,JmjC,JmjN	http://plntfdb.bio.uni-potsdam.de/v3.0/fam_mem.php?family_id=Alfin-like
CL7200.Contig3_All	LOB	DUF260	-	http://plntfdb.bio.uni-potsdam.de/v3.0/fam_mem.php?family_id=LOB
Unigene20447_All	MYB	Myb_DNA-binding	ARID,Response_reg,SNF2_N	http://plntfdb.bio.uni-potsdam.de/v3.0/fam_mem.php?family_id=MYB
CL8919.Contig2_All	BSD	BSD	-	http://plntfdb.bio.uni-potsdam.de/v3.0/fam_mem.php?family_id=BSD
Unigene14199_All	bZIP	bZIP_1,bZIP_2,bZIP_Maf	HLH	http://plntfdb.bio.uni-potsdam.de/v3.0/fam_mem.php?family_id=bZIP
Unigene26250_All	C2H2	zf-C2H2	PHD	http://plntfdb.bio.uni-potsdam.de/v3.0/fam_mem.php?family_id=C2H2
Unigene4727_All	TUB	Tub	-	http://plntfdb.bio.uni-potsdam.de/v3.0/fam_mem.php?family_id=TUB
CL8103.Contig2_All	HSF	HSF_DNA-bind	-	http://plntfdb.bio.uni-potsdam.de/v3.0/fam_mem.php?family_id=HSF
CL2853.Contig6_All	ARF	Auxin_resp	-	http://plntfdb.bio.uni-potsdam.de/v3.0/fam_mem.php?family_id=ARF
CL2737.Contig14_All	WRKY	WRKY	-	http://plntfdb.bio.uni-potsdam.de/v3.0/fam_mem.php?family_id=WRKY
CL7181.Contig1_All	NAC	NAM	-	http://plntfdb.bio.uni-potsdam.de/v3.0/fam_mem.php?family_id=NAC
Unigene23873_All	AP2-EREBP	AP2	-	http://plntfdb.bio.uni-potsdam.de/v3.0/fam_mem.php?family_id=AP2-EREBP
CL7268.Contig3_All	ABI3VP1	B3	AP2,Auxin_resp	http://plntfdb.bio.uni-potsdam.de/v3.0/fam_mem.php?family_id=ABI3VP1
CL6269.Contig7_All	HSF	HSF_DNA-bind	-	http://plntfdb.bio.uni-potsdam.de/v3.0/fam_mem.php?family_id=HSF
CL9033.Contig3_All	BSD	BSD	-	http://plntfdb.bio.uni-potsdam.de/v3.0/fam_mem.php?family_id=BSD
Unigene26837_All	WRKY	WRKY	-	http://plntfdb.bio.uni-potsdam.de/v3.0/fam_mem.php?family_id=WRKY
Unigene23563_All	MYB	Myb_DNA-binding	ARID,Response_reg,SNF2_N	http://plntfdb.bio.uni-potsdam.de/v3.0/fam_mem.php?family_id=MYB
CL90.Contig5_All	bHLH	HLH	-	http://plntfdb.bio.uni-potsdam.de/v3.0/fam_mem.php?family_id=bHLH
CL1072.Contig2_All	Tify	tify	GATA	http://plntfdb.bio.uni-potsdam.de/v3.0/fam_mem.php?family_id=Tify
CL9627.Contig4_All	GRAS	GRAS	-	http://plntfdb.bio.uni-potsdam.de/v3.0/fam_mem.php?family_id=GRAS
CL975.Contig8_All	Tify	tify	GATA	http://plntfdb.bio.uni-potsdam.de/v3.0/fam_mem.php?family_id=Tify
Unigene9148_All	TUB	Tub	-	http://plntfdb.bio.uni-potsdam.de/v3.0/fam_mem.php?family_id=TUB
CL5624.Contig7_All	WRKY	WRKY	-	http://plntfdb.bio.uni-potsdam.de/v3.0/fam_mem.php?family_id=WRKY
CL3837.Contig5_All	FHA	FHA	-	http://plntfdb.bio.uni-potsdam.de/v3.0/fam_mem.php?family_id=FHA
Unigene353_All	ARR-B	G2-like,Myb_DNA-binding,Response_reg	CCT	http://plntfdb.bio.uni-potsdam.de/v3.0/fam_mem.php?family_id=ARR-B
CL73.Contig2_All	C3H	zf-CCCH	PHD,SNF2_N,zf-C2H2	http://plntfdb.bio.uni-potsdam.de/v3.0/fam_mem.php?family_id=C3H
Unigene30534_All	Alfin-like	Alfin-like	DDT,Homeobox,JmjC,JmjN	http://plntfdb.bio.uni-potsdam.de/v3.0/fam_mem.php?family_id=Alfin-like
CL900.Contig2_All	LOB	DUF260	-	http://plntfdb.bio.uni-potsdam.de/v3.0/fam_mem.php?family_id=LOB
CL2701.Contig3_All	MYB	Myb_DNA-binding	ARID,Response_reg,SNF2_N	http://plntfdb.bio.uni-potsdam.de/v3.0/fam_mem.php?family_id=MYB
CL714.Contig12_All	G2-like	G2-like	Response_reg	http://plntfdb.bio.uni-potsdam.de/v3.0/fam_mem.php?family_id=G2-like
CL174.Contig2_All	C3H	zf-CCCH	PHD,SNF2_N,zf-C2H2	http://plntfdb.bio.uni-potsdam.de/v3.0/fam_mem.php?family_id=C3H
Unigene26099_All	Tify	tify	GATA	http://plntfdb.bio.uni-potsdam.de/v3.0/fam_mem.php?family_id=Tify
CL1833.Contig6_All	SBP	SBP	-	http://plntfdb.bio.uni-potsdam.de/v3.0/fam_mem.php?family_id=SBP
CL3150.Contig1_All	ABI3VP1	B3	AP2,Auxin_resp	http://plntfdb.bio.uni-potsdam.de/v3.0/fam_mem.php?family_id=ABI3VP1
CL73.Contig5_All	C3H	zf-CCCH	PHD,SNF2_N,zf-C2H2	http://plntfdb.bio.uni-potsdam.de/v3.0/fam_mem.php?family_id=C3H
Unigene29697_All	C2H2	zf-C2H2	PHD	http://plntfdb.bio.uni-potsdam.de/v3.0/fam_mem.php?family_id=C2H2
CL6955.Contig2_All	C2C2-GATA	GATA	-	http://plntfdb.bio.uni-potsdam.de/v3.0/fam_mem.php?family_id=C2C2-GATA
CL7002.Contig4_All	G2-like	G2-like	Response_reg	http://plntfdb.bio.uni-potsdam.de/v3.0/fam_mem.php?family_id=G2-like
CL926.Contig13_All	WRKY	WRKY	-	http://plntfdb.bio.uni-potsdam.de/v3.0/fam_mem.php?family_id=WRKY
CL2768.Contig10_All	bHLH	HLH	-	http://plntfdb.bio.uni-potsdam.de/v3.0/fam_mem.php?family_id=bHLH
CL555.Contig14_All	BBR/BPC	GAGA_bind	-	http://plntfdb.bio.uni-potsdam.de/v3.0/fam_mem.php?family_id=BBR/BPC
CL10584.Contig23_All	MYB	Myb_DNA-binding	ARID,Response_reg,SNF2_N	http://plntfdb.bio.uni-potsdam.de/v3.0/fam_mem.php?family_id=MYB
CL3356.Contig5_All	TCP	TCP	-	http://plntfdb.bio.uni-potsdam.de/v3.0/fam_mem.php?family_id=TCP
Unigene39245_All	bZIP	bZIP_1,bZIP_2,bZIP_Maf	HLH	http://plntfdb.bio.uni-potsdam.de/v3.0/fam_mem.php?family_id=bZIP
CL10960.Contig6_All	TCP	TCP	-	http://plntfdb.bio.uni-potsdam.de/v3.0/fam_mem.php?family_id=TCP
CL10208.Contig3_All	LIM	LIM	-	http://plntfdb.bio.uni-potsdam.de/v3.0/fam_mem.php?family_id=LIM
CL2056.Contig15_All	bHLH	HLH	-	http://plntfdb.bio.uni-potsdam.de/v3.0/fam_mem.php?family_id=bHLH
CL5701.Contig9_All	bHLH	HLH	-	http://plntfdb.bio.uni-potsdam.de/v3.0/fam_mem.php?family_id=bHLH
CL4714.Contig2_All	Alfin-like	Alfin-like	DDT,Homeobox,JmjC,JmjN	http://plntfdb.bio.uni-potsdam.de/v3.0/fam_mem.php?family_id=Alfin-like
Unigene3498_All	NAC	NAM	-	http://plntfdb.bio.uni-potsdam.de/v3.0/fam_mem.php?family_id=NAC
Unigene21642_All	GRAS	GRAS	-	http://plntfdb.bio.uni-potsdam.de/v3.0/fam_mem.php?family_id=GRAS
CL6801.Contig13_All	ABI3VP1	B3	AP2,Auxin_resp	http://plntfdb.bio.uni-potsdam.de/v3.0/fam_mem.php?family_id=ABI3VP1
CL2674.Contig6_All	GRF	QLQ,WRC	-	http://plntfdb.bio.uni-potsdam.de/v3.0/fam_mem.php?family_id=GRF
Unigene28856_All	WRKY	WRKY	-	http://plntfdb.bio.uni-potsdam.de/v3.0/fam_mem.php?family_id=WRKY
Unigene5034_All	G2-like	G2-like	Response_reg	http://plntfdb.bio.uni-potsdam.de/v3.0/fam_mem.php?family_id=G2-like
Unigene7117_All	TAZ	zf-TAZ	PHD	http://plntfdb.bio.uni-potsdam.de/v3.0/fam_mem.php?family_id=TAZ
CL7625.Contig6_All	bHLH	HLH	-	http://plntfdb.bio.uni-potsdam.de/v3.0/fam_mem.php?family_id=bHLH
Unigene6535_All	C3H	zf-CCCH	PHD,SNF2_N,zf-C2H2	http://plntfdb.bio.uni-potsdam.de/v3.0/fam_mem.php?family_id=C3H
Unigene2137_All	bHLH	HLH	-	http://plntfdb.bio.uni-potsdam.de/v3.0/fam_mem.php?family_id=bHLH
CL10672.Contig3_All	C2H2	zf-C2H2	PHD	http://plntfdb.bio.uni-potsdam.de/v3.0/fam_mem.php?family_id=C2H2
CL236.Contig10_All	AP2-EREBP	AP2	-	http://plntfdb.bio.uni-potsdam.de/v3.0/fam_mem.php?family_id=AP2-EREBP
Unigene38492_All	TUB	Tub	-	http://plntfdb.bio.uni-potsdam.de/v3.0/fam_mem.php?family_id=TUB
CL871.Contig1_All	MYB	Myb_DNA-binding	ARID,Response_reg,SNF2_N	http://plntfdb.bio.uni-potsdam.de/v3.0/fam_mem.php?family_id=MYB
CL1497.Contig5_All	bHLH	HLH	-	http://plntfdb.bio.uni-potsdam.de/v3.0/fam_mem.php?family_id=bHLH
Unigene25856_All	bHLH	HLH	-	http://plntfdb.bio.uni-potsdam.de/v3.0/fam_mem.php?family_id=bHLH
CL1981.Contig1_All	Trihelix	trihelix	-	http://plntfdb.bio.uni-potsdam.de/v3.0/fam_mem.php?family_id=Trihelix
CL4165.Contig7_All	MYB	Myb_DNA-binding	ARID,Response_reg,SNF2_N	http://plntfdb.bio.uni-potsdam.de/v3.0/fam_mem.php?family_id=MYB
CL6853.Contig2_All	GRF	QLQ,WRC	-	http://plntfdb.bio.uni-potsdam.de/v3.0/fam_mem.php?family_id=GRF
CL1904.Contig6_All	ARF	Auxin_resp	-	http://plntfdb.bio.uni-potsdam.de/v3.0/fam_mem.php?family_id=ARF
CL6363.Contig1_All	MYB	Myb_DNA-binding	ARID,Response_reg,SNF2_N	http://plntfdb.bio.uni-potsdam.de/v3.0/fam_mem.php?family_id=MYB
CL5383.Contig4_All	GRF	QLQ,WRC	-	http://plntfdb.bio.uni-potsdam.de/v3.0/fam_mem.php?family_id=GRF
CL9685.Contig2_All	G2-like	G2-like	Response_reg	http://plntfdb.bio.uni-potsdam.de/v3.0/fam_mem.php?family_id=G2-like
CL85.Contig14_All	MYB	Myb_DNA-binding	ARID,Response_reg,SNF2_N	http://plntfdb.bio.uni-potsdam.de/v3.0/fam_mem.php?family_id=MYB
CL318.Contig19_All	ABI3VP1	B3	AP2,Auxin_resp	http://plntfdb.bio.uni-potsdam.de/v3.0/fam_mem.php?family_id=ABI3VP1
CL5205.Contig4_All	C2H2	zf-C2H2	PHD	http://plntfdb.bio.uni-potsdam.de/v3.0/fam_mem.php?family_id=C2H2
CL1021.Contig3_All	MADS	SRF-TF	-	http://plntfdb.bio.uni-potsdam.de/v3.0/fam_mem.php?family_id=MADS
CL5843.Contig4_All	C2C2-Dof	zf-Dof	-	http://plntfdb.bio.uni-potsdam.de/v3.0/fam_mem.php?family_id=C2C2-Dof
CL2123.Contig4_All	C2C2-Dof	zf-Dof	-	http://plntfdb.bio.uni-potsdam.de/v3.0/fam_mem.php?family_id=C2C2-Dof
CL6363.Contig2_All	MYB	Myb_DNA-binding	ARID,Response_reg,SNF2_N	http://plntfdb.bio.uni-potsdam.de/v3.0/fam_mem.php?family_id=MYB
CL10501.Contig2_All	MYB	Myb_DNA-binding	ARID,Response_reg,SNF2_N	http://plntfdb.bio.uni-potsdam.de/v3.0/fam_mem.php?family_id=MYB
CL1833.Contig2_All	SBP	SBP	-	http://plntfdb.bio.uni-potsdam.de/v3.0/fam_mem.php?family_id=SBP
CL8661.Contig3_All	MYB	Myb_DNA-binding	ARID,Response_reg,SNF2_N	http://plntfdb.bio.uni-potsdam.de/v3.0/fam_mem.php?family_id=MYB
Unigene16999_All	C2C2-GATA	GATA	-	http://plntfdb.bio.uni-potsdam.de/v3.0/fam_mem.php?family_id=C2C2-GATA
CL4465.Contig1_All	PLATZ	PLATZ	-	http://plntfdb.bio.uni-potsdam.de/v3.0/fam_mem.php?family_id=PLATZ
CL4478.Contig4_All	GRAS	GRAS	-	http://plntfdb.bio.uni-potsdam.de/v3.0/fam_mem.php?family_id=GRAS
CL6605.Contig1_All	C2H2	zf-C2H2	PHD	http://plntfdb.bio.uni-potsdam.de/v3.0/fam_mem.php?family_id=C2H2
CL2690.Contig2_All	PLATZ	PLATZ	-	http://plntfdb.bio.uni-potsdam.de/v3.0/fam_mem.php?family_id=PLATZ
CL373.Contig2_All	LOB	DUF260	-	http://plntfdb.bio.uni-potsdam.de/v3.0/fam_mem.php?family_id=LOB
CL5026.Contig7_All	WRKY	WRKY	-	http://plntfdb.bio.uni-potsdam.de/v3.0/fam_mem.php?family_id=WRKY
CL2644.Contig9_All	TIG	TIG	-	http://plntfdb.bio.uni-potsdam.de/v3.0/fam_mem.php?family_id=TIG
CL6554.Contig5_All	AP2-EREBP	AP2	-	http://plntfdb.bio.uni-potsdam.de/v3.0/fam_mem.php?family_id=AP2-EREBP
CL386.Contig6_All	C2C2-CO-like	CCT,zf-B_box	GATA,PLATZ	http://plntfdb.bio.uni-potsdam.de/v3.0/fam_mem.php?family_id=C2C2-CO-like
Unigene499_All	LOB	DUF260	-	http://plntfdb.bio.uni-potsdam.de/v3.0/fam_mem.php?family_id=LOB
CL5799.Contig2_All	Trihelix	trihelix	-	http://plntfdb.bio.uni-potsdam.de/v3.0/fam_mem.php?family_id=Trihelix
Unigene22743_All	bZIP	bZIP_1,bZIP_2,bZIP_Maf	HLH	http://plntfdb.bio.uni-potsdam.de/v3.0/fam_mem.php?family_id=bZIP
CL6009.Contig2_All	WRKY	WRKY	-	http://plntfdb.bio.uni-potsdam.de/v3.0/fam_mem.php?family_id=WRKY
CL10492.Contig21_All	ARF	Auxin_resp	-	http://plntfdb.bio.uni-potsdam.de/v3.0/fam_mem.php?family_id=ARF
CL2321.Contig2_All	C3H	zf-CCCH	PHD,SNF2_N,zf-C2H2	http://plntfdb.bio.uni-potsdam.de/v3.0/fam_mem.php?family_id=C3H
CL192.Contig1_All	WRKY	WRKY	-	http://plntfdb.bio.uni-potsdam.de/v3.0/fam_mem.php?family_id=WRKY
CL5797.Contig3_All	ABI3VP1	B3	AP2,Auxin_resp	http://plntfdb.bio.uni-potsdam.de/v3.0/fam_mem.php?family_id=ABI3VP1
CL7207.Contig1_All	bHLH	HLH	-	http://plntfdb.bio.uni-potsdam.de/v3.0/fam_mem.php?family_id=bHLH
Unigene24474_All	MADS	SRF-TF	-	http://plntfdb.bio.uni-potsdam.de/v3.0/fam_mem.php?family_id=MADS
Unigene32118_All	C2H2	zf-C2H2	PHD	http://plntfdb.bio.uni-potsdam.de/v3.0/fam_mem.php?family_id=C2H2
CL10033.Contig6_All	MYB	Myb_DNA-binding	ARID,Response_reg,SNF2_N	http://plntfdb.bio.uni-potsdam.de/v3.0/fam_mem.php?family_id=MYB
CL555.Contig20_All	BBR/BPC	GAGA_bind	-	http://plntfdb.bio.uni-potsdam.de/v3.0/fam_mem.php?family_id=BBR/BPC
CL3814.Contig2_All	ARR-B	G2-like,Myb_DNA-binding,Response_reg	CCT	http://plntfdb.bio.uni-potsdam.de/v3.0/fam_mem.php?family_id=ARR-B
CL624.Contig14_All	FHA	FHA	-	http://plntfdb.bio.uni-potsdam.de/v3.0/fam_mem.php?family_id=FHA
Unigene996_All	AP2-EREBP	AP2	-	http://plntfdb.bio.uni-potsdam.de/v3.0/fam_mem.php?family_id=AP2-EREBP
Unigene3192_All	C3H	zf-CCCH	PHD,SNF2_N,zf-C2H2	http://plntfdb.bio.uni-potsdam.de/v3.0/fam_mem.php?family_id=C3H
CL6063.Contig3_All	MYB	Myb_DNA-binding	ARID,Response_reg,SNF2_N	http://plntfdb.bio.uni-potsdam.de/v3.0/fam_mem.php?family_id=MYB
CL1374.Contig8_All	Trihelix	trihelix	-	http://plntfdb.bio.uni-potsdam.de/v3.0/fam_mem.php?family_id=Trihelix
CL2784.Contig2_All	AP2-EREBP	AP2	-	http://plntfdb.bio.uni-potsdam.de/v3.0/fam_mem.php?family_id=AP2-EREBP
Unigene30462_All	MYB	Myb_DNA-binding	ARID,Response_reg,SNF2_N	http://plntfdb.bio.uni-potsdam.de/v3.0/fam_mem.php?family_id=MYB
CL2644.Contig14_All	TIG	TIG	-	http://plntfdb.bio.uni-potsdam.de/v3.0/fam_mem.php?family_id=TIG
CL2956.Contig16_All	ARF	Auxin_resp	-	http://plntfdb.bio.uni-potsdam.de/v3.0/fam_mem.php?family_id=ARF
Unigene28756_All	LOB	DUF260	-	http://plntfdb.bio.uni-potsdam.de/v3.0/fam_mem.php?family_id=LOB
CL2363.Contig5_All	ARR-B	G2-like,Myb_DNA-binding,Response_reg	CCT	http://plntfdb.bio.uni-potsdam.de/v3.0/fam_mem.php?family_id=ARR-B
CL1470.Contig5_All	MYB	Myb_DNA-binding	ARID,Response_reg,SNF2_N	http://plntfdb.bio.uni-potsdam.de/v3.0/fam_mem.php?family_id=MYB
Unigene20484_All	ARF	Auxin_resp	-	http://plntfdb.bio.uni-potsdam.de/v3.0/fam_mem.php?family_id=ARF
CL5887.Contig14_All	ARF	Auxin_resp	-	http://plntfdb.bio.uni-potsdam.de/v3.0/fam_mem.php?family_id=ARF
CL2480.Contig7_All	Tify	tify	GATA	http://plntfdb.bio.uni-potsdam.de/v3.0/fam_mem.php?family_id=Tify
CL975.Contig12_All	Tify	tify	GATA	http://plntfdb.bio.uni-potsdam.de/v3.0/fam_mem.php?family_id=Tify
CL2127.Contig3_All	ARF	Auxin_resp	-	http://plntfdb.bio.uni-potsdam.de/v3.0/fam_mem.php?family_id=ARF
CL10447.Contig2_All	GRAS	GRAS	-	http://plntfdb.bio.uni-potsdam.de/v3.0/fam_mem.php?family_id=GRAS
CL5070.Contig4_All	LFY	FLO_LFY	-	http://plntfdb.bio.uni-potsdam.de/v3.0/fam_mem.php?family_id=LFY
Unigene821_All	FAR1	FAR1	-	http://plntfdb.bio.uni-potsdam.de/v3.0/fam_mem.php?family_id=FAR1
CL1959.Contig4_All	Trihelix	trihelix	-	http://plntfdb.bio.uni-potsdam.de/v3.0/fam_mem.php?family_id=Trihelix
CL7673.Contig5_All	MYB	Myb_DNA-binding	ARID,Response_reg,SNF2_N	http://plntfdb.bio.uni-potsdam.de/v3.0/fam_mem.php?family_id=MYB
Unigene26783_All	MADS	SRF-TF	-	http://plntfdb.bio.uni-potsdam.de/v3.0/fam_mem.php?family_id=MADS
Unigene37712_All	ABI3VP1	B3	AP2,Auxin_resp	http://plntfdb.bio.uni-potsdam.de/v3.0/fam_mem.php?family_id=ABI3VP1
CL647.Contig2_All	NAC	NAM	-	http://plntfdb.bio.uni-potsdam.de/v3.0/fam_mem.php?family_id=NAC
Unigene13776_All	C3H	zf-CCCH	PHD,SNF2_N,zf-C2H2	http://plntfdb.bio.uni-potsdam.de/v3.0/fam_mem.php?family_id=C3H
Unigene23502_All	Alfin-like	Alfin-like	DDT,Homeobox,JmjC,JmjN	http://plntfdb.bio.uni-potsdam.de/v3.0/fam_mem.php?family_id=Alfin-like
Unigene20547_All	MYB	Myb_DNA-binding	ARID,Response_reg,SNF2_N	http://plntfdb.bio.uni-potsdam.de/v3.0/fam_mem.php?family_id=MYB
CL473.Contig2_All	C2C2-GATA	GATA	-	http://plntfdb.bio.uni-potsdam.de/v3.0/fam_mem.php?family_id=C2C2-GATA
Unigene28884_All	SAP	STER_AP	-	http://plntfdb.bio.uni-potsdam.de/v3.0/fam_mem.php?family_id=SAP
CL2956.Contig6_All	C2H2	zf-C2H2	PHD	http://plntfdb.bio.uni-potsdam.de/v3.0/fam_mem.php?family_id=C2H2
CL8712.Contig1_All	MADS	SRF-TF	-	http://plntfdb.bio.uni-potsdam.de/v3.0/fam_mem.php?family_id=MADS
CL1266.Contig11_All	bHLH	HLH	-	http://plntfdb.bio.uni-potsdam.de/v3.0/fam_mem.php?family_id=bHLH
CL2127.Contig12_All	ARF	Auxin_resp	-	http://plntfdb.bio.uni-potsdam.de/v3.0/fam_mem.php?family_id=ARF
CL3155.Contig5_All	AP2-EREBP	AP2	-	http://plntfdb.bio.uni-potsdam.de/v3.0/fam_mem.php?family_id=AP2-EREBP
CL2977.Contig1_All	Trihelix	trihelix	-	http://plntfdb.bio.uni-potsdam.de/v3.0/fam_mem.php?family_id=Trihelix
CL10782.Contig2_All	NAC	NAM	-	http://plntfdb.bio.uni-potsdam.de/v3.0/fam_mem.php?family_id=NAC
CL6405.Contig3_All	Sigma70-like	Sigma70_r2,Sigma70_r3,Sigma70_r4	-	http://plntfdb.bio.uni-potsdam.de/v3.0/fam_mem.php?family_id=Sigma70-like
CL10319.Contig2_All	mTERF	mTERF	-	http://plntfdb.bio.uni-potsdam.de/v3.0/fam_mem.php?family_id=mTERF
Unigene7929_All	E2F-DP	E2F_TDP	-	http://plntfdb.bio.uni-potsdam.de/v3.0/fam_mem.php?family_id=E2F-DP
CL6473.Contig1_All	C2C2-Dof	zf-Dof	-	http://plntfdb.bio.uni-potsdam.de/v3.0/fam_mem.php?family_id=C2C2-Dof
Unigene7322_All	C3H	zf-CCCH	PHD,SNF2_N,zf-C2H2	http://plntfdb.bio.uni-potsdam.de/v3.0/fam_mem.php?family_id=C3H
CL2130.Contig7_All	C2C2-GATA	GATA	-	http://plntfdb.bio.uni-potsdam.de/v3.0/fam_mem.php?family_id=C2C2-GATA
CL2881.Contig1_All	AP2-EREBP	AP2	-	http://plntfdb.bio.uni-potsdam.de/v3.0/fam_mem.php?family_id=AP2-EREBP
CL4211.Contig6_All	bHLH	HLH	-	http://plntfdb.bio.uni-potsdam.de/v3.0/fam_mem.php?family_id=bHLH
CL85.Contig2_All	MYB	Myb_DNA-binding	ARID,Response_reg,SNF2_N	http://plntfdb.bio.uni-potsdam.de/v3.0/fam_mem.php?family_id=MYB
CL2308.Contig6_All	bHLH	HLH	-	http://plntfdb.bio.uni-potsdam.de/v3.0/fam_mem.php?family_id=bHLH
Unigene18768_All	WRKY	WRKY	-	http://plntfdb.bio.uni-potsdam.de/v3.0/fam_mem.php?family_id=WRKY
Unigene29523_All	mTERF	mTERF	-	http://plntfdb.bio.uni-potsdam.de/v3.0/fam_mem.php?family_id=mTERF
CL2123.Contig1_All	C2C2-Dof	zf-Dof	-	http://plntfdb.bio.uni-potsdam.de/v3.0/fam_mem.php?family_id=C2C2-Dof
CL1571.Contig19_All	C3H	zf-CCCH	PHD,SNF2_N,zf-C2H2	http://plntfdb.bio.uni-potsdam.de/v3.0/fam_mem.php?family_id=C3H
CL318.Contig1_All	ABI3VP1	B3	AP2,Auxin_resp	http://plntfdb.bio.uni-potsdam.de/v3.0/fam_mem.php?family_id=ABI3VP1
CL7395.Contig11_All	C3H	zf-CCCH	PHD,SNF2_N,zf-C2H2	http://plntfdb.bio.uni-potsdam.de/v3.0/fam_mem.php?family_id=C3H
CL1967.Contig6_All	VARL	VARL	-	http://plntfdb.bio.uni-potsdam.de/v3.0/fam_mem.php?family_id=VARL
Unigene14408_All	PLATZ	PLATZ	-	http://plntfdb.bio.uni-potsdam.de/v3.0/fam_mem.php?family_id=PLATZ
CL160.Contig18_All	bHLH	HLH	-	http://plntfdb.bio.uni-potsdam.de/v3.0/fam_mem.php?family_id=bHLH
Unigene19995_All	MYB	Myb_DNA-binding	ARID,Response_reg,SNF2_N	http://plntfdb.bio.uni-potsdam.de/v3.0/fam_mem.php?family_id=MYB
CL4928.Contig2_All	C3H	zf-CCCH	PHD,SNF2_N,zf-C2H2	http://plntfdb.bio.uni-potsdam.de/v3.0/fam_mem.php?family_id=C3H
Unigene1113_All	NAC	NAM	-	http://plntfdb.bio.uni-potsdam.de/v3.0/fam_mem.php?family_id=NAC
Unigene25859_All	bHLH	HLH	-	http://plntfdb.bio.uni-potsdam.de/v3.0/fam_mem.php?family_id=bHLH
CL4220.Contig2_All	G2-like	G2-like	Response_reg	http://plntfdb.bio.uni-potsdam.de/v3.0/fam_mem.php?family_id=G2-like
Unigene10990_All	AP2-EREBP	AP2	-	http://plntfdb.bio.uni-potsdam.de/v3.0/fam_mem.php?family_id=AP2-EREBP
CL1959.Contig9_All	Trihelix	trihelix	-	http://plntfdb.bio.uni-potsdam.de/v3.0/fam_mem.php?family_id=Trihelix
Unigene20889_All	BSD	BSD	-	http://plntfdb.bio.uni-potsdam.de/v3.0/fam_mem.php?family_id=BSD
CL8579.Contig2_All	mTERF	mTERF	-	http://plntfdb.bio.uni-potsdam.de/v3.0/fam_mem.php?family_id=mTERF
Unigene8345_All	C3H	zf-CCCH	PHD,SNF2_N,zf-C2H2	http://plntfdb.bio.uni-potsdam.de/v3.0/fam_mem.php?family_id=C3H
CL6089.Contig21_All	PLATZ	PLATZ	-	http://plntfdb.bio.uni-potsdam.de/v3.0/fam_mem.php?family_id=PLATZ
Unigene30268_All	LOB	DUF260	-	http://plntfdb.bio.uni-potsdam.de/v3.0/fam_mem.php?family_id=LOB
CL1222.Contig4_All	MADS	SRF-TF	-	http://plntfdb.bio.uni-potsdam.de/v3.0/fam_mem.php?family_id=MADS
CL3407.Contig1_All	AP2-EREBP	AP2	-	http://plntfdb.bio.uni-potsdam.de/v3.0/fam_mem.php?family_id=AP2-EREBP
CL174.Contig7_All	C3H	zf-CCCH	PHD,SNF2_N,zf-C2H2	http://plntfdb.bio.uni-potsdam.de/v3.0/fam_mem.php?family_id=C3H
CL6979.Contig3_All	MYB	Myb_DNA-binding	ARID,Response_reg,SNF2_N	http://plntfdb.bio.uni-potsdam.de/v3.0/fam_mem.php?family_id=MYB
CL2211.Contig4_All	AP2-EREBP	AP2	-	http://plntfdb.bio.uni-potsdam.de/v3.0/fam_mem.php?family_id=AP2-EREBP
Unigene18242_All	AP2-EREBP	AP2	-	http://plntfdb.bio.uni-potsdam.de/v3.0/fam_mem.php?family_id=AP2-EREBP
CL5026.Contig8_All	WRKY	WRKY	-	http://plntfdb.bio.uni-potsdam.de/v3.0/fam_mem.php?family_id=WRKY
CL4380.Contig3_All	MYB	Myb_DNA-binding	ARID,Response_reg,SNF2_N	http://plntfdb.bio.uni-potsdam.de/v3.0/fam_mem.php?family_id=MYB
CL2644.Contig3_All	TIG	TIG	-	http://plntfdb.bio.uni-potsdam.de/v3.0/fam_mem.php?family_id=TIG
CL245.Contig6_All	MYB	Myb_DNA-binding	ARID,Response_reg,SNF2_N	http://plntfdb.bio.uni-potsdam.de/v3.0/fam_mem.php?family_id=MYB
CL1510.Contig13_All	C2C2-Dof	zf-Dof	-	http://plntfdb.bio.uni-potsdam.de/v3.0/fam_mem.php?family_id=C2C2-Dof
CL5515.Contig1_All	MYB	Myb_DNA-binding	ARID,Response_reg,SNF2_N	http://plntfdb.bio.uni-potsdam.de/v3.0/fam_mem.php?family_id=MYB
CL8354.Contig2_All	C3H	zf-CCCH	PHD,SNF2_N,zf-C2H2	http://plntfdb.bio.uni-potsdam.de/v3.0/fam_mem.php?family_id=C3H
CL871.Contig29_All	MYB	Myb_DNA-binding	ARID,Response_reg,SNF2_N	http://plntfdb.bio.uni-potsdam.de/v3.0/fam_mem.php?family_id=MYB
Unigene13209_All	C2C2-GATA	GATA	-	http://plntfdb.bio.uni-potsdam.de/v3.0/fam_mem.php?family_id=C2C2-GATA
Unigene10243_All	bZIP	bZIP_1,bZIP_2,bZIP_Maf	HLH	http://plntfdb.bio.uni-potsdam.de/v3.0/fam_mem.php?family_id=bZIP
CL3555.Contig5_All	WRKY	WRKY	-	http://plntfdb.bio.uni-potsdam.de/v3.0/fam_mem.php?family_id=WRKY
CL9916.Contig29_All	TUB	Tub	-	http://plntfdb.bio.uni-potsdam.de/v3.0/fam_mem.php?family_id=TUB
CL449.Contig4_All	BES1	DUF822	-	http://plntfdb.bio.uni-potsdam.de/v3.0/fam_mem.php?family_id=BES1
CL3165.Contig2_All	FHA	FHA	-	http://plntfdb.bio.uni-potsdam.de/v3.0/fam_mem.php?family_id=FHA
Unigene26647_All	SBP	SBP	-	http://plntfdb.bio.uni-potsdam.de/v3.0/fam_mem.php?family_id=SBP
CL7804.Contig3_All	bHLH	HLH	-	http://plntfdb.bio.uni-potsdam.de/v3.0/fam_mem.php?family_id=bHLH
CL10033.Contig1_All	MYB	Myb_DNA-binding	ARID,Response_reg,SNF2_N	http://plntfdb.bio.uni-potsdam.de/v3.0/fam_mem.php?family_id=MYB
CL2784.Contig4_All	AP2-EREBP	AP2	-	http://plntfdb.bio.uni-potsdam.de/v3.0/fam_mem.php?family_id=AP2-EREBP
CL6801.Contig10_All	ABI3VP1	B3	AP2,Auxin_resp	http://plntfdb.bio.uni-potsdam.de/v3.0/fam_mem.php?family_id=ABI3VP1
CL3837.Contig3_All	FHA	FHA	-	http://plntfdb.bio.uni-potsdam.de/v3.0/fam_mem.php?family_id=FHA
CL2737.Contig8_All	WRKY	WRKY	-	http://plntfdb.bio.uni-potsdam.de/v3.0/fam_mem.php?family_id=WRKY
CL3717.Contig2_All	bHLH	HLH	-	http://plntfdb.bio.uni-potsdam.de/v3.0/fam_mem.php?family_id=bHLH
CL1497.Contig1_All	bHLH	HLH	-	http://plntfdb.bio.uni-potsdam.de/v3.0/fam_mem.php?family_id=bHLH
Unigene21446_All	GRAS	GRAS	-	http://plntfdb.bio.uni-potsdam.de/v3.0/fam_mem.php?family_id=GRAS
CL9916.Contig25_All	TUB	Tub	-	http://plntfdb.bio.uni-potsdam.de/v3.0/fam_mem.php?family_id=TUB
CL6249.Contig4_All	MYB	Myb_DNA-binding	ARID,Response_reg,SNF2_N	http://plntfdb.bio.uni-potsdam.de/v3.0/fam_mem.php?family_id=MYB
CL3393.Contig2_All	SBP	SBP	-	http://plntfdb.bio.uni-potsdam.de/v3.0/fam_mem.php?family_id=SBP
CL6149.Contig3_All	NAC	NAM	-	http://plntfdb.bio.uni-potsdam.de/v3.0/fam_mem.php?family_id=NAC
CL4419.Contig11_All	NAC	NAM	-	http://plntfdb.bio.uni-potsdam.de/v3.0/fam_mem.php?family_id=NAC
CL6269.Contig1_All	HSF	HSF_DNA-bind	-	http://plntfdb.bio.uni-potsdam.de/v3.0/fam_mem.php?family_id=HSF
CL6040.Contig1_All	WRKY	WRKY	-	http://plntfdb.bio.uni-potsdam.de/v3.0/fam_mem.php?family_id=WRKY
CL4938.Contig2_All	AP2-EREBP	AP2	-	http://plntfdb.bio.uni-potsdam.de/v3.0/fam_mem.php?family_id=AP2-EREBP
Unigene16526_All	bZIP	bZIP_1,bZIP_2,bZIP_Maf	HLH	http://plntfdb.bio.uni-potsdam.de/v3.0/fam_mem.php?family_id=bZIP
CL1072.Contig5_All	Tify	tify	GATA	http://plntfdb.bio.uni-potsdam.de/v3.0/fam_mem.php?family_id=Tify
CL4714.Contig8_All	Alfin-like	Alfin-like	DDT,Homeobox,JmjC,JmjN	http://plntfdb.bio.uni-potsdam.de/v3.0/fam_mem.php?family_id=Alfin-like
CL2380.Contig4_All	G2-like	G2-like	Response_reg	http://plntfdb.bio.uni-potsdam.de/v3.0/fam_mem.php?family_id=G2-like
Unigene140_All	C2C2-Dof	zf-Dof	-	http://plntfdb.bio.uni-potsdam.de/v3.0/fam_mem.php?family_id=C2C2-Dof
CL1021.Contig5_All	MADS	SRF-TF	-	http://plntfdb.bio.uni-potsdam.de/v3.0/fam_mem.php?family_id=MADS
CL6031.Contig3_All	MYB	Myb_DNA-binding	ARID,Response_reg,SNF2_N	http://plntfdb.bio.uni-potsdam.de/v3.0/fam_mem.php?family_id=MYB
CL2349.Contig1_All	E2F-DP	E2F_TDP	-	http://plntfdb.bio.uni-potsdam.de/v3.0/fam_mem.php?family_id=E2F-DP
Unigene2590_All	LOB	DUF260	-	http://plntfdb.bio.uni-potsdam.de/v3.0/fam_mem.php?family_id=LOB
Unigene3234_All	E2F-DP	E2F_TDP	-	http://plntfdb.bio.uni-potsdam.de/v3.0/fam_mem.php?family_id=E2F-DP
CL3140.Contig10_All	WRKY	WRKY	-	http://plntfdb.bio.uni-potsdam.de/v3.0/fam_mem.php?family_id=WRKY
CL2424.Contig4_All	NAC	NAM	-	http://plntfdb.bio.uni-potsdam.de/v3.0/fam_mem.php?family_id=NAC
Unigene28982_All	MYB	Myb_DNA-binding	ARID,Response_reg,SNF2_N	http://plntfdb.bio.uni-potsdam.de/v3.0/fam_mem.php?family_id=MYB
CL2316.Contig12_All	SBP	SBP	-	http://plntfdb.bio.uni-potsdam.de/v3.0/fam_mem.php?family_id=SBP
CL2274.Contig5_All	WRKY	WRKY	-	http://plntfdb.bio.uni-potsdam.de/v3.0/fam_mem.php?family_id=WRKY
Unigene12961_All	MYB	Myb_DNA-binding	ARID,Response_reg,SNF2_N	http://plntfdb.bio.uni-potsdam.de/v3.0/fam_mem.php?family_id=MYB
CL6089.Contig1_All	PLATZ	PLATZ	-	http://plntfdb.bio.uni-potsdam.de/v3.0/fam_mem.php?family_id=PLATZ
CL9980.Contig4_All	MYB	Myb_DNA-binding	ARID,Response_reg,SNF2_N	http://plntfdb.bio.uni-potsdam.de/v3.0/fam_mem.php?family_id=MYB
Unigene7198_All	Trihelix	trihelix	-	http://plntfdb.bio.uni-potsdam.de/v3.0/fam_mem.php?family_id=Trihelix
CL7631.Contig1_All	WRKY	WRKY	-	http://plntfdb.bio.uni-potsdam.de/v3.0/fam_mem.php?family_id=WRKY
CL5939.Contig2_All	AP2-EREBP	AP2	-	http://plntfdb.bio.uni-potsdam.de/v3.0/fam_mem.php?family_id=AP2-EREBP
CL10314.Contig2_All	C2C2-GATA	GATA	-	http://plntfdb.bio.uni-potsdam.de/v3.0/fam_mem.php?family_id=C2C2-GATA
CL390.Contig29_All	C3H	zf-CCCH	PHD,SNF2_N,zf-C2H2	http://plntfdb.bio.uni-potsdam.de/v3.0/fam_mem.php?family_id=C3H
Unigene16317_All	MYB	Myb_DNA-binding	ARID,Response_reg,SNF2_N	http://plntfdb.bio.uni-potsdam.de/v3.0/fam_mem.php?family_id=MYB
CL2425.Contig1_All	HSF	HSF_DNA-bind	-	http://plntfdb.bio.uni-potsdam.de/v3.0/fam_mem.php?family_id=HSF
CL2811.Contig6_All	bHLH	HLH	-	http://plntfdb.bio.uni-potsdam.de/v3.0/fam_mem.php?family_id=bHLH
CL5026.Contig5_All	WRKY	WRKY	-	http://plntfdb.bio.uni-potsdam.de/v3.0/fam_mem.php?family_id=WRKY
CL7048.Contig5_All	TCP	TCP	-	http://plntfdb.bio.uni-potsdam.de/v3.0/fam_mem.php?family_id=TCP
CL2944.Contig6_All	C2H2	zf-C2H2	PHD	http://plntfdb.bio.uni-potsdam.de/v3.0/fam_mem.php?family_id=C2H2
CL3941.Contig3_All	MYB	Myb_DNA-binding	ARID,Response_reg,SNF2_N	http://plntfdb.bio.uni-potsdam.de/v3.0/fam_mem.php?family_id=MYB
CL10819.Contig2_All	C2H2	zf-C2H2	PHD	http://plntfdb.bio.uni-potsdam.de/v3.0/fam_mem.php?family_id=C2H2
CL6236.Contig1_All	bHLH	HLH	-	http://plntfdb.bio.uni-potsdam.de/v3.0/fam_mem.php?family_id=bHLH
CL2109.Contig5_All	WRKY	WRKY	-	http://plntfdb.bio.uni-potsdam.de/v3.0/fam_mem.php?family_id=WRKY
CL2805.Contig5_All	bHLH	HLH	-	http://plntfdb.bio.uni-potsdam.de/v3.0/fam_mem.php?family_id=bHLH
CL5701.Contig18_All	bHLH	HLH	-	http://plntfdb.bio.uni-potsdam.de/v3.0/fam_mem.php?family_id=bHLH
CL1875.Contig2_All	HSF	HSF_DNA-bind	-	http://plntfdb.bio.uni-potsdam.de/v3.0/fam_mem.php?family_id=HSF
CL871.Contig16_All	MYB	Myb_DNA-binding	ARID,Response_reg,SNF2_N	http://plntfdb.bio.uni-potsdam.de/v3.0/fam_mem.php?family_id=MYB
Unigene24054_All	HB	Homeobox,KNOX1,KNOX2	-	http://plntfdb.bio.uni-potsdam.de/v3.0/fam_mem.php?family_id=HB
CL5893.Contig3_All	WRKY	WRKY	-	http://plntfdb.bio.uni-potsdam.de/v3.0/fam_mem.php?family_id=WRKY
CL3208.Contig1_All	WRKY	WRKY	-	http://plntfdb.bio.uni-potsdam.de/v3.0/fam_mem.php?family_id=WRKY
Unigene5400_All	E2F-DP	E2F_TDP	-	http://plntfdb.bio.uni-potsdam.de/v3.0/fam_mem.php?family_id=E2F-DP
CL9916.Contig56_All	TUB	Tub	-	http://plntfdb.bio.uni-potsdam.de/v3.0/fam_mem.php?family_id=TUB
CL8079.Contig1_All	C3H	zf-CCCH	PHD,SNF2_N,zf-C2H2	http://plntfdb.bio.uni-potsdam.de/v3.0/fam_mem.php?family_id=C3H
CL3351.Contig2_All	WRKY	WRKY	-	http://plntfdb.bio.uni-potsdam.de/v3.0/fam_mem.php?family_id=WRKY
Unigene32776_All	MYB	Myb_DNA-binding	ARID,Response_reg,SNF2_N	http://plntfdb.bio.uni-potsdam.de/v3.0/fam_mem.php?family_id=MYB
CL1072.Contig3_All	Tify	tify	GATA	http://plntfdb.bio.uni-potsdam.de/v3.0/fam_mem.php?family_id=Tify
Unigene7556_All	CAMTA	CG-1,IQ	-	http://plntfdb.bio.uni-potsdam.de/v3.0/fam_mem.php?family_id=CAMTA
CL174.Contig14_All	C3H	zf-CCCH	PHD,SNF2_N,zf-C2H2	http://plntfdb.bio.uni-potsdam.de/v3.0/fam_mem.php?family_id=C3H
CL1524.Contig7_All	bHLH	HLH	-	http://plntfdb.bio.uni-potsdam.de/v3.0/fam_mem.php?family_id=bHLH
Unigene12204_All	OFP	Ovate	-	http://plntfdb.bio.uni-potsdam.de/v3.0/fam_mem.php?family_id=OFP
CL236.Contig11_All	AP2-EREBP	AP2	-	http://plntfdb.bio.uni-potsdam.de/v3.0/fam_mem.php?family_id=AP2-EREBP
Unigene9138_All	Trihelix	trihelix	-	http://plntfdb.bio.uni-potsdam.de/v3.0/fam_mem.php?family_id=Trihelix
CL2380.Contig7_All	G2-like	G2-like	Response_reg	http://plntfdb.bio.uni-potsdam.de/v3.0/fam_mem.php?family_id=G2-like
CL1809.Contig2_All	MYB	Myb_DNA-binding	ARID,Response_reg,SNF2_N	http://plntfdb.bio.uni-potsdam.de/v3.0/fam_mem.php?family_id=MYB
CL1645.Contig3_All	FAR1	FAR1	-	http://plntfdb.bio.uni-potsdam.de/v3.0/fam_mem.php?family_id=FAR1
CL1400.Contig4_All	C2C2-Dof	zf-Dof	-	http://plntfdb.bio.uni-potsdam.de/v3.0/fam_mem.php?family_id=C2C2-Dof
CL1126.Contig2_All	HSF	HSF_DNA-bind	-	http://plntfdb.bio.uni-potsdam.de/v3.0/fam_mem.php?family_id=HSF
CL386.Contig13_All	C2C2-CO-like	CCT,zf-B_box	GATA,PLATZ	http://plntfdb.bio.uni-potsdam.de/v3.0/fam_mem.php?family_id=C2C2-CO-like
CL3743.Contig2_All	bHLH	HLH	-	http://plntfdb.bio.uni-potsdam.de/v3.0/fam_mem.php?family_id=bHLH
CL7781.Contig1_All	LOB	DUF260	-	http://plntfdb.bio.uni-potsdam.de/v3.0/fam_mem.php?family_id=LOB
CL5115.Contig1_All	G2-like	G2-like	Response_reg	http://plntfdb.bio.uni-potsdam.de/v3.0/fam_mem.php?family_id=G2-like
Unigene11894_All	MADS	SRF-TF	-	http://plntfdb.bio.uni-potsdam.de/v3.0/fam_mem.php?family_id=MADS
CL10501.Contig1_All	MYB	Myb_DNA-binding	ARID,Response_reg,SNF2_N	http://plntfdb.bio.uni-potsdam.de/v3.0/fam_mem.php?family_id=MYB
Unigene29979_All	AP2-EREBP	AP2	-	http://plntfdb.bio.uni-potsdam.de/v3.0/fam_mem.php?family_id=AP2-EREBP
Unigene5646_All	NAC	NAM	-	http://plntfdb.bio.uni-potsdam.de/v3.0/fam_mem.php?family_id=NAC
CL3453.Contig6_All	MYB	Myb_DNA-binding	ARID,Response_reg,SNF2_N	http://plntfdb.bio.uni-potsdam.de/v3.0/fam_mem.php?family_id=MYB
CL9473.Contig2_All	AP2-EREBP	AP2	-	http://plntfdb.bio.uni-potsdam.de/v3.0/fam_mem.php?family_id=AP2-EREBP
CL9192.Contig2_All	BES1	DUF822	-	http://plntfdb.bio.uni-potsdam.de/v3.0/fam_mem.php?family_id=BES1
CL2944.Contig8_All	C2H2	zf-C2H2	PHD	http://plntfdb.bio.uni-potsdam.de/v3.0/fam_mem.php?family_id=C2H2
CL2316.Contig7_All	SBP	SBP	-	http://plntfdb.bio.uni-potsdam.de/v3.0/fam_mem.php?family_id=SBP
CL8287.Contig4_All	C2H2	zf-C2H2	PHD	http://plntfdb.bio.uni-potsdam.de/v3.0/fam_mem.php?family_id=C2H2
Unigene14361_All	TUB	Tub	-	http://plntfdb.bio.uni-potsdam.de/v3.0/fam_mem.php?family_id=TUB
Unigene6238_All	MYB	Myb_DNA-binding	ARID,Response_reg,SNF2_N	http://plntfdb.bio.uni-potsdam.de/v3.0/fam_mem.php?family_id=MYB
Unigene4958_All	TUB	Tub	-	http://plntfdb.bio.uni-potsdam.de/v3.0/fam_mem.php?family_id=TUB
CL7788.Contig1_All	OFP	Ovate	-	http://plntfdb.bio.uni-potsdam.de/v3.0/fam_mem.php?family_id=OFP
Unigene23758_All	AP2-EREBP	AP2	-	http://plntfdb.bio.uni-potsdam.de/v3.0/fam_mem.php?family_id=AP2-EREBP
Unigene9948_All	TUB	Tub	-	http://plntfdb.bio.uni-potsdam.de/v3.0/fam_mem.php?family_id=TUB
CL473.Contig6_All	C2C2-GATA	GATA	-	http://plntfdb.bio.uni-potsdam.de/v3.0/fam_mem.php?family_id=C2C2-GATA
Unigene7054_All	MYB	Myb_DNA-binding	ARID,Response_reg,SNF2_N	http://plntfdb.bio.uni-potsdam.de/v3.0/fam_mem.php?family_id=MYB
CL2116.Contig5_All	MYB	Myb_DNA-binding	ARID,Response_reg,SNF2_N	http://plntfdb.bio.uni-potsdam.de/v3.0/fam_mem.php?family_id=MYB
CL6969.Contig1_All	bHLH	HLH	-	http://plntfdb.bio.uni-potsdam.de/v3.0/fam_mem.php?family_id=bHLH
CL5026.Contig11_All	WRKY	WRKY	-	http://plntfdb.bio.uni-potsdam.de/v3.0/fam_mem.php?family_id=WRKY
CL2635.Contig3_All	FHA	FHA	-	http://plntfdb.bio.uni-potsdam.de/v3.0/fam_mem.php?family_id=FHA
Unigene37714_All	NAC	NAM	-	http://plntfdb.bio.uni-potsdam.de/v3.0/fam_mem.php?family_id=NAC
CL3941.Contig2_All	MYB	Myb_DNA-binding	ARID,Response_reg,SNF2_N	http://plntfdb.bio.uni-potsdam.de/v3.0/fam_mem.php?family_id=MYB
CL73.Contig3_All	C3H	zf-CCCH	PHD,SNF2_N,zf-C2H2	http://plntfdb.bio.uni-potsdam.de/v3.0/fam_mem.php?family_id=C3H
CL4145.Contig7_All	bHLH	HLH	-	http://plntfdb.bio.uni-potsdam.de/v3.0/fam_mem.php?family_id=bHLH
CL1510.Contig12_All	C2C2-Dof	zf-Dof	-	http://plntfdb.bio.uni-potsdam.de/v3.0/fam_mem.php?family_id=C2C2-Dof
CL10676.Contig3_All	C2H2	zf-C2H2	PHD	http://plntfdb.bio.uni-potsdam.de/v3.0/fam_mem.php?family_id=C2H2
CL1072.Contig12_All	Tify	tify	GATA	http://plntfdb.bio.uni-potsdam.de/v3.0/fam_mem.php?family_id=Tify
Unigene15549_All	AP2-EREBP	AP2	-	http://plntfdb.bio.uni-potsdam.de/v3.0/fam_mem.php?family_id=AP2-EREBP
CL3425.Contig3_All	bHLH	HLH	-	http://plntfdb.bio.uni-potsdam.de/v3.0/fam_mem.php?family_id=bHLH
CL5298.Contig1_All	MYB	Myb_DNA-binding	ARID,Response_reg,SNF2_N	http://plntfdb.bio.uni-potsdam.de/v3.0/fam_mem.php?family_id=MYB
Unigene3283_All	HB	Homeobox,KNOX1,KNOX2	-	http://plntfdb.bio.uni-potsdam.de/v3.0/fam_mem.php?family_id=HB
CL2380.Contig13_All	ARR-B	G2-like,Myb_DNA-binding,Response_reg	CCT	http://plntfdb.bio.uni-potsdam.de/v3.0/fam_mem.php?family_id=ARR-B
CL2570.Contig1_All	C2C2-Dof	zf-Dof	-	http://plntfdb.bio.uni-potsdam.de/v3.0/fam_mem.php?family_id=C2C2-Dof
CL1187.Contig4_All	GeBP	DUF573	-	http://plntfdb.bio.uni-potsdam.de/v3.0/fam_mem.php?family_id=GeBP
CL5624.Contig5_All	WRKY	WRKY	-	http://plntfdb.bio.uni-potsdam.de/v3.0/fam_mem.php?family_id=WRKY
CL2805.Contig1_All	bHLH	HLH	-	http://plntfdb.bio.uni-potsdam.de/v3.0/fam_mem.php?family_id=bHLH
CL5887.Contig7_All	ARF	Auxin_resp	-	http://plntfdb.bio.uni-potsdam.de/v3.0/fam_mem.php?family_id=ARF
CL1235.Contig2_All	MYB	Myb_DNA-binding	ARID,Response_reg,SNF2_N	http://plntfdb.bio.uni-potsdam.de/v3.0/fam_mem.php?family_id=MYB
CL219.Contig1_All	Tify	tify	GATA	http://plntfdb.bio.uni-potsdam.de/v3.0/fam_mem.php?family_id=Tify
CL5105.Contig2_All	MYB	Myb_DNA-binding	ARID,Response_reg,SNF2_N	http://plntfdb.bio.uni-potsdam.de/v3.0/fam_mem.php?family_id=MYB
CL373.Contig1_All	LOB	DUF260	-	http://plntfdb.bio.uni-potsdam.de/v3.0/fam_mem.php?family_id=LOB
CL3399.Contig12_All	C3H	zf-CCCH	PHD,SNF2_N,zf-C2H2	http://plntfdb.bio.uni-potsdam.de/v3.0/fam_mem.php?family_id=C3H
Unigene19235_All	MYB	Myb_DNA-binding	ARID,Response_reg,SNF2_N	http://plntfdb.bio.uni-potsdam.de/v3.0/fam_mem.php?family_id=MYB
CL5701.Contig35_All	bHLH	HLH	-	http://plntfdb.bio.uni-potsdam.de/v3.0/fam_mem.php?family_id=bHLH
CL920.Contig5_All	bZIP	bZIP_1,bZIP_2,bZIP_Maf	HLH	http://plntfdb.bio.uni-potsdam.de/v3.0/fam_mem.php?family_id=bZIP
Unigene651_All	C3H	zf-CCCH	PHD,SNF2_N,zf-C2H2	http://plntfdb.bio.uni-potsdam.de/v3.0/fam_mem.php?family_id=C3H
CL1590.Contig10_All	MYB	Myb_DNA-binding	ARID,Response_reg,SNF2_N	http://plntfdb.bio.uni-potsdam.de/v3.0/fam_mem.php?family_id=MYB
CL3116.Contig2_All	HB	Homeobox,KNOX1,KNOX2	-	http://plntfdb.bio.uni-potsdam.de/v3.0/fam_mem.php?family_id=HB
CL10584.Contig20_All	MYB	Myb_DNA-binding	ARID,Response_reg,SNF2_N	http://plntfdb.bio.uni-potsdam.de/v3.0/fam_mem.php?family_id=MYB
CL10452.Contig2_All	ARF	Auxin_resp	-	http://plntfdb.bio.uni-potsdam.de/v3.0/fam_mem.php?family_id=ARF
CL8800.Contig2_All	bHLH	HLH	-	http://plntfdb.bio.uni-potsdam.de/v3.0/fam_mem.php?family_id=bHLH
CL1813.Contig10_All	LOB	DUF260	-	http://plntfdb.bio.uni-potsdam.de/v3.0/fam_mem.php?family_id=LOB
CL9241.Contig3_All	NAC	NAM	-	http://plntfdb.bio.uni-potsdam.de/v3.0/fam_mem.php?family_id=NAC
CL5301.Contig5_All	C3H	zf-CCCH	PHD,SNF2_N,zf-C2H2	http://plntfdb.bio.uni-potsdam.de/v3.0/fam_mem.php?family_id=C3H
Unigene4441_All	MYB	Myb_DNA-binding	ARID,Response_reg,SNF2_N	http://plntfdb.bio.uni-potsdam.de/v3.0/fam_mem.php?family_id=MYB
CL9627.Contig3_All	GRAS	GRAS	-	http://plntfdb.bio.uni-potsdam.de/v3.0/fam_mem.php?family_id=GRAS
CL3482.Contig11_All	BES1	DUF822	-	http://plntfdb.bio.uni-potsdam.de/v3.0/fam_mem.php?family_id=BES1
CL9916.Contig17_All	TUB	Tub	-	http://plntfdb.bio.uni-potsdam.de/v3.0/fam_mem.php?family_id=TUB
CL7048.Contig2_All	TCP	TCP	-	http://plntfdb.bio.uni-potsdam.de/v3.0/fam_mem.php?family_id=TCP
CL5217.Contig11_All	TUB	Tub	-	http://plntfdb.bio.uni-potsdam.de/v3.0/fam_mem.php?family_id=TUB
Unigene8704_All	E2F-DP	E2F_TDP	-	http://plntfdb.bio.uni-potsdam.de/v3.0/fam_mem.php?family_id=E2F-DP
CL2480.Contig9_All	Tify	tify	GATA	http://plntfdb.bio.uni-potsdam.de/v3.0/fam_mem.php?family_id=Tify
CL996.Contig2_All	EIL	EIN3	-	http://plntfdb.bio.uni-potsdam.de/v3.0/fam_mem.php?family_id=EIL
CL318.Contig8_All	ABI3VP1	B3	AP2,Auxin_resp	http://plntfdb.bio.uni-potsdam.de/v3.0/fam_mem.php?family_id=ABI3VP1
CL6617.Contig2_All	G2-like	G2-like	Response_reg	http://plntfdb.bio.uni-potsdam.de/v3.0/fam_mem.php?family_id=G2-like
Unigene15557_All	AP2-EREBP	AP2	-	http://plntfdb.bio.uni-potsdam.de/v3.0/fam_mem.php?family_id=AP2-EREBP
CL8287.Contig2_All	C2H2	zf-C2H2	PHD	http://plntfdb.bio.uni-potsdam.de/v3.0/fam_mem.php?family_id=C2H2
CL2119.Contig3_All	LOB	DUF260	-	http://plntfdb.bio.uni-potsdam.de/v3.0/fam_mem.php?family_id=LOB
Unigene25909_All	NAC	NAM	-	http://plntfdb.bio.uni-potsdam.de/v3.0/fam_mem.php?family_id=NAC
CL4211.Contig2_All	bHLH	HLH	-	http://plntfdb.bio.uni-potsdam.de/v3.0/fam_mem.php?family_id=bHLH
CL10492.Contig13_All	ARF	Auxin_resp	-	http://plntfdb.bio.uni-potsdam.de/v3.0/fam_mem.php?family_id=ARF
Unigene21227_All	bHLH	HLH	-	http://plntfdb.bio.uni-potsdam.de/v3.0/fam_mem.php?family_id=bHLH
CL3777.Contig1_All	ARF	Auxin_resp	-	http://plntfdb.bio.uni-potsdam.de/v3.0/fam_mem.php?family_id=ARF
CL1494.Contig1_All	bZIP	bZIP_1,bZIP_2,bZIP_Maf	HLH	http://plntfdb.bio.uni-potsdam.de/v3.0/fam_mem.php?family_id=bZIP
CL10060.Contig3_All	Trihelix	trihelix	-	http://plntfdb.bio.uni-potsdam.de/v3.0/fam_mem.php?family_id=Trihelix
CL6405.Contig1_All	Sigma70-like	Sigma70_r2,Sigma70_r3,Sigma70_r4	-	http://plntfdb.bio.uni-potsdam.de/v3.0/fam_mem.php?family_id=Sigma70-like
CL10033.Contig5_All	MYB	Myb_DNA-binding	ARID,Response_reg,SNF2_N	http://plntfdb.bio.uni-potsdam.de/v3.0/fam_mem.php?family_id=MYB
CL2941.Contig3_All	TAZ	zf-TAZ	PHD	http://plntfdb.bio.uni-potsdam.de/v3.0/fam_mem.php?family_id=TAZ
Unigene19059_All	ABI3VP1	B3	AP2,Auxin_resp	http://plntfdb.bio.uni-potsdam.de/v3.0/fam_mem.php?family_id=ABI3VP1
CL8507.Contig1_All	BSD	BSD	-	http://plntfdb.bio.uni-potsdam.de/v3.0/fam_mem.php?family_id=BSD
CL4419.Contig5_All	NAC	NAM	-	http://plntfdb.bio.uni-potsdam.de/v3.0/fam_mem.php?family_id=NAC
Unigene1430_All	bHLH	HLH	-	http://plntfdb.bio.uni-potsdam.de/v3.0/fam_mem.php?family_id=bHLH
CL1813.Contig6_All	LOB	DUF260	-	http://plntfdb.bio.uni-potsdam.de/v3.0/fam_mem.php?family_id=LOB
CL1983.Contig1_All	NAC	NAM	-	http://plntfdb.bio.uni-potsdam.de/v3.0/fam_mem.php?family_id=NAC
Unigene26055_All	Alfin-like	Alfin-like	DDT,Homeobox,JmjC,JmjN	http://plntfdb.bio.uni-potsdam.de/v3.0/fam_mem.php?family_id=Alfin-like
CL6925.Contig6_All	C3H	zf-CCCH	PHD,SNF2_N,zf-C2H2	http://plntfdb.bio.uni-potsdam.de/v3.0/fam_mem.php?family_id=C3H
CL2550.Contig22_All	C3H	zf-CCCH	PHD,SNF2_N,zf-C2H2	http://plntfdb.bio.uni-potsdam.de/v3.0/fam_mem.php?family_id=C3H
CL160.Contig11_All	bHLH	HLH	-	http://plntfdb.bio.uni-potsdam.de/v3.0/fam_mem.php?family_id=bHLH
CL3511.Contig5_All	TUB	Tub	-	http://plntfdb.bio.uni-potsdam.de/v3.0/fam_mem.php?family_id=TUB
Unigene11929_All	TIG	TIG	-	http://plntfdb.bio.uni-potsdam.de/v3.0/fam_mem.php?family_id=TIG
CL10644.Contig2_All	NAC	NAM	-	http://plntfdb.bio.uni-potsdam.de/v3.0/fam_mem.php?family_id=NAC
CL6074.Contig1_All	WRKY	WRKY	-	http://plntfdb.bio.uni-potsdam.de/v3.0/fam_mem.php?family_id=WRKY
CL40.Contig2_All	C2C2-GATA	GATA	-	http://plntfdb.bio.uni-potsdam.de/v3.0/fam_mem.php?family_id=C2C2-GATA
Unigene25975_All	G2-like	G2-like	Response_reg	http://plntfdb.bio.uni-potsdam.de/v3.0/fam_mem.php?family_id=G2-like
Unigene5869_All	C3H	zf-CCCH	PHD,SNF2_N,zf-C2H2	http://plntfdb.bio.uni-potsdam.de/v3.0/fam_mem.php?family_id=C3H
CL1935.Contig1_All	AP2-EREBP	AP2	-	http://plntfdb.bio.uni-potsdam.de/v3.0/fam_mem.php?family_id=AP2-EREBP
Unigene23669_All	zf-HD	ZF-HD_dimer	-	http://plntfdb.bio.uni-potsdam.de/v3.0/fam_mem.php?family_id=zf-HD
Unigene6124_All	TUB	Tub	-	http://plntfdb.bio.uni-potsdam.de/v3.0/fam_mem.php?family_id=TUB
Unigene1131_All	TCP	TCP	-	http://plntfdb.bio.uni-potsdam.de/v3.0/fam_mem.php?family_id=TCP
CL4145.Contig3_All	bHLH	HLH	-	http://plntfdb.bio.uni-potsdam.de/v3.0/fam_mem.php?family_id=bHLH
CL2944.Contig10_All	C2H2	zf-C2H2	PHD	http://plntfdb.bio.uni-potsdam.de/v3.0/fam_mem.php?family_id=C2H2
CL1470.Contig6_All	MYB	Myb_DNA-binding	ARID,Response_reg,SNF2_N	http://plntfdb.bio.uni-potsdam.de/v3.0/fam_mem.php?family_id=MYB
CL7002.Contig7_All	G2-like	G2-like	Response_reg	http://plntfdb.bio.uni-potsdam.de/v3.0/fam_mem.php?family_id=G2-like
CL4156.Contig8_All	PLATZ	PLATZ	-	http://plntfdb.bio.uni-potsdam.de/v3.0/fam_mem.php?family_id=PLATZ
Unigene12947_All	MYB	Myb_DNA-binding	ARID,Response_reg,SNF2_N	http://plntfdb.bio.uni-potsdam.de/v3.0/fam_mem.php?family_id=MYB
Unigene17369_All	bHLH	HLH	-	http://plntfdb.bio.uni-potsdam.de/v3.0/fam_mem.php?family_id=bHLH
Unigene9825_All	E2F-DP	E2F_TDP	-	http://plntfdb.bio.uni-potsdam.de/v3.0/fam_mem.php?family_id=E2F-DP
CL1229.Contig9_All	MYB	Myb_DNA-binding	ARID,Response_reg,SNF2_N	http://plntfdb.bio.uni-potsdam.de/v3.0/fam_mem.php?family_id=MYB
CL5887.Contig3_All	ARF	Auxin_resp	-	http://plntfdb.bio.uni-potsdam.de/v3.0/fam_mem.php?family_id=ARF
CL3717.Contig1_All	bHLH	HLH	-	http://plntfdb.bio.uni-potsdam.de/v3.0/fam_mem.php?family_id=bHLH
CL7518.Contig1_All	C3H	zf-CCCH	PHD,SNF2_N,zf-C2H2	http://plntfdb.bio.uni-potsdam.de/v3.0/fam_mem.php?family_id=C3H
CL5701.Contig3_All	bHLH	HLH	-	http://plntfdb.bio.uni-potsdam.de/v3.0/fam_mem.php?family_id=bHLH
CL3907.Contig5_All	AP2-EREBP	AP2	-	http://plntfdb.bio.uni-potsdam.de/v3.0/fam_mem.php?family_id=AP2-EREBP
Unigene36409_All	AP2-EREBP	AP2	-	http://plntfdb.bio.uni-potsdam.de/v3.0/fam_mem.php?family_id=AP2-EREBP
CL10466.Contig2_All	HSF	HSF_DNA-bind	-	http://plntfdb.bio.uni-potsdam.de/v3.0/fam_mem.php?family_id=HSF
CL9170.Contig2_All	FHA	FHA	-	http://plntfdb.bio.uni-potsdam.de/v3.0/fam_mem.php?family_id=FHA
CL2504.Contig2_All	LOB	DUF260	-	http://plntfdb.bio.uni-potsdam.de/v3.0/fam_mem.php?family_id=LOB
CL647.Contig1_All	NAC	NAM	-	http://plntfdb.bio.uni-potsdam.de/v3.0/fam_mem.php?family_id=NAC
CL390.Contig30_All	C3H	zf-CCCH	PHD,SNF2_N,zf-C2H2	http://plntfdb.bio.uni-potsdam.de/v3.0/fam_mem.php?family_id=C3H
CL595.Contig7_All	NAC	NAM	-	http://plntfdb.bio.uni-potsdam.de/v3.0/fam_mem.php?family_id=NAC
Unigene3981_All	CAMTA	CG-1,IQ	-	http://plntfdb.bio.uni-potsdam.de/v3.0/fam_mem.php?family_id=CAMTA
CL9152.Contig2_All	LOB	DUF260	-	http://plntfdb.bio.uni-potsdam.de/v3.0/fam_mem.php?family_id=LOB
CL2211.Contig6_All	AP2-EREBP	AP2	-	http://plntfdb.bio.uni-potsdam.de/v3.0/fam_mem.php?family_id=AP2-EREBP
CL4164.Contig2_All	WRKY	WRKY	-	http://plntfdb.bio.uni-potsdam.de/v3.0/fam_mem.php?family_id=WRKY
CL73.Contig11_All	C3H	zf-CCCH	PHD,SNF2_N,zf-C2H2	http://plntfdb.bio.uni-potsdam.de/v3.0/fam_mem.php?family_id=C3H
Unigene534_All	WRKY	WRKY	-	http://plntfdb.bio.uni-potsdam.de/v3.0/fam_mem.php?family_id=WRKY
Unigene755_All	C3H	zf-CCCH	PHD,SNF2_N,zf-C2H2	http://plntfdb.bio.uni-potsdam.de/v3.0/fam_mem.php?family_id=C3H
Unigene23328_All	Alfin-like	Alfin-like	DDT,Homeobox,JmjC,JmjN	http://plntfdb.bio.uni-potsdam.de/v3.0/fam_mem.php?family_id=Alfin-like
CL938.Contig14_All	CPP	TCR	-	http://plntfdb.bio.uni-potsdam.de/v3.0/fam_mem.php?family_id=CPP
CL2550.Contig27_All	C3H	zf-CCCH	PHD,SNF2_N,zf-C2H2	http://plntfdb.bio.uni-potsdam.de/v3.0/fam_mem.php?family_id=C3H
CL8341.Contig3_All	Tify	tify	GATA	http://plntfdb.bio.uni-potsdam.de/v3.0/fam_mem.php?family_id=Tify
CL6061.Contig3_All	WRKY	WRKY	-	http://plntfdb.bio.uni-potsdam.de/v3.0/fam_mem.php?family_id=WRKY
CL160.Contig37_All	bHLH	HLH	-	http://plntfdb.bio.uni-potsdam.de/v3.0/fam_mem.php?family_id=bHLH
CL10621.Contig5_All	LIM	LIM	-	http://plntfdb.bio.uni-potsdam.de/v3.0/fam_mem.php?family_id=LIM
CL10621.Contig4_All	LIM	LIM	-	http://plntfdb.bio.uni-potsdam.de/v3.0/fam_mem.php?family_id=LIM
CL6481.Contig2_All	C2C2-GATA	GATA	-	http://plntfdb.bio.uni-potsdam.de/v3.0/fam_mem.php?family_id=C2C2-GATA
CL1276.Contig10_All	C2H2	zf-C2H2	PHD	http://plntfdb.bio.uni-potsdam.de/v3.0/fam_mem.php?family_id=C2H2
CL5624.Contig1_All	WRKY	WRKY	-	http://plntfdb.bio.uni-potsdam.de/v3.0/fam_mem.php?family_id=WRKY
CL5887.Contig18_All	ARF	Auxin_resp	-	http://plntfdb.bio.uni-potsdam.de/v3.0/fam_mem.php?family_id=ARF
CL2480.Contig6_All	Tify	tify	GATA	http://plntfdb.bio.uni-potsdam.de/v3.0/fam_mem.php?family_id=Tify
Unigene239_All	AP2-EREBP	AP2	-	http://plntfdb.bio.uni-potsdam.de/v3.0/fam_mem.php?family_id=AP2-EREBP
CL1377.Contig18_All	MYB	Myb_DNA-binding	ARID,Response_reg,SNF2_N	http://plntfdb.bio.uni-potsdam.de/v3.0/fam_mem.php?family_id=MYB
CL3634.Contig2_All	HSF	HSF_DNA-bind	-	http://plntfdb.bio.uni-potsdam.de/v3.0/fam_mem.php?family_id=HSF
CL7534.Contig4_All	G2-like	G2-like	Response_reg	http://plntfdb.bio.uni-potsdam.de/v3.0/fam_mem.php?family_id=G2-like
CL3482.Contig6_All	BES1	DUF822	-	http://plntfdb.bio.uni-potsdam.de/v3.0/fam_mem.php?family_id=BES1
CL5897.Contig6_All	G2-like	G2-like	Response_reg	http://plntfdb.bio.uni-potsdam.de/v3.0/fam_mem.php?family_id=G2-like
CL11012.Contig6_All	C3H	zf-CCCH	PHD,SNF2_N,zf-C2H2	http://plntfdb.bio.uni-potsdam.de/v3.0/fam_mem.php?family_id=C3H
CL7673.Contig1_All	MYB	Myb_DNA-binding	ARID,Response_reg,SNF2_N	http://plntfdb.bio.uni-potsdam.de/v3.0/fam_mem.php?family_id=MYB
CL242.Contig1_All	Alfin-like	Alfin-like	DDT,Homeobox,JmjC,JmjN	http://plntfdb.bio.uni-potsdam.de/v3.0/fam_mem.php?family_id=Alfin-like
CL7481.Contig1_All	LOB	DUF260	-	http://plntfdb.bio.uni-potsdam.de/v3.0/fam_mem.php?family_id=LOB
CL1187.Contig2_All	GeBP	DUF573	-	http://plntfdb.bio.uni-potsdam.de/v3.0/fam_mem.php?family_id=GeBP
CL871.Contig2_All	MYB	Myb_DNA-binding	ARID,Response_reg,SNF2_N	http://plntfdb.bio.uni-potsdam.de/v3.0/fam_mem.php?family_id=MYB
CL219.Contig3_All	Tify	tify	GATA	http://plntfdb.bio.uni-potsdam.de/v3.0/fam_mem.php?family_id=Tify
CL4156.Contig4_All	PLATZ	PLATZ	-	http://plntfdb.bio.uni-potsdam.de/v3.0/fam_mem.php?family_id=PLATZ
CL2944.Contig7_All	C2H2	zf-C2H2	PHD	http://plntfdb.bio.uni-potsdam.de/v3.0/fam_mem.php?family_id=C2H2
Unigene27896_All	LIM	LIM	-	http://plntfdb.bio.uni-potsdam.de/v3.0/fam_mem.php?family_id=LIM
Unigene4839_All	CPP	TCR	-	http://plntfdb.bio.uni-potsdam.de/v3.0/fam_mem.php?family_id=CPP
CL3720.Contig2_All	AP2-EREBP	AP2	-	http://plntfdb.bio.uni-potsdam.de/v3.0/fam_mem.php?family_id=AP2-EREBP
CL1675.Contig1_All	bHLH	HLH	-	http://plntfdb.bio.uni-potsdam.de/v3.0/fam_mem.php?family_id=bHLH
Unigene23265_All	ARF	Auxin_resp	-	http://plntfdb.bio.uni-potsdam.de/v3.0/fam_mem.php?family_id=ARF
CL10584.Contig6_All	MYB	Myb_DNA-binding	ARID,Response_reg,SNF2_N	http://plntfdb.bio.uni-potsdam.de/v3.0/fam_mem.php?family_id=MYB
CL2881.Contig7_All	AP2-EREBP	AP2	-	http://plntfdb.bio.uni-potsdam.de/v3.0/fam_mem.php?family_id=AP2-EREBP
CL8532.Contig1_All	LIM	LIM	-	http://plntfdb.bio.uni-potsdam.de/v3.0/fam_mem.php?family_id=LIM
CL2737.Contig16_All	WRKY	WRKY	-	http://plntfdb.bio.uni-potsdam.de/v3.0/fam_mem.php?family_id=WRKY
Unigene237_All	AP2-EREBP	AP2	-	http://plntfdb.bio.uni-potsdam.de/v3.0/fam_mem.php?family_id=AP2-EREBP
CL7181.Contig5_All	NAC	NAM	-	http://plntfdb.bio.uni-potsdam.de/v3.0/fam_mem.php?family_id=NAC
CL6516.Contig2_All	CSD	CSD	-	http://plntfdb.bio.uni-potsdam.de/v3.0/fam_mem.php?family_id=CSD
Unigene19277_All	OFP	Ovate	-	http://plntfdb.bio.uni-potsdam.de/v3.0/fam_mem.php?family_id=OFP
CL2480.Contig4_All	Tify	tify	GATA	http://plntfdb.bio.uni-potsdam.de/v3.0/fam_mem.php?family_id=Tify
CL5515.Contig2_All	MYB	Myb_DNA-binding	ARID,Response_reg,SNF2_N	http://plntfdb.bio.uni-potsdam.de/v3.0/fam_mem.php?family_id=MYB
CL7382.Contig3_All	bZIP	bZIP_1,bZIP_2,bZIP_Maf	HLH	http://plntfdb.bio.uni-potsdam.de/v3.0/fam_mem.php?family_id=bZIP
CL468.Contig12_All	LIM	LIM	-	http://plntfdb.bio.uni-potsdam.de/v3.0/fam_mem.php?family_id=LIM
CL1809.Contig1_All	MYB	Myb_DNA-binding	ARID,Response_reg,SNF2_N	http://plntfdb.bio.uni-potsdam.de/v3.0/fam_mem.php?family_id=MYB
CL1904.Contig2_All	ARF	Auxin_resp	-	http://plntfdb.bio.uni-potsdam.de/v3.0/fam_mem.php?family_id=ARF
CL1235.Contig3_All	MYB	Myb_DNA-binding	ARID,Response_reg,SNF2_N	http://plntfdb.bio.uni-potsdam.de/v3.0/fam_mem.php?family_id=MYB
CL318.Contig13_All	ABI3VP1	B3	AP2,Auxin_resp	http://plntfdb.bio.uni-potsdam.de/v3.0/fam_mem.php?family_id=ABI3VP1
CL2928.Contig4_All	MADS	SRF-TF	-	http://plntfdb.bio.uni-potsdam.de/v3.0/fam_mem.php?family_id=MADS
Unigene29635_All	MYB	Myb_DNA-binding	ARID,Response_reg,SNF2_N	http://plntfdb.bio.uni-potsdam.de/v3.0/fam_mem.php?family_id=MYB
CL10328.Contig1_All	MADS	SRF-TF	-	http://plntfdb.bio.uni-potsdam.de/v3.0/fam_mem.php?family_id=MADS
CL1590.Contig8_All	MYB	Myb_DNA-binding	ARID,Response_reg,SNF2_N	http://plntfdb.bio.uni-potsdam.de/v3.0/fam_mem.php?family_id=MYB
CL871.Contig25_All	MYB	Myb_DNA-binding	ARID,Response_reg,SNF2_N	http://plntfdb.bio.uni-potsdam.de/v3.0/fam_mem.php?family_id=MYB
CL126.Contig2_All	LOB	DUF260	-	http://plntfdb.bio.uni-potsdam.de/v3.0/fam_mem.php?family_id=LOB
Unigene9176_All	ARR-B	G2-like,Myb_DNA-binding,Response_reg	CCT	http://plntfdb.bio.uni-potsdam.de/v3.0/fam_mem.php?family_id=ARR-B
CL941.Contig9_All	Alfin-like	Alfin-like	DDT,Homeobox,JmjC,JmjN	http://plntfdb.bio.uni-potsdam.de/v3.0/fam_mem.php?family_id=Alfin-like
CL10329.Contig3_All	GRAS	GRAS	-	http://plntfdb.bio.uni-potsdam.de/v3.0/fam_mem.php?family_id=GRAS
CL10177.Contig3_All	C2C2-CO-like	CCT,zf-B_box	GATA,PLATZ	http://plntfdb.bio.uni-potsdam.de/v3.0/fam_mem.php?family_id=C2C2-CO-like
CL2550.Contig26_All	C3H	zf-CCCH	PHD,SNF2_N,zf-C2H2	http://plntfdb.bio.uni-potsdam.de/v3.0/fam_mem.php?family_id=C3H
Unigene11790_All	ABI3VP1	B3	AP2,Auxin_resp	http://plntfdb.bio.uni-potsdam.de/v3.0/fam_mem.php?family_id=ABI3VP1
CL3988.Contig2_All	BBR/BPC	GAGA_bind	-	http://plntfdb.bio.uni-potsdam.de/v3.0/fam_mem.php?family_id=BBR/BPC
Unigene18273_All	WRKY	WRKY	-	http://plntfdb.bio.uni-potsdam.de/v3.0/fam_mem.php?family_id=WRKY
CL6249.Contig3_All	MYB	Myb_DNA-binding	ARID,Response_reg,SNF2_N	http://plntfdb.bio.uni-potsdam.de/v3.0/fam_mem.php?family_id=MYB
Unigene3305_All	C3H	zf-CCCH	PHD,SNF2_N,zf-C2H2	http://plntfdb.bio.uni-potsdam.de/v3.0/fam_mem.php?family_id=C3H
Unigene8310_All	C2H2	zf-C2H2	PHD	http://plntfdb.bio.uni-potsdam.de/v3.0/fam_mem.php?family_id=C2H2
CL7625.Contig5_All	bHLH	HLH	-	http://plntfdb.bio.uni-potsdam.de/v3.0/fam_mem.php?family_id=bHLH
CL2550.Contig14_All	C3H	zf-CCCH	PHD,SNF2_N,zf-C2H2	http://plntfdb.bio.uni-potsdam.de/v3.0/fam_mem.php?family_id=C3H
CL318.Contig16_All	ABI3VP1	B3	AP2,Auxin_resp	http://plntfdb.bio.uni-potsdam.de/v3.0/fam_mem.php?family_id=ABI3VP1
CL1494.Contig2_All	bZIP	bZIP_1,bZIP_2,bZIP_Maf	HLH	http://plntfdb.bio.uni-potsdam.de/v3.0/fam_mem.php?family_id=bZIP
Unigene29785_All	ABI3VP1	B3	AP2,Auxin_resp	http://plntfdb.bio.uni-potsdam.de/v3.0/fam_mem.php?family_id=ABI3VP1
Unigene29177_All	MYB	Myb_DNA-binding	ARID,Response_reg,SNF2_N	http://plntfdb.bio.uni-potsdam.de/v3.0/fam_mem.php?family_id=MYB
CL245.Contig10_All	MYB	Myb_DNA-binding	ARID,Response_reg,SNF2_N	http://plntfdb.bio.uni-potsdam.de/v3.0/fam_mem.php?family_id=MYB
CL10208.Contig1_All	LIM	LIM	-	http://plntfdb.bio.uni-potsdam.de/v3.0/fam_mem.php?family_id=LIM
CL6708.Contig2_All	BBR/BPC	GAGA_bind	-	http://plntfdb.bio.uni-potsdam.de/v3.0/fam_mem.php?family_id=BBR/BPC
CL9403.Contig2_All	MYB	Myb_DNA-binding	ARID,Response_reg,SNF2_N	http://plntfdb.bio.uni-potsdam.de/v3.0/fam_mem.php?family_id=MYB
CL390.Contig2_All	C3H	zf-CCCH	PHD,SNF2_N,zf-C2H2	http://plntfdb.bio.uni-potsdam.de/v3.0/fam_mem.php?family_id=C3H
CL1127.Contig31_All	FHA	FHA	-	http://plntfdb.bio.uni-potsdam.de/v3.0/fam_mem.php?family_id=FHA
Unigene13788_All	Tify	tify	GATA	http://plntfdb.bio.uni-potsdam.de/v3.0/fam_mem.php?family_id=Tify
CL9796.Contig1_All	Sigma70-like	Sigma70_r2,Sigma70_r3,Sigma70_r4	-	http://plntfdb.bio.uni-potsdam.de/v3.0/fam_mem.php?family_id=Sigma70-like
CL8272.Contig3_All	MYB	Myb_DNA-binding	ARID,Response_reg,SNF2_N	http://plntfdb.bio.uni-potsdam.de/v3.0/fam_mem.php?family_id=MYB
CL10898.Contig13_All	C2H2	zf-C2H2	PHD	http://plntfdb.bio.uni-potsdam.de/v3.0/fam_mem.php?family_id=C2H2
CL8020.Contig3_All	Trihelix	trihelix	-	http://plntfdb.bio.uni-potsdam.de/v3.0/fam_mem.php?family_id=Trihelix
CL3743.Contig3_All	bHLH	HLH	-	http://plntfdb.bio.uni-potsdam.de/v3.0/fam_mem.php?family_id=bHLH
CL4769.Contig2_All	NAC	NAM	-	http://plntfdb.bio.uni-potsdam.de/v3.0/fam_mem.php?family_id=NAC
Unigene36551_All	Alfin-like	Alfin-like	DDT,Homeobox,JmjC,JmjN	http://plntfdb.bio.uni-potsdam.de/v3.0/fam_mem.php?family_id=Alfin-like
CL10053.Contig2_All	AP2-EREBP	AP2	-	http://plntfdb.bio.uni-potsdam.de/v3.0/fam_mem.php?family_id=AP2-EREBP
CL7804.Contig1_All	bHLH	HLH	-	http://plntfdb.bio.uni-potsdam.de/v3.0/fam_mem.php?family_id=bHLH
CL3155.Contig10_All	AP2-EREBP	AP2	-	http://plntfdb.bio.uni-potsdam.de/v3.0/fam_mem.php?family_id=AP2-EREBP
Unigene15879_All	EIL	EIN3	-	http://plntfdb.bio.uni-potsdam.de/v3.0/fam_mem.php?family_id=EIL
CL2480.Contig3_All	Tify	tify	GATA	http://plntfdb.bio.uni-potsdam.de/v3.0/fam_mem.php?family_id=Tify
CL6994.Contig1_All	MYB	Myb_DNA-binding	ARID,Response_reg,SNF2_N	http://plntfdb.bio.uni-potsdam.de/v3.0/fam_mem.php?family_id=MYB
Unigene7441_All	TIG	TIG	-	http://plntfdb.bio.uni-potsdam.de/v3.0/fam_mem.php?family_id=TIG
CL5026.Contig9_All	WRKY	WRKY	-	http://plntfdb.bio.uni-potsdam.de/v3.0/fam_mem.php?family_id=WRKY
Unigene9575_All	LOB	DUF260	-	http://plntfdb.bio.uni-potsdam.de/v3.0/fam_mem.php?family_id=LOB
Unigene2828_All	MYB	Myb_DNA-binding	ARID,Response_reg,SNF2_N	http://plntfdb.bio.uni-potsdam.de/v3.0/fam_mem.php?family_id=MYB
CL4864.Contig4_All	Alfin-like	Alfin-like	DDT,Homeobox,JmjC,JmjN	http://plntfdb.bio.uni-potsdam.de/v3.0/fam_mem.php?family_id=Alfin-like
CL7945.Contig1_All	HSF	HSF_DNA-bind	-	http://plntfdb.bio.uni-potsdam.de/v3.0/fam_mem.php?family_id=HSF
CL1935.Contig3_All	AP2-EREBP	AP2	-	http://plntfdb.bio.uni-potsdam.de/v3.0/fam_mem.php?family_id=AP2-EREBP
CL1235.Contig6_All	MYB	Myb_DNA-binding	ARID,Response_reg,SNF2_N	http://plntfdb.bio.uni-potsdam.de/v3.0/fam_mem.php?family_id=MYB
CL386.Contig5_All	C2C2-CO-like	CCT,zf-B_box	GATA,PLATZ	http://plntfdb.bio.uni-potsdam.de/v3.0/fam_mem.php?family_id=C2C2-CO-like
Unigene19307_All	MYB	Myb_DNA-binding	ARID,Response_reg,SNF2_N	http://plntfdb.bio.uni-potsdam.de/v3.0/fam_mem.php?family_id=MYB
CL5650.Contig1_All	AP2-EREBP	AP2	-	http://plntfdb.bio.uni-potsdam.de/v3.0/fam_mem.php?family_id=AP2-EREBP
CL6004.Contig1_All	AP2-EREBP	AP2	-	http://plntfdb.bio.uni-potsdam.de/v3.0/fam_mem.php?family_id=AP2-EREBP
Unigene16677_All	C3H	zf-CCCH	PHD,SNF2_N,zf-C2H2	http://plntfdb.bio.uni-potsdam.de/v3.0/fam_mem.php?family_id=C3H
CL2737.Contig18_All	WRKY	WRKY	-	http://plntfdb.bio.uni-potsdam.de/v3.0/fam_mem.php?family_id=WRKY
CL1072.Contig13_All	Tify	tify	GATA	http://plntfdb.bio.uni-potsdam.de/v3.0/fam_mem.php?family_id=Tify
CL10676.Contig2_All	C2H2	zf-C2H2	PHD	http://plntfdb.bio.uni-potsdam.de/v3.0/fam_mem.php?family_id=C2H2
Unigene1898_All	C3H	zf-CCCH	PHD,SNF2_N,zf-C2H2	http://plntfdb.bio.uni-potsdam.de/v3.0/fam_mem.php?family_id=C3H
CL10745.Contig7_All	GRAS	GRAS	-	http://plntfdb.bio.uni-potsdam.de/v3.0/fam_mem.php?family_id=GRAS
CL3949.Contig1_All	WRKY	WRKY	-	http://plntfdb.bio.uni-potsdam.de/v3.0/fam_mem.php?family_id=WRKY
Unigene9648_All	E2F-DP	E2F_TDP	-	http://plntfdb.bio.uni-potsdam.de/v3.0/fam_mem.php?family_id=E2F-DP
CL6149.Contig5_All	NAC	NAM	-	http://plntfdb.bio.uni-potsdam.de/v3.0/fam_mem.php?family_id=NAC
Unigene8928_All	MYB	Myb_DNA-binding	ARID,Response_reg,SNF2_N	http://plntfdb.bio.uni-potsdam.de/v3.0/fam_mem.php?family_id=MYB
CL3399.Contig4_All	C3H	zf-CCCH	PHD,SNF2_N,zf-C2H2	http://plntfdb.bio.uni-potsdam.de/v3.0/fam_mem.php?family_id=C3H
CL5650.Contig4_All	AP2-EREBP	AP2	-	http://plntfdb.bio.uni-potsdam.de/v3.0/fam_mem.php?family_id=AP2-EREBP
CL1497.Contig4_All	bHLH	HLH	-	http://plntfdb.bio.uni-potsdam.de/v3.0/fam_mem.php?family_id=bHLH
CL9874.Contig2_All	MYB	Myb_DNA-binding	ARID,Response_reg,SNF2_N	http://plntfdb.bio.uni-potsdam.de/v3.0/fam_mem.php?family_id=MYB
CL7596.Contig2_All	WRKY	WRKY	-	http://plntfdb.bio.uni-potsdam.de/v3.0/fam_mem.php?family_id=WRKY
CL1843.Contig26_All	bZIP	bZIP_1,bZIP_2,bZIP_Maf	HLH	http://plntfdb.bio.uni-potsdam.de/v3.0/fam_mem.php?family_id=bZIP
CL3949.Contig2_All	WRKY	WRKY	-	http://plntfdb.bio.uni-potsdam.de/v3.0/fam_mem.php?family_id=WRKY
Unigene25908_All	NAC	NAM	-	http://plntfdb.bio.uni-potsdam.de/v3.0/fam_mem.php?family_id=NAC
Unigene18701_All	MYB	Myb_DNA-binding	ARID,Response_reg,SNF2_N	http://plntfdb.bio.uni-potsdam.de/v3.0/fam_mem.php?family_id=MYB
Unigene16004_All	MYB	Myb_DNA-binding	ARID,Response_reg,SNF2_N	http://plntfdb.bio.uni-potsdam.de/v3.0/fam_mem.php?family_id=MYB
Unigene21051_All	FAR1	FAR1	-	http://plntfdb.bio.uni-potsdam.de/v3.0/fam_mem.php?family_id=FAR1
Unigene29940_All	AP2-EREBP	AP2	-	http://plntfdb.bio.uni-potsdam.de/v3.0/fam_mem.php?family_id=AP2-EREBP
Unigene23501_All	Alfin-like	Alfin-like	DDT,Homeobox,JmjC,JmjN	http://plntfdb.bio.uni-potsdam.de/v3.0/fam_mem.php?family_id=Alfin-like
Unigene12009_All	AP2-EREBP	AP2	-	http://plntfdb.bio.uni-potsdam.de/v3.0/fam_mem.php?family_id=AP2-EREBP
CL1843.Contig14_All	bZIP	bZIP_1,bZIP_2,bZIP_Maf	HLH	http://plntfdb.bio.uni-potsdam.de/v3.0/fam_mem.php?family_id=bZIP
Unigene15562_All	AP2-EREBP	AP2	-	http://plntfdb.bio.uni-potsdam.de/v3.0/fam_mem.php?family_id=AP2-EREBP
CL8308.Contig1_All	MYB	Myb_DNA-binding	ARID,Response_reg,SNF2_N	http://plntfdb.bio.uni-potsdam.de/v3.0/fam_mem.php?family_id=MYB
CL2853.Contig15_All	ARF	Auxin_resp	-	http://plntfdb.bio.uni-potsdam.de/v3.0/fam_mem.php?family_id=ARF
CL221.Contig3_All	Trihelix	trihelix	-	http://plntfdb.bio.uni-potsdam.de/v3.0/fam_mem.php?family_id=Trihelix
Unigene6464_All	C3H	zf-CCCH	PHD,SNF2_N,zf-C2H2	http://plntfdb.bio.uni-potsdam.de/v3.0/fam_mem.php?family_id=C3H
CL174.Contig21_All	C3H	zf-CCCH	PHD,SNF2_N,zf-C2H2	http://plntfdb.bio.uni-potsdam.de/v3.0/fam_mem.php?family_id=C3H
CL799.Contig5_All	NAC	NAM	-	http://plntfdb.bio.uni-potsdam.de/v3.0/fam_mem.php?family_id=NAC
Unigene6102_All	C3H	zf-CCCH	PHD,SNF2_N,zf-C2H2	http://plntfdb.bio.uni-potsdam.de/v3.0/fam_mem.php?family_id=C3H
CL221.Contig6_All	Trihelix	trihelix	-	http://plntfdb.bio.uni-potsdam.de/v3.0/fam_mem.php?family_id=Trihelix
CL174.Contig6_All	C3H	zf-CCCH	PHD,SNF2_N,zf-C2H2	http://plntfdb.bio.uni-potsdam.de/v3.0/fam_mem.php?family_id=C3H
Unigene9725_All	E2F-DP	E2F_TDP	-	http://plntfdb.bio.uni-potsdam.de/v3.0/fam_mem.php?family_id=E2F-DP
CL3814.Contig3_All	ARR-B	G2-like,Myb_DNA-binding,Response_reg	CCT	http://plntfdb.bio.uni-potsdam.de/v3.0/fam_mem.php?family_id=ARR-B
CL2130.Contig9_All	C2C2-GATA	GATA	-	http://plntfdb.bio.uni-potsdam.de/v3.0/fam_mem.php?family_id=C2C2-GATA
Unigene24414_All	C2C2-Dof	zf-Dof	-	http://plntfdb.bio.uni-potsdam.de/v3.0/fam_mem.php?family_id=C2C2-Dof
CL1843.Contig5_All	bZIP	bZIP_1,bZIP_2,bZIP_Maf	HLH	http://plntfdb.bio.uni-potsdam.de/v3.0/fam_mem.php?family_id=bZIP
Unigene19553_All	Trihelix	trihelix	-	http://plntfdb.bio.uni-potsdam.de/v3.0/fam_mem.php?family_id=Trihelix
Unigene37928_All	C3H	zf-CCCH	PHD,SNF2_N,zf-C2H2	http://plntfdb.bio.uni-potsdam.de/v3.0/fam_mem.php?family_id=C3H
CL3777.Contig11_All	ARF	Auxin_resp	-	http://plntfdb.bio.uni-potsdam.de/v3.0/fam_mem.php?family_id=ARF
CL871.Contig33_All	MYB	Myb_DNA-binding	ARID,Response_reg,SNF2_N	http://plntfdb.bio.uni-potsdam.de/v3.0/fam_mem.php?family_id=MYB
CL8482.Contig1_All	LOB	DUF260	-	http://plntfdb.bio.uni-potsdam.de/v3.0/fam_mem.php?family_id=LOB
CL1590.Contig9_All	MYB	Myb_DNA-binding	ARID,Response_reg,SNF2_N	http://plntfdb.bio.uni-potsdam.de/v3.0/fam_mem.php?family_id=MYB
CL7947.Contig2_All	ULT	ULT	-	http://plntfdb.bio.uni-potsdam.de/v3.0/fam_mem.php?family_id=ULT
Unigene32164_All	OFP	Ovate	-	http://plntfdb.bio.uni-potsdam.de/v3.0/fam_mem.php?family_id=OFP
CL9815.Contig2_All	Trihelix	trihelix	-	http://plntfdb.bio.uni-potsdam.de/v3.0/fam_mem.php?family_id=Trihelix
Unigene37339_All	TUB	Tub	-	http://plntfdb.bio.uni-potsdam.de/v3.0/fam_mem.php?family_id=TUB
CL3485.Contig3_All	MYB	Myb_DNA-binding	ARID,Response_reg,SNF2_N	http://plntfdb.bio.uni-potsdam.de/v3.0/fam_mem.php?family_id=MYB
CL7624.Contig1_All	bZIP	bZIP_1,bZIP_2,bZIP_Maf	HLH	http://plntfdb.bio.uni-potsdam.de/v3.0/fam_mem.php?family_id=bZIP
CL1302.Contig3_All	AP2-EREBP	AP2	-	http://plntfdb.bio.uni-potsdam.de/v3.0/fam_mem.php?family_id=AP2-EREBP
CL7635.Contig4_All	C3H	zf-CCCH	PHD,SNF2_N,zf-C2H2	http://plntfdb.bio.uni-potsdam.de/v3.0/fam_mem.php?family_id=C3H
CL858.Contig7_All	MADS	SRF-TF	-	http://plntfdb.bio.uni-potsdam.de/v3.0/fam_mem.php?family_id=MADS
CL2542.Contig3_All	TAZ	zf-TAZ	PHD	http://plntfdb.bio.uni-potsdam.de/v3.0/fam_mem.php?family_id=TAZ
CL9056.Contig5_All	NAC	NAM	-	http://plntfdb.bio.uni-potsdam.de/v3.0/fam_mem.php?family_id=NAC
CL6801.Contig14_All	ABI3VP1	B3	AP2,Auxin_resp	http://plntfdb.bio.uni-potsdam.de/v3.0/fam_mem.php?family_id=ABI3VP1
CL6376.Contig3_All	ABI3VP1	B3	AP2,Auxin_resp	http://plntfdb.bio.uni-potsdam.de/v3.0/fam_mem.php?family_id=ABI3VP1
Unigene3425_All	E2F-DP	E2F_TDP	-	http://plntfdb.bio.uni-potsdam.de/v3.0/fam_mem.php?family_id=E2F-DP
Unigene11090_All	bHLH	HLH	-	http://plntfdb.bio.uni-potsdam.de/v3.0/fam_mem.php?family_id=bHLH
Unigene18851_All	WRKY	WRKY	-	http://plntfdb.bio.uni-potsdam.de/v3.0/fam_mem.php?family_id=WRKY
CL383.Contig9_All	GeBP	DUF573	-	http://plntfdb.bio.uni-potsdam.de/v3.0/fam_mem.php?family_id=GeBP
CL3504.Contig7_All	BBR/BPC	GAGA_bind	-	http://plntfdb.bio.uni-potsdam.de/v3.0/fam_mem.php?family_id=BBR/BPC
CL6036.Contig11_All	bHLH	HLH	-	http://plntfdb.bio.uni-potsdam.de/v3.0/fam_mem.php?family_id=bHLH
CL2853.Contig27_All	ARF	Auxin_resp	-	http://plntfdb.bio.uni-potsdam.de/v3.0/fam_mem.php?family_id=ARF
Unigene39150_All	TCP	TCP	-	http://plntfdb.bio.uni-potsdam.de/v3.0/fam_mem.php?family_id=TCP
CL10387.Contig1_All	TCP	TCP	-	http://plntfdb.bio.uni-potsdam.de/v3.0/fam_mem.php?family_id=TCP
CL245.Contig4_All	MYB	Myb_DNA-binding	ARID,Response_reg,SNF2_N	http://plntfdb.bio.uni-potsdam.de/v3.0/fam_mem.php?family_id=MYB
Unigene29323_All	bZIP	bZIP_1,bZIP_2,bZIP_Maf	HLH	http://plntfdb.bio.uni-potsdam.de/v3.0/fam_mem.php?family_id=bZIP
Unigene18799_All	TUB	Tub	-	http://plntfdb.bio.uni-potsdam.de/v3.0/fam_mem.php?family_id=TUB
CL1967.Contig3_All	VARL	VARL	-	http://plntfdb.bio.uni-potsdam.de/v3.0/fam_mem.php?family_id=VARL
CL9916.Contig33_All	TUB	Tub	-	http://plntfdb.bio.uni-potsdam.de/v3.0/fam_mem.php?family_id=TUB
CL4060.Contig2_All	HB	Homeobox,KNOX1,KNOX2	-	http://plntfdb.bio.uni-potsdam.de/v3.0/fam_mem.php?family_id=HB
Unigene13204_All	C2C2-CO-like	CCT,zf-B_box	GATA,PLATZ	http://plntfdb.bio.uni-potsdam.de/v3.0/fam_mem.php?family_id=C2C2-CO-like
CL10358.Contig11_All	EIL	EIN3	-	http://plntfdb.bio.uni-potsdam.de/v3.0/fam_mem.php?family_id=EIL
CL227.Contig8_All	ARF	Auxin_resp	-	http://plntfdb.bio.uni-potsdam.de/v3.0/fam_mem.php?family_id=ARF
CL575.Contig2_All	AP2-EREBP	AP2	-	http://plntfdb.bio.uni-potsdam.de/v3.0/fam_mem.php?family_id=AP2-EREBP
CL7728.Contig2_All	NAC	NAM	-	http://plntfdb.bio.uni-potsdam.de/v3.0/fam_mem.php?family_id=NAC
CL2934.Contig1_All	LOB	DUF260	-	http://plntfdb.bio.uni-potsdam.de/v3.0/fam_mem.php?family_id=LOB
CL4640.Contig4_All	C2C2-CO-like	CCT,zf-B_box	GATA,PLATZ	http://plntfdb.bio.uni-potsdam.de/v3.0/fam_mem.php?family_id=C2C2-CO-like
CL85.Contig4_All	MYB	Myb_DNA-binding	ARID,Response_reg,SNF2_N	http://plntfdb.bio.uni-potsdam.de/v3.0/fam_mem.php?family_id=MYB
CL10819.Contig3_All	C2H2	zf-C2H2	PHD	http://plntfdb.bio.uni-potsdam.de/v3.0/fam_mem.php?family_id=C2H2
CL1302.Contig20_All	AP2-EREBP	AP2	-	http://plntfdb.bio.uni-potsdam.de/v3.0/fam_mem.php?family_id=AP2-EREBP
CL6009.Contig5_All	WRKY	WRKY	-	http://plntfdb.bio.uni-potsdam.de/v3.0/fam_mem.php?family_id=WRKY
CL8579.Contig1_All	mTERF	mTERF	-	http://plntfdb.bio.uni-potsdam.de/v3.0/fam_mem.php?family_id=mTERF
CL2644.Contig7_All	TIG	TIG	-	http://plntfdb.bio.uni-potsdam.de/v3.0/fam_mem.php?family_id=TIG
CL8479.Contig1_All	C2C2-CO-like	CCT,zf-B_box	GATA,PLATZ	http://plntfdb.bio.uni-potsdam.de/v3.0/fam_mem.php?family_id=C2C2-CO-like
Unigene5843_All	C2H2	zf-C2H2	PHD	http://plntfdb.bio.uni-potsdam.de/v3.0/fam_mem.php?family_id=C2H2
CL4662.Contig1_All	WRKY	WRKY	-	http://plntfdb.bio.uni-potsdam.de/v3.0/fam_mem.php?family_id=WRKY
CL2470.Contig6_All	GRAS	GRAS	-	http://plntfdb.bio.uni-potsdam.de/v3.0/fam_mem.php?family_id=GRAS
CL8079.Contig2_All	C3H	zf-CCCH	PHD,SNF2_N,zf-C2H2	http://plntfdb.bio.uni-potsdam.de/v3.0/fam_mem.php?family_id=C3H
Unigene9299_All	CAMTA	CG-1,IQ	-	http://plntfdb.bio.uni-potsdam.de/v3.0/fam_mem.php?family_id=CAMTA
Unigene32297_All	NAC	NAM	-	http://plntfdb.bio.uni-potsdam.de/v3.0/fam_mem.php?family_id=NAC
CL4800.Contig2_All	MYB	Myb_DNA-binding	ARID,Response_reg,SNF2_N	http://plntfdb.bio.uni-potsdam.de/v3.0/fam_mem.php?family_id=MYB
CL6516.Contig1_All	CSD	CSD	-	http://plntfdb.bio.uni-potsdam.de/v3.0/fam_mem.php?family_id=CSD
CL9182.Contig2_All	Trihelix	trihelix	-	http://plntfdb.bio.uni-potsdam.de/v3.0/fam_mem.php?family_id=Trihelix
CL160.Contig20_All	bHLH	HLH	-	http://plntfdb.bio.uni-potsdam.de/v3.0/fam_mem.php?family_id=bHLH
CL5799.Contig4_All	Trihelix	trihelix	-	http://plntfdb.bio.uni-potsdam.de/v3.0/fam_mem.php?family_id=Trihelix
Unigene235_All	AP2-EREBP	AP2	-	http://plntfdb.bio.uni-potsdam.de/v3.0/fam_mem.php?family_id=AP2-EREBP
CL1576.Contig2_All	C2C2-Dof	zf-Dof	-	http://plntfdb.bio.uni-potsdam.de/v3.0/fam_mem.php?family_id=C2C2-Dof
CL6925.Contig2_All	C3H	zf-CCCH	PHD,SNF2_N,zf-C2H2	http://plntfdb.bio.uni-potsdam.de/v3.0/fam_mem.php?family_id=C3H
Unigene11714_All	zf-HD	ZF-HD_dimer	-	http://plntfdb.bio.uni-potsdam.de/v3.0/fam_mem.php?family_id=zf-HD
CL2751.Contig1_All	Tify	tify	GATA	http://plntfdb.bio.uni-potsdam.de/v3.0/fam_mem.php?family_id=Tify
CL501.Contig5_All	Alfin-like	Alfin-like	DDT,Homeobox,JmjC,JmjN	http://plntfdb.bio.uni-potsdam.de/v3.0/fam_mem.php?family_id=Alfin-like
Unigene5512_All	MYB	Myb_DNA-binding	ARID,Response_reg,SNF2_N	http://plntfdb.bio.uni-potsdam.de/v3.0/fam_mem.php?family_id=MYB
CL8344.Contig1_All	AP2-EREBP	AP2	-	http://plntfdb.bio.uni-potsdam.de/v3.0/fam_mem.php?family_id=AP2-EREBP
Unigene11641_All	bHLH	HLH	-	http://plntfdb.bio.uni-potsdam.de/v3.0/fam_mem.php?family_id=bHLH
CL2119.Contig4_All	LOB	DUF260	-	http://plntfdb.bio.uni-potsdam.de/v3.0/fam_mem.php?family_id=LOB
CL10964.Contig4_All	MYB	Myb_DNA-binding	ARID,Response_reg,SNF2_N	http://plntfdb.bio.uni-potsdam.de/v3.0/fam_mem.php?family_id=MYB
CL4100.Contig1_All	AP2-EREBP	AP2	-	http://plntfdb.bio.uni-potsdam.de/v3.0/fam_mem.php?family_id=AP2-EREBP
Unigene12757_All	C3H	zf-CCCH	PHD,SNF2_N,zf-C2H2	http://plntfdb.bio.uni-potsdam.de/v3.0/fam_mem.php?family_id=C3H
Unigene692_All	bHLH	HLH	-	http://plntfdb.bio.uni-potsdam.de/v3.0/fam_mem.php?family_id=bHLH
CL1276.Contig7_All	C2H2	zf-C2H2	PHD	http://plntfdb.bio.uni-potsdam.de/v3.0/fam_mem.php?family_id=C2H2
CL10033.Contig14_All	MYB	Myb_DNA-binding	ARID,Response_reg,SNF2_N	http://plntfdb.bio.uni-potsdam.de/v3.0/fam_mem.php?family_id=MYB
CL2294.Contig1_All	MYB	Myb_DNA-binding	ARID,Response_reg,SNF2_N	http://plntfdb.bio.uni-potsdam.de/v3.0/fam_mem.php?family_id=MYB
CL2644.Contig11_All	TIG	TIG	-	http://plntfdb.bio.uni-potsdam.de/v3.0/fam_mem.php?family_id=TIG
Unigene8483_All	MYB	Myb_DNA-binding	ARID,Response_reg,SNF2_N	http://plntfdb.bio.uni-potsdam.de/v3.0/fam_mem.php?family_id=MYB
CL1590.Contig7_All	MYB	Myb_DNA-binding	ARID,Response_reg,SNF2_N	http://plntfdb.bio.uni-potsdam.de/v3.0/fam_mem.php?family_id=MYB
CL2550.Contig19_All	C3H	zf-CCCH	PHD,SNF2_N,zf-C2H2	http://plntfdb.bio.uni-potsdam.de/v3.0/fam_mem.php?family_id=C3H
Unigene2002_All	SBP	SBP	-	http://plntfdb.bio.uni-potsdam.de/v3.0/fam_mem.php?family_id=SBP
Unigene39579_All	MYB	Myb_DNA-binding	ARID,Response_reg,SNF2_N	http://plntfdb.bio.uni-potsdam.de/v3.0/fam_mem.php?family_id=MYB
CL7548.Contig3_All	MYB	Myb_DNA-binding	ARID,Response_reg,SNF2_N	http://plntfdb.bio.uni-potsdam.de/v3.0/fam_mem.php?family_id=MYB
Unigene15554_All	AP2-EREBP	AP2	-	http://plntfdb.bio.uni-potsdam.de/v3.0/fam_mem.php?family_id=AP2-EREBP
Unigene23326_All	Alfin-like	Alfin-like	DDT,Homeobox,JmjC,JmjN	http://plntfdb.bio.uni-potsdam.de/v3.0/fam_mem.php?family_id=Alfin-like
Unigene4333_All	WRKY	WRKY	-	http://plntfdb.bio.uni-potsdam.de/v3.0/fam_mem.php?family_id=WRKY
CL1377.Contig13_All	MYB	Myb_DNA-binding	ARID,Response_reg,SNF2_N	http://plntfdb.bio.uni-potsdam.de/v3.0/fam_mem.php?family_id=MYB
CL85.Contig22_All	MYB	Myb_DNA-binding	ARID,Response_reg,SNF2_N	http://plntfdb.bio.uni-potsdam.de/v3.0/fam_mem.php?family_id=MYB
CL475.Contig4_All	MYB	Myb_DNA-binding	ARID,Response_reg,SNF2_N	http://plntfdb.bio.uni-potsdam.de/v3.0/fam_mem.php?family_id=MYB
CL8000.Contig2_All	C3H	zf-CCCH	PHD,SNF2_N,zf-C2H2	http://plntfdb.bio.uni-potsdam.de/v3.0/fam_mem.php?family_id=C3H
CL7596.Contig3_All	WRKY	WRKY	-	http://plntfdb.bio.uni-potsdam.de/v3.0/fam_mem.php?family_id=WRKY
Unigene6911_All	MYB	Myb_DNA-binding	ARID,Response_reg,SNF2_N	http://plntfdb.bio.uni-potsdam.de/v3.0/fam_mem.php?family_id=MYB
Unigene7663_All	TUB	Tub	-	http://plntfdb.bio.uni-potsdam.de/v3.0/fam_mem.php?family_id=TUB
Unigene4686_All	NAC	NAM	-	http://plntfdb.bio.uni-potsdam.de/v3.0/fam_mem.php?family_id=NAC
CL10208.Contig14_All	LIM	LIM	-	http://plntfdb.bio.uni-potsdam.de/v3.0/fam_mem.php?family_id=LIM
CL4145.Contig4_All	bHLH	HLH	-	http://plntfdb.bio.uni-potsdam.de/v3.0/fam_mem.php?family_id=bHLH
CL1157.Contig5_All	G2-like	G2-like	Response_reg	http://plntfdb.bio.uni-potsdam.de/v3.0/fam_mem.php?family_id=G2-like
CL475.Contig3_All	MYB	Myb_DNA-binding	ARID,Response_reg,SNF2_N	http://plntfdb.bio.uni-potsdam.de/v3.0/fam_mem.php?family_id=MYB
CL85.Contig27_All	MYB	Myb_DNA-binding	ARID,Response_reg,SNF2_N	http://plntfdb.bio.uni-potsdam.de/v3.0/fam_mem.php?family_id=MYB
Unigene20524_All	C3H	zf-CCCH	PHD,SNF2_N,zf-C2H2	http://plntfdb.bio.uni-potsdam.de/v3.0/fam_mem.php?family_id=C3H
CL10584.Contig14_All	MYB	Myb_DNA-binding	ARID,Response_reg,SNF2_N	http://plntfdb.bio.uni-potsdam.de/v3.0/fam_mem.php?family_id=MYB
CL318.Contig10_All	ABI3VP1	B3	AP2,Auxin_resp	http://plntfdb.bio.uni-potsdam.de/v3.0/fam_mem.php?family_id=ABI3VP1
CL126.Contig1_All	LOB	DUF260	-	http://plntfdb.bio.uni-potsdam.de/v3.0/fam_mem.php?family_id=LOB
Unigene16227_All	mTERF	mTERF	-	http://plntfdb.bio.uni-potsdam.de/v3.0/fam_mem.php?family_id=mTERF
Unigene38584_All	MYB	Myb_DNA-binding	ARID,Response_reg,SNF2_N	http://plntfdb.bio.uni-potsdam.de/v3.0/fam_mem.php?family_id=MYB
CL5156.Contig1_All	AP2-EREBP	AP2	-	http://plntfdb.bio.uni-potsdam.de/v3.0/fam_mem.php?family_id=AP2-EREBP
CL7399.Contig1_All	MYB	Myb_DNA-binding	ARID,Response_reg,SNF2_N	http://plntfdb.bio.uni-potsdam.de/v3.0/fam_mem.php?family_id=MYB
CL10306.Contig2_All	ARR-B	G2-like,Myb_DNA-binding,Response_reg	CCT	http://plntfdb.bio.uni-potsdam.de/v3.0/fam_mem.php?family_id=ARR-B
CL2488.Contig3_All	MYB	Myb_DNA-binding	ARID,Response_reg,SNF2_N	http://plntfdb.bio.uni-potsdam.de/v3.0/fam_mem.php?family_id=MYB
CL10380.Contig2_All	C3H	zf-CCCH	PHD,SNF2_N,zf-C2H2	http://plntfdb.bio.uni-potsdam.de/v3.0/fam_mem.php?family_id=C3H
CL9722.Contig3_All	BSD	BSD	-	http://plntfdb.bio.uni-potsdam.de/v3.0/fam_mem.php?family_id=BSD
Unigene23504_All	Alfin-like	Alfin-like	DDT,Homeobox,JmjC,JmjN	http://plntfdb.bio.uni-potsdam.de/v3.0/fam_mem.php?family_id=Alfin-like
CL9204.Contig2_All	C2C2-Dof	zf-Dof	-	http://plntfdb.bio.uni-potsdam.de/v3.0/fam_mem.php?family_id=C2C2-Dof
Unigene517_All	FHA	FHA	-	http://plntfdb.bio.uni-potsdam.de/v3.0/fam_mem.php?family_id=FHA
CL160.Contig31_All	bHLH	HLH	-	http://plntfdb.bio.uni-potsdam.de/v3.0/fam_mem.php?family_id=bHLH
CL2853.Contig4_All	ARF	Auxin_resp	-	http://plntfdb.bio.uni-potsdam.de/v3.0/fam_mem.php?family_id=ARF
CL2186.Contig2_All	bHLH	HLH	-	http://plntfdb.bio.uni-potsdam.de/v3.0/fam_mem.php?family_id=bHLH
CL3482.Contig8_All	BES1	DUF822	-	http://plntfdb.bio.uni-potsdam.de/v3.0/fam_mem.php?family_id=BES1
Unigene37877_All	NAC	NAM	-	http://plntfdb.bio.uni-potsdam.de/v3.0/fam_mem.php?family_id=NAC
CL6332.Contig7_All	C2C2-GATA	GATA	-	http://plntfdb.bio.uni-potsdam.de/v3.0/fam_mem.php?family_id=C2C2-GATA
Unigene772_All	G2-like	G2-like	Response_reg	http://plntfdb.bio.uni-potsdam.de/v3.0/fam_mem.php?family_id=G2-like
CL7032.Contig3_All	MYB	Myb_DNA-binding	ARID,Response_reg,SNF2_N	http://plntfdb.bio.uni-potsdam.de/v3.0/fam_mem.php?family_id=MYB
CL2550.Contig5_All	C3H	zf-CCCH	PHD,SNF2_N,zf-C2H2	http://plntfdb.bio.uni-potsdam.de/v3.0/fam_mem.php?family_id=C3H
Unigene35278_All	MYB	Myb_DNA-binding	ARID,Response_reg,SNF2_N	http://plntfdb.bio.uni-potsdam.de/v3.0/fam_mem.php?family_id=MYB
CL641.Contig3_All	MYB	Myb_DNA-binding	ARID,Response_reg,SNF2_N	http://plntfdb.bio.uni-potsdam.de/v3.0/fam_mem.php?family_id=MYB
CL1843.Contig4_All	bZIP	bZIP_1,bZIP_2,bZIP_Maf	HLH	http://plntfdb.bio.uni-potsdam.de/v3.0/fam_mem.php?family_id=bZIP
CL2130.Contig4_All	C2C2-GATA	GATA	-	http://plntfdb.bio.uni-potsdam.de/v3.0/fam_mem.php?family_id=C2C2-GATA
CL1342.Contig7_All	MYB	Myb_DNA-binding	ARID,Response_reg,SNF2_N	http://plntfdb.bio.uni-potsdam.de/v3.0/fam_mem.php?family_id=MYB
CL2618.Contig8_All	C3H	zf-CCCH	PHD,SNF2_N,zf-C2H2	http://plntfdb.bio.uni-potsdam.de/v3.0/fam_mem.php?family_id=C3H
CL555.Contig25_All	BBR/BPC	GAGA_bind	-	http://plntfdb.bio.uni-potsdam.de/v3.0/fam_mem.php?family_id=BBR/BPC
CL390.Contig31_All	C3H	zf-CCCH	PHD,SNF2_N,zf-C2H2	http://plntfdb.bio.uni-potsdam.de/v3.0/fam_mem.php?family_id=C3H
CL1342.Contig1_All	MYB	Myb_DNA-binding	ARID,Response_reg,SNF2_N	http://plntfdb.bio.uni-potsdam.de/v3.0/fam_mem.php?family_id=MYB
CL1843.Contig15_All	bZIP	bZIP_1,bZIP_2,bZIP_Maf	HLH	http://plntfdb.bio.uni-potsdam.de/v3.0/fam_mem.php?family_id=bZIP
Unigene37882_All	MYB	Myb_DNA-binding	ARID,Response_reg,SNF2_N	http://plntfdb.bio.uni-potsdam.de/v3.0/fam_mem.php?family_id=MYB
CL3907.Contig3_All	AP2-EREBP	AP2	-	http://plntfdb.bio.uni-potsdam.de/v3.0/fam_mem.php?family_id=AP2-EREBP
Unigene4377_All	MYB	Myb_DNA-binding	ARID,Response_reg,SNF2_N	http://plntfdb.bio.uni-potsdam.de/v3.0/fam_mem.php?family_id=MYB
CL3165.Contig5_All	FHA	FHA	-	http://plntfdb.bio.uni-potsdam.de/v3.0/fam_mem.php?family_id=FHA
Unigene3871_All	FAR1	FAR1	-	http://plntfdb.bio.uni-potsdam.de/v3.0/fam_mem.php?family_id=FAR1
CL9514.Contig1_All	NAC	NAM	-	http://plntfdb.bio.uni-potsdam.de/v3.0/fam_mem.php?family_id=NAC
CL2211.Contig1_All	AP2-EREBP	AP2	-	http://plntfdb.bio.uni-potsdam.de/v3.0/fam_mem.php?family_id=AP2-EREBP
CL7181.Contig7_All	NAC	NAM	-	http://plntfdb.bio.uni-potsdam.de/v3.0/fam_mem.php?family_id=NAC
CL9535.Contig1_All	AP2-EREBP	AP2	-	http://plntfdb.bio.uni-potsdam.de/v3.0/fam_mem.php?family_id=AP2-EREBP
Unigene26130_All	G2-like	G2-like	Response_reg	http://plntfdb.bio.uni-potsdam.de/v3.0/fam_mem.php?family_id=G2-like
CL2701.Contig1_All	MYB	Myb_DNA-binding	ARID,Response_reg,SNF2_N	http://plntfdb.bio.uni-potsdam.de/v3.0/fam_mem.php?family_id=MYB
CL3511.Contig3_All	TUB	Tub	-	http://plntfdb.bio.uni-potsdam.de/v3.0/fam_mem.php?family_id=TUB
CL7072.Contig2_All	C2C2-Dof	zf-Dof	-	http://plntfdb.bio.uni-potsdam.de/v3.0/fam_mem.php?family_id=C2C2-Dof
CL555.Contig5_All	BBR/BPC	GAGA_bind	-	http://plntfdb.bio.uni-potsdam.de/v3.0/fam_mem.php?family_id=BBR/BPC
Unigene17872_All	G2-like	G2-like	Response_reg	http://plntfdb.bio.uni-potsdam.de/v3.0/fam_mem.php?family_id=G2-like
Unigene17068_All	zf-HD	ZF-HD_dimer	-	http://plntfdb.bio.uni-potsdam.de/v3.0/fam_mem.php?family_id=zf-HD
Unigene3372_All	MADS	SRF-TF	-	http://plntfdb.bio.uni-potsdam.de/v3.0/fam_mem.php?family_id=MADS
CL801.Contig3_All	MYB	Myb_DNA-binding	ARID,Response_reg,SNF2_N	http://plntfdb.bio.uni-potsdam.de/v3.0/fam_mem.php?family_id=MYB
CL10358.Contig25_All	EIL	EIN3	-	http://plntfdb.bio.uni-potsdam.de/v3.0/fam_mem.php?family_id=EIL
CL7635.Contig1_All	C3H	zf-CCCH	PHD,SNF2_N,zf-C2H2	http://plntfdb.bio.uni-potsdam.de/v3.0/fam_mem.php?family_id=C3H
CL6333.Contig7_All	WRKY	WRKY	-	http://plntfdb.bio.uni-potsdam.de/v3.0/fam_mem.php?family_id=WRKY
CL7548.Contig5_All	MYB	Myb_DNA-binding	ARID,Response_reg,SNF2_N	http://plntfdb.bio.uni-potsdam.de/v3.0/fam_mem.php?family_id=MYB
CL406.Contig1_All	G2-like	G2-like	Response_reg	http://plntfdb.bio.uni-potsdam.de/v3.0/fam_mem.php?family_id=G2-like
CL8406.Contig2_All	MYB	Myb_DNA-binding	ARID,Response_reg,SNF2_N	http://plntfdb.bio.uni-potsdam.de/v3.0/fam_mem.php?family_id=MYB
CL245.Contig20_All	MYB	Myb_DNA-binding	ARID,Response_reg,SNF2_N	http://plntfdb.bio.uni-potsdam.de/v3.0/fam_mem.php?family_id=MYB
CL8809.Contig3_All	Trihelix	trihelix	-	http://plntfdb.bio.uni-potsdam.de/v3.0/fam_mem.php?family_id=Trihelix
Unigene15544_All	AP2-EREBP	AP2	-	http://plntfdb.bio.uni-potsdam.de/v3.0/fam_mem.php?family_id=AP2-EREBP
CL10492.Contig22_All	ARF	Auxin_resp	-	http://plntfdb.bio.uni-potsdam.de/v3.0/fam_mem.php?family_id=ARF
CL390.Contig36_All	C3H	zf-CCCH	PHD,SNF2_N,zf-C2H2	http://plntfdb.bio.uni-potsdam.de/v3.0/fam_mem.php?family_id=C3H
CL2644.Contig1_All	TIG	TIG	-	http://plntfdb.bio.uni-potsdam.de/v3.0/fam_mem.php?family_id=TIG
CL1935.Contig6_All	AP2-EREBP	AP2	-	http://plntfdb.bio.uni-potsdam.de/v3.0/fam_mem.php?family_id=AP2-EREBP
CL5797.Contig1_All	ABI3VP1	B3	AP2,Auxin_resp	http://plntfdb.bio.uni-potsdam.de/v3.0/fam_mem.php?family_id=ABI3VP1
CL2299.Contig4_All	HB	Homeobox,KNOX1,KNOX2	-	http://plntfdb.bio.uni-potsdam.de/v3.0/fam_mem.php?family_id=HB
CL4357.Contig5_All	FHA	FHA	-	http://plntfdb.bio.uni-potsdam.de/v3.0/fam_mem.php?family_id=FHA
CL1021.Contig7_All	MADS	SRF-TF	-	http://plntfdb.bio.uni-potsdam.de/v3.0/fam_mem.php?family_id=MADS
CL7625.Contig8_All	bHLH	HLH	-	http://plntfdb.bio.uni-potsdam.de/v3.0/fam_mem.php?family_id=bHLH
Unigene21404_All	LOB	DUF260	-	http://plntfdb.bio.uni-potsdam.de/v3.0/fam_mem.php?family_id=LOB
CL871.Contig34_All	MYB	Myb_DNA-binding	ARID,Response_reg,SNF2_N	http://plntfdb.bio.uni-potsdam.de/v3.0/fam_mem.php?family_id=MYB
CL85.Contig29_All	MYB	Myb_DNA-binding	ARID,Response_reg,SNF2_N	http://plntfdb.bio.uni-potsdam.de/v3.0/fam_mem.php?family_id=MYB
CL5294.Contig3_All	C3H	zf-CCCH	PHD,SNF2_N,zf-C2H2	http://plntfdb.bio.uni-potsdam.de/v3.0/fam_mem.php?family_id=C3H
CL2380.Contig12_All	ARR-B	G2-like,Myb_DNA-binding,Response_reg	CCT	http://plntfdb.bio.uni-potsdam.de/v3.0/fam_mem.php?family_id=ARR-B
Unigene8475_All	CPP	TCR	-	http://plntfdb.bio.uni-potsdam.de/v3.0/fam_mem.php?family_id=CPP
Unigene10250_All	bZIP	bZIP_1,bZIP_2,bZIP_Maf	HLH	http://plntfdb.bio.uni-potsdam.de/v3.0/fam_mem.php?family_id=bZIP
CL2480.Contig5_All	Tify	tify	GATA	http://plntfdb.bio.uni-potsdam.de/v3.0/fam_mem.php?family_id=Tify
CL318.Contig18_All	ABI3VP1	B3	AP2,Auxin_resp	http://plntfdb.bio.uni-potsdam.de/v3.0/fam_mem.php?family_id=ABI3VP1
CL1187.Contig8_All	GeBP	DUF573	-	http://plntfdb.bio.uni-potsdam.de/v3.0/fam_mem.php?family_id=GeBP
CL5357.Contig2_All	MYB	Myb_DNA-binding	ARID,Response_reg,SNF2_N	http://plntfdb.bio.uni-potsdam.de/v3.0/fam_mem.php?family_id=MYB
CL2784.Contig1_All	AP2-EREBP	AP2	-	http://plntfdb.bio.uni-potsdam.de/v3.0/fam_mem.php?family_id=AP2-EREBP
CL2944.Contig3_All	C2H2	zf-C2H2	PHD	http://plntfdb.bio.uni-potsdam.de/v3.0/fam_mem.php?family_id=C2H2
CL2363.Contig4_All	ARR-B	G2-like,Myb_DNA-binding,Response_reg	CCT	http://plntfdb.bio.uni-potsdam.de/v3.0/fam_mem.php?family_id=ARR-B
CL9916.Contig54_All	TUB	Tub	-	http://plntfdb.bio.uni-potsdam.de/v3.0/fam_mem.php?family_id=TUB
CL8708.Contig4_All	NAC	NAM	-	http://plntfdb.bio.uni-potsdam.de/v3.0/fam_mem.php?family_id=NAC
Unigene10229_All	bZIP	bZIP_1,bZIP_2,bZIP_Maf	HLH	http://plntfdb.bio.uni-potsdam.de/v3.0/fam_mem.php?family_id=bZIP
CL7736.Contig3_All	NAC	NAM	-	http://plntfdb.bio.uni-potsdam.de/v3.0/fam_mem.php?family_id=NAC
CL9500.Contig4_All	GRAS	GRAS	-	http://plntfdb.bio.uni-potsdam.de/v3.0/fam_mem.php?family_id=GRAS
CL5624.Contig17_All	WRKY	WRKY	-	http://plntfdb.bio.uni-potsdam.de/v3.0/fam_mem.php?family_id=WRKY
CL5893.Contig6_All	WRKY	WRKY	-	http://plntfdb.bio.uni-potsdam.de/v3.0/fam_mem.php?family_id=WRKY
CL9722.Contig1_All	BSD	BSD	-	http://plntfdb.bio.uni-potsdam.de/v3.0/fam_mem.php?family_id=BSD
CL5893.Contig11_All	WRKY	WRKY	-	http://plntfdb.bio.uni-potsdam.de/v3.0/fam_mem.php?family_id=WRKY
CL7362.Contig2_All	NAC	NAM	-	http://plntfdb.bio.uni-potsdam.de/v3.0/fam_mem.php?family_id=NAC
CL6225.Contig3_All	WRKY	WRKY	-	http://plntfdb.bio.uni-potsdam.de/v3.0/fam_mem.php?family_id=WRKY
CL1959.Contig6_All	Trihelix	trihelix	-	http://plntfdb.bio.uni-potsdam.de/v3.0/fam_mem.php?family_id=Trihelix
CL7624.Contig2_All	bZIP	bZIP_1,bZIP_2,bZIP_Maf	HLH	http://plntfdb.bio.uni-potsdam.de/v3.0/fam_mem.php?family_id=bZIP
CL3504.Contig1_All	BBR/BPC	GAGA_bind	-	http://plntfdb.bio.uni-potsdam.de/v3.0/fam_mem.php?family_id=BBR/BPC
CL8563.Contig1_All	BES1	DUF822	-	http://plntfdb.bio.uni-potsdam.de/v3.0/fam_mem.php?family_id=BES1
CL5701.Contig32_All	bHLH	HLH	-	http://plntfdb.bio.uni-potsdam.de/v3.0/fam_mem.php?family_id=bHLH
CL6089.Contig20_All	PLATZ	PLATZ	-	http://plntfdb.bio.uni-potsdam.de/v3.0/fam_mem.php?family_id=PLATZ
CL1126.Contig4_All	HSF	HSF_DNA-bind	-	http://plntfdb.bio.uni-potsdam.de/v3.0/fam_mem.php?family_id=HSF
CL1981.Contig3_All	Trihelix	trihelix	-	http://plntfdb.bio.uni-potsdam.de/v3.0/fam_mem.php?family_id=Trihelix
Unigene1093_All	C2C2-CO-like	CCT,zf-B_box	GATA,PLATZ	http://plntfdb.bio.uni-potsdam.de/v3.0/fam_mem.php?family_id=C2C2-CO-like
[truncated: 2,619 more rows]
